# Supplementary material for: A CLC-ec1 mutant reveals global conformational change and suggests a unifying mechanism for the CLC Cl–/H+ transport cycle
Source: eLife. 2020 Apr 20;9:e53479. doi: 10.7554/eLife.53479 (PMC7253180; doi:10.7554/eLife.53479)
Supplement: Figure 8—figure supplement 1—source data 1. [file elife-53479-fig8-figsupp1-data1.zip]

Archive with 5 entries (5 files):
- Cluster1_fr1716.pdb
- Cluster2_fr2281.pdb
- Cluster3_fr2747.pdb
- Cluster4_fr3750.pdb
- Cluster5_fr3729.pdb
