# Supplementary material for: A CLC-ec1 mutant reveals global conformational change and suggests a unifying mechanism for the CLC Cl–/H+ transport cycle
Source: eLife. 2020 Apr 20;9:e53479. doi: 10.7554/eLife.53479 (PMC7253180; doi:10.7554/eLife.53479)
Supplement: Figure 8—figure supplement 1—source data 1. [file elife-53479-fig8-figsupp1-data1.zip › Cluster1_fr1716.pdb]

CRYST1  149.368  106.846   94.727  90.00  90.00  90.00 P 1           1
ATOM      1  CAY LYS P  30      -2.516 -25.024 -18.836  1.00  0.00      P1    
ATOM      2  HY1 LYS P  30      -2.636 -24.223 -18.076  1.00  0.00      P1    
ATOM      3  HY2 LYS P  30      -2.260 -26.019 -18.414  1.00  0.00      P1    
ATOM      4  HY3 LYS P  30      -3.464 -25.113 -19.408  1.00  0.00      P1    
ATOM      5  CY  LYS P  30      -1.479 -24.624 -19.849  1.00  0.00      P1    
ATOM      6  OY  LYS P  30      -0.932 -23.548 -19.670  1.00  0.00      P1    
ATOM      7  N   LYS P  30      -1.263 -25.507 -20.765  1.00  0.00      P1   N
ATOM      8  HN  LYS P  30      -1.963 -26.134 -21.096  1.00  0.00      P1    
ATOM      9  CA  LYS P  30      -0.244 -25.326 -21.812  1.00  0.00      P1   C
ATOM     10  HA  LYS P  30       0.098 -26.323 -22.044  1.00  0.00      P1    
ATOM     11  CB  LYS P  30      -0.888 -24.742 -23.052  1.00  0.00      P1   C
ATOM     12  HB1 LYS P  30      -1.115 -23.723 -22.673  1.00  0.00      P1    
ATOM     13  HB2 LYS P  30      -0.180 -24.748 -23.908  1.00  0.00      P1    
ATOM     14  CG  LYS P  30      -2.250 -25.348 -23.467  1.00  0.00      P1   C
ATOM     15  HG1 LYS P  30      -2.147 -26.453 -23.521  1.00  0.00      P1    
ATOM     16  HG2 LYS P  30      -2.967 -25.056 -22.671  1.00  0.00      P1    
ATOM     17  CD  LYS P  30      -2.668 -24.867 -24.887  1.00  0.00      P1   C
ATOM     18  HD1 LYS P  30      -3.493 -25.553 -25.177  1.00  0.00      P1    
ATOM     19  HD2 LYS P  30      -3.117 -23.859 -24.750  1.00  0.00      P1    
ATOM     20  CE  LYS P  30      -1.597 -24.737 -25.927  1.00  0.00      P1   C
ATOM     21  HE1 LYS P  30      -2.195 -24.335 -26.773  1.00  0.00      P1    
ATOM     22  HE2 LYS P  30      -0.761 -24.029 -25.743  1.00  0.00      P1    
ATOM     23  NZ  LYS P  30      -1.106 -26.045 -26.361  1.00  0.00      P1   N
ATOM     24  HZ1 LYS P  30      -0.268 -26.305 -25.802  1.00  0.00      P1    
ATOM     25  HZ2 LYS P  30      -1.876 -26.712 -26.156  1.00  0.00      P1    
ATOM     26  HZ3 LYS P  30      -0.744 -26.120 -27.333  1.00  0.00      P1    
ATOM     27  C   LYS P  30       1.046 -24.596 -21.478  1.00  0.00      P1   C
ATOM     28  O   LYS P  30       1.526 -24.730 -20.348  1.00  0.00      P1   O
ATOM     29  N   THR P  31       1.616 -23.808 -22.351  1.00  0.00      P1   N
ATOM     30  HN  THR P  31       1.585 -23.978 -23.332  1.00  0.00      P1    
ATOM     31  CA  THR P  31       2.783 -22.934 -22.041  1.00  0.00      P1   C
ATOM     32  HA  THR P  31       3.478 -23.670 -21.665  1.00  0.00      P1    
ATOM     33  CB  THR P  31       3.476 -22.213 -23.232  1.00  0.00      P1   C
ATOM     34  HB  THR P  31       2.662 -21.610 -23.686  1.00  0.00      P1    
ATOM     35  OG1 THR P  31       4.041 -23.187 -24.041  1.00  0.00      P1   O
ATOM     36  HG1 THR P  31       3.253 -23.628 -24.368  1.00  0.00      P1    
ATOM     37  CG2 THR P  31       4.568 -21.287 -22.863  1.00  0.00      P1   C
ATOM     38 HG21 THR P  31       5.253 -21.893 -22.232  1.00  0.00      P1    
ATOM     39 HG22 THR P  31       5.027 -20.943 -23.814  1.00  0.00      P1    
ATOM     40 HG23 THR P  31       4.165 -20.451 -22.253  1.00  0.00      P1    
ATOM     41  C   THR P  31       2.618 -21.984 -20.890  1.00  0.00      P1   C
ATOM     42  O   THR P  31       3.552 -21.950 -20.068  1.00  0.00      P1   O
ATOM     43  N   PRO P  32       1.537 -21.307 -20.688  1.00  0.00      P1   N
ATOM     44  CD  PRO P  32       0.562 -20.861 -21.714  1.00  0.00      P1   C
ATOM     45  HD1 PRO P  32      -0.024 -21.762 -21.995  1.00  0.00      P1    
ATOM     46  HD2 PRO P  32       1.029 -20.382 -22.601  1.00  0.00      P1    
ATOM     47  CA  PRO P  32       1.261 -20.632 -19.490  1.00  0.00      P1   C
ATOM     48  HA  PRO P  32       2.015 -19.859 -19.502  1.00  0.00      P1    
ATOM     49  CB  PRO P  32      -0.112 -20.188 -19.620  1.00  0.00      P1   C
ATOM     50  HB1 PRO P  32      -0.372 -19.320 -18.977  1.00  0.00      P1    
ATOM     51  HB2 PRO P  32      -0.857 -20.994 -19.447  1.00  0.00      P1    
ATOM     52  CG  PRO P  32      -0.235 -19.730 -21.079  1.00  0.00      P1   C
ATOM     53  HG1 PRO P  32       0.214 -18.720 -21.189  1.00  0.00      P1    
ATOM     54  HG2 PRO P  32      -1.303 -19.725 -21.387  1.00  0.00      P1    
ATOM     55  C   PRO P  32       1.485 -21.391 -18.187  1.00  0.00      P1   C
ATOM     56  O   PRO P  32       2.187 -20.906 -17.278  1.00  0.00      P1   O
ATOM     57  N   LEU P  33       1.152 -22.662 -18.030  1.00  0.00      P1   N
ATOM     58  HN  LEU P  33       0.607 -23.155 -18.704  1.00  0.00      P1    
ATOM     59  CA  LEU P  33       1.378 -23.349 -16.792  1.00  0.00      P1   C
ATOM     60  HA  LEU P  33       0.983 -22.700 -16.024  1.00  0.00      P1    
ATOM     61  CB  LEU P  33       0.489 -24.587 -16.692  1.00  0.00      P1   C
ATOM     62  HB1 LEU P  33      -0.555 -24.224 -16.803  1.00  0.00      P1    
ATOM     63  HB2 LEU P  33       0.642 -25.316 -17.516  1.00  0.00      P1    
ATOM     64  CG  LEU P  33       0.532 -25.199 -15.271  1.00  0.00      P1   C
ATOM     65  HG  LEU P  33       1.547 -25.587 -15.041  1.00  0.00      P1    
ATOM     66  CD1 LEU P  33       0.069 -24.235 -14.115  1.00  0.00      P1   C
ATOM     67 HD11 LEU P  33       0.839 -23.462 -13.906  1.00  0.00      P1    
ATOM     68 HD12 LEU P  33      -0.912 -23.813 -14.419  1.00  0.00      P1    
ATOM     69 HD13 LEU P  33      -0.155 -24.864 -13.227  1.00  0.00      P1    
ATOM     70  CD2 LEU P  33      -0.519 -26.412 -15.207  1.00  0.00      P1   C
ATOM     71 HD21 LEU P  33      -1.391 -26.020 -15.773  1.00  0.00      P1    
ATOM     72 HD22 LEU P  33      -0.103 -27.291 -15.744  1.00  0.00      P1    
ATOM     73 HD23 LEU P  33      -0.930 -26.563 -14.186  1.00  0.00      P1    
ATOM     74  C   LEU P  33       2.771 -23.807 -16.619  1.00  0.00      P1   C
ATOM     75  O   LEU P  33       3.278 -23.783 -15.488  1.00  0.00      P1   O
ATOM     76  N   ALA P  34       3.494 -24.011 -17.784  1.00  0.00      P1   N
ATOM     77  HN  ALA P  34       3.079 -23.846 -18.675  1.00  0.00      P1    
ATOM     78  CA  ALA P  34       4.982 -24.037 -17.703  1.00  0.00      P1   C
ATOM     79  HA  ALA P  34       5.252 -24.933 -17.164  1.00  0.00      P1    
ATOM     80  CB  ALA P  34       5.552 -24.364 -19.127  1.00  0.00      P1   C
ATOM     81  HB1 ALA P  34       6.604 -24.720 -19.105  1.00  0.00      P1    
ATOM     82  HB2 ALA P  34       5.014 -25.258 -19.507  1.00  0.00      P1    
ATOM     83  HB3 ALA P  34       5.396 -23.535 -19.850  1.00  0.00      P1    
ATOM     84  C   ALA P  34       5.680 -22.842 -17.054  1.00  0.00      P1   C
ATOM     85  O   ALA P  34       6.546 -23.020 -16.134  1.00  0.00      P1   O
ATOM     86  N   ILE P  35       5.306 -21.651 -17.559  1.00  0.00      P1   N
ATOM     87  HN  ILE P  35       4.969 -21.566 -18.493  1.00  0.00      P1    
ATOM     88  CA  ILE P  35       5.761 -20.407 -16.900  1.00  0.00      P1   C
ATOM     89  HA  ILE P  35       6.840 -20.463 -16.884  1.00  0.00      P1    
ATOM     90  CB  ILE P  35       5.285 -19.133 -17.539  1.00  0.00      P1   C
ATOM     91  HB  ILE P  35       4.182 -19.094 -17.408  1.00  0.00      P1    
ATOM     92  CG2 ILE P  35       5.930 -17.807 -16.867  1.00  0.00      P1   C
ATOM     93 HG21 ILE P  35       6.274 -17.855 -15.812  1.00  0.00      P1    
ATOM     94 HG22 ILE P  35       6.822 -17.584 -17.491  1.00  0.00      P1    
ATOM     95 HG23 ILE P  35       5.164 -17.004 -16.900  1.00  0.00      P1    
ATOM     96  CG1 ILE P  35       5.541 -19.139 -19.110  1.00  0.00      P1   C
ATOM     97 HG11 ILE P  35       4.851 -19.918 -19.500  1.00  0.00      P1    
ATOM     98 HG12 ILE P  35       5.293 -18.174 -19.600  1.00  0.00      P1    
ATOM     99  CD  ILE P  35       6.958 -19.545 -19.441  1.00  0.00      P1   C
ATOM    100  HD1 ILE P  35       6.997 -19.430 -20.545  1.00  0.00      P1    
ATOM    101  HD2 ILE P  35       7.725 -18.925 -18.928  1.00  0.00      P1    
ATOM    102  HD3 ILE P  35       7.120 -20.603 -19.144  1.00  0.00      P1    
ATOM    103  C   ILE P  35       5.338 -20.279 -15.457  1.00  0.00      P1   C
ATOM    104  O   ILE P  35       6.129 -19.871 -14.619  1.00  0.00      P1   O
ATOM    105  N   LEU P  36       4.073 -20.538 -15.151  1.00  0.00      P1   N
ATOM    106  HN  LEU P  36       3.401 -20.746 -15.857  1.00  0.00      P1    
ATOM    107  CA  LEU P  36       3.593 -20.380 -13.767  1.00  0.00      P1   C
ATOM    108  HA  LEU P  36       3.902 -19.364 -13.569  1.00  0.00      P1    
ATOM    109  CB  LEU P  36       2.101 -20.443 -13.765  1.00  0.00      P1   C
ATOM    110  HB1 LEU P  36       1.902 -21.356 -14.365  1.00  0.00      P1    
ATOM    111  HB2 LEU P  36       1.750 -20.581 -12.720  1.00  0.00      P1    
ATOM    112  CG  LEU P  36       1.468 -19.257 -14.497  1.00  0.00      P1   C
ATOM    113  HG  LEU P  36       2.076 -19.058 -15.406  1.00  0.00      P1    
ATOM    114  CD1 LEU P  36       0.043 -19.424 -14.967  1.00  0.00      P1   C
ATOM    115 HD11 LEU P  36      -0.357 -18.586 -15.577  1.00  0.00      P1    
ATOM    116 HD12 LEU P  36      -0.114 -20.190 -15.757  1.00  0.00      P1    
ATOM    117 HD13 LEU P  36      -0.656 -19.756 -14.170  1.00  0.00      P1    
ATOM    118  CD2 LEU P  36       1.489 -17.979 -13.681  1.00  0.00      P1   C
ATOM    119 HD21 LEU P  36       1.107 -17.197 -14.371  1.00  0.00      P1    
ATOM    120 HD22 LEU P  36       0.982 -17.958 -12.693  1.00  0.00      P1    
ATOM    121 HD23 LEU P  36       2.578 -17.802 -13.550  1.00  0.00      P1    
ATOM    122  C   LEU P  36       4.260 -21.254 -12.765  1.00  0.00      P1   C
ATOM    123  O   LEU P  36       4.466 -20.850 -11.619  1.00  0.00      P1   O
ATOM    124  N   PHE P  37       4.598 -22.502 -13.149  1.00  0.00      P1   N
ATOM    125  HN  PHE P  37       4.242 -22.824 -14.023  1.00  0.00      P1    
ATOM    126  CA  PHE P  37       5.453 -23.415 -12.351  1.00  0.00      P1   C
ATOM    127  HA  PHE P  37       5.088 -23.395 -11.335  1.00  0.00      P1    
ATOM    128  CB  PHE P  37       5.161 -24.833 -13.045  1.00  0.00      P1   C
ATOM    129  HB1 PHE P  37       4.180 -25.237 -12.714  1.00  0.00      P1    
ATOM    130  HB2 PHE P  37       5.074 -24.587 -14.125  1.00  0.00      P1    
ATOM    131  CG  PHE P  37       6.236 -25.813 -13.009  1.00  0.00      P1   C
ATOM    132  CD1 PHE P  37       6.937 -26.005 -11.845  1.00  0.00      P1   C
ATOM    133  HD1 PHE P  37       6.763 -25.453 -10.933  1.00  0.00      P1    
ATOM    134  CE1 PHE P  37       8.108 -26.762 -11.814  1.00  0.00      P1   C
ATOM    135  HE1 PHE P  37       8.645 -26.834 -10.881  1.00  0.00      P1    
ATOM    136  CZ  PHE P  37       8.492 -27.464 -12.946  1.00  0.00      P1   C
ATOM    137  HZ  PHE P  37       9.366 -28.093 -13.025  1.00  0.00      P1    
ATOM    138  CD2 PHE P  37       6.653 -26.407 -14.141  1.00  0.00      P1   C
ATOM    139  HD2 PHE P  37       6.141 -26.193 -15.068  1.00  0.00      P1    
ATOM    140  CE2 PHE P  37       7.797 -27.229 -14.173  1.00  0.00      P1   C
ATOM    141  HE2 PHE P  37       8.086 -27.701 -15.100  1.00  0.00      P1    
ATOM    142  C   PHE P  37       6.840 -22.875 -12.221  1.00  0.00      P1   C
ATOM    143  O   PHE P  37       7.365 -22.813 -11.152  1.00  0.00      P1   O
ATOM    144  N   MET P  38       7.476 -22.448 -13.363  1.00  0.00      P1   N
ATOM    145  HN  MET P  38       7.080 -22.815 -14.202  1.00  0.00      P1    
ATOM    146  CA  MET P  38       8.862 -21.947 -13.379  1.00  0.00      P1   C
ATOM    147  HA  MET P  38       9.480 -22.699 -12.911  1.00  0.00      P1    
ATOM    148  CB  MET P  38       9.350 -21.626 -14.811  1.00  0.00      P1   C
ATOM    149  HB1 MET P  38       8.663 -20.986 -15.405  1.00  0.00      P1    
ATOM    150  HB2 MET P  38      10.191 -20.927 -14.617  1.00  0.00      P1    
ATOM    151  CG  MET P  38       9.718 -23.001 -15.440  1.00  0.00      P1   C
ATOM    152  HG1 MET P  38       8.927 -23.762 -15.271  1.00  0.00      P1    
ATOM    153  HG2 MET P  38       9.874 -22.837 -16.528  1.00  0.00      P1    
ATOM    154  SD  MET P  38      11.355 -23.670 -14.922  1.00  0.00      P1   S
ATOM    155  CE  MET P  38      11.207 -25.401 -15.472  1.00  0.00      P1   C
ATOM    156  HE1 MET P  38      10.296 -25.825 -14.998  1.00  0.00      P1    
ATOM    157  HE2 MET P  38      10.996 -25.398 -16.563  1.00  0.00      P1    
ATOM    158  HE3 MET P  38      12.056 -26.069 -15.212  1.00  0.00      P1    
ATOM    159  C   MET P  38       9.020 -20.694 -12.554  1.00  0.00      P1   C
ATOM    160  O   MET P  38      10.104 -20.603 -11.947  1.00  0.00      P1   O
ATOM    161  N   ALA P  39       8.000 -19.777 -12.551  1.00  0.00      P1   N
ATOM    162  HN  ALA P  39       7.189 -20.010 -13.081  1.00  0.00      P1    
ATOM    163  CA  ALA P  39       7.922 -18.578 -11.695  1.00  0.00      P1   C
ATOM    164  HA  ALA P  39       8.741 -17.903 -11.896  1.00  0.00      P1    
ATOM    165  CB  ALA P  39       6.532 -17.870 -11.873  1.00  0.00      P1   C
ATOM    166  HB1 ALA P  39       5.718 -18.470 -11.413  1.00  0.00      P1    
ATOM    167  HB2 ALA P  39       6.430 -16.880 -11.379  1.00  0.00      P1    
ATOM    168  HB3 ALA P  39       6.379 -17.778 -12.969  1.00  0.00      P1    
ATOM    169  C   ALA P  39       7.991 -18.960 -10.178  1.00  0.00      P1   C
ATOM    170  O   ALA P  39       8.643 -18.365  -9.332  1.00  0.00      P1   O
ATOM    171  N   ALA P  40       7.267 -19.985  -9.765  1.00  0.00      P1   N
ATOM    172  HN  ALA P  40       6.679 -20.429 -10.437  1.00  0.00      P1    
ATOM    173  CA  ALA P  40       7.449 -20.553  -8.476  1.00  0.00      P1   C
ATOM    174  HA  ALA P  40       7.195 -19.749  -7.801  1.00  0.00      P1    
ATOM    175  CB  ALA P  40       6.406 -21.658  -8.235  1.00  0.00      P1   C
ATOM    176  HB1 ALA P  40       5.431 -21.189  -8.486  1.00  0.00      P1    
ATOM    177  HB2 ALA P  40       6.576 -22.502  -8.937  1.00  0.00      P1    
ATOM    178  HB3 ALA P  40       6.397 -22.029  -7.187  1.00  0.00      P1    
ATOM    179  C   ALA P  40       8.840 -21.090  -8.100  1.00  0.00      P1   C
ATOM    180  O   ALA P  40       9.362 -20.997  -6.977  1.00  0.00      P1   O
ATOM    181  N   VAL P  41       9.513 -21.786  -9.081  1.00  0.00      P1   N
ATOM    182  HN  VAL P  41       9.122 -21.764  -9.997  1.00  0.00      P1    
ATOM    183  CA  VAL P  41      10.902 -22.268  -9.056  1.00  0.00      P1   C
ATOM    184  HA  VAL P  41      11.022 -22.925  -8.208  1.00  0.00      P1    
ATOM    185  CB  VAL P  41      11.179 -23.162 -10.275  1.00  0.00      P1   C
ATOM    186  HB  VAL P  41      10.619 -22.712 -11.123  1.00  0.00      P1    
ATOM    187  CG1 VAL P  41      12.696 -23.339 -10.645  1.00  0.00      P1   C
ATOM    188 HG11 VAL P  41      13.272 -22.466 -11.020  1.00  0.00      P1    
ATOM    189 HG12 VAL P  41      13.298 -23.673  -9.774  1.00  0.00      P1    
ATOM    190 HG13 VAL P  41      12.843 -24.116 -11.426  1.00  0.00      P1    
ATOM    191  CG2 VAL P  41      10.564 -24.523 -10.177  1.00  0.00      P1   C
ATOM    192 HG21 VAL P  41      10.741 -24.765  -9.107  1.00  0.00      P1    
ATOM    193 HG22 VAL P  41       9.477 -24.562 -10.407  1.00  0.00      P1    
ATOM    194 HG23 VAL P  41      11.061 -25.280 -10.821  1.00  0.00      P1    
ATOM    195  C   VAL P  41      11.951 -21.159  -8.915  1.00  0.00      P1   C
ATOM    196  O   VAL P  41      12.754 -21.076  -7.988  1.00  0.00      P1   O
ATOM    197  N   VAL P  42      11.749 -20.100  -9.769  1.00  0.00      P1   N
ATOM    198  HN  VAL P  42      11.008 -20.083 -10.436  1.00  0.00      P1    
ATOM    199  CA  VAL P  42      12.432 -18.732  -9.673  1.00  0.00      P1   C
ATOM    200  HA  VAL P  42      13.482 -18.934  -9.828  1.00  0.00      P1    
ATOM    201  CB  VAL P  42      11.923 -17.874 -10.848  1.00  0.00      P1   C
ATOM    202  HB  VAL P  42      10.850 -18.067 -11.065  1.00  0.00      P1    
ATOM    203  CG1 VAL P  42      12.174 -16.322 -10.659  1.00  0.00      P1   C
ATOM    204 HG11 VAL P  42      11.485 -15.811  -9.952  1.00  0.00      P1    
ATOM    205 HG12 VAL P  42      13.226 -16.024 -10.465  1.00  0.00      P1    
ATOM    206 HG13 VAL P  42      12.007 -15.860 -11.655  1.00  0.00      P1    
ATOM    207  CG2 VAL P  42      12.720 -18.305 -12.044  1.00  0.00      P1   C
ATOM    208 HG21 VAL P  42      12.275 -19.203 -12.523  1.00  0.00      P1    
ATOM    209 HG22 VAL P  42      12.766 -17.405 -12.694  1.00  0.00      P1    
ATOM    210 HG23 VAL P  42      13.745 -18.605 -11.739  1.00  0.00      P1    
ATOM    211  C   VAL P  42      12.169 -18.064  -8.320  1.00  0.00      P1   C
ATOM    212  O   VAL P  42      13.102 -17.724  -7.617  1.00  0.00      P1   O
ATOM    213  N   GLY P  43      10.964 -18.035  -7.810  1.00  0.00      P1   N
ATOM    214  HN  GLY P  43      10.215 -18.465  -8.308  1.00  0.00      P1    
ATOM    215  CA  GLY P  43      10.712 -17.349  -6.560  1.00  0.00      P1   C
ATOM    216  HA1 GLY P  43       9.644 -17.261  -6.424  1.00  0.00      P1    
ATOM    217  HA2 GLY P  43      11.116 -16.351  -6.476  1.00  0.00      P1    
ATOM    218  C   GLY P  43      11.271 -18.091  -5.370  1.00  0.00      P1   C
ATOM    219  O   GLY P  43      11.800 -17.435  -4.510  1.00  0.00      P1   O
ATOM    220  N   THR P  44      11.164 -19.436  -5.417  1.00  0.00      P1   N
ATOM    221  HN  THR P  44      10.712 -19.811  -6.223  1.00  0.00      P1    
ATOM    222  CA  THR P  44      11.815 -20.234  -4.346  1.00  0.00      P1   C
ATOM    223  HA  THR P  44      11.386 -19.914  -3.408  1.00  0.00      P1    
ATOM    224  CB  THR P  44      11.572 -21.669  -4.473  1.00  0.00      P1   C
ATOM    225  HB  THR P  44      11.982 -21.968  -5.461  1.00  0.00      P1    
ATOM    226  OG1 THR P  44      10.187 -21.943  -4.600  1.00  0.00      P1   O
ATOM    227  HG1 THR P  44       9.815 -21.592  -5.413  1.00  0.00      P1    
ATOM    228  CG2 THR P  44      12.131 -22.549  -3.320  1.00  0.00      P1   C
ATOM    229 HG21 THR P  44      11.706 -23.571  -3.421  1.00  0.00      P1    
ATOM    230 HG22 THR P  44      13.232 -22.624  -3.450  1.00  0.00      P1    
ATOM    231 HG23 THR P  44      11.960 -22.215  -2.274  1.00  0.00      P1    
ATOM    232  C   THR P  44      13.319 -20.033  -4.298  1.00  0.00      P1   C
ATOM    233  O   THR P  44      13.935 -19.868  -3.282  1.00  0.00      P1   O
ATOM    234  N   LEU P  45      13.971 -20.035  -5.481  1.00  0.00      P1   N
ATOM    235  HN  LEU P  45      13.451 -20.294  -6.291  1.00  0.00      P1    
ATOM    236  CA  LEU P  45      15.340 -19.702  -5.670  1.00  0.00      P1   C
ATOM    237  HA  LEU P  45      15.844 -20.321  -4.942  1.00  0.00      P1    
ATOM    238  CB  LEU P  45      15.701 -20.089  -7.140  1.00  0.00      P1   C
ATOM    239  HB1 LEU P  45      14.883 -19.710  -7.789  1.00  0.00      P1    
ATOM    240  HB2 LEU P  45      16.635 -19.587  -7.473  1.00  0.00      P1    
ATOM    241  CG  LEU P  45      15.999 -21.578  -7.430  1.00  0.00      P1   C
ATOM    242  HG  LEU P  45      15.111 -22.161  -7.104  1.00  0.00      P1    
ATOM    243  CD1 LEU P  45      15.979 -21.771  -8.936  1.00  0.00      P1   C
ATOM    244 HD11 LEU P  45      15.151 -21.202  -9.411  1.00  0.00      P1    
ATOM    245 HD12 LEU P  45      16.920 -21.429  -9.418  1.00  0.00      P1    
ATOM    246 HD13 LEU P  45      15.749 -22.807  -9.265  1.00  0.00      P1    
ATOM    247  CD2 LEU P  45      17.234 -22.200  -6.748  1.00  0.00      P1   C
ATOM    248 HD21 LEU P  45      17.193 -23.307  -6.671  1.00  0.00      P1    
ATOM    249 HD22 LEU P  45      18.141 -21.954  -7.340  1.00  0.00      P1    
ATOM    250 HD23 LEU P  45      17.232 -21.810  -5.708  1.00  0.00      P1    
ATOM    251  C   LEU P  45      15.802 -18.325  -5.245  1.00  0.00      P1   C
ATOM    252  O   LEU P  45      16.630 -18.075  -4.408  1.00  0.00      P1   O
ATOM    253  N   VAL P  46      15.204 -17.335  -5.859  1.00  0.00      P1   N
ATOM    254  HN  VAL P  46      14.530 -17.498  -6.576  1.00  0.00      P1    
ATOM    255  CA  VAL P  46      15.396 -15.921  -5.518  1.00  0.00      P1   C
ATOM    256  HA  VAL P  46      16.417 -15.610  -5.685  1.00  0.00      P1    
ATOM    257  CB  VAL P  46      14.779 -14.906  -6.417  1.00  0.00      P1   C
ATOM    258  HB  VAL P  46      13.688 -15.076  -6.542  1.00  0.00      P1    
ATOM    259  CG1 VAL P  46      15.147 -13.491  -6.033  1.00  0.00      P1   C
ATOM    260 HG11 VAL P  46      14.454 -13.219  -5.209  1.00  0.00      P1    
ATOM    261 HG12 VAL P  46      16.179 -13.428  -5.625  1.00  0.00      P1    
ATOM    262 HG13 VAL P  46      14.842 -12.761  -6.813  1.00  0.00      P1    
ATOM    263  CG2 VAL P  46      15.436 -15.193  -7.761  1.00  0.00      P1   C
ATOM    264 HG21 VAL P  46      15.103 -16.186  -8.132  1.00  0.00      P1    
ATOM    265 HG22 VAL P  46      15.137 -14.413  -8.494  1.00  0.00      P1    
ATOM    266 HG23 VAL P  46      16.539 -15.077  -7.701  1.00  0.00      P1    
ATOM    267  C   VAL P  46      15.189 -15.569  -4.056  1.00  0.00      P1   C
ATOM    268  O   VAL P  46      15.949 -14.811  -3.531  1.00  0.00      P1   O
ATOM    269  N   GLY P  47      14.158 -16.091  -3.399  1.00  0.00      P1   N
ATOM    270  HN  GLY P  47      13.597 -16.764  -3.873  1.00  0.00      P1    
ATOM    271  CA  GLY P  47      13.986 -15.895  -1.925  1.00  0.00      P1   C
ATOM    272  HA1 GLY P  47      13.038 -16.399  -1.805  1.00  0.00      P1    
ATOM    273  HA2 GLY P  47      13.906 -14.864  -1.614  1.00  0.00      P1    
ATOM    274  C   GLY P  47      15.128 -16.597  -1.202  1.00  0.00      P1   C
ATOM    275  O   GLY P  47      15.631 -16.058  -0.219  1.00  0.00      P1   O
ATOM    276  N   LEU P  48      15.559 -17.797  -1.625  1.00  0.00      P1   N
ATOM    277  HN  LEU P  48      15.279 -18.281  -2.451  1.00  0.00      P1    
ATOM    278  CA  LEU P  48      16.707 -18.414  -0.958  1.00  0.00      P1   C
ATOM    279  HA  LEU P  48      16.628 -18.303   0.114  1.00  0.00      P1    
ATOM    280  CB  LEU P  48      16.930 -19.917  -1.417  1.00  0.00      P1   C
ATOM    281  HB1 LEU P  48      16.835 -19.942  -2.524  1.00  0.00      P1    
ATOM    282  HB2 LEU P  48      17.932 -20.274  -1.097  1.00  0.00      P1    
ATOM    283  CG  LEU P  48      15.850 -20.970  -0.824  1.00  0.00      P1   C
ATOM    284  HG  LEU P  48      14.838 -20.540  -0.982  1.00  0.00      P1    
ATOM    285  CD1 LEU P  48      15.856 -22.368  -1.532  1.00  0.00      P1   C
ATOM    286 HD11 LEU P  48      15.966 -22.278  -2.634  1.00  0.00      P1    
ATOM    287 HD12 LEU P  48      16.659 -22.956  -1.036  1.00  0.00      P1    
ATOM    288 HD13 LEU P  48      14.893 -22.892  -1.352  1.00  0.00      P1    
ATOM    289  CD2 LEU P  48      16.129 -21.261   0.660  1.00  0.00      P1   C
ATOM    290 HD21 LEU P  48      16.216 -20.358   1.302  1.00  0.00      P1    
ATOM    291 HD22 LEU P  48      15.275 -21.850   1.058  1.00  0.00      P1    
ATOM    292 HD23 LEU P  48      17.084 -21.827   0.615  1.00  0.00      P1    
ATOM    293  C   LEU P  48      18.008 -17.732  -1.284  1.00  0.00      P1   C
ATOM    294  O   LEU P  48      18.925 -17.614  -0.434  1.00  0.00      P1   O
ATOM    295  N   ALA P  49      18.134 -17.081  -2.470  1.00  0.00      P1   N
ATOM    296  HN  ALA P  49      17.396 -17.084  -3.140  1.00  0.00      P1    
ATOM    297  CA  ALA P  49      19.312 -16.487  -3.041  1.00  0.00      P1   C
ATOM    298  HA  ALA P  49      20.128 -17.176  -2.882  1.00  0.00      P1    
ATOM    299  CB  ALA P  49      19.236 -16.153  -4.581  1.00  0.00      P1   C
ATOM    300  HB1 ALA P  49      19.187 -17.031  -5.260  1.00  0.00      P1    
ATOM    301  HB2 ALA P  49      18.311 -15.544  -4.664  1.00  0.00      P1    
ATOM    302  HB3 ALA P  49      20.107 -15.490  -4.774  1.00  0.00      P1    
ATOM    303  C   ALA P  49      19.676 -15.232  -2.204  1.00  0.00      P1   C
ATOM    304  O   ALA P  49      20.780 -15.155  -1.740  1.00  0.00      P1   O
ATOM    305  N   ALA P  50      18.713 -14.315  -1.939  1.00  0.00      P1   N
ATOM    306  HN  ALA P  50      17.829 -14.265  -2.399  1.00  0.00      P1    
ATOM    307  CA  ALA P  50      18.761 -13.150  -1.010  1.00  0.00      P1   C
ATOM    308  HA  ALA P  50      19.507 -12.518  -1.469  1.00  0.00      P1    
ATOM    309  CB  ALA P  50      17.454 -12.457  -0.915  1.00  0.00      P1   C
ATOM    310  HB1 ALA P  50      17.070 -11.899  -1.796  1.00  0.00      P1    
ATOM    311  HB2 ALA P  50      16.754 -13.234  -0.540  1.00  0.00      P1    
ATOM    312  HB3 ALA P  50      17.444 -11.710  -0.093  1.00  0.00      P1    
ATOM    313  C   ALA P  50      19.029 -13.593   0.458  1.00  0.00      P1   C
ATOM    314  O   ALA P  50      19.862 -12.949   1.066  1.00  0.00      P1   O
ATOM    315  N   VAL P  51      18.372 -14.631   1.045  1.00  0.00      P1   N
ATOM    316  HN  VAL P  51      17.720 -15.163   0.510  1.00  0.00      P1    
ATOM    317  CA  VAL P  51      18.684 -15.136   2.372  1.00  0.00      P1   C
ATOM    318  HA  VAL P  51      18.529 -14.334   3.078  1.00  0.00      P1    
ATOM    319  CB  VAL P  51      17.714 -16.236   2.835  1.00  0.00      P1   C
ATOM    320  HB  VAL P  51      17.768 -17.107   2.149  1.00  0.00      P1    
ATOM    321  CG1 VAL P  51      18.139 -16.876   4.161  1.00  0.00      P1   C
ATOM    322 HG11 VAL P  51      18.193 -16.054   4.907  1.00  0.00      P1    
ATOM    323 HG12 VAL P  51      17.503 -17.735   4.464  1.00  0.00      P1    
ATOM    324 HG13 VAL P  51      19.148 -17.324   4.039  1.00  0.00      P1    
ATOM    325  CG2 VAL P  51      16.221 -15.748   2.878  1.00  0.00      P1   C
ATOM    326 HG21 VAL P  51      15.886 -15.415   1.872  1.00  0.00      P1    
ATOM    327 HG22 VAL P  51      15.662 -16.689   3.072  1.00  0.00      P1    
ATOM    328 HG23 VAL P  51      15.995 -14.976   3.645  1.00  0.00      P1    
ATOM    329  C   VAL P  51      20.112 -15.561   2.465  1.00  0.00      P1   C
ATOM    330  O   VAL P  51      20.905 -15.143   3.302  1.00  0.00      P1   O
ATOM    331  N   ALA P  52      20.577 -16.458   1.457  1.00  0.00      P1   N
ATOM    332  HN  ALA P  52      19.939 -16.827   0.785  1.00  0.00      P1    
ATOM    333  CA  ALA P  52      21.946 -16.979   1.397  1.00  0.00      P1   C
ATOM    334  HA  ALA P  52      22.224 -17.533   2.282  1.00  0.00      P1    
ATOM    335  CB  ALA P  52      22.153 -17.929   0.196  1.00  0.00      P1   C
ATOM    336  HB1 ALA P  52      23.165 -18.364   0.344  1.00  0.00      P1    
ATOM    337  HB2 ALA P  52      21.375 -18.703   0.025  1.00  0.00      P1    
ATOM    338  HB3 ALA P  52      22.009 -17.516  -0.825  1.00  0.00      P1    
ATOM    339  C   ALA P  52      22.986 -15.798   1.374  1.00  0.00      P1   C
ATOM    340  O   ALA P  52      23.960 -15.786   2.175  1.00  0.00      P1   O
ATOM    341  N   PHE P  53      22.653 -14.767   0.533  1.00  0.00      P1   N
ATOM    342  HN  PHE P  53      21.905 -14.875  -0.116  1.00  0.00      P1    
ATOM    343  CA  PHE P  53      23.477 -13.532   0.433  1.00  0.00      P1   C
ATOM    344  HA  PHE P  53      24.492 -13.810   0.193  1.00  0.00      P1    
ATOM    345  CB  PHE P  53      23.051 -12.628  -0.726  1.00  0.00      P1   C
ATOM    346  HB1 PHE P  53      22.988 -13.156  -1.701  1.00  0.00      P1    
ATOM    347  HB2 PHE P  53      21.993 -12.286  -0.740  1.00  0.00      P1    
ATOM    348  CG  PHE P  53      23.918 -11.351  -0.840  1.00  0.00      P1   C
ATOM    349  CD1 PHE P  53      25.083 -11.529  -1.618  1.00  0.00      P1   C
ATOM    350  HD1 PHE P  53      25.348 -12.535  -1.911  1.00  0.00      P1    
ATOM    351  CE1 PHE P  53      25.757 -10.394  -2.120  1.00  0.00      P1   C
ATOM    352  HE1 PHE P  53      26.571 -10.688  -2.766  1.00  0.00      P1    
ATOM    353  CZ  PHE P  53      25.352  -9.134  -1.669  1.00  0.00      P1   C
ATOM    354  HZ  PHE P  53      25.864  -8.236  -1.986  1.00  0.00      P1    
ATOM    355  CD2 PHE P  53      23.542 -10.054  -0.375  1.00  0.00      P1   C
ATOM    356  HD2 PHE P  53      22.853  -9.835   0.427  1.00  0.00      P1    
ATOM    357  CE2 PHE P  53      24.365  -8.987  -0.707  1.00  0.00      P1   C
ATOM    358  HE2 PHE P  53      24.185  -8.006  -0.292  1.00  0.00      P1    
ATOM    359  C   PHE P  53      23.639 -12.765   1.731  1.00  0.00      P1   C
ATOM    360  O   PHE P  53      24.727 -12.448   2.203  1.00  0.00      P1   O
ATOM    361  N   ASP P  54      22.457 -12.464   2.443  1.00  0.00      P1   N
ATOM    362  HN  ASP P  54      21.652 -12.916   2.069  1.00  0.00      P1    
ATOM    363  CA  ASP P  54      22.316 -11.800   3.768  1.00  0.00      P1   C
ATOM    364  HA  ASP P  54      22.661 -10.783   3.659  1.00  0.00      P1    
ATOM    365  CB  ASP P  54      20.760 -11.810   4.016  1.00  0.00      P1   C
ATOM    366  HB1 ASP P  54      20.223 -11.636   3.059  1.00  0.00      P1    
ATOM    367  HB2 ASP P  54      20.406 -12.824   4.301  1.00  0.00      P1    
ATOM    368  CG  ASP P  54      20.150 -10.855   5.042  1.00  0.00      P1   C
ATOM    369  OD1 ASP P  54      18.851 -10.889   5.165  1.00  0.00      P1   O
ATOM    370  OD2 ASP P  54      20.940 -10.155   5.668  1.00  0.00      P1   O
ATOM    371  C   ASP P  54      23.124 -12.480   4.877  1.00  0.00      P1   C
ATOM    372  O   ASP P  54      23.716 -11.826   5.727  1.00  0.00      P1   O
ATOM    373  N   LYS P  55      23.102 -13.827   4.860  1.00  0.00      P1   N
ATOM    374  HN  LYS P  55      22.660 -14.455   4.224  1.00  0.00      P1    
ATOM    375  CA  LYS P  55      23.769 -14.561   5.887  1.00  0.00      P1   C
ATOM    376  HA  LYS P  55      23.852 -14.000   6.806  1.00  0.00      P1    
ATOM    377  CB  LYS P  55      23.072 -15.940   6.084  1.00  0.00      P1   C
ATOM    378  HB1 LYS P  55      23.073 -16.520   5.137  1.00  0.00      P1    
ATOM    379  HB2 LYS P  55      23.578 -16.538   6.873  1.00  0.00      P1    
ATOM    380  CG  LYS P  55      21.605 -15.878   6.628  1.00  0.00      P1   C
ATOM    381  HG1 LYS P  55      21.012 -15.059   6.167  1.00  0.00      P1    
ATOM    382  HG2 LYS P  55      21.180 -16.890   6.457  1.00  0.00      P1    
ATOM    383  CD  LYS P  55      21.600 -15.511   8.077  1.00  0.00      P1   C
ATOM    384  HD1 LYS P  55      21.909 -16.381   8.695  1.00  0.00      P1    
ATOM    385  HD2 LYS P  55      22.249 -14.708   8.488  1.00  0.00      P1    
ATOM    386  CE  LYS P  55      20.213 -14.992   8.506  1.00  0.00      P1   C
ATOM    387  HE1 LYS P  55      19.914 -14.001   8.102  1.00  0.00      P1    
ATOM    388  HE2 LYS P  55      19.371 -15.706   8.384  1.00  0.00      P1    
ATOM    389  NZ  LYS P  55      20.279 -14.926   9.987  1.00  0.00      P1   N
ATOM    390  HZ1 LYS P  55      21.067 -14.429  10.449  1.00  0.00      P1    
ATOM    391  HZ2 LYS P  55      19.424 -14.453  10.344  1.00  0.00      P1    
ATOM    392  HZ3 LYS P  55      20.256 -15.898  10.356  1.00  0.00      P1    
ATOM    393  C   LYS P  55      25.198 -14.780   5.561  1.00  0.00      P1   C
ATOM    394  O   LYS P  55      26.043 -14.795   6.487  1.00  0.00      P1   O
ATOM    395  N   GLY P  56      25.590 -14.785   4.230  1.00  0.00      P1   N
ATOM    396  HN  GLY P  56      24.985 -14.873   3.442  1.00  0.00      P1    
ATOM    397  CA  GLY P  56      26.976 -14.771   3.865  1.00  0.00      P1   C
ATOM    398  HA1 GLY P  56      26.876 -14.740   2.790  1.00  0.00      P1    
ATOM    399  HA2 GLY P  56      27.499 -15.580   4.354  1.00  0.00      P1    
ATOM    400  C   GLY P  56      27.696 -13.410   4.233  1.00  0.00      P1   C
ATOM    401  O   GLY P  56      28.793 -13.431   4.694  1.00  0.00      P1   O
ATOM    402  N   VAL P  57      26.957 -12.327   3.812  1.00  0.00      P1   N
ATOM    403  HN  VAL P  57      26.150 -12.286   3.228  1.00  0.00      P1    
ATOM    404  CA  VAL P  57      27.347 -10.992   4.180  1.00  0.00      P1   C
ATOM    405  HA  VAL P  57      28.391 -10.872   3.934  1.00  0.00      P1    
ATOM    406  CB  VAL P  57      26.499 -10.007   3.397  1.00  0.00      P1   C
ATOM    407  HB  VAL P  57      25.441 -10.338   3.318  1.00  0.00      P1    
ATOM    408  CG1 VAL P  57      26.588  -8.572   3.966  1.00  0.00      P1   C
ATOM    409 HG11 VAL P  57      26.039  -8.500   4.929  1.00  0.00      P1    
ATOM    410 HG12 VAL P  57      27.648  -8.271   4.111  1.00  0.00      P1    
ATOM    411 HG13 VAL P  57      26.102  -7.902   3.225  1.00  0.00      P1    
ATOM    412  CG2 VAL P  57      27.103  -9.932   1.956  1.00  0.00      P1   C
ATOM    413 HG21 VAL P  57      28.172  -9.631   1.994  1.00  0.00      P1    
ATOM    414 HG22 VAL P  57      26.977 -10.831   1.315  1.00  0.00      P1    
ATOM    415 HG23 VAL P  57      26.428  -9.259   1.386  1.00  0.00      P1    
ATOM    416  C   VAL P  57      27.318 -10.675   5.623  1.00  0.00      P1   C
ATOM    417  O   VAL P  57      28.190 -10.006   6.173  1.00  0.00      P1   O
ATOM    418  N   ALA P  58      26.336 -11.247   6.334  1.00  0.00      P1   N
ATOM    419  HN  ALA P  58      25.639 -11.874   5.994  1.00  0.00      P1    
ATOM    420  CA  ALA P  58      26.358 -11.039   7.849  1.00  0.00      P1   C
ATOM    421  HA  ALA P  58      26.492  -9.974   7.963  1.00  0.00      P1    
ATOM    422  CB  ALA P  58      25.021 -11.568   8.506  1.00  0.00      P1   C
ATOM    423  HB1 ALA P  58      25.059 -11.340   9.592  1.00  0.00      P1    
ATOM    424  HB2 ALA P  58      24.095 -11.227   7.995  1.00  0.00      P1    
ATOM    425  HB3 ALA P  58      24.975 -12.676   8.436  1.00  0.00      P1    
ATOM    426  C   ALA P  58      27.554 -11.698   8.561  1.00  0.00      P1   C
ATOM    427  O   ALA P  58      28.157 -11.090   9.477  1.00  0.00      P1   O
ATOM    428  N   TRP P  59      27.920 -12.969   8.102  1.00  0.00      P1   N
ATOM    429  HN  TRP P  59      27.349 -13.483   7.466  1.00  0.00      P1    
ATOM    430  CA  TRP P  59      28.877 -13.746   8.755  1.00  0.00      P1   C
ATOM    431  HA  TRP P  59      28.723 -13.712   9.824  1.00  0.00      P1    
ATOM    432  CB  TRP P  59      28.780 -15.250   8.297  1.00  0.00      P1   C
ATOM    433  HB1 TRP P  59      27.740 -15.559   8.537  1.00  0.00      P1    
ATOM    434  HB2 TRP P  59      28.951 -15.287   7.200  1.00  0.00      P1    
ATOM    435  CG  TRP P  59      29.820 -16.140   8.825  1.00  0.00      P1   C
ATOM    436  CD1 TRP P  59      29.770 -16.835   9.983  1.00  0.00      P1   C
ATOM    437  HD1 TRP P  59      28.898 -16.956  10.609  1.00  0.00      P1    
ATOM    438  NE1 TRP P  59      30.897 -17.543  10.208  1.00  0.00      P1   N
ATOM    439  HE1 TRP P  59      31.013 -18.222  10.899  1.00  0.00      P1    
ATOM    440  CE2 TRP P  59      31.736 -17.309   9.176  1.00  0.00      P1   C
ATOM    441  CD2 TRP P  59      31.138 -16.352   8.322  1.00  0.00      P1   C
ATOM    442  CE3 TRP P  59      31.768 -15.881   7.204  1.00  0.00      P1   C
ATOM    443  HE3 TRP P  59      31.167 -15.252   6.564  1.00  0.00      P1    
ATOM    444  CZ3 TRP P  59      33.128 -16.287   6.972  1.00  0.00      P1   C
ATOM    445  HZ3 TRP P  59      33.610 -15.859   6.106  1.00  0.00      P1    
ATOM    446  CZ2 TRP P  59      33.036 -17.795   8.886  1.00  0.00      P1   C
ATOM    447  HZ2 TRP P  59      33.493 -18.445   9.616  1.00  0.00      P1    
ATOM    448  CH2 TRP P  59      33.706 -17.314   7.756  1.00  0.00      P1   C
ATOM    449  HH2 TRP P  59      34.752 -17.561   7.658  1.00  0.00      P1    
ATOM    450  C   TRP P  59      30.276 -13.115   8.549  1.00  0.00      P1   C
ATOM    451  O   TRP P  59      31.057 -13.064   9.463  1.00  0.00      P1   O
ATOM    452  N   LEU P  60      30.548 -12.758   7.256  1.00  0.00      P1   N
ATOM    453  HN  LEU P  60      29.806 -12.693   6.593  1.00  0.00      P1    
ATOM    454  CA  LEU P  60      31.729 -12.078   6.808  1.00  0.00      P1   C
ATOM    455  HA  LEU P  60      32.541 -12.653   7.229  1.00  0.00      P1    
ATOM    456  CB  LEU P  60      31.692 -11.938   5.296  1.00  0.00      P1   C
ATOM    457  HB1 LEU P  60      31.449 -12.941   4.886  1.00  0.00      P1    
ATOM    458  HB2 LEU P  60      30.849 -11.299   4.957  1.00  0.00      P1    
ATOM    459  CG  LEU P  60      33.016 -11.493   4.685  1.00  0.00      P1   C
ATOM    460  HG  LEU P  60      33.340 -10.501   5.066  1.00  0.00      P1    
ATOM    461  CD1 LEU P  60      34.234 -12.446   5.105  1.00  0.00      P1   C
ATOM    462 HD11 LEU P  60      34.304 -12.700   6.185  1.00  0.00      P1    
ATOM    463 HD12 LEU P  60      34.022 -13.351   4.497  1.00  0.00      P1    
ATOM    464 HD13 LEU P  60      35.194 -12.017   4.748  1.00  0.00      P1    
ATOM    465  CD2 LEU P  60      32.892 -11.426   3.141  1.00  0.00      P1   C
ATOM    466 HD21 LEU P  60      33.871 -11.466   2.616  1.00  0.00      P1    
ATOM    467 HD22 LEU P  60      32.188 -12.202   2.771  1.00  0.00      P1    
ATOM    468 HD23 LEU P  60      32.313 -10.539   2.805  1.00  0.00      P1    
ATOM    469  C   LEU P  60      31.855 -10.699   7.505  1.00  0.00      P1   C
ATOM    470  O   LEU P  60      32.998 -10.410   7.995  1.00  0.00      P1   O
ATOM    471  N   GLN P  61      30.830  -9.925   7.728  1.00  0.00      P1   N
ATOM    472  HN  GLN P  61      29.931 -10.284   7.489  1.00  0.00      P1    
ATOM    473  CA  GLN P  61      30.825  -8.723   8.490  1.00  0.00      P1   C
ATOM    474  HA  GLN P  61      31.518  -8.055   7.999  1.00  0.00      P1    
ATOM    475  CB  GLN P  61      29.453  -8.094   8.422  1.00  0.00      P1   C
ATOM    476  HB1 GLN P  61      29.257  -7.804   7.368  1.00  0.00      P1    
ATOM    477  HB2 GLN P  61      28.705  -8.867   8.700  1.00  0.00      P1    
ATOM    478  CG  GLN P  61      29.193  -6.768   9.156  1.00  0.00      P1   C
ATOM    479  HG1 GLN P  61      28.223  -6.267   8.949  1.00  0.00      P1    
ATOM    480  HG2 GLN P  61      29.043  -7.126  10.197  1.00  0.00      P1    
ATOM    481  CD  GLN P  61      30.325  -5.724   9.100  1.00  0.00      P1   C
ATOM    482  OE1 GLN P  61      30.907  -5.417   8.062  1.00  0.00      P1   O
ATOM    483  NE2 GLN P  61      30.714  -5.157  10.264  1.00  0.00      P1   N
ATOM    484 HE21 GLN P  61      31.371  -4.412  10.375  1.00  0.00      P1    
ATOM    485 HE22 GLN P  61      30.320  -5.552  11.094  1.00  0.00      P1    
ATOM    486  C   GLN P  61      31.311  -8.945   9.936  1.00  0.00      P1   C
ATOM    487  O   GLN P  61      32.256  -8.320  10.378  1.00  0.00      P1   O
ATOM    488  N   ASN P  62      30.823 -10.011  10.588  1.00  0.00      P1   N
ATOM    489  HN  ASN P  62      30.129 -10.542  10.108  1.00  0.00      P1    
ATOM    490  CA  ASN P  62      31.299 -10.436  11.885  1.00  0.00      P1   C
ATOM    491  HA  ASN P  62      31.272  -9.578  12.540  1.00  0.00      P1    
ATOM    492  CB  ASN P  62      30.401 -11.622  12.355  1.00  0.00      P1   C
ATOM    493  HB1 ASN P  62      30.456 -12.470  11.639  1.00  0.00      P1    
ATOM    494  HB2 ASN P  62      30.782 -11.897  13.362  1.00  0.00      P1    
ATOM    495  CG  ASN P  62      28.988 -11.128  12.594  1.00  0.00      P1   C
ATOM    496  OD1 ASN P  62      28.895 -10.133  13.274  1.00  0.00      P1   O
ATOM    497  ND2 ASN P  62      28.009 -11.914  12.206  1.00  0.00      P1   N
ATOM    498 HD21 ASN P  62      27.097 -11.506  12.250  1.00  0.00      P1    
ATOM    499 HD22 ASN P  62      28.204 -12.770  11.728  1.00  0.00      P1    
ATOM    500  C   ASN P  62      32.814 -10.827  11.892  1.00  0.00      P1   C
ATOM    501  O   ASN P  62      33.604 -10.491  12.783  1.00  0.00      P1   O
ATOM    502  N   GLN P  63      33.246 -11.629  10.905  1.00  0.00      P1   N
ATOM    503  HN  GLN P  63      32.576 -12.022  10.280  1.00  0.00      P1    
ATOM    504  CA  GLN P  63      34.719 -11.986  10.686  1.00  0.00      P1   C
ATOM    505  HA  GLN P  63      35.067 -12.510  11.564  1.00  0.00      P1    
ATOM    506  CB  GLN P  63      34.802 -13.039   9.442  1.00  0.00      P1   C
ATOM    507  HB1 GLN P  63      34.420 -12.579   8.506  1.00  0.00      P1    
ATOM    508  HB2 GLN P  63      35.870 -13.208   9.189  1.00  0.00      P1    
ATOM    509  CG  GLN P  63      34.323 -14.446   9.741  1.00  0.00      P1   C
ATOM    510  HG1 GLN P  63      33.665 -14.853   8.943  1.00  0.00      P1    
ATOM    511  HG2 GLN P  63      35.206 -15.114   9.657  1.00  0.00      P1    
ATOM    512  CD  GLN P  63      33.758 -14.783  11.143  1.00  0.00      P1   C
ATOM    513  OE1 GLN P  63      34.541 -15.219  11.984  1.00  0.00      P1   O
ATOM    514  NE2 GLN P  63      32.467 -14.586  11.513  1.00  0.00      P1   N
ATOM    515 HE21 GLN P  63      32.283 -14.400  12.478  1.00  0.00      P1    
ATOM    516 HE22 GLN P  63      31.845 -14.240  10.810  1.00  0.00      P1    
ATOM    517  C   GLN P  63      35.720 -10.817  10.571  1.00  0.00      P1   C
ATOM    518  O   GLN P  63      36.780 -10.825  11.257  1.00  0.00      P1   O
ATOM    519  N   ARG P  64      35.424  -9.826   9.675  1.00  0.00      P1   N
ATOM    520  HN  ARG P  64      34.578  -9.966   9.166  1.00  0.00      P1    
ATOM    521  CA  ARG P  64      36.212  -8.624   9.373  1.00  0.00      P1   C
ATOM    522  HA  ARG P  64      37.165  -9.055   9.101  1.00  0.00      P1    
ATOM    523  CB  ARG P  64      35.350  -7.935   8.199  1.00  0.00      P1   C
ATOM    524  HB1 ARG P  64      35.205  -8.769   7.480  1.00  0.00      P1    
ATOM    525  HB2 ARG P  64      34.345  -7.603   8.538  1.00  0.00      P1    
ATOM    526  CG  ARG P  64      35.999  -6.933   7.342  1.00  0.00      P1   C
ATOM    527  HG1 ARG P  64      37.073  -7.216   7.310  1.00  0.00      P1    
ATOM    528  HG2 ARG P  64      35.512  -6.895   6.344  1.00  0.00      P1    
ATOM    529  CD  ARG P  64      35.863  -5.542   7.894  1.00  0.00      P1   C
ATOM    530  HD1 ARG P  64      36.272  -5.412   8.919  1.00  0.00      P1    
ATOM    531  HD2 ARG P  64      36.525  -4.841   7.342  1.00  0.00      P1    
ATOM    532  NE  ARG P  64      34.424  -5.143   7.853  1.00  0.00      P1   N
ATOM    533  HE  ARG P  64      33.762  -5.540   7.216  1.00  0.00      P1    
ATOM    534  CZ  ARG P  64      34.062  -3.946   8.246  1.00  0.00      P1   C
ATOM    535  NH1 ARG P  64      34.853  -3.057   8.793  1.00  0.00      P1   N
ATOM    536 HH11 ARG P  64      34.526  -2.112   8.790  1.00  0.00      P1    
ATOM    537 HH12 ARG P  64      35.842  -3.203   8.808  1.00  0.00      P1    
ATOM    538  NH2 ARG P  64      32.818  -3.592   8.144  1.00  0.00      P1   N
ATOM    539 HH21 ARG P  64      32.467  -2.725   8.499  1.00  0.00      P1    
ATOM    540 HH22 ARG P  64      32.223  -4.392   8.068  1.00  0.00      P1    
ATOM    541  C   ARG P  64      36.338  -7.822  10.626  1.00  0.00      P1   C
ATOM    542  O   ARG P  64      37.474  -7.359  10.947  1.00  0.00      P1   O
ATOM    543  N   MET P  65      35.267  -7.650  11.463  1.00  0.00      P1   N
ATOM    544  HN  MET P  65      34.360  -7.998  11.242  1.00  0.00      P1    
ATOM    545  CA  MET P  65      35.292  -7.008  12.767  1.00  0.00      P1   C
ATOM    546  HA  MET P  65      35.788  -6.051  12.706  1.00  0.00      P1    
ATOM    547  CB  MET P  65      33.827  -6.838  13.245  1.00  0.00      P1   C
ATOM    548  HB1 MET P  65      33.196  -6.437  12.424  1.00  0.00      P1    
ATOM    549  HB2 MET P  65      33.355  -7.800  13.540  1.00  0.00      P1    
ATOM    550  CG  MET P  65      33.635  -5.937  14.466  1.00  0.00      P1   C
ATOM    551  HG1 MET P  65      32.561  -5.921  14.752  1.00  0.00      P1    
ATOM    552  HG2 MET P  65      34.284  -6.369  15.257  1.00  0.00      P1    
ATOM    553  SD  MET P  65      34.305  -4.229  14.082  1.00  0.00      P1   S
ATOM    554  CE  MET P  65      33.803  -3.600  15.746  1.00  0.00      P1   C
ATOM    555  HE1 MET P  65      33.955  -2.522  15.963  1.00  0.00      P1    
ATOM    556  HE2 MET P  65      32.716  -3.802  15.861  1.00  0.00      P1    
ATOM    557  HE3 MET P  65      34.244  -4.166  16.594  1.00  0.00      P1    
ATOM    558  C   MET P  65      36.091  -7.801  13.783  1.00  0.00      P1   C
ATOM    559  O   MET P  65      36.949  -7.334  14.560  1.00  0.00      P1   O
ATOM    560  N   GLY P  66      35.867  -9.114  13.861  1.00  0.00      P1   N
ATOM    561  HN  GLY P  66      35.153  -9.505  13.286  1.00  0.00      P1    
ATOM    562  CA  GLY P  66      36.529 -10.019  14.880  1.00  0.00      P1   C
ATOM    563  HA1 GLY P  66      36.086 -10.984  14.682  1.00  0.00      P1    
ATOM    564  HA2 GLY P  66      36.239  -9.710  15.873  1.00  0.00      P1    
ATOM    565  C   GLY P  66      38.044 -10.101  14.736  1.00  0.00      P1   C
ATOM    566  O   GLY P  66      38.773 -10.293  15.744  1.00  0.00      P1   O
ATOM    567  N   ALA P  67      38.467  -9.880  13.484  1.00  0.00      P1   N
ATOM    568  HN  ALA P  67      37.710  -9.750  12.849  1.00  0.00      P1    
ATOM    569  CA  ALA P  67      39.839  -9.703  13.228  1.00  0.00      P1   C
ATOM    570  HA  ALA P  67      40.338 -10.607  13.542  1.00  0.00      P1    
ATOM    571  CB  ALA P  67      40.201  -9.755  11.709  1.00  0.00      P1   C
ATOM    572  HB1 ALA P  67      39.773 -10.654  11.217  1.00  0.00      P1    
ATOM    573  HB2 ALA P  67      39.760  -8.860  11.221  1.00  0.00      P1    
ATOM    574  HB3 ALA P  67      41.300  -9.669  11.574  1.00  0.00      P1    
ATOM    575  C   ALA P  67      40.581  -8.561  13.981  1.00  0.00      P1   C
ATOM    576  O   ALA P  67      41.821  -8.532  14.075  1.00  0.00      P1   O
ATOM    577  N   LEU P  68      39.826  -7.600  14.458  1.00  0.00      P1   N
ATOM    578  HN  LEU P  68      38.833  -7.509  14.453  1.00  0.00      P1    
ATOM    579  CA  LEU P  68      40.466  -6.478  15.213  1.00  0.00      P1   C
ATOM    580  HA  LEU P  68      41.448  -6.260  14.818  1.00  0.00      P1    
ATOM    581  CB  LEU P  68      39.498  -5.253  15.183  1.00  0.00      P1   C
ATOM    582  HB1 LEU P  68      38.591  -5.635  15.698  1.00  0.00      P1    
ATOM    583  HB2 LEU P  68      39.933  -4.369  15.697  1.00  0.00      P1    
ATOM    584  CG  LEU P  68      39.072  -4.801  13.784  1.00  0.00      P1   C
ATOM    585  HG  LEU P  68      38.504  -5.682  13.415  1.00  0.00      P1    
ATOM    586  CD1 LEU P  68      38.139  -3.587  13.853  1.00  0.00      P1   C
ATOM    587 HD11 LEU P  68      38.744  -2.718  14.188  1.00  0.00      P1    
ATOM    588 HD12 LEU P  68      37.767  -3.488  12.811  1.00  0.00      P1    
ATOM    589 HD13 LEU P  68      37.255  -3.784  14.498  1.00  0.00      P1    
ATOM    590  CD2 LEU P  68      40.321  -4.614  12.885  1.00  0.00      P1   C
ATOM    591 HD21 LEU P  68      40.846  -5.585  12.760  1.00  0.00      P1    
ATOM    592 HD22 LEU P  68      40.172  -4.203  11.864  1.00  0.00      P1    
ATOM    593 HD23 LEU P  68      41.079  -3.908  13.286  1.00  0.00      P1    
ATOM    594  C   LEU P  68      40.626  -6.858  16.707  1.00  0.00      P1   C
ATOM    595  O   LEU P  68      41.284  -6.087  17.430  1.00  0.00      P1   O
ATOM    596  N   VAL P  69      40.078  -8.000  17.160  1.00  0.00      P1   N
ATOM    597  HN  VAL P  69      39.564  -8.497  16.464  1.00  0.00      P1    
ATOM    598  CA  VAL P  69      40.086  -8.385  18.611  1.00  0.00      P1   C
ATOM    599  HA  VAL P  69      39.702  -7.536  19.157  1.00  0.00      P1    
ATOM    600  CB  VAL P  69      39.099  -9.521  19.024  1.00  0.00      P1   C
ATOM    601  HB  VAL P  69      39.197 -10.336  18.276  1.00  0.00      P1    
ATOM    602  CG1 VAL P  69      39.370 -10.012  20.440  1.00  0.00      P1   C
ATOM    603 HG11 VAL P  69      38.540 -10.675  20.764  1.00  0.00      P1    
ATOM    604 HG12 VAL P  69      40.328 -10.575  20.464  1.00  0.00      P1    
ATOM    605 HG13 VAL P  69      39.424  -9.046  20.986  1.00  0.00      P1    
ATOM    606  CG2 VAL P  69      37.728  -8.837  18.962  1.00  0.00      P1   C
ATOM    607 HG21 VAL P  69      37.475  -8.211  19.845  1.00  0.00      P1    
ATOM    608 HG22 VAL P  69      37.580  -8.220  18.051  1.00  0.00      P1    
ATOM    609 HG23 VAL P  69      36.899  -9.577  18.968  1.00  0.00      P1    
ATOM    610  C   VAL P  69      41.399  -8.578  19.081  1.00  0.00      P1   C
ATOM    611  O   VAL P  69      41.836  -8.099  20.091  1.00  0.00      P1   O
ATOM    612  N   HSE P  70      42.192  -9.251  18.200  1.00  0.00      P1   N
ATOM    613  HN  HSE P  70      41.890  -9.642  17.335  1.00  0.00      P1    
ATOM    614  CA  HSE P  70      43.559  -9.486  18.435  1.00  0.00      P1   C
ATOM    615  HA  HSE P  70      43.712 -10.083  19.321  1.00  0.00      P1    
ATOM    616  CB  HSE P  70      44.190 -10.361  17.332  1.00  0.00      P1   C
ATOM    617  HB1 HSE P  70      44.402  -9.713  16.455  1.00  0.00      P1    
ATOM    618  HB2 HSE P  70      45.128 -10.714  17.813  1.00  0.00      P1    
ATOM    619  ND1 HSE P  70      43.379 -12.705  17.781  1.00  0.00      P1   N
ATOM    620  CG  HSE P  70      43.339 -11.565  17.016  1.00  0.00      P1   C
ATOM    621  CE1 HSE P  70      42.598 -13.522  17.167  1.00  0.00      P1   C
ATOM    622  HE1 HSE P  70      42.431 -14.577  17.381  1.00  0.00      P1    
ATOM    623  NE2 HSE P  70      42.028 -12.930  16.068  1.00  0.00      P1   N
ATOM    624  HE2 HSE P  70      41.344 -13.297  15.438  1.00  0.00      P1    
ATOM    625  CD2 HSE P  70      42.502 -11.676  15.983  1.00  0.00      P1   C
ATOM    626  HD2 HSE P  70      42.174 -10.906  15.296  1.00  0.00      P1    
ATOM    627  C   HSE P  70      44.352  -8.192  18.640  1.00  0.00      P1   C
ATOM    628  O   HSE P  70      45.258  -8.081  19.524  1.00  0.00      P1   O
ATOM    629  N   THR P  71      44.102  -7.049  17.919  1.00  0.00      P1   N
ATOM    630  HN  THR P  71      43.343  -7.025  17.273  1.00  0.00      P1    
ATOM    631  CA  THR P  71      44.762  -5.763  18.136  1.00  0.00      P1   C
ATOM    632  HA  THR P  71      45.760  -6.036  18.443  1.00  0.00      P1    
ATOM    633  CB  THR P  71      44.809  -4.865  16.898  1.00  0.00      P1   C
ATOM    634  HB  THR P  71      44.901  -3.767  17.040  1.00  0.00      P1    
ATOM    635  OG1 THR P  71      43.589  -5.021  16.141  1.00  0.00      P1   O
ATOM    636  HG1 THR P  71      42.923  -4.881  16.818  1.00  0.00      P1    
ATOM    637  CG2 THR P  71      45.906  -5.305  15.959  1.00  0.00      P1   C
ATOM    638 HG21 THR P  71      45.813  -6.392  15.749  1.00  0.00      P1    
ATOM    639 HG22 THR P  71      45.794  -4.686  15.044  1.00  0.00      P1    
ATOM    640 HG23 THR P  71      46.948  -5.150  16.312  1.00  0.00      P1    
ATOM    641  C   THR P  71      44.219  -4.975  19.442  1.00  0.00      P1   C
ATOM    642  O   THR P  71      43.007  -4.858  19.537  1.00  0.00      P1   O
ATOM    643  N   ALA P  72      45.079  -4.594  20.420  1.00  0.00      P1   N
ATOM    644  HN  ALA P  72      46.019  -4.900  20.291  1.00  0.00      P1    
ATOM    645  CA  ALA P  72      44.679  -3.814  21.546  1.00  0.00      P1   C
ATOM    646  HA  ALA P  72      43.664  -3.460  21.440  1.00  0.00      P1    
ATOM    647  CB  ALA P  72      44.787  -4.814  22.779  1.00  0.00      P1   C
ATOM    648  HB1 ALA P  72      45.784  -5.290  22.896  1.00  0.00      P1    
ATOM    649  HB2 ALA P  72      44.611  -4.257  23.724  1.00  0.00      P1    
ATOM    650  HB3 ALA P  72      44.131  -5.702  22.651  1.00  0.00      P1    
ATOM    651  C   ALA P  72      45.535  -2.695  21.864  1.00  0.00      P1   C
ATOM    652  O   ALA P  72      44.959  -1.590  21.969  1.00  0.00      P1   O
ATOM    653  N   ASP P  73      46.867  -2.970  21.995  1.00  0.00      P1   N
ATOM    654  HN  ASP P  73      47.308  -3.836  21.774  1.00  0.00      P1    
ATOM    655  CA  ASP P  73      47.755  -2.052  22.661  1.00  0.00      P1   C
ATOM    656  HA  ASP P  73      47.269  -1.724  23.568  1.00  0.00      P1    
ATOM    657  CB  ASP P  73      49.144  -2.886  23.024  1.00  0.00      P1   C
ATOM    658  HB1 ASP P  73      48.897  -3.547  23.882  1.00  0.00      P1    
ATOM    659  HB2 ASP P  73      49.443  -3.488  22.140  1.00  0.00      P1    
ATOM    660  CG  ASP P  73      50.309  -2.016  23.517  1.00  0.00      P1   C
ATOM    661  OD1 ASP P  73      51.386  -2.187  22.864  1.00  0.00      P1   O
ATOM    662  OD2 ASP P  73      50.291  -1.284  24.509  1.00  0.00      P1   O
ATOM    663  C   ASP P  73      48.000  -0.651  22.137  1.00  0.00      P1   C
ATOM    664  O   ASP P  73      48.221   0.313  22.844  1.00  0.00      P1   O
ATOM    665  N   ASN P  74      47.890  -0.521  20.763  1.00  0.00      P1   N
ATOM    666  HN  ASN P  74      47.889  -1.318  20.164  1.00  0.00      P1    
ATOM    667  CA  ASN P  74      48.188   0.749  20.124  1.00  0.00      P1   C
ATOM    668  HA  ASN P  74      48.016   1.647  20.698  1.00  0.00      P1    
ATOM    669  CB  ASN P  74      49.532   0.475  19.480  1.00  0.00      P1   C
ATOM    670  HB1 ASN P  74      50.165   0.078  20.302  1.00  0.00      P1    
ATOM    671  HB2 ASN P  74      49.538  -0.358  18.745  1.00  0.00      P1    
ATOM    672  CG  ASN P  74      50.136   1.682  18.748  1.00  0.00      P1   C
ATOM    673  OD1 ASN P  74      50.314   1.587  17.566  1.00  0.00      P1   O
ATOM    674  ND2 ASN P  74      50.329   2.781  19.490  1.00  0.00      P1   N
ATOM    675 HD21 ASN P  74      50.530   3.629  18.999  1.00  0.00      P1    
ATOM    676 HD22 ASN P  74      50.291   2.757  20.489  1.00  0.00      P1    
ATOM    677  C   ASN P  74      47.096   0.899  19.026  1.00  0.00      P1   C
ATOM    678  O   ASN P  74      47.005   0.286  17.983  1.00  0.00      P1   O
ATOM    679  N   TYR P  75      46.236   1.926  19.229  1.00  0.00      P1   N
ATOM    680  HN  TYR P  75      46.375   2.460  20.059  1.00  0.00      P1    
ATOM    681  CA  TYR P  75      45.176   2.325  18.288  1.00  0.00      P1   C
ATOM    682  HA  TYR P  75      44.677   1.388  18.091  1.00  0.00      P1    
ATOM    683  CB  TYR P  75      44.169   3.276  18.957  1.00  0.00      P1   C
ATOM    684  HB1 TYR P  75      43.794   2.582  19.739  1.00  0.00      P1    
ATOM    685  HB2 TYR P  75      44.680   4.139  19.436  1.00  0.00      P1    
ATOM    686  CG  TYR P  75      42.986   3.789  18.139  1.00  0.00      P1   C
ATOM    687  CD1 TYR P  75      42.973   5.060  17.549  1.00  0.00      P1   C
ATOM    688  HD1 TYR P  75      43.784   5.767  17.642  1.00  0.00      P1    
ATOM    689  CE1 TYR P  75      41.792   5.406  16.869  1.00  0.00      P1   C
ATOM    690  HE1 TYR P  75      41.775   6.381  16.404  1.00  0.00      P1    
ATOM    691  CZ  TYR P  75      40.624   4.669  16.950  1.00  0.00      P1   C
ATOM    692  OH  TYR P  75      39.415   5.061  16.326  1.00  0.00      P1   O
ATOM    693  HH  TYR P  75      38.808   4.326  16.438  1.00  0.00      P1    
ATOM    694  CD2 TYR P  75      41.818   2.998  18.166  1.00  0.00      P1   C
ATOM    695  HD2 TYR P  75      41.805   2.120  18.795  1.00  0.00      P1    
ATOM    696  CE2 TYR P  75      40.613   3.461  17.677  1.00  0.00      P1   C
ATOM    697  HE2 TYR P  75      39.643   3.002  17.801  1.00  0.00      P1    
ATOM    698  C   TYR P  75      45.648   2.640  16.818  1.00  0.00      P1   C
ATOM    699  O   TYR P  75      44.980   2.199  15.906  1.00  0.00      P1   O
ATOM    700  N   PRO P  76      46.704   3.397  16.628  1.00  0.00      P1   N
ATOM    701  CD  PRO P  76      47.171   4.427  17.514  1.00  0.00      P1   C
ATOM    702  HD1 PRO P  76      47.656   3.970  18.403  1.00  0.00      P1    
ATOM    703  HD2 PRO P  76      46.331   5.062  17.866  1.00  0.00      P1    
ATOM    704  CA  PRO P  76      47.555   3.340  15.382  1.00  0.00      P1   C
ATOM    705  HA  PRO P  76      47.109   3.913  14.582  1.00  0.00      P1    
ATOM    706  CB  PRO P  76      48.815   4.164  15.737  1.00  0.00      P1   C
ATOM    707  HB1 PRO P  76      49.376   4.678  14.927  1.00  0.00      P1    
ATOM    708  HB2 PRO P  76      49.513   3.513  16.306  1.00  0.00      P1    
ATOM    709  CG  PRO P  76      48.297   5.173  16.773  1.00  0.00      P1   C
ATOM    710  HG1 PRO P  76      47.822   5.946  16.131  1.00  0.00      P1    
ATOM    711  HG2 PRO P  76      49.119   5.628  17.366  1.00  0.00      P1    
ATOM    712  C   PRO P  76      47.784   2.021  14.704  1.00  0.00      P1   C
ATOM    713  O   PRO P  76      47.649   1.949  13.480  1.00  0.00      P1   O
ATOM    714  N   LEU P  77      48.287   0.986  15.432  1.00  0.00      P1   N
ATOM    715  HN  LEU P  77      48.528   1.223  16.370  1.00  0.00      P1    
ATOM    716  CA  LEU P  77      48.272  -0.367  14.868  1.00  0.00      P1   C
ATOM    717  HA  LEU P  77      48.702  -0.234  13.886  1.00  0.00      P1    
ATOM    718  CB  LEU P  77      49.313  -1.332  15.616  1.00  0.00      P1   C
ATOM    719  HB1 LEU P  77      50.333  -0.915  15.479  1.00  0.00      P1    
ATOM    720  HB2 LEU P  77      49.124  -1.211  16.704  1.00  0.00      P1    
ATOM    721  CG  LEU P  77      49.203  -2.847  15.181  1.00  0.00      P1   C
ATOM    722  HG  LEU P  77      48.168  -3.162  15.435  1.00  0.00      P1    
ATOM    723  CD1 LEU P  77      49.398  -3.133  13.668  1.00  0.00      P1   C
ATOM    724 HD11 LEU P  77      49.357  -4.225  13.469  1.00  0.00      P1    
ATOM    725 HD12 LEU P  77      48.646  -2.679  12.988  1.00  0.00      P1    
ATOM    726 HD13 LEU P  77      50.328  -2.687  13.257  1.00  0.00      P1    
ATOM    727  CD2 LEU P  77      50.235  -3.770  16.009  1.00  0.00      P1   C
ATOM    728 HD21 LEU P  77      50.089  -4.827  15.701  1.00  0.00      P1    
ATOM    729 HD22 LEU P  77      51.302  -3.616  15.741  1.00  0.00      P1    
ATOM    730 HD23 LEU P  77      49.954  -3.448  17.034  1.00  0.00      P1    
ATOM    731  C   LEU P  77      46.930  -0.972  14.570  1.00  0.00      P1   C
ATOM    732  O   LEU P  77      46.682  -1.541  13.552  1.00  0.00      P1   O
ATOM    733  N   LEU P  78      45.916  -0.793  15.445  1.00  0.00      P1   N
ATOM    734  HN  LEU P  78      46.065  -0.551  16.401  1.00  0.00      P1    
ATOM    735  CA  LEU P  78      44.581  -1.216  15.158  1.00  0.00      P1   C
ATOM    736  HA  LEU P  78      44.640  -2.271  14.934  1.00  0.00      P1    
ATOM    737  CB  LEU P  78      43.702  -0.798  16.415  1.00  0.00      P1   C
ATOM    738  HB1 LEU P  78      44.274  -0.930  17.359  1.00  0.00      P1    
ATOM    739  HB2 LEU P  78      43.404   0.272  16.418  1.00  0.00      P1    
ATOM    740  CG  LEU P  78      42.375  -1.642  16.442  1.00  0.00      P1   C
ATOM    741  HG  LEU P  78      42.535  -2.523  15.785  1.00  0.00      P1    
ATOM    742  CD1 LEU P  78      42.067  -2.056  17.902  1.00  0.00      P1   C
ATOM    743 HD11 LEU P  78      41.176  -2.713  17.993  1.00  0.00      P1    
ATOM    744 HD12 LEU P  78      42.989  -2.535  18.296  1.00  0.00      P1    
ATOM    745 HD13 LEU P  78      41.757  -1.118  18.410  1.00  0.00      P1    
ATOM    746  CD2 LEU P  78      41.083  -0.970  15.985  1.00  0.00      P1   C
ATOM    747 HD21 LEU P  78      40.246  -1.684  15.827  1.00  0.00      P1    
ATOM    748 HD22 LEU P  78      40.706  -0.200  16.691  1.00  0.00      P1    
ATOM    749 HD23 LEU P  78      41.260  -0.456  15.016  1.00  0.00      P1    
ATOM    750  C   LEU P  78      43.947  -0.562  13.871  1.00  0.00      P1   C
ATOM    751  O   LEU P  78      43.257  -1.301  13.106  1.00  0.00      P1   O
ATOM    752  N   LEU P  79      44.103   0.744  13.627  1.00  0.00      P1   N
ATOM    753  HN  LEU P  79      44.512   1.349  14.306  1.00  0.00      P1    
ATOM    754  CA  LEU P  79      43.566   1.372  12.429  1.00  0.00      P1   C
ATOM    755  HA  LEU P  79      42.598   0.940  12.223  1.00  0.00      P1    
ATOM    756  CB  LEU P  79      43.540   2.899  12.511  1.00  0.00      P1   C
ATOM    757  HB1 LEU P  79      44.540   3.105  12.950  1.00  0.00      P1    
ATOM    758  HB2 LEU P  79      43.512   3.322  11.484  1.00  0.00      P1    
ATOM    759  CG  LEU P  79      42.491   3.493  13.513  1.00  0.00      P1   C
ATOM    760  HG  LEU P  79      42.829   3.327  14.559  1.00  0.00      P1    
ATOM    761  CD1 LEU P  79      42.434   4.995  13.321  1.00  0.00      P1   C
ATOM    762 HD11 LEU P  79      42.381   5.343  12.267  1.00  0.00      P1    
ATOM    763 HD12 LEU P  79      41.623   5.534  13.856  1.00  0.00      P1    
ATOM    764 HD13 LEU P  79      43.353   5.551  13.607  1.00  0.00      P1    
ATOM    765  CD2 LEU P  79      41.106   2.939  13.338  1.00  0.00      P1   C
ATOM    766 HD21 LEU P  79      40.502   3.492  14.089  1.00  0.00      P1    
ATOM    767 HD22 LEU P  79      40.661   3.044  12.325  1.00  0.00      P1    
ATOM    768 HD23 LEU P  79      41.040   1.881  13.670  1.00  0.00      P1    
ATOM    769  C   LEU P  79      44.410   1.001  11.193  1.00  0.00      P1   C
ATOM    770  O   LEU P  79      43.916   0.961  10.034  1.00  0.00      P1   O
ATOM    771  N   THR P  80      45.630   0.591  11.383  1.00  0.00      P1   N
ATOM    772  HN  THR P  80      45.998   0.498  12.305  1.00  0.00      P1    
ATOM    773  CA  THR P  80      46.388   0.043  10.297  1.00  0.00      P1   C
ATOM    774  HA  THR P  80      46.333   0.651   9.407  1.00  0.00      P1    
ATOM    775  CB  THR P  80      47.911   0.013  10.657  1.00  0.00      P1   C
ATOM    776  HB  THR P  80      48.105  -0.597  11.566  1.00  0.00      P1    
ATOM    777  OG1 THR P  80      48.443   1.245  10.947  1.00  0.00      P1   O
ATOM    778  HG1 THR P  80      48.170   1.564  11.810  1.00  0.00      P1    
ATOM    779  CG2 THR P  80      48.871  -0.635   9.575  1.00  0.00      P1   C
ATOM    780 HG21 THR P  80      48.539  -1.674   9.364  1.00  0.00      P1    
ATOM    781 HG22 THR P  80      48.788  -0.132   8.588  1.00  0.00      P1    
ATOM    782 HG23 THR P  80      49.925  -0.787   9.894  1.00  0.00      P1    
ATOM    783  C   THR P  80      45.992  -1.355   9.894  1.00  0.00      P1   C
ATOM    784  O   THR P  80      45.985  -1.720   8.722  1.00  0.00      P1   O
ATOM    785  N   VAL P  81      45.466  -2.188  10.881  1.00  0.00      P1   N
ATOM    786  HN  VAL P  81      45.570  -2.016  11.858  1.00  0.00      P1    
ATOM    787  CA  VAL P  81      44.753  -3.473  10.508  1.00  0.00      P1   C
ATOM    788  HA  VAL P  81      45.286  -3.917   9.680  1.00  0.00      P1    
ATOM    789  CB  VAL P  81      44.827  -4.438  11.682  1.00  0.00      P1   C
ATOM    790  HB  VAL P  81      44.271  -3.850  12.443  1.00  0.00      P1    
ATOM    791  CG1 VAL P  81      44.217  -5.836  11.433  1.00  0.00      P1   C
ATOM    792 HG11 VAL P  81      44.623  -6.370  10.547  1.00  0.00      P1    
ATOM    793 HG12 VAL P  81      44.438  -6.492  12.302  1.00  0.00      P1    
ATOM    794 HG13 VAL P  81      43.109  -5.768  11.388  1.00  0.00      P1    
ATOM    795  CG2 VAL P  81      46.296  -4.608  12.196  1.00  0.00      P1   C
ATOM    796 HG21 VAL P  81      46.694  -3.612  12.486  1.00  0.00      P1    
ATOM    797 HG22 VAL P  81      46.388  -5.386  12.984  1.00  0.00      P1    
ATOM    798 HG23 VAL P  81      46.946  -5.007  11.388  1.00  0.00      P1    
ATOM    799  C   VAL P  81      43.271  -3.191   9.978  1.00  0.00      P1   C
ATOM    800  O   VAL P  81      42.650  -3.880   9.225  1.00  0.00      P1   O
ATOM    801  N   ALA P  82      42.569  -2.141  10.488  1.00  0.00      P1   N
ATOM    802  HN  ALA P  82      42.869  -1.758  11.358  1.00  0.00      P1    
ATOM    803  CA  ALA P  82      41.194  -1.804  10.152  1.00  0.00      P1   C
ATOM    804  HA  ALA P  82      40.503  -2.628  10.250  1.00  0.00      P1    
ATOM    805  CB  ALA P  82      40.627  -0.730  11.020  1.00  0.00      P1   C
ATOM    806  HB1 ALA P  82      41.020  -0.953  12.035  1.00  0.00      P1    
ATOM    807  HB2 ALA P  82      40.862   0.344  10.857  1.00  0.00      P1    
ATOM    808  HB3 ALA P  82      39.524  -0.838  10.939  1.00  0.00      P1    
ATOM    809  C   ALA P  82      41.021  -1.433   8.690  1.00  0.00      P1   C
ATOM    810  O   ALA P  82      40.219  -2.000   7.944  1.00  0.00      P1   O
ATOM    811  N   PHE P  83      41.993  -0.586   8.155  1.00  0.00      P1   N
ATOM    812  HN  PHE P  83      42.658  -0.191   8.783  1.00  0.00      P1    
ATOM    813  CA  PHE P  83      42.212  -0.226   6.730  1.00  0.00      P1   C
ATOM    814  HA  PHE P  83      41.346   0.243   6.289  1.00  0.00      P1    
ATOM    815  CB  PHE P  83      43.407   0.801   6.673  1.00  0.00      P1   C
ATOM    816  HB1 PHE P  83      43.161   1.727   7.235  1.00  0.00      P1    
ATOM    817  HB2 PHE P  83      44.335   0.409   7.142  1.00  0.00      P1    
ATOM    818  CG  PHE P  83      43.703   1.370   5.205  1.00  0.00      P1   C
ATOM    819  CD1 PHE P  83      42.960   2.476   4.707  1.00  0.00      P1   C
ATOM    820  HD1 PHE P  83      42.339   3.042   5.385  1.00  0.00      P1    
ATOM    821  CE1 PHE P  83      43.098   2.935   3.423  1.00  0.00      P1   C
ATOM    822  HE1 PHE P  83      42.597   3.856   3.161  1.00  0.00      P1    
ATOM    823  CZ  PHE P  83      44.030   2.346   2.514  1.00  0.00      P1   C
ATOM    824  HZ  PHE P  83      44.133   2.691   1.495  1.00  0.00      P1    
ATOM    825  CD2 PHE P  83      44.567   0.698   4.260  1.00  0.00      P1   C
ATOM    826  HD2 PHE P  83      45.098  -0.205   4.523  1.00  0.00      P1    
ATOM    827  CE2 PHE P  83      44.804   1.219   2.946  1.00  0.00      P1   C
ATOM    828  HE2 PHE P  83      45.378   0.611   2.263  1.00  0.00      P1    
ATOM    829  C   PHE P  83      42.494  -1.434   5.902  1.00  0.00      P1   C
ATOM    830  O   PHE P  83      41.946  -1.498   4.806  1.00  0.00      P1   O
ATOM    831  N   LEU P  84      43.365  -2.329   6.368  1.00  0.00      P1   N
ATOM    832  HN  LEU P  84      43.886  -2.134   7.195  1.00  0.00      P1    
ATOM    833  CA  LEU P  84      43.676  -3.495   5.637  1.00  0.00      P1   C
ATOM    834  HA  LEU P  84      43.730  -3.142   4.618  1.00  0.00      P1    
ATOM    835  CB  LEU P  84      45.070  -4.121   5.976  1.00  0.00      P1   C
ATOM    836  HB1 LEU P  84      45.034  -4.396   7.052  1.00  0.00      P1    
ATOM    837  HB2 LEU P  84      45.141  -5.055   5.380  1.00  0.00      P1    
ATOM    838  CG  LEU P  84      46.285  -3.230   5.668  1.00  0.00      P1   C
ATOM    839  HG  LEU P  84      46.162  -2.324   6.300  1.00  0.00      P1    
ATOM    840  CD1 LEU P  84      47.586  -3.965   5.964  1.00  0.00      P1   C
ATOM    841 HD11 LEU P  84      48.381  -3.204   6.111  1.00  0.00      P1    
ATOM    842 HD12 LEU P  84      47.441  -4.560   6.891  1.00  0.00      P1    
ATOM    843 HD13 LEU P  84      47.916  -4.709   5.207  1.00  0.00      P1    
ATOM    844  CD2 LEU P  84      46.413  -2.786   4.175  1.00  0.00      P1   C
ATOM    845 HD21 LEU P  84      45.752  -1.903   4.044  1.00  0.00      P1    
ATOM    846 HD22 LEU P  84      47.469  -2.450   4.091  1.00  0.00      P1    
ATOM    847 HD23 LEU P  84      46.269  -3.688   3.543  1.00  0.00      P1    
ATOM    848  C   LEU P  84      42.626  -4.625   5.679  1.00  0.00      P1   C
ATOM    849  O   LEU P  84      42.362  -5.077   4.581  1.00  0.00      P1   O
ATOM    850  N   CYS P  85      41.901  -5.004   6.791  1.00  0.00      P1   N
ATOM    851  HN  CYS P  85      42.090  -4.543   7.655  1.00  0.00      P1    
ATOM    852  CA  CYS P  85      40.745  -5.901   6.680  1.00  0.00      P1   C
ATOM    853  HA  CYS P  85      41.081  -6.849   6.284  1.00  0.00      P1    
ATOM    854  CB  CYS P  85      40.256  -6.179   8.138  1.00  0.00      P1   C
ATOM    855  HB1 CYS P  85      40.089  -5.248   8.721  1.00  0.00      P1    
ATOM    856  HB2 CYS P  85      39.277  -6.654   7.917  1.00  0.00      P1    
ATOM    857  SG  CYS P  85      41.293  -7.156   9.276  1.00  0.00      P1   S
ATOM    858  HG1 CYS P  85      41.604  -6.107  10.023  1.00  0.00      P1    
ATOM    859  C   CYS P  85      39.547  -5.412   5.751  1.00  0.00      P1   C
ATOM    860  O   CYS P  85      38.934  -6.137   4.978  1.00  0.00      P1   O
ATOM    861  N   SER P  86      39.189  -4.133   5.874  1.00  0.00      P1   N
ATOM    862  HN  SER P  86      39.719  -3.561   6.496  1.00  0.00      P1    
ATOM    863  CA  SER P  86      38.302  -3.450   4.946  1.00  0.00      P1   C
ATOM    864  HA  SER P  86      37.408  -4.056   4.921  1.00  0.00      P1    
ATOM    865  CB  SER P  86      37.916  -2.032   5.467  1.00  0.00      P1   C
ATOM    866  HB1 SER P  86      38.764  -1.449   5.885  1.00  0.00      P1    
ATOM    867  HB2 SER P  86      37.487  -1.366   4.689  1.00  0.00      P1    
ATOM    868  OG  SER P  86      36.992  -2.254   6.524  1.00  0.00      P1   O
ATOM    869  HG1 SER P  86      36.229  -2.304   5.944  1.00  0.00      P1    
ATOM    870  C   SER P  86      38.791  -3.455   3.524  1.00  0.00      P1   C
ATOM    871  O   SER P  86      37.877  -3.765   2.698  1.00  0.00      P1   O
ATOM    872  N   ALA P  87      39.981  -3.091   3.195  1.00  0.00      P1   N
ATOM    873  HN  ALA P  87      40.622  -2.782   3.892  1.00  0.00      P1    
ATOM    874  CA  ALA P  87      40.489  -3.119   1.870  1.00  0.00      P1   C
ATOM    875  HA  ALA P  87      39.844  -2.474   1.292  1.00  0.00      P1    
ATOM    876  CB  ALA P  87      41.920  -2.480   1.855  1.00  0.00      P1   C
ATOM    877  HB1 ALA P  87      42.391  -2.331   0.860  1.00  0.00      P1    
ATOM    878  HB2 ALA P  87      41.801  -1.445   2.241  1.00  0.00      P1    
ATOM    879  HB3 ALA P  87      42.496  -2.991   2.656  1.00  0.00      P1    
ATOM    880  C   ALA P  87      40.630  -4.408   1.081  1.00  0.00      P1   C
ATOM    881  O   ALA P  87      40.243  -4.505  -0.070  1.00  0.00      P1   O
ATOM    882  N   VAL P  88      41.155  -5.447   1.714  1.00  0.00      P1   N
ATOM    883  HN  VAL P  88      41.642  -5.330   2.576  1.00  0.00      P1    
ATOM    884  CA  VAL P  88      41.473  -6.682   0.996  1.00  0.00      P1   C
ATOM    885  HA  VAL P  88      42.016  -6.358   0.121  1.00  0.00      P1    
ATOM    886  CB  VAL P  88      42.309  -7.574   1.927  1.00  0.00      P1   C
ATOM    887  HB  VAL P  88      43.109  -6.873   2.249  1.00  0.00      P1    
ATOM    888  CG1 VAL P  88      41.462  -7.979   3.128  1.00  0.00      P1   C
ATOM    889 HG11 VAL P  88      42.129  -8.487   3.856  1.00  0.00      P1    
ATOM    890 HG12 VAL P  88      41.009  -7.116   3.661  1.00  0.00      P1    
ATOM    891 HG13 VAL P  88      40.530  -8.548   2.922  1.00  0.00      P1    
ATOM    892  CG2 VAL P  88      42.821  -8.778   1.144  1.00  0.00      P1   C
ATOM    893 HG21 VAL P  88      43.752  -9.199   1.579  1.00  0.00      P1    
ATOM    894 HG22 VAL P  88      42.048  -9.575   1.136  1.00  0.00      P1    
ATOM    895 HG23 VAL P  88      43.034  -8.558   0.076  1.00  0.00      P1    
ATOM    896  C   VAL P  88      40.257  -7.396   0.401  1.00  0.00      P1   C
ATOM    897  O   VAL P  88      40.309  -7.893  -0.721  1.00  0.00      P1   O
ATOM    898  N   LEU P  89      39.086  -7.340   1.149  1.00  0.00      P1   N
ATOM    899  HN  LEU P  89      39.048  -6.862   2.023  1.00  0.00      P1    
ATOM    900  CA  LEU P  89      37.805  -7.927   0.726  1.00  0.00      P1   C
ATOM    901  HA  LEU P  89      38.118  -8.897   0.370  1.00  0.00      P1    
ATOM    902  CB  LEU P  89      36.698  -8.185   1.766  1.00  0.00      P1   C
ATOM    903  HB1 LEU P  89      36.313  -7.195   2.092  1.00  0.00      P1    
ATOM    904  HB2 LEU P  89      35.808  -8.717   1.368  1.00  0.00      P1    
ATOM    905  CG  LEU P  89      37.320  -9.057   2.934  1.00  0.00      P1   C
ATOM    906  HG  LEU P  89      38.154  -8.444   3.338  1.00  0.00      P1    
ATOM    907  CD1 LEU P  89      36.192  -9.387   3.961  1.00  0.00      P1   C
ATOM    908 HD11 LEU P  89      35.675  -8.450   4.261  1.00  0.00      P1    
ATOM    909 HD12 LEU P  89      35.560 -10.171   3.494  1.00  0.00      P1    
ATOM    910 HD13 LEU P  89      36.581  -9.830   4.902  1.00  0.00      P1    
ATOM    911  CD2 LEU P  89      38.089 -10.406   2.487  1.00  0.00      P1   C
ATOM    912 HD21 LEU P  89      38.216 -10.895   3.476  1.00  0.00      P1    
ATOM    913 HD22 LEU P  89      37.405 -10.946   1.799  1.00  0.00      P1    
ATOM    914 HD23 LEU P  89      39.078 -10.115   2.073  1.00  0.00      P1    
ATOM    915  C   LEU P  89      37.214  -7.195  -0.523  1.00  0.00      P1   C
ATOM    916  O   LEU P  89      36.628  -7.784  -1.438  1.00  0.00      P1   O
ATOM    917  N   ALA P  90      37.373  -5.854  -0.566  1.00  0.00      P1   N
ATOM    918  HN  ALA P  90      37.813  -5.400   0.205  1.00  0.00      P1    
ATOM    919  CA  ALA P  90      37.108  -4.965  -1.664  1.00  0.00      P1   C
ATOM    920  HA  ALA P  90      36.085  -5.127  -1.969  1.00  0.00      P1    
ATOM    921  CB  ALA P  90      37.142  -3.487  -1.248  1.00  0.00      P1   C
ATOM    922  HB1 ALA P  90      38.103  -3.246  -0.744  1.00  0.00      P1    
ATOM    923  HB2 ALA P  90      37.170  -2.938  -2.214  1.00  0.00      P1    
ATOM    924  HB3 ALA P  90      36.261  -3.215  -0.630  1.00  0.00      P1    
ATOM    925  C   ALA P  90      38.054  -5.271  -2.817  1.00  0.00      P1   C
ATOM    926  O   ALA P  90      37.610  -5.202  -3.953  1.00  0.00      P1   O
ATOM    927  N   MET P  91      39.366  -5.557  -2.566  1.00  0.00      P1   N
ATOM    928  HN  MET P  91      39.629  -5.359  -1.625  1.00  0.00      P1    
ATOM    929  CA  MET P  91      40.377  -5.942  -3.527  1.00  0.00      P1   C
ATOM    930  HA  MET P  91      40.479  -5.167  -4.272  1.00  0.00      P1    
ATOM    931  CB  MET P  91      41.777  -6.225  -2.983  1.00  0.00      P1   C
ATOM    932  HB1 MET P  91      41.893  -7.021  -2.216  1.00  0.00      P1    
ATOM    933  HB2 MET P  91      42.353  -6.654  -3.830  1.00  0.00      P1    
ATOM    934  CG  MET P  91      42.526  -5.026  -2.536  1.00  0.00      P1   C
ATOM    935  HG1 MET P  91      41.819  -4.475  -1.879  1.00  0.00      P1    
ATOM    936  HG2 MET P  91      43.407  -5.395  -1.968  1.00  0.00      P1    
ATOM    937  SD  MET P  91      43.134  -4.055  -4.015  1.00  0.00      P1   S
ATOM    938  CE  MET P  91      44.894  -4.234  -3.691  1.00  0.00      P1   C
ATOM    939  HE1 MET P  91      45.544  -4.043  -4.572  1.00  0.00      P1    
ATOM    940  HE2 MET P  91      45.168  -3.759  -2.725  1.00  0.00      P1    
ATOM    941  HE3 MET P  91      45.133  -5.253  -3.320  1.00  0.00      P1    
ATOM    942  C   MET P  91      39.964  -7.161  -4.327  1.00  0.00      P1   C
ATOM    943  O   MET P  91      40.006  -7.079  -5.582  1.00  0.00      P1   O
ATOM    944  N   PHE P  92      39.450  -8.154  -3.590  1.00  0.00      P1   N
ATOM    945  HN  PHE P  92      39.487  -8.197  -2.595  1.00  0.00      P1    
ATOM    946  CA  PHE P  92      38.714  -9.263  -4.234  1.00  0.00      P1   C
ATOM    947  HA  PHE P  92      39.380  -9.624  -5.004  1.00  0.00      P1    
ATOM    948  CB  PHE P  92      38.272 -10.364  -3.195  1.00  0.00      P1   C
ATOM    949  HB1 PHE P  92      37.588  -9.904  -2.451  1.00  0.00      P1    
ATOM    950  HB2 PHE P  92      37.769 -11.145  -3.804  1.00  0.00      P1    
ATOM    951  CG  PHE P  92      39.253 -10.962  -2.380  1.00  0.00      P1   C
ATOM    952  CD1 PHE P  92      39.049 -11.258  -0.969  1.00  0.00      P1   C
ATOM    953  HD1 PHE P  92      38.074 -11.145  -0.519  1.00  0.00      P1    
ATOM    954  CE1 PHE P  92      40.139 -11.701  -0.240  1.00  0.00      P1   C
ATOM    955  HE1 PHE P  92      39.898 -11.933   0.787  1.00  0.00      P1    
ATOM    956  CZ  PHE P  92      41.389 -11.912  -0.802  1.00  0.00      P1   C
ATOM    957  HZ  PHE P  92      42.130 -12.211  -0.076  1.00  0.00      P1    
ATOM    958  CD2 PHE P  92      40.515 -11.180  -2.959  1.00  0.00      P1   C
ATOM    959  HD2 PHE P  92      40.781 -11.034  -3.995  1.00  0.00      P1    
ATOM    960  CE2 PHE P  92      41.607 -11.544  -2.154  1.00  0.00      P1   C
ATOM    961  HE2 PHE P  92      42.626 -11.587  -2.511  1.00  0.00      P1    
ATOM    962  C   PHE P  92      37.450  -8.896  -5.013  1.00  0.00      P1   C
ATOM    963  O   PHE P  92      37.304  -9.323  -6.162  1.00  0.00      P1   O
ATOM    964  N   GLY P  93      36.481  -8.058  -4.482  1.00  0.00      P1   N
ATOM    965  HN  GLY P  93      36.600  -7.670  -3.571  1.00  0.00      P1    
ATOM    966  CA  GLY P  93      35.157  -7.847  -5.120  1.00  0.00      P1   C
ATOM    967  HA1 GLY P  93      34.601  -7.221  -4.437  1.00  0.00      P1    
ATOM    968  HA2 GLY P  93      34.748  -8.830  -5.299  1.00  0.00      P1    
ATOM    969  C   GLY P  93      35.265  -7.054  -6.394  1.00  0.00      P1   C
ATOM    970  O   GLY P  93      34.481  -7.105  -7.316  1.00  0.00      P1   O
ATOM    971  N   TYR P  94      36.336  -6.145  -6.470  1.00  0.00      P1   N
ATOM    972  HN  TYR P  94      36.841  -6.135  -5.610  1.00  0.00      P1    
ATOM    973  CA  TYR P  94      36.844  -5.479  -7.710  1.00  0.00      P1   C
ATOM    974  HA  TYR P  94      35.954  -5.225  -8.266  1.00  0.00      P1    
ATOM    975  CB  TYR P  94      37.744  -4.293  -7.470  1.00  0.00      P1   C
ATOM    976  HB1 TYR P  94      38.260  -4.463  -6.501  1.00  0.00      P1    
ATOM    977  HB2 TYR P  94      38.563  -4.094  -8.194  1.00  0.00      P1    
ATOM    978  CG  TYR P  94      36.806  -3.114  -7.384  1.00  0.00      P1   C
ATOM    979  CD1 TYR P  94      37.000  -2.161  -8.374  1.00  0.00      P1   C
ATOM    980  HD1 TYR P  94      37.693  -2.356  -9.179  1.00  0.00      P1    
ATOM    981  CE1 TYR P  94      36.389  -0.840  -8.201  1.00  0.00      P1   C
ATOM    982  HE1 TYR P  94      36.464  -0.020  -8.900  1.00  0.00      P1    
ATOM    983  CZ  TYR P  94      35.550  -0.639  -7.046  1.00  0.00      P1   C
ATOM    984  OH  TYR P  94      34.961   0.547  -6.785  1.00  0.00      P1   O
ATOM    985  HH  TYR P  94      35.435   1.234  -7.259  1.00  0.00      P1    
ATOM    986  CD2 TYR P  94      35.919  -2.839  -6.302  1.00  0.00      P1   C
ATOM    987  HD2 TYR P  94      35.661  -3.580  -5.560  1.00  0.00      P1    
ATOM    988  CE2 TYR P  94      35.239  -1.622  -6.146  1.00  0.00      P1   C
ATOM    989  HE2 TYR P  94      34.657  -1.657  -5.237  1.00  0.00      P1    
ATOM    990  C   TYR P  94      37.586  -6.372  -8.654  1.00  0.00      P1   C
ATOM    991  O   TYR P  94      37.358  -6.388  -9.830  1.00  0.00      P1   O
ATOM    992  N   PHE P  95      38.492  -7.218  -8.172  1.00  0.00      P1   N
ATOM    993  HN  PHE P  95      38.744  -6.979  -7.238  1.00  0.00      P1    
ATOM    994  CA  PHE P  95      39.157  -8.240  -8.905  1.00  0.00      P1   C
ATOM    995  HA  PHE P  95      39.761  -7.735  -9.645  1.00  0.00      P1    
ATOM    996  CB  PHE P  95      40.242  -8.988  -8.015  1.00  0.00      P1   C
ATOM    997  HB1 PHE P  95      41.211  -8.446  -7.969  1.00  0.00      P1    
ATOM    998  HB2 PHE P  95      39.698  -9.238  -7.079  1.00  0.00      P1    
ATOM    999  CG  PHE P  95      40.679 -10.321  -8.533  1.00  0.00      P1   C
ATOM   1000  CD1 PHE P  95      40.204 -11.486  -7.987  1.00  0.00      P1   C
ATOM   1001  HD1 PHE P  95      39.350 -11.389  -7.334  1.00  0.00      P1    
ATOM   1002  CE1 PHE P  95      40.658 -12.773  -8.422  1.00  0.00      P1   C
ATOM   1003  HE1 PHE P  95      40.129 -13.644  -8.063  1.00  0.00      P1    
ATOM   1004  CZ  PHE P  95      41.734 -12.913  -9.280  1.00  0.00      P1   C
ATOM   1005  HZ  PHE P  95      42.075 -13.917  -9.483  1.00  0.00      P1    
ATOM   1006  CD2 PHE P  95      41.737 -10.434  -9.478  1.00  0.00      P1   C
ATOM   1007  HD2 PHE P  95      42.183  -9.579  -9.963  1.00  0.00      P1    
ATOM   1008  CE2 PHE P  95      42.282 -11.719  -9.807  1.00  0.00      P1   C
ATOM   1009  HE2 PHE P  95      43.143 -11.753 -10.458  1.00  0.00      P1    
ATOM   1010  C   PHE P  95      38.245  -9.181  -9.719  1.00  0.00      P1   C
ATOM   1011  O   PHE P  95      38.446  -9.494 -10.901  1.00  0.00      P1   O
ATOM   1012  N   LEU P  96      37.169  -9.696  -9.036  1.00  0.00      P1   N
ATOM   1013  HN  LEU P  96      37.148  -9.687  -8.039  1.00  0.00      P1    
ATOM   1014  CA  LEU P  96      36.165 -10.557  -9.654  1.00  0.00      P1   C
ATOM   1015  HA  LEU P  96      36.673 -11.427 -10.043  1.00  0.00      P1    
ATOM   1016  CB  LEU P  96      35.086 -10.869  -8.609  1.00  0.00      P1   C
ATOM   1017  HB1 LEU P  96      34.908  -9.950  -8.010  1.00  0.00      P1    
ATOM   1018  HB2 LEU P  96      34.103 -11.186  -9.016  1.00  0.00      P1    
ATOM   1019  CG  LEU P  96      35.422 -11.954  -7.688  1.00  0.00      P1   C
ATOM   1020  HG  LEU P  96      36.438 -11.756  -7.285  1.00  0.00      P1    
ATOM   1021  CD1 LEU P  96      34.430 -11.881  -6.550  1.00  0.00      P1   C
ATOM   1022 HD11 LEU P  96      34.582 -12.844  -6.018  1.00  0.00      P1    
ATOM   1023 HD12 LEU P  96      34.699 -10.969  -5.975  1.00  0.00      P1    
ATOM   1024 HD13 LEU P  96      33.416 -11.771  -6.991  1.00  0.00      P1    
ATOM   1025  CD2 LEU P  96      35.436 -13.348  -8.344  1.00  0.00      P1   C
ATOM   1026 HD21 LEU P  96      34.432 -13.826  -8.340  1.00  0.00      P1    
ATOM   1027 HD22 LEU P  96      35.845 -13.284  -9.375  1.00  0.00      P1    
ATOM   1028 HD23 LEU P  96      36.137 -14.058  -7.856  1.00  0.00      P1    
ATOM   1029  C   LEU P  96      35.616  -9.887 -10.894  1.00  0.00      P1   C
ATOM   1030  O   LEU P  96      35.613 -10.529 -11.950  1.00  0.00      P1   O
ATOM   1031  N   VAL P  97      35.088  -8.644 -10.836  1.00  0.00      P1   N
ATOM   1032  HN  VAL P  97      35.188  -8.176  -9.962  1.00  0.00      P1    
ATOM   1033  CA  VAL P  97      34.467  -7.906 -11.870  1.00  0.00      P1   C
ATOM   1034  HA  VAL P  97      33.774  -8.516 -12.431  1.00  0.00      P1    
ATOM   1035  CB  VAL P  97      33.529  -6.735 -11.417  1.00  0.00      P1   C
ATOM   1036  HB  VAL P  97      33.042  -6.289 -12.311  1.00  0.00      P1    
ATOM   1037  CG1 VAL P  97      32.347  -7.376 -10.621  1.00  0.00      P1   C
ATOM   1038 HG11 VAL P  97      31.728  -6.617 -10.097  1.00  0.00      P1    
ATOM   1039 HG12 VAL P  97      31.765  -8.022 -11.312  1.00  0.00      P1    
ATOM   1040 HG13 VAL P  97      32.709  -8.083  -9.844  1.00  0.00      P1    
ATOM   1041  CG2 VAL P  97      34.215  -5.751 -10.374  1.00  0.00      P1   C
ATOM   1042 HG21 VAL P  97      34.989  -5.167 -10.917  1.00  0.00      P1    
ATOM   1043 HG22 VAL P  97      33.450  -5.029 -10.015  1.00  0.00      P1    
ATOM   1044 HG23 VAL P  97      34.725  -6.177  -9.484  1.00  0.00      P1    
ATOM   1045  C   VAL P  97      35.346  -7.473 -12.953  1.00  0.00      P1   C
ATOM   1046  O   VAL P  97      34.863  -7.514 -14.079  1.00  0.00      P1   O
ATOM   1047  N   ARG P  98      36.590  -7.088 -12.703  1.00  0.00      P1   N
ATOM   1048  HN  ARG P  98      36.814  -7.131 -11.732  1.00  0.00      P1    
ATOM   1049  CA  ARG P  98      37.400  -6.628 -13.803  1.00  0.00      P1   C
ATOM   1050  HA  ARG P  98      36.670  -6.167 -14.452  1.00  0.00      P1    
ATOM   1051  CB  ARG P  98      38.456  -5.603 -13.230  1.00  0.00      P1   C
ATOM   1052  HB1 ARG P  98      39.220  -6.105 -12.598  1.00  0.00      P1    
ATOM   1053  HB2 ARG P  98      38.993  -5.154 -14.093  1.00  0.00      P1    
ATOM   1054  CG  ARG P  98      37.914  -4.358 -12.488  1.00  0.00      P1   C
ATOM   1055  HG1 ARG P  98      37.779  -4.724 -11.448  1.00  0.00      P1    
ATOM   1056  HG2 ARG P  98      38.666  -3.563 -12.292  1.00  0.00      P1    
ATOM   1057  CD  ARG P  98      36.555  -3.752 -12.907  1.00  0.00      P1   C
ATOM   1058  HD1 ARG P  98      35.717  -4.479 -12.847  1.00  0.00      P1    
ATOM   1059  HD2 ARG P  98      36.239  -2.904 -12.262  1.00  0.00      P1    
ATOM   1060  NE  ARG P  98      36.758  -3.173 -14.346  1.00  0.00      P1   N
ATOM   1061  HE  ARG P  98      37.688  -3.281 -14.696  1.00  0.00      P1    
ATOM   1062  CZ  ARG P  98      35.766  -2.742 -15.120  1.00  0.00      P1   C
ATOM   1063  NH1 ARG P  98      34.569  -2.477 -14.682  1.00  0.00      P1   N
ATOM   1064 HH11 ARG P  98      34.010  -1.821 -15.189  1.00  0.00      P1    
ATOM   1065 HH12 ARG P  98      34.361  -2.545 -13.706  1.00  0.00      P1    
ATOM   1066  NH2 ARG P  98      36.084  -2.487 -16.333  1.00  0.00      P1   N
ATOM   1067 HH21 ARG P  98      35.322  -2.155 -16.889  1.00  0.00      P1    
ATOM   1068 HH22 ARG P  98      36.959  -2.754 -16.736  1.00  0.00      P1    
ATOM   1069  C   ARG P  98      38.132  -7.722 -14.639  1.00  0.00      P1   C
ATOM   1070  O   ARG P  98      38.434  -7.410 -15.738  1.00  0.00      P1   O
ATOM   1071  N   LYS P  99      38.325  -8.919 -14.094  1.00  0.00      P1   N
ATOM   1072  HN  LYS P  99      38.205  -9.089 -13.119  1.00  0.00      P1    
ATOM   1073  CA  LYS P  99      38.763 -10.080 -14.813  1.00  0.00      P1   C
ATOM   1074  HA  LYS P  99      39.289  -9.724 -15.686  1.00  0.00      P1    
ATOM   1075  CB  LYS P  99      39.581 -10.991 -13.861  1.00  0.00      P1   C
ATOM   1076  HB1 LYS P  99      38.884 -11.369 -13.082  1.00  0.00      P1    
ATOM   1077  HB2 LYS P  99      39.977 -11.893 -14.374  1.00  0.00      P1    
ATOM   1078  CG  LYS P  99      40.848 -10.244 -13.199  1.00  0.00      P1   C
ATOM   1079  HG1 LYS P  99      40.670  -9.151 -13.101  1.00  0.00      P1    
ATOM   1080  HG2 LYS P  99      40.984 -10.478 -12.121  1.00  0.00      P1    
ATOM   1081  CD  LYS P  99      42.246 -10.475 -13.898  1.00  0.00      P1   C
ATOM   1082  HD1 LYS P  99      42.139 -10.237 -14.978  1.00  0.00      P1    
ATOM   1083  HD2 LYS P  99      42.916  -9.694 -13.480  1.00  0.00      P1    
ATOM   1084  CE  LYS P  99      42.734 -11.934 -13.653  1.00  0.00      P1   C
ATOM   1085  HE1 LYS P  99      42.823 -12.078 -12.555  1.00  0.00      P1    
ATOM   1086  HE2 LYS P  99      42.120 -12.649 -14.242  1.00  0.00      P1    
ATOM   1087  NZ  LYS P  99      44.117 -11.968 -14.261  1.00  0.00      P1   N
ATOM   1088  HZ1 LYS P  99      44.513 -12.922 -14.139  1.00  0.00      P1    
ATOM   1089  HZ2 LYS P  99      44.071 -11.738 -15.274  1.00  0.00      P1    
ATOM   1090  HZ3 LYS P  99      44.694 -11.250 -13.778  1.00  0.00      P1    
ATOM   1091  C   LYS P  99      37.514 -10.797 -15.431  1.00  0.00      P1   C
ATOM   1092  O   LYS P  99      37.535 -11.204 -16.569  1.00  0.00      P1   O
ATOM   1093  N   TYR P 100      36.479 -11.152 -14.604  1.00  0.00      P1   N
ATOM   1094  HN  TYR P 100      36.462 -10.825 -13.662  1.00  0.00      P1    
ATOM   1095  CA  TYR P 100      35.534 -12.195 -15.008  1.00  0.00      P1   C
ATOM   1096  HA  TYR P 100      36.056 -12.691 -15.813  1.00  0.00      P1    
ATOM   1097  CB  TYR P 100      35.395 -13.187 -13.892  1.00  0.00      P1   C
ATOM   1098  HB1 TYR P 100      35.019 -12.680 -12.978  1.00  0.00      P1    
ATOM   1099  HB2 TYR P 100      34.610 -13.952 -14.076  1.00  0.00      P1    
ATOM   1100  CG  TYR P 100      36.692 -13.772 -13.398  1.00  0.00      P1   C
ATOM   1101  CD1 TYR P 100      37.468 -14.592 -14.382  1.00  0.00      P1   C
ATOM   1102  HD1 TYR P 100      37.026 -14.865 -15.329  1.00  0.00      P1    
ATOM   1103  CE1 TYR P 100      38.748 -14.895 -14.142  1.00  0.00      P1   C
ATOM   1104  HE1 TYR P 100      39.411 -15.381 -14.843  1.00  0.00      P1    
ATOM   1105  CZ  TYR P 100      39.365 -14.459 -12.898  1.00  0.00      P1   C
ATOM   1106  OH  TYR P 100      40.701 -14.691 -12.627  1.00  0.00      P1   O
ATOM   1107  HH  TYR P 100      41.014 -14.923 -13.504  1.00  0.00      P1    
ATOM   1108  CD2 TYR P 100      37.292 -13.485 -12.160  1.00  0.00      P1   C
ATOM   1109  HD2 TYR P 100      36.766 -12.750 -11.567  1.00  0.00      P1    
ATOM   1110  CE2 TYR P 100      38.573 -13.905 -11.885  1.00  0.00      P1   C
ATOM   1111  HE2 TYR P 100      39.135 -13.778 -10.972  1.00  0.00      P1    
ATOM   1112  C   TYR P 100      34.249 -11.702 -15.625  1.00  0.00      P1   C
ATOM   1113  O   TYR P 100      33.624 -12.367 -16.465  1.00  0.00      P1   O
ATOM   1114  N   ALA P 101      33.791 -10.436 -15.341  1.00  0.00      P1   N
ATOM   1115  HN  ALA P 101      34.349  -9.915 -14.699  1.00  0.00      P1    
ATOM   1116  CA  ALA P 101      32.643  -9.954 -15.924  1.00  0.00      P1   C
ATOM   1117  HA  ALA P 101      32.802 -10.041 -16.988  1.00  0.00      P1    
ATOM   1118  CB  ALA P 101      31.383 -10.770 -15.457  1.00  0.00      P1   C
ATOM   1119  HB1 ALA P 101      30.456 -10.445 -15.976  1.00  0.00      P1    
ATOM   1120  HB2 ALA P 101      31.504 -11.811 -15.825  1.00  0.00      P1    
ATOM   1121  HB3 ALA P 101      31.456 -10.879 -14.354  1.00  0.00      P1    
ATOM   1122  C   ALA P 101      32.395  -8.516 -15.737  1.00  0.00      P1   C
ATOM   1123  O   ALA P 101      31.874  -8.168 -14.751  1.00  0.00      P1   O
ATOM   1124  N   PRO P 102      32.722  -7.657 -16.619  1.00  0.00      P1   N
ATOM   1125  CD  PRO P 102      33.805  -7.856 -17.625  1.00  0.00      P1   C
ATOM   1126  HD1 PRO P 102      33.308  -8.325 -18.502  1.00  0.00      P1    
ATOM   1127  HD2 PRO P 102      34.615  -8.513 -17.242  1.00  0.00      P1    
ATOM   1128  CA  PRO P 102      32.462  -6.206 -16.460  1.00  0.00      P1   C
ATOM   1129  HA  PRO P 102      32.981  -6.002 -15.535  1.00  0.00      P1    
ATOM   1130  CB  PRO P 102      33.120  -5.537 -17.709  1.00  0.00      P1   C
ATOM   1131  HB1 PRO P 102      33.383  -4.470 -17.551  1.00  0.00      P1    
ATOM   1132  HB2 PRO P 102      32.516  -5.686 -18.630  1.00  0.00      P1    
ATOM   1133  CG  PRO P 102      34.344  -6.459 -17.916  1.00  0.00      P1   C
ATOM   1134  HG1 PRO P 102      35.191  -6.157 -17.265  1.00  0.00      P1    
ATOM   1135  HG2 PRO P 102      34.783  -6.282 -18.921  1.00  0.00      P1    
ATOM   1136  C   PRO P 102      30.933  -5.855 -16.290  1.00  0.00      P1   C
ATOM   1137  O   PRO P 102      30.641  -4.889 -15.564  1.00  0.00      P1   O
ATOM   1138  N   GLU P 103      30.030  -6.616 -16.884  1.00  0.00      P1   N
ATOM   1139  HN  GLU P 103      30.353  -7.477 -17.269  1.00  0.00      P1    
ATOM   1140  CA  GLU P 103      28.640  -6.342 -16.848  1.00  0.00      P1   C
ATOM   1141  HA  GLU P 103      28.345  -5.312 -16.985  1.00  0.00      P1    
ATOM   1142  CB  GLU P 103      27.948  -7.070 -18.035  1.00  0.00      P1   C
ATOM   1143  HB1 GLU P 103      28.100  -8.163 -17.914  1.00  0.00      P1    
ATOM   1144  HB2 GLU P 103      26.839  -7.014 -17.986  1.00  0.00      P1    
ATOM   1145  CG  GLU P 103      28.412  -6.599 -19.397  1.00  0.00      P1   C
ATOM   1146  HG1 GLU P 103      28.616  -5.508 -19.336  1.00  0.00      P1    
ATOM   1147  HG2 GLU P 103      29.410  -7.061 -19.558  1.00  0.00      P1    
ATOM   1148  CD  GLU P 103      27.470  -7.033 -20.564  1.00  0.00      P1   C
ATOM   1149  OE1 GLU P 103      26.434  -6.343 -20.708  1.00  0.00      P1   O
ATOM   1150  OE2 GLU P 103      27.778  -8.095 -21.206  1.00  0.00      P1   O
ATOM   1151  C   GLU P 103      28.001  -6.674 -15.585  1.00  0.00      P1   C
ATOM   1152  O   GLU P 103      26.773  -6.685 -15.462  1.00  0.00      P1   O
ATOM   1153  N   ALA P 104      28.793  -6.959 -14.539  1.00  0.00      P1   N
ATOM   1154  HN  ALA P 104      29.775  -6.831 -14.654  1.00  0.00      P1    
ATOM   1155  CA  ALA P 104      28.354  -7.109 -13.165  1.00  0.00      P1   C
ATOM   1156  HA  ALA P 104      27.288  -6.961 -13.072  1.00  0.00      P1    
ATOM   1157  CB  ALA P 104      28.709  -8.529 -12.679  1.00  0.00      P1   C
ATOM   1158  HB1 ALA P 104      28.558  -8.626 -11.582  1.00  0.00      P1    
ATOM   1159  HB2 ALA P 104      28.205  -9.378 -13.190  1.00  0.00      P1    
ATOM   1160  HB3 ALA P 104      29.815  -8.617 -12.719  1.00  0.00      P1    
ATOM   1161  C   ALA P 104      28.984  -6.016 -12.279  1.00  0.00      P1   C
ATOM   1162  O   ALA P 104      28.708  -5.897 -11.056  1.00  0.00      P1   O
ATOM   1163  N   GLY P 105      29.733  -5.102 -12.962  1.00  0.00      P1   N
ATOM   1164  HN  GLY P 105      29.851  -5.125 -13.952  1.00  0.00      P1    
ATOM   1165  CA  GLY P 105      30.287  -3.909 -12.250  1.00  0.00      P1   C
ATOM   1166  HA1 GLY P 105      31.190  -3.595 -12.752  1.00  0.00      P1    
ATOM   1167  HA2 GLY P 105      30.585  -4.167 -11.245  1.00  0.00      P1    
ATOM   1168  C   GLY P 105      29.212  -2.868 -12.224  1.00  0.00      P1   C
ATOM   1169  O   GLY P 105      28.280  -2.884 -13.019  1.00  0.00      P1   O
ATOM   1170  N   GLY P 106      29.302  -1.913 -11.278  1.00  0.00      P1   N
ATOM   1171  HN  GLY P 106      30.120  -1.911 -10.707  1.00  0.00      P1    
ATOM   1172  CA  GLY P 106      28.203  -0.905 -11.040  1.00  0.00      P1   C
ATOM   1173  HA1 GLY P 106      27.923  -0.495 -11.999  1.00  0.00      P1    
ATOM   1174  HA2 GLY P 106      28.517  -0.154 -10.330  1.00  0.00      P1    
ATOM   1175  C   GLY P 106      26.989  -1.388 -10.338  1.00  0.00      P1   C
ATOM   1176  O   GLY P 106      27.026  -2.519  -9.854  1.00  0.00      P1   O
ATOM   1177  N   SER P 107      25.805  -0.544 -10.389  1.00  0.00      P1   N
ATOM   1178  HN  SER P 107      25.992   0.311 -10.867  1.00  0.00      P1    
ATOM   1179  CA  SER P 107      24.396  -0.963 -10.061  1.00  0.00      P1   C
ATOM   1180  HA  SER P 107      24.302  -0.786  -9.000  1.00  0.00      P1    
ATOM   1181  CB  SER P 107      23.367   0.042 -10.568  1.00  0.00      P1   C
ATOM   1182  HB1 SER P 107      23.622   1.060 -10.204  1.00  0.00      P1    
ATOM   1183  HB2 SER P 107      23.456   0.059 -11.676  1.00  0.00      P1    
ATOM   1184  OG  SER P 107      22.036  -0.374 -10.263  1.00  0.00      P1   O
ATOM   1185  HG1 SER P 107      21.901  -0.100  -9.352  1.00  0.00      P1    
ATOM   1186  C   SER P 107      24.034  -2.438 -10.345  1.00  0.00      P1   C
ATOM   1187  O   SER P 107      24.085  -3.306  -9.474  1.00  0.00      P1   O
ATOM   1188  N   GLY P 108      23.488  -2.769 -11.512  1.00  0.00      P1   N
ATOM   1189  HN  GLY P 108      23.719  -2.166 -12.272  1.00  0.00      P1    
ATOM   1190  CA  GLY P 108      22.611  -3.913 -11.712  1.00  0.00      P1   C
ATOM   1191  HA1 GLY P 108      22.254  -4.271 -10.758  1.00  0.00      P1    
ATOM   1192  HA2 GLY P 108      23.090  -4.728 -12.235  1.00  0.00      P1    
ATOM   1193  C   GLY P 108      21.388  -3.612 -12.516  1.00  0.00      P1   C
ATOM   1194  O   GLY P 108      21.004  -4.358 -13.365  1.00  0.00      P1   O
ATOM   1195  N   ILE P 109      20.708  -2.513 -12.282  1.00  0.00      P1   N
ATOM   1196  HN  ILE P 109      21.054  -1.895 -11.581  1.00  0.00      P1    
ATOM   1197  CA  ILE P 109      19.594  -2.161 -13.091  1.00  0.00      P1   C
ATOM   1198  HA  ILE P 109      18.920  -3.004 -13.065  1.00  0.00      P1    
ATOM   1199  CB  ILE P 109      18.892  -0.997 -12.409  1.00  0.00      P1   C
ATOM   1200  HB  ILE P 109      19.501  -0.073 -12.501  1.00  0.00      P1    
ATOM   1201  CG2 ILE P 109      17.559  -0.722 -13.146  1.00  0.00      P1   C
ATOM   1202 HG21 ILE P 109      16.919  -1.630 -13.157  1.00  0.00      P1    
ATOM   1203 HG22 ILE P 109      17.053   0.151 -12.681  1.00  0.00      P1    
ATOM   1204 HG23 ILE P 109      17.740  -0.511 -14.221  1.00  0.00      P1    
ATOM   1205  CG1 ILE P 109      18.622  -1.207 -10.865  1.00  0.00      P1   C
ATOM   1206 HG11 ILE P 109      19.556  -1.148 -10.267  1.00  0.00      P1    
ATOM   1207 HG12 ILE P 109      17.984  -0.354 -10.548  1.00  0.00      P1    
ATOM   1208  CD  ILE P 109      17.817  -2.352 -10.485  1.00  0.00      P1   C
ATOM   1209  HD1 ILE P 109      17.584  -2.410  -9.400  1.00  0.00      P1    
ATOM   1210  HD2 ILE P 109      16.878  -2.407 -11.075  1.00  0.00      P1    
ATOM   1211  HD3 ILE P 109      18.351  -3.312 -10.647  1.00  0.00      P1    
ATOM   1212  C   ILE P 109      19.914  -2.010 -14.566  1.00  0.00      P1   C
ATOM   1213  O   ILE P 109      19.164  -2.587 -15.322  1.00  0.00      P1   O
ATOM   1214  N   PRO P 110      20.966  -1.364 -15.046  1.00  0.00      P1   N
ATOM   1215  CD  PRO P 110      21.875  -0.546 -14.247  1.00  0.00      P1   C
ATOM   1216  HD1 PRO P 110      22.688  -1.278 -14.050  1.00  0.00      P1    
ATOM   1217  HD2 PRO P 110      21.504  -0.057 -13.321  1.00  0.00      P1    
ATOM   1218  CA  PRO P 110      21.140  -1.033 -16.496  1.00  0.00      P1   C
ATOM   1219  HA  PRO P 110      20.231  -0.634 -16.921  1.00  0.00      P1    
ATOM   1220  CB  PRO P 110      22.378  -0.054 -16.584  1.00  0.00      P1   C
ATOM   1221  HB1 PRO P 110      22.284   0.855 -17.215  1.00  0.00      P1    
ATOM   1222  HB2 PRO P 110      23.352  -0.552 -16.779  1.00  0.00      P1    
ATOM   1223  CG  PRO P 110      22.337   0.611 -15.162  1.00  0.00      P1   C
ATOM   1224  HG1 PRO P 110      21.499   1.340 -15.161  1.00  0.00      P1    
ATOM   1225  HG2 PRO P 110      23.258   1.137 -14.831  1.00  0.00      P1    
ATOM   1226  C   PRO P 110      21.193  -2.274 -17.345  1.00  0.00      P1   C
ATOM   1227  O   PRO P 110      20.532  -2.267 -18.370  1.00  0.00      P1   O
ATOM   1228  N   GLU P 111      21.925  -3.307 -16.973  1.00  0.00      P1   N
ATOM   1229  HN  GLU P 111      22.540  -3.098 -16.217  1.00  0.00      P1    
ATOM   1230  CA  GLU P 111      21.912  -4.537 -17.726  1.00  0.00      P1   C
ATOM   1231  HA  GLU P 111      22.220  -4.320 -18.738  1.00  0.00      P1    
ATOM   1232  CB  GLU P 111      22.850  -5.647 -17.108  1.00  0.00      P1   C
ATOM   1233  HB1 GLU P 111      22.788  -5.691 -15.999  1.00  0.00      P1    
ATOM   1234  HB2 GLU P 111      22.594  -6.609 -17.600  1.00  0.00      P1    
ATOM   1235  CG  GLU P 111      24.299  -5.418 -17.449  1.00  0.00      P1    
ATOM   1236  HG1 GLU P 111      24.849  -6.359 -17.230  1.00  0.00      P1    
ATOM   1237  HG2 GLU P 111      24.554  -5.165 -18.500  1.00  0.00      P1    
ATOM   1238  CD  GLU P 111      24.973  -4.332 -16.629  1.00  0.00      P1    
ATOM   1239  OE1 GLU P 111      24.613  -3.903 -15.557  1.00  0.00      P1    
ATOM   1240  OE2 GLU P 111      26.139  -3.914 -17.227  1.00  0.00      P1    
ATOM   1241  HE2 GLU P 111      26.636  -3.468 -16.538  1.00  0.00      P1    
ATOM   1242  C   GLU P 111      20.518  -5.153 -17.821  1.00  0.00      P1   C
ATOM   1243  O   GLU P 111      20.131  -5.625 -18.918  1.00  0.00      P1   O
ATOM   1244  N   ILE P 112      19.827  -5.194 -16.694  1.00  0.00      P1   N
ATOM   1245  HN  ILE P 112      20.242  -4.750 -15.903  1.00  0.00      P1    
ATOM   1246  CA  ILE P 112      18.483  -5.716 -16.529  1.00  0.00      P1   C
ATOM   1247  HA  ILE P 112      18.452  -6.716 -16.935  1.00  0.00      P1    
ATOM   1248  CB  ILE P 112      18.070  -5.652 -15.045  1.00  0.00      P1   C
ATOM   1249  HB  ILE P 112      18.151  -4.675 -14.523  1.00  0.00      P1    
ATOM   1250  CG2 ILE P 112      16.639  -6.156 -14.839  1.00  0.00      P1   C
ATOM   1251 HG21 ILE P 112      15.871  -5.411 -15.137  1.00  0.00      P1    
ATOM   1252 HG22 ILE P 112      16.567  -6.974 -15.587  1.00  0.00      P1    
ATOM   1253 HG23 ILE P 112      16.475  -6.356 -13.758  1.00  0.00      P1    
ATOM   1254  CG1 ILE P 112      18.987  -6.503 -14.252  1.00  0.00      P1   C
ATOM   1255 HG11 ILE P 112      20.011  -6.109 -14.426  1.00  0.00      P1    
ATOM   1256 HG12 ILE P 112      18.799  -6.231 -13.192  1.00  0.00      P1    
ATOM   1257  CD  ILE P 112      18.807  -8.001 -14.409  1.00  0.00      P1   C
ATOM   1258  HD1 ILE P 112      18.668  -8.201 -15.493  1.00  0.00      P1    
ATOM   1259  HD2 ILE P 112      19.722  -8.508 -14.033  1.00  0.00      P1    
ATOM   1260  HD3 ILE P 112      18.005  -8.446 -13.782  1.00  0.00      P1    
ATOM   1261  C   ILE P 112      17.437  -4.924 -17.368  1.00  0.00      P1   C
ATOM   1262  O   ILE P 112      16.564  -5.474 -18.011  1.00  0.00      P1   O
ATOM   1263  N   GLN P 113      17.505  -3.586 -17.352  1.00  0.00      P1   N
ATOM   1264  HN  GLN P 113      18.198  -3.080 -16.845  1.00  0.00      P1    
ATOM   1265  CA  GLN P 113      16.717  -2.717 -18.179  1.00  0.00      P1   C
ATOM   1266  HA  GLN P 113      15.677  -2.959 -18.020  1.00  0.00      P1    
ATOM   1267  CB  GLN P 113      16.844  -1.241 -17.717  1.00  0.00      P1   C
ATOM   1268  HB1 GLN P 113      16.780  -1.261 -16.608  1.00  0.00      P1    
ATOM   1269  HB2 GLN P 113      17.894  -0.999 -17.990  1.00  0.00      P1    
ATOM   1270  CG  GLN P 113      15.934  -0.225 -18.307  1.00  0.00      P1   C
ATOM   1271  HG1 GLN P 113      15.988  -0.256 -19.416  1.00  0.00      P1    
ATOM   1272  HG2 GLN P 113      14.915  -0.379 -17.892  1.00  0.00      P1    
ATOM   1273  CD  GLN P 113      16.455   1.095 -17.869  1.00  0.00      P1   C
ATOM   1274  OE1 GLN P 113      16.883   1.290 -16.748  1.00  0.00      P1   O
ATOM   1275  NE2 GLN P 113      16.412   2.124 -18.761  1.00  0.00      P1   N
ATOM   1276 HE21 GLN P 113      16.627   3.042 -18.429  1.00  0.00      P1    
ATOM   1277 HE22 GLN P 113      16.083   2.052 -19.702  1.00  0.00      P1    
ATOM   1278  C   GLN P 113      16.990  -2.934 -19.680  1.00  0.00      P1   C
ATOM   1279  O   GLN P 113      16.073  -3.019 -20.535  1.00  0.00      P1   O
ATOM   1280  N   GLY P 114      18.295  -2.963 -19.981  1.00  0.00      P1   N
ATOM   1281  HN  GLY P 114      18.912  -2.866 -19.204  1.00  0.00      P1    
ATOM   1282  CA  GLY P 114      18.745  -3.244 -21.276  1.00  0.00      P1   C
ATOM   1283  HA1 GLY P 114      19.824  -3.229 -21.223  1.00  0.00      P1    
ATOM   1284  HA2 GLY P 114      18.325  -2.527 -21.965  1.00  0.00      P1    
ATOM   1285  C   GLY P 114      18.303  -4.511 -21.921  1.00  0.00      P1   C
ATOM   1286  O   GLY P 114      17.840  -4.541 -23.055  1.00  0.00      P1   O
ATOM   1287  N   ALA P 115      18.462  -5.640 -21.171  1.00  0.00      P1   N
ATOM   1288  HN  ALA P 115      18.907  -5.670 -20.279  1.00  0.00      P1    
ATOM   1289  CA  ALA P 115      17.969  -7.021 -21.546  1.00  0.00      P1   C
ATOM   1290  HA  ALA P 115      18.364  -7.423 -22.466  1.00  0.00      P1    
ATOM   1291  CB  ALA P 115      18.464  -8.017 -20.425  1.00  0.00      P1   C
ATOM   1292  HB1 ALA P 115      19.552  -8.222 -20.523  1.00  0.00      P1    
ATOM   1293  HB2 ALA P 115      18.207  -7.584 -19.435  1.00  0.00      P1    
ATOM   1294  HB3 ALA P 115      17.958  -8.999 -20.547  1.00  0.00      P1    
ATOM   1295  C   ALA P 115      16.499  -7.179 -21.586  1.00  0.00      P1   C
ATOM   1296  O   ALA P 115      16.105  -8.131 -22.255  1.00  0.00      P1   O
ATOM   1297  N   LEU P 116      15.719  -6.275 -20.990  1.00  0.00      P1   N
ATOM   1298  HN  LEU P 116      16.044  -5.474 -20.494  1.00  0.00      P1    
ATOM   1299  CA  LEU P 116      14.294  -6.346 -21.363  1.00  0.00      P1   C
ATOM   1300  HA  LEU P 116      13.992  -7.365 -21.173  1.00  0.00      P1    
ATOM   1301  CB  LEU P 116      13.412  -5.529 -20.370  1.00  0.00      P1   C
ATOM   1302  HB1 LEU P 116      14.074  -4.666 -20.144  1.00  0.00      P1    
ATOM   1303  HB2 LEU P 116      12.458  -5.213 -20.843  1.00  0.00      P1    
ATOM   1304  CG  LEU P 116      13.232  -6.250 -18.997  1.00  0.00      P1   C
ATOM   1305  HG  LEU P 116      14.227  -6.486 -18.563  1.00  0.00      P1    
ATOM   1306  CD1 LEU P 116      12.738  -5.199 -18.004  1.00  0.00      P1   C
ATOM   1307 HD11 LEU P 116      13.268  -4.245 -18.211  1.00  0.00      P1    
ATOM   1308 HD12 LEU P 116      11.650  -4.995 -18.100  1.00  0.00      P1    
ATOM   1309 HD13 LEU P 116      13.001  -5.509 -16.970  1.00  0.00      P1    
ATOM   1310  CD2 LEU P 116      12.379  -7.468 -19.007  1.00  0.00      P1   C
ATOM   1311 HD21 LEU P 116      12.632  -8.212 -19.793  1.00  0.00      P1    
ATOM   1312 HD22 LEU P 116      12.408  -7.972 -18.017  1.00  0.00      P1    
ATOM   1313 HD23 LEU P 116      11.286  -7.272 -19.021  1.00  0.00      P1    
ATOM   1314  C   LEU P 116      14.022  -6.070 -22.802  1.00  0.00      P1   C
ATOM   1315  O   LEU P 116      13.228  -6.722 -23.381  1.00  0.00      P1   O
ATOM   1316  N   GLU P 117      14.757  -5.107 -23.385  1.00  0.00      P1   N
ATOM   1317  HN  GLU P 117      15.503  -4.642 -22.914  1.00  0.00      P1    
ATOM   1318  CA  GLU P 117      14.562  -4.846 -24.798  1.00  0.00      P1   C
ATOM   1319  HA  GLU P 117      13.626  -5.236 -25.169  1.00  0.00      P1    
ATOM   1320  CB  GLU P 117      14.616  -3.322 -24.907  1.00  0.00      P1   C
ATOM   1321  HB1 GLU P 117      15.552  -2.943 -24.443  1.00  0.00      P1    
ATOM   1322  HB2 GLU P 117      14.704  -3.016 -25.971  1.00  0.00      P1    
ATOM   1323  CG  GLU P 117      13.376  -2.673 -24.156  1.00  0.00      P1   C
ATOM   1324  HG1 GLU P 117      12.423  -3.239 -24.226  1.00  0.00      P1    
ATOM   1325  HG2 GLU P 117      13.627  -2.573 -23.078  1.00  0.00      P1    
ATOM   1326  CD  GLU P 117      13.218  -1.280 -24.722  1.00  0.00      P1   C
ATOM   1327  OE1 GLU P 117      12.326  -1.053 -25.668  1.00  0.00      P1   O
ATOM   1328  OE2 GLU P 117      13.827  -0.387 -24.193  1.00  0.00      P1   O
ATOM   1329  C   GLU P 117      15.630  -5.513 -25.670  1.00  0.00      P1   C
ATOM   1330  O   GLU P 117      15.720  -5.198 -26.826  1.00  0.00      P1   O
ATOM   1331  N   ASP P 118      16.470  -6.474 -25.157  1.00  0.00      P1   N
ATOM   1332  HN  ASP P 118      16.438  -6.722 -24.192  1.00  0.00      P1    
ATOM   1333  CA  ASP P 118      17.376  -7.231 -25.944  1.00  0.00      P1   C
ATOM   1334  HA  ASP P 118      17.787  -7.941 -25.241  1.00  0.00      P1    
ATOM   1335  CB  ASP P 118      16.722  -7.970 -27.160  1.00  0.00      P1   C
ATOM   1336  HB1 ASP P 118      16.173  -7.275 -27.830  1.00  0.00      P1    
ATOM   1337  HB2 ASP P 118      17.508  -8.481 -27.756  1.00  0.00      P1    
ATOM   1338  CG  ASP P 118      15.770  -9.096 -26.737  1.00  0.00      P1   C
ATOM   1339  OD1 ASP P 118      14.548  -8.981 -26.825  1.00  0.00      P1   O
ATOM   1340  OD2 ASP P 118      16.311 -10.141 -26.313  1.00  0.00      P1   O
ATOM   1341  C   ASP P 118      18.589  -6.457 -26.350  1.00  0.00      P1   C
ATOM   1342  O   ASP P 118      19.178  -6.750 -27.360  1.00  0.00      P1   O
ATOM   1343  N   GLN P 119      19.050  -5.357 -25.636  1.00  0.00      P1   N
ATOM   1344  HN  GLN P 119      18.539  -5.146 -24.807  1.00  0.00      P1    
ATOM   1345  CA  GLN P 119      20.200  -4.557 -26.071  1.00  0.00      P1   C
ATOM   1346  HA  GLN P 119      20.180  -4.585 -27.150  1.00  0.00      P1    
ATOM   1347  CB  GLN P 119      19.986  -3.136 -25.400  1.00  0.00      P1   C
ATOM   1348  HB1 GLN P 119      20.085  -3.334 -24.311  1.00  0.00      P1    
ATOM   1349  HB2 GLN P 119      20.853  -2.459 -25.552  1.00  0.00      P1    
ATOM   1350  CG  GLN P 119      18.726  -2.500 -25.839  1.00  0.00      P1   C
ATOM   1351  HG1 GLN P 119      17.850  -3.094 -25.501  1.00  0.00      P1    
ATOM   1352  HG2 GLN P 119      18.564  -1.479 -25.430  1.00  0.00      P1    
ATOM   1353  CD  GLN P 119      18.599  -2.286 -27.328  1.00  0.00      P1   C
ATOM   1354  OE1 GLN P 119      19.264  -1.414 -27.858  1.00  0.00      P1   O
ATOM   1355  NE2 GLN P 119      17.855  -3.116 -28.017  1.00  0.00      P1   N
ATOM   1356 HE21 GLN P 119      17.806  -2.943 -29.000  1.00  0.00      P1    
ATOM   1357 HE22 GLN P 119      17.178  -3.675 -27.538  1.00  0.00      P1    
ATOM   1358  C   GLN P 119      21.520  -5.074 -25.622  1.00  0.00      P1   C
ATOM   1359  O   GLN P 119      22.634  -4.795 -26.098  1.00  0.00      P1   O
ATOM   1360  N   ARG P 120      21.454  -6.146 -24.734  1.00  0.00      P1   N
ATOM   1361  HN  ARG P 120      20.567  -6.426 -24.374  1.00  0.00      P1    
ATOM   1362  CA  ARG P 120      22.606  -6.946 -24.282  1.00  0.00      P1   C
ATOM   1363  HA  ARG P 120      23.418  -6.591 -24.899  1.00  0.00      P1    
ATOM   1364  CB  ARG P 120      22.957  -6.679 -22.819  1.00  0.00      P1   C
ATOM   1365  HB1 ARG P 120      22.198  -7.085 -22.117  1.00  0.00      P1    
ATOM   1366  HB2 ARG P 120      23.929  -7.191 -22.653  1.00  0.00      P1    
ATOM   1367  CG  ARG P 120      23.193  -5.219 -22.459  1.00  0.00      P1   C
ATOM   1368  HG1 ARG P 120      22.253  -4.635 -22.557  1.00  0.00      P1    
ATOM   1369  HG2 ARG P 120      23.494  -5.111 -21.395  1.00  0.00      P1    
ATOM   1370  CD  ARG P 120      24.317  -4.570 -23.276  1.00  0.00      P1   C
ATOM   1371  HD1 ARG P 120      24.085  -4.601 -24.362  1.00  0.00      P1    
ATOM   1372  HD2 ARG P 120      24.521  -3.513 -23.002  1.00  0.00      P1    
ATOM   1373  NE  ARG P 120      25.647  -5.335 -23.061  1.00  0.00      P1   N
ATOM   1374  HE  ARG P 120      25.963  -5.612 -22.154  1.00  0.00      P1    
ATOM   1375  CZ  ARG P 120      26.518  -5.701 -23.966  1.00  0.00      P1   C
ATOM   1376  NH1 ARG P 120      26.638  -5.242 -25.226  1.00  0.00      P1   N
ATOM   1377 HH11 ARG P 120      27.294  -5.704 -25.823  1.00  0.00      P1    
ATOM   1378 HH12 ARG P 120      26.198  -4.384 -25.492  1.00  0.00      P1    
ATOM   1379  NH2 ARG P 120      27.411  -6.673 -23.554  1.00  0.00      P1   N
ATOM   1380 HH21 ARG P 120      27.918  -7.185 -24.247  1.00  0.00      P1    
ATOM   1381 HH22 ARG P 120      27.377  -7.017 -22.616  1.00  0.00      P1    
ATOM   1382  C   ARG P 120      22.116  -8.424 -24.446  1.00  0.00      P1   C
ATOM   1383  O   ARG P 120      20.948  -8.624 -24.010  1.00  0.00      P1   O
ATOM   1384  N   PRO P 121      22.883  -9.399 -24.940  1.00  0.00      P1   N
ATOM   1385  CD  PRO P 121      24.063  -9.232 -25.768  1.00  0.00      P1   C
ATOM   1386  HD1 PRO P 121      24.747  -8.609 -25.154  1.00  0.00      P1    
ATOM   1387  HD2 PRO P 121      23.739  -8.698 -26.686  1.00  0.00      P1    
ATOM   1388  CA  PRO P 121      22.421 -10.754 -24.908  1.00  0.00      P1   C
ATOM   1389  HA  PRO P 121      21.372 -10.850 -25.144  1.00  0.00      P1    
ATOM   1390  CB  PRO P 121      23.343 -11.469 -25.928  1.00  0.00      P1   C
ATOM   1391  HB1 PRO P 121      22.682 -11.452 -26.821  1.00  0.00      P1    
ATOM   1392  HB2 PRO P 121      23.666 -12.485 -25.618  1.00  0.00      P1    
ATOM   1393  CG  PRO P 121      24.581 -10.622 -26.031  1.00  0.00      P1   C
ATOM   1394  HG1 PRO P 121      25.077 -10.694 -27.023  1.00  0.00      P1    
ATOM   1395  HG2 PRO P 121      25.297 -11.015 -25.278  1.00  0.00      P1    
ATOM   1396  C   PRO P 121      22.455 -11.432 -23.532  1.00  0.00      P1   C
ATOM   1397  O   PRO P 121      21.904 -12.497 -23.371  1.00  0.00      P1   O
ATOM   1398  N   VAL P 122      23.277 -10.862 -22.646  1.00  0.00      P1   N
ATOM   1399  HN  VAL P 122      23.836 -10.096 -22.953  1.00  0.00      P1    
ATOM   1400  CA  VAL P 122      23.478 -11.358 -21.283  1.00  0.00      P1   C
ATOM   1401  HA  VAL P 122      24.204 -10.692 -20.841  1.00  0.00      P1    
ATOM   1402  CB  VAL P 122      22.211 -11.206 -20.411  1.00  0.00      P1   C
ATOM   1403  HB  VAL P 122      21.551 -12.056 -20.688  1.00  0.00      P1    
ATOM   1404  CG1 VAL P 122      22.647 -11.467 -18.902  1.00  0.00      P1   C
ATOM   1405 HG11 VAL P 122      22.978 -12.474 -18.569  1.00  0.00      P1    
ATOM   1406 HG12 VAL P 122      23.494 -10.818 -18.592  1.00  0.00      P1    
ATOM   1407 HG13 VAL P 122      21.721 -11.250 -18.329  1.00  0.00      P1    
ATOM   1408  CG2 VAL P 122      21.563  -9.878 -20.579  1.00  0.00      P1   C
ATOM   1409 HG21 VAL P 122      20.726  -9.819 -19.851  1.00  0.00      P1    
ATOM   1410 HG22 VAL P 122      22.285  -9.095 -20.262  1.00  0.00      P1    
ATOM   1411 HG23 VAL P 122      21.136  -9.625 -21.573  1.00  0.00      P1    
ATOM   1412  C   VAL P 122      24.198 -12.755 -21.115  1.00  0.00      P1   C
ATOM   1413  O   VAL P 122      23.702 -13.816 -21.474  1.00  0.00      P1   O
ATOM   1414  N   ARG P 123      25.424 -12.778 -20.676  1.00  0.00      P1   N
ATOM   1415  HN  ARG P 123      25.993 -11.960 -20.634  1.00  0.00      P1    
ATOM   1416  CA  ARG P 123      26.115 -13.991 -20.282  1.00  0.00      P1   C
ATOM   1417  HA  ARG P 123      25.680 -14.862 -20.749  1.00  0.00      P1    
ATOM   1418  CB  ARG P 123      27.679 -13.858 -20.549  1.00  0.00      P1   C
ATOM   1419  HB1 ARG P 123      28.183 -13.193 -19.815  1.00  0.00      P1    
ATOM   1420  HB2 ARG P 123      28.212 -14.830 -20.473  1.00  0.00      P1    
ATOM   1421  CG  ARG P 123      27.872 -13.195 -21.920  1.00  0.00      P1   C
ATOM   1422  HG1 ARG P 123      27.336 -12.221 -21.941  1.00  0.00      P1    
ATOM   1423  HG2 ARG P 123      28.979 -13.111 -21.902  1.00  0.00      P1    
ATOM   1424  CD  ARG P 123      27.302 -13.939 -23.119  1.00  0.00      P1   C
ATOM   1425  HD1 ARG P 123      27.704 -14.972 -23.056  1.00  0.00      P1    
ATOM   1426  HD2 ARG P 123      26.194 -14.021 -23.128  1.00  0.00      P1    
ATOM   1427  NE  ARG P 123      27.667 -13.144 -24.282  1.00  0.00      P1   N
ATOM   1428  HE  ARG P 123      28.498 -12.587 -24.312  1.00  0.00      P1    
ATOM   1429  CZ  ARG P 123      27.219 -13.222 -25.535  1.00  0.00      P1   C
ATOM   1430  NH1 ARG P 123      26.151 -13.847 -25.910  1.00  0.00      P1   N
ATOM   1431 HH11 ARG P 123      26.144 -13.983 -26.900  1.00  0.00      P1    
ATOM   1432 HH12 ARG P 123      25.790 -14.486 -25.230  1.00  0.00      P1    
ATOM   1433  NH2 ARG P 123      27.943 -12.662 -26.413  1.00  0.00      P1   N
ATOM   1434 HH21 ARG P 123      27.544 -12.540 -27.321  1.00  0.00      P1    
ATOM   1435 HH22 ARG P 123      28.838 -12.287 -26.171  1.00  0.00      P1    
ATOM   1436  C   ARG P 123      25.865 -14.188 -18.831  1.00  0.00      P1   C
ATOM   1437  O   ARG P 123      26.586 -13.645 -17.988  1.00  0.00      P1   O
ATOM   1438  N   TRP P 124      24.714 -14.916 -18.544  1.00  0.00      P1   N
ATOM   1439  HN  TRP P 124      24.159 -15.369 -19.238  1.00  0.00      P1    
ATOM   1440  CA  TRP P 124      24.183 -14.996 -17.182  1.00  0.00      P1   C
ATOM   1441  HA  TRP P 124      24.414 -14.049 -16.717  1.00  0.00      P1    
ATOM   1442  CB  TRP P 124      22.681 -15.347 -17.256  1.00  0.00      P1   C
ATOM   1443  HB1 TRP P 124      22.217 -15.377 -16.246  1.00  0.00      P1    
ATOM   1444  HB2 TRP P 124      22.219 -14.507 -17.816  1.00  0.00      P1    
ATOM   1445  CG  TRP P 124      22.328 -16.644 -17.928  1.00  0.00      P1   C
ATOM   1446  CD1 TRP P 124      21.934 -16.713 -19.270  1.00  0.00      P1   C
ATOM   1447  HD1 TRP P 124      21.881 -15.880 -19.955  1.00  0.00      P1    
ATOM   1448  NE1 TRP P 124      21.755 -18.064 -19.592  1.00  0.00      P1   N
ATOM   1449  HE1 TRP P 124      21.622 -18.529 -20.440  1.00  0.00      P1    
ATOM   1450  CE2 TRP P 124      22.093 -18.826 -18.579  1.00  0.00      P1   C
ATOM   1451  CD2 TRP P 124      22.495 -18.003 -17.475  1.00  0.00      P1   C
ATOM   1452  CE3 TRP P 124      22.808 -18.691 -16.244  1.00  0.00      P1   C
ATOM   1453  HE3 TRP P 124      23.085 -18.132 -15.362  1.00  0.00      P1    
ATOM   1454  CZ3 TRP P 124      22.791 -20.007 -16.180  1.00  0.00      P1   C
ATOM   1455  HZ3 TRP P 124      22.999 -20.440 -15.213  1.00  0.00      P1    
ATOM   1456  CZ2 TRP P 124      22.153 -20.180 -18.567  1.00  0.00      P1   C
ATOM   1457  HZ2 TRP P 124      21.903 -20.856 -19.372  1.00  0.00      P1    
ATOM   1458  CH2 TRP P 124      22.543 -20.777 -17.305  1.00  0.00      P1   C
ATOM   1459  HH2 TRP P 124      22.383 -21.817 -17.062  1.00  0.00      P1    
ATOM   1460  C   TRP P 124      24.987 -15.951 -16.248  1.00  0.00      P1   C
ATOM   1461  O   TRP P 124      25.010 -15.901 -15.055  1.00  0.00      P1   O
ATOM   1462  N   TRP P 125      25.760 -16.928 -16.779  1.00  0.00      P1   N
ATOM   1463  HN  TRP P 125      25.662 -17.018 -17.767  1.00  0.00      P1    
ATOM   1464  CA  TRP P 125      26.640 -17.849 -16.132  1.00  0.00      P1   C
ATOM   1465  HA  TRP P 125      26.052 -18.160 -15.281  1.00  0.00      P1    
ATOM   1466  CB  TRP P 125      26.946 -19.068 -17.045  1.00  0.00      P1   C
ATOM   1467  HB1 TRP P 125      27.630 -19.845 -16.641  1.00  0.00      P1    
ATOM   1468  HB2 TRP P 125      25.960 -19.469 -17.364  1.00  0.00      P1    
ATOM   1469  CG  TRP P 125      27.565 -18.690 -18.366  1.00  0.00      P1   C
ATOM   1470  CD1 TRP P 125      28.886 -18.361 -18.610  1.00  0.00      P1   C
ATOM   1471  HD1 TRP P 125      29.639 -18.533 -17.855  1.00  0.00      P1    
ATOM   1472  NE1 TRP P 125      29.042 -17.927 -19.864  1.00  0.00      P1   N
ATOM   1473  HE1 TRP P 125      29.855 -17.592 -20.289  1.00  0.00      P1    
ATOM   1474  CE2 TRP P 125      27.788 -17.773 -20.456  1.00  0.00      P1   C
ATOM   1475  CD2 TRP P 125      26.832 -18.162 -19.476  1.00  0.00      P1   C
ATOM   1476  CE3 TRP P 125      25.435 -17.995 -19.755  1.00  0.00      P1   C
ATOM   1477  HE3 TRP P 125      24.757 -18.303 -18.972  1.00  0.00      P1    
ATOM   1478  CZ3 TRP P 125      25.110 -17.391 -20.933  1.00  0.00      P1   C
ATOM   1479  HZ3 TRP P 125      24.087 -17.305 -21.268  1.00  0.00      P1    
ATOM   1480  CZ2 TRP P 125      27.417 -17.185 -21.675  1.00  0.00      P1   C
ATOM   1481  HZ2 TRP P 125      28.128 -17.045 -22.476  1.00  0.00      P1    
ATOM   1482  CH2 TRP P 125      26.057 -16.998 -21.889  1.00  0.00      P1   C
ATOM   1483  HH2 TRP P 125      25.812 -16.663 -22.886  1.00  0.00      P1    
ATOM   1484  C   TRP P 125      27.970 -17.182 -15.661  1.00  0.00      P1   C
ATOM   1485  O   TRP P 125      28.670 -17.623 -14.728  1.00  0.00      P1   O
ATOM   1486  N   ARG P 126      28.434 -16.079 -16.186  1.00  0.00      P1   N
ATOM   1487  HN  ARG P 126      27.945 -15.649 -16.942  1.00  0.00      P1    
ATOM   1488  CA  ARG P 126      29.402 -15.217 -15.653  1.00  0.00      P1   C
ATOM   1489  HA  ARG P 126      30.125 -15.830 -15.135  1.00  0.00      P1    
ATOM   1490  CB  ARG P 126      30.032 -14.467 -16.813  1.00  0.00      P1   C
ATOM   1491  HB1 ARG P 126      29.292 -13.973 -17.478  1.00  0.00      P1    
ATOM   1492  HB2 ARG P 126      30.669 -13.646 -16.420  1.00  0.00      P1    
ATOM   1493  CG  ARG P 126      30.937 -15.444 -17.599  1.00  0.00      P1   C
ATOM   1494  HG1 ARG P 126      31.820 -15.653 -16.957  1.00  0.00      P1    
ATOM   1495  HG2 ARG P 126      30.553 -16.424 -17.955  1.00  0.00      P1    
ATOM   1496  CD  ARG P 126      31.589 -14.793 -18.822  1.00  0.00      P1   C
ATOM   1497  HD1 ARG P 126      30.789 -14.762 -19.593  1.00  0.00      P1    
ATOM   1498  HD2 ARG P 126      31.932 -13.744 -18.696  1.00  0.00      P1    
ATOM   1499  NE  ARG P 126      32.758 -15.683 -19.292  1.00  0.00      P1   N
ATOM   1500  HE  ARG P 126      32.543 -16.513 -19.807  1.00  0.00      P1    
ATOM   1501  CZ  ARG P 126      34.019 -15.569 -18.924  1.00  0.00      P1   C
ATOM   1502  NH1 ARG P 126      34.465 -14.606 -18.146  1.00  0.00      P1   N
ATOM   1503 HH11 ARG P 126      35.451 -14.440 -18.158  1.00  0.00      P1    
ATOM   1504 HH12 ARG P 126      33.936 -13.830 -17.801  1.00  0.00      P1    
ATOM   1505  NH2 ARG P 126      34.933 -16.335 -19.384  1.00  0.00      P1   N
ATOM   1506 HH21 ARG P 126      35.854 -16.234 -19.008  1.00  0.00      P1    
ATOM   1507 HH22 ARG P 126      34.619 -17.161 -19.852  1.00  0.00      P1    
ATOM   1508  C   ARG P 126      28.823 -14.237 -14.719  1.00  0.00      P1   C
ATOM   1509  O   ARG P 126      29.328 -14.139 -13.612  1.00  0.00      P1   O
ATOM   1510  N   VAL P 127      27.718 -13.487 -14.967  1.00  0.00      P1   N
ATOM   1511  HN  VAL P 127      27.221 -13.718 -15.800  1.00  0.00      P1    
ATOM   1512  CA  VAL P 127      27.150 -12.445 -14.150  1.00  0.00      P1   C
ATOM   1513  HA  VAL P 127      28.019 -11.891 -13.825  1.00  0.00      P1    
ATOM   1514  CB  VAL P 127      26.121 -11.606 -14.899  1.00  0.00      P1   C
ATOM   1515  HB  VAL P 127      25.528 -12.355 -15.467  1.00  0.00      P1    
ATOM   1516  CG1 VAL P 127      25.292 -10.676 -13.993  1.00  0.00      P1   C
ATOM   1517 HG11 VAL P 127      24.636 -10.057 -14.642  1.00  0.00      P1    
ATOM   1518 HG12 VAL P 127      24.638 -11.218 -13.277  1.00  0.00      P1    
ATOM   1519 HG13 VAL P 127      25.936 -10.023 -13.365  1.00  0.00      P1    
ATOM   1520  CG2 VAL P 127      26.896 -10.769 -15.894  1.00  0.00      P1   C
ATOM   1521 HG21 VAL P 127      27.663 -11.345 -16.453  1.00  0.00      P1    
ATOM   1522 HG22 VAL P 127      26.165 -10.400 -16.645  1.00  0.00      P1    
ATOM   1523 HG23 VAL P 127      27.460  -9.945 -15.405  1.00  0.00      P1    
ATOM   1524  C   VAL P 127      26.605 -12.957 -12.790  1.00  0.00      P1   C
ATOM   1525  O   VAL P 127      26.809 -12.294 -11.813  1.00  0.00      P1   O
ATOM   1526  N   LEU P 128      25.887 -14.110 -12.761  1.00  0.00      P1   N
ATOM   1527  HN  LEU P 128      25.571 -14.582 -13.581  1.00  0.00      P1    
ATOM   1528  CA  LEU P 128      25.391 -14.730 -11.564  1.00  0.00      P1   C
ATOM   1529  HA  LEU P 128      24.840 -13.917 -11.114  1.00  0.00      P1    
ATOM   1530  CB  LEU P 128      24.459 -15.980 -11.849  1.00  0.00      P1   C
ATOM   1531  HB1 LEU P 128      23.713 -15.683 -12.617  1.00  0.00      P1    
ATOM   1532  HB2 LEU P 128      25.037 -16.678 -12.492  1.00  0.00      P1    
ATOM   1533  CG  LEU P 128      23.881 -16.603 -10.595  1.00  0.00      P1   C
ATOM   1534  HG  LEU P 128      24.731 -16.953  -9.970  1.00  0.00      P1    
ATOM   1535  CD1 LEU P 128      23.143 -15.740  -9.621  1.00  0.00      P1   C
ATOM   1536 HD11 LEU P 128      23.526 -14.701  -9.526  1.00  0.00      P1    
ATOM   1537 HD12 LEU P 128      22.067 -15.675  -9.892  1.00  0.00      P1    
ATOM   1538 HD13 LEU P 128      23.122 -16.204  -8.612  1.00  0.00      P1    
ATOM   1539  CD2 LEU P 128      22.985 -17.784 -10.909  1.00  0.00      P1   C
ATOM   1540 HD21 LEU P 128      22.651 -18.144  -9.913  1.00  0.00      P1    
ATOM   1541 HD22 LEU P 128      22.085 -17.424 -11.452  1.00  0.00      P1    
ATOM   1542 HD23 LEU P 128      23.503 -18.580 -11.486  1.00  0.00      P1    
ATOM   1543  C   LEU P 128      26.460 -14.954 -10.455  1.00  0.00      P1   C
ATOM   1544  O   LEU P 128      26.400 -14.428  -9.328  1.00  0.00      P1   O
ATOM   1545  N   PRO P 129      27.575 -15.713 -10.541  1.00  0.00      P1   N
ATOM   1546  CD  PRO P 129      27.851 -16.602 -11.700  1.00  0.00      P1   C
ATOM   1547  HD1 PRO P 129      27.920 -16.050 -12.662  1.00  0.00      P1    
ATOM   1548  HD2 PRO P 129      27.205 -17.506 -11.678  1.00  0.00      P1    
ATOM   1549  CA  PRO P 129      28.499 -15.837  -9.440  1.00  0.00      P1   C
ATOM   1550  HA  PRO P 129      28.019 -15.963  -8.480  1.00  0.00      P1    
ATOM   1551  CB  PRO P 129      29.378 -17.047  -9.808  1.00  0.00      P1   C
ATOM   1552  HB1 PRO P 129      28.927 -17.961  -9.367  1.00  0.00      P1    
ATOM   1553  HB2 PRO P 129      30.406 -16.995  -9.388  1.00  0.00      P1    
ATOM   1554  CG  PRO P 129      29.258 -17.146 -11.325  1.00  0.00      P1   C
ATOM   1555  HG1 PRO P 129      29.494 -18.174 -11.675  1.00  0.00      P1    
ATOM   1556  HG2 PRO P 129      30.050 -16.474 -11.719  1.00  0.00      P1    
ATOM   1557  C   PRO P 129      29.313 -14.592  -9.269  1.00  0.00      P1   C
ATOM   1558  O   PRO P 129      29.599 -14.167  -8.109  1.00  0.00      P1   O
ATOM   1559  N   VAL P 130      29.656 -13.860 -10.314  1.00  0.00      P1   N
ATOM   1560  HN  VAL P 130      29.347 -14.102 -11.231  1.00  0.00      P1    
ATOM   1561  CA  VAL P 130      30.570 -12.694 -10.274  1.00  0.00      P1   C
ATOM   1562  HA  VAL P 130      31.490 -13.099  -9.877  1.00  0.00      P1    
ATOM   1563  CB  VAL P 130      31.057 -12.211 -11.606  1.00  0.00      P1   C
ATOM   1564  HB  VAL P 130      30.238 -12.121 -12.351  1.00  0.00      P1    
ATOM   1565  CG1 VAL P 130      31.842 -10.887 -11.584  1.00  0.00      P1   C
ATOM   1566 HG11 VAL P 130      32.337 -10.879 -12.579  1.00  0.00      P1    
ATOM   1567 HG12 VAL P 130      31.171 -10.003 -11.527  1.00  0.00      P1    
ATOM   1568 HG13 VAL P 130      32.527 -10.881 -10.710  1.00  0.00      P1    
ATOM   1569  CG2 VAL P 130      32.129 -13.197 -12.207  1.00  0.00      P1   C
ATOM   1570 HG21 VAL P 130      33.030 -13.203 -11.557  1.00  0.00      P1    
ATOM   1571 HG22 VAL P 130      31.619 -14.171 -12.370  1.00  0.00      P1    
ATOM   1572 HG23 VAL P 130      32.358 -12.920 -13.258  1.00  0.00      P1    
ATOM   1573  C   VAL P 130      29.900 -11.541  -9.551  1.00  0.00      P1   C
ATOM   1574  O   VAL P 130      30.535 -10.975  -8.661  1.00  0.00      P1   O
ATOM   1575  N   LYS P 131      28.596 -11.284  -9.824  1.00  0.00      P1   N
ATOM   1576  HN  LYS P 131      28.159 -11.679 -10.628  1.00  0.00      P1    
ATOM   1577  CA  LYS P 131      27.762 -10.373  -8.976  1.00  0.00      P1   C
ATOM   1578  HA  LYS P 131      28.182  -9.379  -8.944  1.00  0.00      P1    
ATOM   1579  CB  LYS P 131      26.354 -10.158  -9.584  1.00  0.00      P1   C
ATOM   1580  HB1 LYS P 131      26.401 -10.158 -10.694  1.00  0.00      P1    
ATOM   1581  HB2 LYS P 131      25.772 -11.101  -9.505  1.00  0.00      P1    
ATOM   1582  CG  LYS P 131      25.712  -8.922  -8.976  1.00  0.00      P1   C
ATOM   1583  HG1 LYS P 131      24.617  -8.851  -9.150  1.00  0.00      P1    
ATOM   1584  HG2 LYS P 131      25.702  -8.933  -7.865  1.00  0.00      P1    
ATOM   1585  CD  LYS P 131      26.240  -7.541  -9.553  1.00  0.00      P1   C
ATOM   1586  HD1 LYS P 131      27.297  -7.433  -9.229  1.00  0.00      P1    
ATOM   1587  HD2 LYS P 131      26.183  -7.668 -10.656  1.00  0.00      P1    
ATOM   1588  CE  LYS P 131      25.447  -6.325  -9.181  1.00  0.00      P1   C
ATOM   1589  HE1 LYS P 131      24.373  -6.380  -9.460  1.00  0.00      P1    
ATOM   1590  HE2 LYS P 131      25.545  -6.127  -8.092  1.00  0.00      P1    
ATOM   1591  NZ  LYS P 131      25.993  -5.206  -9.882  1.00  0.00      P1   N
ATOM   1592  HZ1 LYS P 131      25.923  -5.253 -10.918  1.00  0.00      P1    
ATOM   1593  HZ2 LYS P 131      25.461  -4.331  -9.702  1.00  0.00      P1    
ATOM   1594  HZ3 LYS P 131      26.920  -4.889  -9.533  1.00  0.00      P1    
ATOM   1595  C   LYS P 131      27.663 -10.750  -7.546  1.00  0.00      P1   C
ATOM   1596  O   LYS P 131      27.816  -9.898  -6.673  1.00  0.00      P1   O
ATOM   1597  N   PHE P 132      27.215 -11.984  -7.299  1.00  0.00      P1   N
ATOM   1598  HN  PHE P 132      27.155 -12.682  -8.008  1.00  0.00      P1    
ATOM   1599  CA  PHE P 132      26.922 -12.452  -5.939  1.00  0.00      P1   C
ATOM   1600  HA  PHE P 132      26.189 -11.756  -5.559  1.00  0.00      P1    
ATOM   1601  CB  PHE P 132      26.314 -13.930  -6.104  1.00  0.00      P1   C
ATOM   1602  HB1 PHE P 132      25.522 -14.001  -6.880  1.00  0.00      P1    
ATOM   1603  HB2 PHE P 132      27.132 -14.553  -6.525  1.00  0.00      P1    
ATOM   1604  CG  PHE P 132      25.792 -14.431  -4.745  1.00  0.00      P1   C
ATOM   1605  CD1 PHE P 132      24.407 -14.624  -4.605  1.00  0.00      P1   C
ATOM   1606  HD1 PHE P 132      23.653 -14.428  -5.354  1.00  0.00      P1    
ATOM   1607  CE1 PHE P 132      23.992 -15.322  -3.376  1.00  0.00      P1   C
ATOM   1608  HE1 PHE P 132      22.942 -15.563  -3.296  1.00  0.00      P1    
ATOM   1609  CZ  PHE P 132      24.878 -15.673  -2.348  1.00  0.00      P1   C
ATOM   1610  HZ  PHE P 132      24.478 -16.190  -1.489  1.00  0.00      P1    
ATOM   1611  CD2 PHE P 132      26.681 -14.888  -3.703  1.00  0.00      P1   C
ATOM   1612  HD2 PHE P 132      27.754 -14.827  -3.812  1.00  0.00      P1    
ATOM   1613  CE2 PHE P 132      26.209 -15.518  -2.540  1.00  0.00      P1   C
ATOM   1614  HE2 PHE P 132      26.875 -15.729  -1.716  1.00  0.00      P1    
ATOM   1615  C   PHE P 132      28.177 -12.358  -5.071  1.00  0.00      P1   C
ATOM   1616  O   PHE P 132      28.276 -11.709  -4.057  1.00  0.00      P1   O
ATOM   1617  N   PHE P 133      29.299 -12.934  -5.556  1.00  0.00      P1   N
ATOM   1618  HN  PHE P 133      29.271 -13.451  -6.408  1.00  0.00      P1    
ATOM   1619  CA  PHE P 133      30.554 -13.002  -4.839  1.00  0.00      P1   C
ATOM   1620  HA  PHE P 133      30.320 -13.252  -3.815  1.00  0.00      P1    
ATOM   1621  CB  PHE P 133      31.430 -14.170  -5.248  1.00  0.00      P1   C
ATOM   1622  HB1 PHE P 133      31.685 -14.013  -6.318  1.00  0.00      P1    
ATOM   1623  HB2 PHE P 133      32.363 -14.069  -4.653  1.00  0.00      P1    
ATOM   1624  CG  PHE P 133      30.717 -15.437  -4.893  1.00  0.00      P1   C
ATOM   1625  CD1 PHE P 133      30.308 -16.382  -5.861  1.00  0.00      P1   C
ATOM   1626  HD1 PHE P 133      30.484 -16.207  -6.912  1.00  0.00      P1    
ATOM   1627  CE1 PHE P 133      29.736 -17.601  -5.491  1.00  0.00      P1   C
ATOM   1628  HE1 PHE P 133      29.476 -18.281  -6.289  1.00  0.00      P1    
ATOM   1629  CZ  PHE P 133      29.335 -17.747  -4.163  1.00  0.00      P1   C
ATOM   1630  HZ  PHE P 133      28.917 -18.689  -3.842  1.00  0.00      P1    
ATOM   1631  CD2 PHE P 133      30.565 -15.755  -3.572  1.00  0.00      P1   C
ATOM   1632  HD2 PHE P 133      30.988 -15.124  -2.804  1.00  0.00      P1    
ATOM   1633  CE2 PHE P 133      29.814 -16.918  -3.131  1.00  0.00      P1   C
ATOM   1634  HE2 PHE P 133      29.727 -17.311  -2.129  1.00  0.00      P1    
ATOM   1635  C   PHE P 133      31.222 -11.635  -4.611  1.00  0.00      P1   C
ATOM   1636  O   PHE P 133      31.787 -11.495  -3.510  1.00  0.00      P1   O
ATOM   1637  N   GLY P 134      31.201 -10.684  -5.570  1.00  0.00      P1   N
ATOM   1638  HN  GLY P 134      30.956 -10.875  -6.517  1.00  0.00      P1    
ATOM   1639  CA  GLY P 134      31.839  -9.410  -5.498  1.00  0.00      P1   C
ATOM   1640  HA1 GLY P 134      31.963  -8.952  -6.468  1.00  0.00      P1    
ATOM   1641  HA2 GLY P 134      32.798  -9.548  -5.020  1.00  0.00      P1    
ATOM   1642  C   GLY P 134      31.004  -8.521  -4.632  1.00  0.00      P1   C
ATOM   1643  O   GLY P 134      31.534  -7.643  -3.967  1.00  0.00      P1   O
ATOM   1644  N   GLY P 135      29.682  -8.667  -4.647  1.00  0.00      P1   N
ATOM   1645  HN  GLY P 135      29.279  -9.274  -5.328  1.00  0.00      P1    
ATOM   1646  CA  GLY P 135      28.753  -7.921  -3.780  1.00  0.00      P1   C
ATOM   1647  HA1 GLY P 135      27.787  -8.251  -4.134  1.00  0.00      P1    
ATOM   1648  HA2 GLY P 135      29.019  -6.879  -3.874  1.00  0.00      P1    
ATOM   1649  C   GLY P 135      28.996  -8.274  -2.367  1.00  0.00      P1   C
ATOM   1650  O   GLY P 135      28.979  -7.368  -1.484  1.00  0.00      P1   O
ATOM   1651  N   LEU P 136      29.140  -9.544  -2.072  1.00  0.00      P1   N
ATOM   1652  HN  LEU P 136      29.092 -10.189  -2.831  1.00  0.00      P1    
ATOM   1653  CA  LEU P 136      29.408 -10.171  -0.798  1.00  0.00      P1   C
ATOM   1654  HA  LEU P 136      28.663  -9.749  -0.140  1.00  0.00      P1    
ATOM   1655  CB  LEU P 136      29.154 -11.706  -0.971  1.00  0.00      P1   C
ATOM   1656  HB1 LEU P 136      28.084 -11.741  -1.270  1.00  0.00      P1    
ATOM   1657  HB2 LEU P 136      29.780 -12.154  -1.771  1.00  0.00      P1    
ATOM   1658  CG  LEU P 136      29.387 -12.538   0.288  1.00  0.00      P1   C
ATOM   1659  HG  LEU P 136      29.229 -11.957   1.222  1.00  0.00      P1    
ATOM   1660  CD1 LEU P 136      28.467 -13.760   0.338  1.00  0.00      P1   C
ATOM   1661 HD11 LEU P 136      28.492 -14.310   1.303  1.00  0.00      P1    
ATOM   1662 HD12 LEU P 136      27.436 -13.433   0.083  1.00  0.00      P1    
ATOM   1663 HD13 LEU P 136      28.675 -14.544  -0.421  1.00  0.00      P1    
ATOM   1664  CD2 LEU P 136      30.779 -13.169   0.275  1.00  0.00      P1   C
ATOM   1665 HD21 LEU P 136      31.185 -13.485   1.260  1.00  0.00      P1    
ATOM   1666 HD22 LEU P 136      30.788 -14.120  -0.300  1.00  0.00      P1    
ATOM   1667 HD23 LEU P 136      31.512 -12.421  -0.097  1.00  0.00      P1    
ATOM   1668  C   LEU P 136      30.678  -9.739  -0.109  1.00  0.00      P1   C
ATOM   1669  O   LEU P 136      30.725  -9.366   1.046  1.00  0.00      P1   O
ATOM   1670  N   GLY P 137      31.825  -9.710  -0.931  1.00  0.00      P1   N
ATOM   1671  HN  GLY P 137      31.839  -9.960  -1.896  1.00  0.00      P1    
ATOM   1672  CA  GLY P 137      33.116  -9.298  -0.434  1.00  0.00      P1   C
ATOM   1673  HA1 GLY P 137      33.683  -9.477  -1.335  1.00  0.00      P1    
ATOM   1674  HA2 GLY P 137      33.369  -9.942   0.395  1.00  0.00      P1    
ATOM   1675  C   GLY P 137      33.162  -7.887  -0.106  1.00  0.00      P1   C
ATOM   1676  O   GLY P 137      33.600  -7.474   0.959  1.00  0.00      P1   O
ATOM   1677  N   THR P 138      32.710  -7.024  -1.068  1.00  0.00      P1   N
ATOM   1678  HN  THR P 138      32.327  -7.353  -1.928  1.00  0.00      P1    
ATOM   1679  CA  THR P 138      32.615  -5.550  -0.779  1.00  0.00      P1   C
ATOM   1680  HA  THR P 138      33.594  -5.159  -0.542  1.00  0.00      P1    
ATOM   1681  CB  THR P 138      32.240  -4.710  -1.963  1.00  0.00      P1   C
ATOM   1682  HB  THR P 138      32.210  -3.639  -1.666  1.00  0.00      P1    
ATOM   1683  OG1 THR P 138      31.033  -5.142  -2.633  1.00  0.00      P1   O
ATOM   1684  HG1 THR P 138      31.258  -5.899  -3.179  1.00  0.00      P1    
ATOM   1685  CG2 THR P 138      33.375  -4.686  -3.062  1.00  0.00      P1   C
ATOM   1686 HG21 THR P 138      32.964  -4.311  -4.024  1.00  0.00      P1    
ATOM   1687 HG22 THR P 138      34.297  -4.199  -2.678  1.00  0.00      P1    
ATOM   1688 HG23 THR P 138      33.713  -5.724  -3.272  1.00  0.00      P1    
ATOM   1689  C   THR P 138      31.750  -5.220   0.445  1.00  0.00      P1   C
ATOM   1690  O   THR P 138      32.265  -4.456   1.225  1.00  0.00      P1   O
ATOM   1691  N   LEU P 139      30.486  -5.708   0.538  1.00  0.00      P1   N
ATOM   1692  HN  LEU P 139      29.938  -6.308  -0.039  1.00  0.00      P1    
ATOM   1693  CA  LEU P 139      29.560  -5.299   1.665  1.00  0.00      P1   C
ATOM   1694  HA  LEU P 139      29.492  -4.222   1.696  1.00  0.00      P1    
ATOM   1695  CB  LEU P 139      28.108  -5.716   1.545  1.00  0.00      P1   C
ATOM   1696  HB1 LEU P 139      28.162  -6.801   1.311  1.00  0.00      P1    
ATOM   1697  HB2 LEU P 139      27.574  -5.390   2.463  1.00  0.00      P1    
ATOM   1698  CG  LEU P 139      27.404  -4.923   0.400  1.00  0.00      P1   C
ATOM   1699  HG  LEU P 139      28.097  -4.801  -0.460  1.00  0.00      P1    
ATOM   1700  CD1 LEU P 139      26.148  -5.669  -0.083  1.00  0.00      P1   C
ATOM   1701 HD11 LEU P 139      25.719  -5.259  -1.022  1.00  0.00      P1    
ATOM   1702 HD12 LEU P 139      26.351  -6.743  -0.287  1.00  0.00      P1    
ATOM   1703 HD13 LEU P 139      25.337  -5.550   0.666  1.00  0.00      P1    
ATOM   1704  CD2 LEU P 139      26.947  -3.541   0.769  1.00  0.00      P1   C
ATOM   1705 HD21 LEU P 139      26.431  -3.129  -0.125  1.00  0.00      P1    
ATOM   1706 HD22 LEU P 139      26.116  -3.581   1.505  1.00  0.00      P1    
ATOM   1707 HD23 LEU P 139      27.786  -2.881   1.076  1.00  0.00      P1    
ATOM   1708  C   LEU P 139      30.169  -5.760   3.017  1.00  0.00      P1   C
ATOM   1709  O   LEU P 139      30.187  -4.902   3.928  1.00  0.00      P1   O
ATOM   1710  N   GLY P 140      30.809  -6.987   3.160  1.00  0.00      P1   N
ATOM   1711  HN  GLY P 140      30.779  -7.665   2.430  1.00  0.00      P1    
ATOM   1712  CA  GLY P 140      31.537  -7.538   4.372  1.00  0.00      P1   C
ATOM   1713  HA1 GLY P 140      31.841  -8.517   4.032  1.00  0.00      P1    
ATOM   1714  HA2 GLY P 140      30.824  -7.470   5.180  1.00  0.00      P1    
ATOM   1715  C   GLY P 140      32.848  -6.753   4.606  1.00  0.00      P1   C
ATOM   1716  O   GLY P 140      33.278  -6.492   5.732  1.00  0.00      P1   O
ATOM   1717  N   GLY P 141      33.457  -6.182   3.522  1.00  0.00      P1   N
ATOM   1718  HN  GLY P 141      33.119  -6.361   2.601  1.00  0.00      P1    
ATOM   1719  CA  GLY P 141      34.631  -5.314   3.743  1.00  0.00      P1   C
ATOM   1720  HA1 GLY P 141      34.877  -5.277   2.692  1.00  0.00      P1    
ATOM   1721  HA2 GLY P 141      35.414  -5.730   4.360  1.00  0.00      P1    
ATOM   1722  C   GLY P 141      34.321  -3.956   4.187  1.00  0.00      P1   C
ATOM   1723  O   GLY P 141      35.222  -3.188   4.494  1.00  0.00      P1   O
ATOM   1724  N   GLY P 142      33.013  -3.471   4.090  1.00  0.00      P1   N
ATOM   1725  HN  GLY P 142      32.386  -4.105   3.645  1.00  0.00      P1    
ATOM   1726  CA  GLY P 142      32.604  -2.206   4.571  1.00  0.00      P1   C
ATOM   1727  HA1 GLY P 142      33.457  -1.764   5.065  1.00  0.00      P1    
ATOM   1728  HA2 GLY P 142      31.716  -2.309   5.178  1.00  0.00      P1    
ATOM   1729  C   GLY P 142      32.429  -1.170   3.534  1.00  0.00      P1   C
ATOM   1730  O   GLY P 142      32.519   0.034   3.850  1.00  0.00      P1   O
ATOM   1731  N   MET P 143      32.190  -1.570   2.297  1.00  0.00      P1   N
ATOM   1732  HN  MET P 143      32.183  -2.539   2.065  1.00  0.00      P1    
ATOM   1733  CA  MET P 143      32.029  -0.547   1.283  1.00  0.00      P1   C
ATOM   1734  HA  MET P 143      32.617   0.346   1.437  1.00  0.00      P1    
ATOM   1735  CB  MET P 143      32.537  -0.990  -0.120  1.00  0.00      P1   C
ATOM   1736  HB1 MET P 143      33.607  -1.265   0.000  1.00  0.00      P1    
ATOM   1737  HB2 MET P 143      31.922  -1.867  -0.412  1.00  0.00      P1    
ATOM   1738  CG  MET P 143      32.724   0.125  -1.219  1.00  0.00      P1   C
ATOM   1739  HG1 MET P 143      31.746   0.607  -1.433  1.00  0.00      P1    
ATOM   1740  HG2 MET P 143      33.376   0.954  -0.871  1.00  0.00      P1    
ATOM   1741  SD  MET P 143      33.193  -0.628  -2.711  1.00  0.00      P1   S
ATOM   1742  CE  MET P 143      34.144   0.828  -3.332  1.00  0.00      P1   C
ATOM   1743  HE1 MET P 143      34.722   0.560  -4.242  1.00  0.00      P1    
ATOM   1744  HE2 MET P 143      33.498   1.663  -3.676  1.00  0.00      P1    
ATOM   1745  HE3 MET P 143      34.873   1.173  -2.568  1.00  0.00      P1    
ATOM   1746  C   MET P 143      30.557  -0.149   1.235  1.00  0.00      P1   C
ATOM   1747  O   MET P 143      29.638  -0.907   1.416  1.00  0.00      P1   O
ATOM   1748  N   VAL P 144      30.365   1.159   0.962  1.00  0.00      P1   N
ATOM   1749  HN  VAL P 144      31.137   1.766   0.794  1.00  0.00      P1    
ATOM   1750  CA  VAL P 144      29.088   1.794   1.075  1.00  0.00      P1   C
ATOM   1751  HA  VAL P 144      28.536   1.345   1.887  1.00  0.00      P1    
ATOM   1752  CB  VAL P 144      29.307   3.219   1.553  1.00  0.00      P1   C
ATOM   1753  HB  VAL P 144      28.306   3.696   1.625  1.00  0.00      P1    
ATOM   1754  CG1 VAL P 144      29.931   3.383   2.961  1.00  0.00      P1   C
ATOM   1755 HG11 VAL P 144      29.659   4.401   3.313  1.00  0.00      P1    
ATOM   1756 HG12 VAL P 144      29.541   2.587   3.630  1.00  0.00      P1    
ATOM   1757 HG13 VAL P 144      31.024   3.248   3.111  1.00  0.00      P1    
ATOM   1758  CG2 VAL P 144      30.112   4.167   0.508  1.00  0.00      P1   C
ATOM   1759 HG21 VAL P 144      30.196   5.209   0.883  1.00  0.00      P1    
ATOM   1760 HG22 VAL P 144      31.135   3.763   0.348  1.00  0.00      P1    
ATOM   1761 HG23 VAL P 144      29.580   4.162  -0.467  1.00  0.00      P1    
ATOM   1762  C   VAL P 144      28.209   1.616  -0.240  1.00  0.00      P1   C
ATOM   1763  O   VAL P 144      28.198   2.387  -1.142  1.00  0.00      P1   O
ATOM   1764  N   LEU P 145      27.437   0.520  -0.322  1.00  0.00      P1   N
ATOM   1765  HN  LEU P 145      27.393  -0.146   0.419  1.00  0.00      P1    
ATOM   1766  CA  LEU P 145      26.856   0.182  -1.544  1.00  0.00      P1   C
ATOM   1767  HA  LEU P 145      26.802   1.004  -2.243  1.00  0.00      P1    
ATOM   1768  CB  LEU P 145      27.643  -1.052  -2.194  1.00  0.00      P1   C
ATOM   1769  HB1 LEU P 145      27.654  -1.892  -1.466  1.00  0.00      P1    
ATOM   1770  HB2 LEU P 145      26.982  -1.364  -3.031  1.00  0.00      P1    
ATOM   1771  CG  LEU P 145      28.982  -0.744  -2.694  1.00  0.00      P1   C
ATOM   1772  HG  LEU P 145      29.648  -0.262  -1.947  1.00  0.00      P1    
ATOM   1773  CD1 LEU P 145      29.691  -2.070  -3.095  1.00  0.00      P1   C
ATOM   1774 HD11 LEU P 145      29.230  -2.768  -3.826  1.00  0.00      P1    
ATOM   1775 HD12 LEU P 145      30.711  -1.805  -3.448  1.00  0.00      P1    
ATOM   1776 HD13 LEU P 145      29.794  -2.638  -2.145  1.00  0.00      P1    
ATOM   1777  CD2 LEU P 145      28.834   0.091  -3.959  1.00  0.00      P1   C
ATOM   1778 HD21 LEU P 145      28.032   0.856  -3.893  1.00  0.00      P1    
ATOM   1779 HD22 LEU P 145      29.833   0.521  -4.186  1.00  0.00      P1    
ATOM   1780 HD23 LEU P 145      28.454  -0.617  -4.727  1.00  0.00      P1    
ATOM   1781  C   LEU P 145      25.393  -0.241  -1.151  1.00  0.00      P1   C
ATOM   1782  O   LEU P 145      24.961  -0.334   0.019  1.00  0.00      P1   O
ATOM   1783  N   GLY P 146      24.465  -0.434  -2.116  1.00  0.00      P1   N
ATOM   1784  HN  GLY P 146      24.729  -0.360  -3.075  1.00  0.00      P1    
ATOM   1785  CA  GLY P 146      23.070  -0.910  -1.981  1.00  0.00      P1   C
ATOM   1786  HA1 GLY P 146      22.503  -0.417  -2.757  1.00  0.00      P1    
ATOM   1787  HA2 GLY P 146      22.764  -0.797  -0.952  1.00  0.00      P1    
ATOM   1788  C   GLY P 146      22.919  -2.474  -2.112  1.00  0.00      P1   C
ATOM   1789  O   GLY P 146      23.808  -3.138  -2.646  1.00  0.00      P1   O
ATOM   1790  N   ARG P 147      21.783  -3.047  -1.679  1.00  0.00      P1   N
ATOM   1791  HN  ARG P 147      21.079  -2.569  -1.160  1.00  0.00      P1    
ATOM   1792  CA  ARG P 147      21.486  -4.424  -2.039  1.00  0.00      P1   C
ATOM   1793  HA  ARG P 147      22.265  -4.931  -2.589  1.00  0.00      P1    
ATOM   1794  CB  ARG P 147      21.127  -5.227  -0.871  1.00  0.00      P1   C
ATOM   1795  HB1 ARG P 147      20.194  -4.742  -0.513  1.00  0.00      P1    
ATOM   1796  HB2 ARG P 147      20.892  -6.280  -1.136  1.00  0.00      P1    
ATOM   1797  CG  ARG P 147      22.117  -5.485   0.317  1.00  0.00      P1   C
ATOM   1798  HG1 ARG P 147      23.094  -5.771  -0.128  1.00  0.00      P1    
ATOM   1799  HG2 ARG P 147      22.227  -4.603   0.983  1.00  0.00      P1    
ATOM   1800  CD  ARG P 147      21.622  -6.607   1.134  1.00  0.00      P1   C
ATOM   1801  HD1 ARG P 147      20.554  -6.412   1.371  1.00  0.00      P1    
ATOM   1802  HD2 ARG P 147      21.609  -7.660   0.780  1.00  0.00      P1    
ATOM   1803  NE  ARG P 147      22.392  -6.634   2.405  1.00  0.00      P1   N
ATOM   1804  HE  ARG P 147      23.129  -6.005   2.651  1.00  0.00      P1    
ATOM   1805  CZ  ARG P 147      22.200  -7.554   3.353  1.00  0.00      P1   C
ATOM   1806  NH1 ARG P 147      21.214  -8.393   3.503  1.00  0.00      P1   N
ATOM   1807 HH11 ARG P 147      21.190  -9.032   4.273  1.00  0.00      P1    
ATOM   1808 HH12 ARG P 147      20.311  -8.103   3.184  1.00  0.00      P1    
ATOM   1809  NH2 ARG P 147      23.125  -7.557   4.321  1.00  0.00      P1   N
ATOM   1810 HH21 ARG P 147      23.020  -8.264   5.020  1.00  0.00      P1    
ATOM   1811 HH22 ARG P 147      23.735  -6.766   4.274  1.00  0.00      P1    
ATOM   1812  C   ARG P 147      20.380  -4.533  -3.062  1.00  0.00      P1   C
ATOM   1813  O   ARG P 147      20.112  -5.611  -3.491  1.00  0.00      P1   O
ATOM   1814  N   GLN P 148      19.825  -3.418  -3.560  1.00  0.00      P1   N
ATOM   1815  HN  GLN P 148      20.009  -2.484  -3.265  1.00  0.00      P1    
ATOM   1816  CA  GLN P 148      18.861  -3.463  -4.754  1.00  0.00      P1   C
ATOM   1817  HA  GLN P 148      18.150  -4.254  -4.564  1.00  0.00      P1    
ATOM   1818  CB  GLN P 148      18.157  -2.098  -5.034  1.00  0.00      P1   C
ATOM   1819  HB1 GLN P 148      17.794  -1.638  -4.090  1.00  0.00      P1    
ATOM   1820  HB2 GLN P 148      18.915  -1.377  -5.405  1.00  0.00      P1    
ATOM   1821  CG  GLN P 148      17.020  -2.314  -6.027  1.00  0.00      P1   C
ATOM   1822  HG1 GLN P 148      17.457  -2.675  -6.983  1.00  0.00      P1    
ATOM   1823  HG2 GLN P 148      16.236  -2.995  -5.632  1.00  0.00      P1    
ATOM   1824  CD  GLN P 148      16.359  -0.942  -6.378  1.00  0.00      P1   C
ATOM   1825  OE1 GLN P 148      15.120  -0.746  -6.258  1.00  0.00      P1   O
ATOM   1826  NE2 GLN P 148      17.152   0.047  -6.853  1.00  0.00      P1   N
ATOM   1827 HE21 GLN P 148      17.030   0.988  -6.538  1.00  0.00      P1    
ATOM   1828 HE22 GLN P 148      18.092  -0.277  -6.959  1.00  0.00      P1    
ATOM   1829  C   GLN P 148      19.538  -3.974  -6.071  1.00  0.00      P1   C
ATOM   1830  O   GLN P 148      19.071  -4.896  -6.732  1.00  0.00      P1   O
ATOM   1831  N   GLY P 149      20.660  -3.316  -6.473  1.00  0.00      P1   N
ATOM   1832  HN  GLY P 149      20.842  -2.501  -5.928  1.00  0.00      P1    
ATOM   1833  CA  GLY P 149      21.379  -3.598  -7.715  1.00  0.00      P1   C
ATOM   1834  HA1 GLY P 149      22.222  -2.930  -7.807  1.00  0.00      P1    
ATOM   1835  HA2 GLY P 149      20.701  -3.392  -8.530  1.00  0.00      P1    
ATOM   1836  C   GLY P 149      21.862  -5.036  -7.806  1.00  0.00      P1   C
ATOM   1837  O   GLY P 149      21.523  -5.821  -8.768  1.00  0.00      P1   O
ATOM   1838  N   PRO P 150      22.470  -5.511  -6.766  1.00  0.00      P1   N
ATOM   1839  CD  PRO P 150      23.269  -4.721  -5.829  1.00  0.00      P1   C
ATOM   1840  HD1 PRO P 150      22.628  -4.416  -4.974  1.00  0.00      P1    
ATOM   1841  HD2 PRO P 150      23.617  -3.795  -6.335  1.00  0.00      P1    
ATOM   1842  CA  PRO P 150      22.858  -6.894  -6.731  1.00  0.00      P1   C
ATOM   1843  HA  PRO P 150      23.368  -7.304  -7.591  1.00  0.00      P1    
ATOM   1844  CB  PRO P 150      23.664  -7.025  -5.447  1.00  0.00      P1   C
ATOM   1845  HB1 PRO P 150      24.352  -7.897  -5.464  1.00  0.00      P1    
ATOM   1846  HB2 PRO P 150      23.137  -7.183  -4.481  1.00  0.00      P1    
ATOM   1847  CG  PRO P 150      24.370  -5.697  -5.357  1.00  0.00      P1   C
ATOM   1848  HG1 PRO P 150      25.210  -5.630  -6.080  1.00  0.00      P1    
ATOM   1849  HG2 PRO P 150      24.686  -5.388  -4.337  1.00  0.00      P1    
ATOM   1850  C   PRO P 150      21.667  -7.899  -6.715  1.00  0.00      P1   C
ATOM   1851  O   PRO P 150      21.754  -8.791  -7.577  1.00  0.00      P1   O
ATOM   1852  N   THR P 151      20.649  -7.846  -5.750  1.00  0.00      P1   N
ATOM   1853  HN  THR P 151      20.637  -7.085  -5.106  1.00  0.00      P1    
ATOM   1854  CA  THR P 151      19.553  -8.865  -5.674  1.00  0.00      P1   C
ATOM   1855  HA  THR P 151      19.932  -9.873  -5.592  1.00  0.00      P1    
ATOM   1856  CB  THR P 151      18.666  -8.709  -4.448  1.00  0.00      P1   C
ATOM   1857  HB  THR P 151      17.840  -8.014  -4.710  1.00  0.00      P1    
ATOM   1858  OG1 THR P 151      19.472  -8.238  -3.315  1.00  0.00      P1   O
ATOM   1859  HG1 THR P 151      19.485  -7.280  -3.361  1.00  0.00      P1    
ATOM   1860  CG2 THR P 151      18.071 -10.018  -4.129  1.00  0.00      P1   C
ATOM   1861 HG21 THR P 151      17.408  -9.934  -3.242  1.00  0.00      P1    
ATOM   1862 HG22 THR P 151      17.565 -10.577  -4.945  1.00  0.00      P1    
ATOM   1863 HG23 THR P 151      18.927 -10.682  -3.881  1.00  0.00      P1    
ATOM   1864  C   THR P 151      18.799  -8.918  -6.953  1.00  0.00      P1   C
ATOM   1865  O   THR P 151      18.608  -9.974  -7.504  1.00  0.00      P1   O
ATOM   1866  N   VAL P 152      18.430  -7.717  -7.537  1.00  0.00      P1   N
ATOM   1867  HN  VAL P 152      18.545  -6.845  -7.069  1.00  0.00      P1    
ATOM   1868  CA  VAL P 152      17.645  -7.648  -8.762  1.00  0.00      P1   C
ATOM   1869  HA  VAL P 152      16.824  -8.337  -8.632  1.00  0.00      P1    
ATOM   1870  CB  VAL P 152      17.165  -6.220  -8.913  1.00  0.00      P1   C
ATOM   1871  HB  VAL P 152      18.015  -5.525  -8.743  1.00  0.00      P1    
ATOM   1872  CG1 VAL P 152      16.572  -5.989 -10.299  1.00  0.00      P1   C
ATOM   1873 HG11 VAL P 152      17.201  -5.924 -11.213  1.00  0.00      P1    
ATOM   1874 HG12 VAL P 152      15.737  -6.640 -10.636  1.00  0.00      P1    
ATOM   1875 HG13 VAL P 152      16.002  -5.037 -10.252  1.00  0.00      P1    
ATOM   1876  CG2 VAL P 152      16.077  -5.943  -7.784  1.00  0.00      P1   C
ATOM   1877 HG21 VAL P 152      16.509  -6.000  -6.762  1.00  0.00      P1    
ATOM   1878 HG22 VAL P 152      15.685  -4.903  -7.768  1.00  0.00      P1    
ATOM   1879 HG23 VAL P 152      15.248  -6.683  -7.782  1.00  0.00      P1    
ATOM   1880  C   VAL P 152      18.389  -8.257  -9.961  1.00  0.00      P1   C
ATOM   1881  O   VAL P 152      17.935  -9.133 -10.692  1.00  0.00      P1   O
ATOM   1882  N   GLN P 153      19.674  -7.920 -10.146  1.00  0.00      P1   N
ATOM   1883  HN  GLN P 153      20.140  -7.235  -9.591  1.00  0.00      P1    
ATOM   1884  CA  GLN P 153      20.465  -8.502 -11.164  1.00  0.00      P1   C
ATOM   1885  HA  GLN P 153      19.741  -8.414 -11.961  1.00  0.00      P1    
ATOM   1886  CB  GLN P 153      21.835  -7.721 -11.483  1.00  0.00      P1   C
ATOM   1887  HB1 GLN P 153      21.705  -6.624 -11.359  1.00  0.00      P1    
ATOM   1888  HB2 GLN P 153      22.488  -7.945 -10.612  1.00  0.00      P1    
ATOM   1889  CG  GLN P 153      22.539  -8.168 -12.788  1.00  0.00      P1   C
ATOM   1890  HG1 GLN P 153      22.786  -9.248 -12.879  1.00  0.00      P1    
ATOM   1891  HG2 GLN P 153      21.940  -7.891 -13.682  1.00  0.00      P1    
ATOM   1892  CD  GLN P 153      23.841  -7.441 -12.968  1.00  0.00      P1   C
ATOM   1893  OE1 GLN P 153      24.385  -6.820 -12.042  1.00  0.00      P1   O
ATOM   1894  NE2 GLN P 153      24.354  -7.458 -14.224  1.00  0.00      P1   N
ATOM   1895 HE21 GLN P 153      25.144  -6.875 -14.416  1.00  0.00      P1    
ATOM   1896 HE22 GLN P 153      23.984  -8.124 -14.872  1.00  0.00      P1    
ATOM   1897  C   GLN P 153      20.707  -9.993 -11.022  1.00  0.00      P1   C
ATOM   1898  O   GLN P 153      20.612 -10.753 -12.011  1.00  0.00      P1   O
ATOM   1899  N   ILE P 154      20.973 -10.548  -9.746  1.00  0.00      P1   N
ATOM   1900  HN  ILE P 154      21.244  -9.867  -9.070  1.00  0.00      P1    
ATOM   1901  CA  ILE P 154      21.042 -11.953  -9.353  1.00  0.00      P1   C
ATOM   1902  HA  ILE P 154      21.736 -12.527  -9.949  1.00  0.00      P1    
ATOM   1903  CB  ILE P 154      21.514 -12.061  -7.957  1.00  0.00      P1   C
ATOM   1904  HB  ILE P 154      21.124 -11.262  -7.290  1.00  0.00      P1    
ATOM   1905  CG2 ILE P 154      21.115 -13.327  -7.201  1.00  0.00      P1   C
ATOM   1906 HG21 ILE P 154      21.241 -14.236  -7.827  1.00  0.00      P1    
ATOM   1907 HG22 ILE P 154      21.602 -13.486  -6.215  1.00  0.00      P1    
ATOM   1908 HG23 ILE P 154      20.017 -13.328  -7.035  1.00  0.00      P1    
ATOM   1909  CG1 ILE P 154      23.048 -11.809  -7.941  1.00  0.00      P1   C
ATOM   1910 HG11 ILE P 154      23.467 -12.787  -8.260  1.00  0.00      P1    
ATOM   1911 HG12 ILE P 154      23.266 -11.049  -8.722  1.00  0.00      P1    
ATOM   1912  CD  ILE P 154      23.681 -11.201  -6.673  1.00  0.00      P1   C
ATOM   1913  HD1 ILE P 154      23.854 -11.918  -5.842  1.00  0.00      P1    
ATOM   1914  HD2 ILE P 154      24.723 -10.871  -6.873  1.00  0.00      P1    
ATOM   1915  HD3 ILE P 154      23.177 -10.263  -6.357  1.00  0.00      P1    
ATOM   1916  C   ILE P 154      19.676 -12.674  -9.642  1.00  0.00      P1   C
ATOM   1917  O   ILE P 154      19.574 -13.586 -10.480  1.00  0.00      P1   O
ATOM   1918  N   GLY P 155      18.577 -12.142  -9.162  1.00  0.00      P1   N
ATOM   1919  HN  GLY P 155      18.716 -11.319  -8.617  1.00  0.00      P1    
ATOM   1920  CA  GLY P 155      17.165 -12.445  -9.446  1.00  0.00      P1   C
ATOM   1921  HA1 GLY P 155      16.528 -11.666  -9.056  1.00  0.00      P1    
ATOM   1922  HA2 GLY P 155      17.030 -13.410  -8.981  1.00  0.00      P1    
ATOM   1923  C   GLY P 155      16.818 -12.517 -10.914  1.00  0.00      P1   C
ATOM   1924  O   GLY P 155      16.141 -13.455 -11.340  1.00  0.00      P1   O
ATOM   1925  N   GLY P 156      17.314 -11.577 -11.727  1.00  0.00      P1   N
ATOM   1926  HN  GLY P 156      17.765 -10.786 -11.320  1.00  0.00      P1    
ATOM   1927  CA  GLY P 156      17.141 -11.596 -13.168  1.00  0.00      P1   C
ATOM   1928  HA1 GLY P 156      17.382 -10.654 -13.639  1.00  0.00      P1    
ATOM   1929  HA2 GLY P 156      16.081 -11.727 -13.329  1.00  0.00      P1    
ATOM   1930  C   GLY P 156      17.871 -12.673 -13.880  1.00  0.00      P1   C
ATOM   1931  O   GLY P 156      17.466 -13.316 -14.864  1.00  0.00      P1   O
ATOM   1932  N   ASN P 157      19.154 -12.806 -13.474  1.00  0.00      P1   N
ATOM   1933  HN  ASN P 157      19.336 -12.155 -12.741  1.00  0.00      P1    
ATOM   1934  CA  ASN P 157      20.016 -13.890 -13.927  1.00  0.00      P1   C
ATOM   1935  HA  ASN P 157      20.044 -13.928 -15.006  1.00  0.00      P1    
ATOM   1936  CB  ASN P 157      21.471 -13.777 -13.464  1.00  0.00      P1   C
ATOM   1937  HB1 ASN P 157      21.629 -13.254 -12.497  1.00  0.00      P1    
ATOM   1938  HB2 ASN P 157      22.071 -14.711 -13.432  1.00  0.00      P1    
ATOM   1939  CG  ASN P 157      22.257 -12.849 -14.470  1.00  0.00      P1   C
ATOM   1940  OD1 ASN P 157      23.433 -13.117 -14.745  1.00  0.00      P1   O
ATOM   1941  ND2 ASN P 157      21.556 -11.804 -14.974  1.00  0.00      P1   N
ATOM   1942 HD21 ASN P 157      22.120 -11.086 -15.381  1.00  0.00      P1    
ATOM   1943 HD22 ASN P 157      20.588 -11.794 -14.724  1.00  0.00      P1    
ATOM   1944  C   ASN P 157      19.465 -15.274 -13.575  1.00  0.00      P1   C
ATOM   1945  O   ASN P 157      19.467 -16.142 -14.458  1.00  0.00      P1   O
ATOM   1946  N   ILE P 158      18.851 -15.475 -12.402  1.00  0.00      P1   N
ATOM   1947  HN  ILE P 158      18.668 -14.704 -11.797  1.00  0.00      P1    
ATOM   1948  CA  ILE P 158      18.106 -16.739 -12.090  1.00  0.00      P1   C
ATOM   1949  HA  ILE P 158      18.744 -17.585 -12.302  1.00  0.00      P1    
ATOM   1950  CB  ILE P 158      17.874 -16.761 -10.543  1.00  0.00      P1   C
ATOM   1951  HB  ILE P 158      17.487 -15.790 -10.166  1.00  0.00      P1    
ATOM   1952  CG2 ILE P 158      16.813 -17.859 -10.046  1.00  0.00      P1   C
ATOM   1953 HG21 ILE P 158      17.277 -18.857 -10.194  1.00  0.00      P1    
ATOM   1954 HG22 ILE P 158      16.675 -17.985  -8.950  1.00  0.00      P1    
ATOM   1955 HG23 ILE P 158      15.878 -17.821 -10.644  1.00  0.00      P1    
ATOM   1956  CG1 ILE P 158      19.214 -17.035  -9.895  1.00  0.00      P1   C
ATOM   1957 HG11 ILE P 158      19.641 -17.943 -10.372  1.00  0.00      P1    
ATOM   1958 HG12 ILE P 158      19.810 -16.111 -10.051  1.00  0.00      P1    
ATOM   1959  CD  ILE P 158      19.226 -17.063  -8.414  1.00  0.00      P1   C
ATOM   1960  HD1 ILE P 158      18.695 -17.952  -8.011  1.00  0.00      P1    
ATOM   1961  HD2 ILE P 158      20.261 -17.091  -8.011  1.00  0.00      P1    
ATOM   1962  HD3 ILE P 158      18.755 -16.114  -8.079  1.00  0.00      P1    
ATOM   1963  C   ILE P 158      16.850 -17.012 -12.904  1.00  0.00      P1   C
ATOM   1964  O   ILE P 158      16.502 -18.154 -13.176  1.00  0.00      P1   O
ATOM   1965  N   GLY P 159      16.256 -15.932 -13.425  1.00  0.00      P1   N
ATOM   1966  HN  GLY P 159      16.501 -15.014 -13.122  1.00  0.00      P1    
ATOM   1967  CA  GLY P 159      15.219 -15.961 -14.438  1.00  0.00      P1   C
ATOM   1968  HA1 GLY P 159      14.814 -14.966 -14.546  1.00  0.00      P1    
ATOM   1969  HA2 GLY P 159      14.482 -16.718 -14.213  1.00  0.00      P1    
ATOM   1970  C   GLY P 159      15.597 -16.279 -15.800  1.00  0.00      P1   C
ATOM   1971  O   GLY P 159      14.971 -17.142 -16.457  1.00  0.00      P1   O
ATOM   1972  N   ARG P 160      16.720 -15.704 -16.300  1.00  0.00      P1   N
ATOM   1973  HN  ARG P 160      17.193 -15.031 -15.737  1.00  0.00      P1    
ATOM   1974  CA  ARG P 160      17.394 -16.068 -17.505  1.00  0.00      P1   C
ATOM   1975  HA  ARG P 160      16.625 -16.040 -18.262  1.00  0.00      P1    
ATOM   1976  CB  ARG P 160      18.495 -15.025 -17.885  1.00  0.00      P1   C
ATOM   1977  HB1 ARG P 160      19.139 -14.841 -16.999  1.00  0.00      P1    
ATOM   1978  HB2 ARG P 160      19.158 -15.362 -18.710  1.00  0.00      P1    
ATOM   1979  CG  ARG P 160      17.762 -13.708 -18.277  1.00  0.00      P1   C
ATOM   1980  HG1 ARG P 160      16.999 -13.357 -17.550  1.00  0.00      P1    
ATOM   1981  HG2 ARG P 160      18.555 -12.931 -18.236  1.00  0.00      P1    
ATOM   1982  CD  ARG P 160      17.132 -13.785 -19.665  1.00  0.00      P1   C
ATOM   1983  HD1 ARG P 160      16.728 -14.771 -19.981  1.00  0.00      P1    
ATOM   1984  HD2 ARG P 160      16.291 -13.061 -19.608  1.00  0.00      P1    
ATOM   1985  NE  ARG P 160      18.253 -13.383 -20.643  1.00  0.00      P1   N
ATOM   1986  HE  ARG P 160      18.988 -14.017 -20.885  1.00  0.00      P1    
ATOM   1987  CZ  ARG P 160      18.251 -12.333 -21.492  1.00  0.00      P1   C
ATOM   1988  NH1 ARG P 160      17.207 -11.515 -21.550  1.00  0.00      P1   N
ATOM   1989 HH11 ARG P 160      17.129 -10.991 -22.397  1.00  0.00      P1    
ATOM   1990 HH12 ARG P 160      16.411 -11.735 -20.986  1.00  0.00      P1    
ATOM   1991  NH2 ARG P 160      19.142 -12.204 -22.489  1.00  0.00      P1   N
ATOM   1992 HH21 ARG P 160      18.970 -11.483 -23.160  1.00  0.00      P1    
ATOM   1993 HH22 ARG P 160      19.770 -12.958 -22.678  1.00  0.00      P1    
ATOM   1994  C   ARG P 160      17.966 -17.462 -17.509  1.00  0.00      P1   C
ATOM   1995  O   ARG P 160      17.858 -18.134 -18.579  1.00  0.00      P1   O
ATOM   1996  N   MET P 161      18.680 -18.009 -16.400  1.00  0.00      P1   N
ATOM   1997  HN  MET P 161      18.820 -17.425 -15.604  1.00  0.00      P1    
ATOM   1998  CA  MET P 161      19.124 -19.385 -16.181  1.00  0.00      P1   C
ATOM   1999  HA  MET P 161      20.035 -19.590 -16.722  1.00  0.00      P1    
ATOM   2000  CB  MET P 161      19.504 -19.562 -14.668  1.00  0.00      P1   C
ATOM   2001  HB1 MET P 161      20.407 -18.917 -14.605  1.00  0.00      P1    
ATOM   2002  HB2 MET P 161      18.709 -19.131 -14.023  1.00  0.00      P1    
ATOM   2003  CG  MET P 161      19.781 -20.971 -14.238  1.00  0.00      P1   C
ATOM   2004  HG1 MET P 161      18.800 -21.491 -14.190  1.00  0.00      P1    
ATOM   2005  HG2 MET P 161      20.432 -21.461 -14.993  1.00  0.00      P1    
ATOM   2006  SD  MET P 161      20.720 -21.249 -12.677  1.00  0.00      P1   S
ATOM   2007  CE  MET P 161      19.399 -20.605 -11.673  1.00  0.00      P1   C
ATOM   2008  HE1 MET P 161      19.772 -20.461 -10.637  1.00  0.00      P1    
ATOM   2009  HE2 MET P 161      19.032 -19.604 -11.986  1.00  0.00      P1    
ATOM   2010  HE3 MET P 161      18.455 -21.187 -11.602  1.00  0.00      P1    
ATOM   2011  C   MET P 161      18.251 -20.630 -16.583  1.00  0.00      P1   C
ATOM   2012  O   MET P 161      18.627 -21.490 -17.407  1.00  0.00      P1   O
ATOM   2013  N   VAL P 162      17.049 -20.678 -15.926  1.00  0.00      P1   N
ATOM   2014  HN  VAL P 162      16.880 -19.946 -15.270  1.00  0.00      P1    
ATOM   2015  CA  VAL P 162      15.979 -21.669 -16.095  1.00  0.00      P1   C
ATOM   2016  HA  VAL P 162      16.405 -22.619 -15.808  1.00  0.00      P1    
ATOM   2017  CB  VAL P 162      14.778 -21.413 -15.110  1.00  0.00      P1   C
ATOM   2018  HB  VAL P 162      14.042 -22.240 -15.203  1.00  0.00      P1    
ATOM   2019  CG1 VAL P 162      15.249 -21.449 -13.655  1.00  0.00      P1   C
ATOM   2020 HG11 VAL P 162      14.432 -21.271 -12.923  1.00  0.00      P1    
ATOM   2021 HG12 VAL P 162      15.679 -22.456 -13.465  1.00  0.00      P1    
ATOM   2022 HG13 VAL P 162      15.994 -20.649 -13.451  1.00  0.00      P1    
ATOM   2023  CG2 VAL P 162      14.220 -19.964 -15.247  1.00  0.00      P1   C
ATOM   2024 HG21 VAL P 162      14.984 -19.184 -15.040  1.00  0.00      P1    
ATOM   2025 HG22 VAL P 162      13.777 -19.738 -16.240  1.00  0.00      P1    
ATOM   2026 HG23 VAL P 162      13.370 -19.898 -14.534  1.00  0.00      P1    
ATOM   2027  C   VAL P 162      15.564 -21.668 -17.544  1.00  0.00      P1   C
ATOM   2028  O   VAL P 162      15.118 -22.693 -17.999  1.00  0.00      P1   O
ATOM   2029  N   LEU P 163      15.597 -20.563 -18.327  1.00  0.00      P1   N
ATOM   2030  HN  LEU P 163      15.988 -19.686 -18.058  1.00  0.00      P1    
ATOM   2031  CA  LEU P 163      15.105 -20.651 -19.719  1.00  0.00      P1   C
ATOM   2032  HA  LEU P 163      14.131 -21.097 -19.856  1.00  0.00      P1    
ATOM   2033  CB  LEU P 163      14.909 -19.187 -20.314  1.00  0.00      P1   C
ATOM   2034  HB1 LEU P 163      15.912 -18.711 -20.283  1.00  0.00      P1    
ATOM   2035  HB2 LEU P 163      14.591 -19.219 -21.378  1.00  0.00      P1    
ATOM   2036  CG  LEU P 163      13.840 -18.357 -19.628  1.00  0.00      P1   C
ATOM   2037  HG  LEU P 163      13.738 -18.756 -18.596  1.00  0.00      P1    
ATOM   2038  CD1 LEU P 163      14.238 -16.897 -19.645  1.00  0.00      P1   C
ATOM   2039 HD11 LEU P 163      14.720 -16.632 -20.610  1.00  0.00      P1    
ATOM   2040 HD12 LEU P 163      13.432 -16.218 -19.294  1.00  0.00      P1    
ATOM   2041 HD13 LEU P 163      15.024 -16.793 -18.868  1.00  0.00      P1    
ATOM   2042  CD2 LEU P 163      12.401 -18.574 -20.168  1.00  0.00      P1   C
ATOM   2043 HD21 LEU P 163      11.762 -17.930 -19.526  1.00  0.00      P1    
ATOM   2044 HD22 LEU P 163      12.354 -18.326 -21.250  1.00  0.00      P1    
ATOM   2045 HD23 LEU P 163      12.148 -19.656 -20.138  1.00  0.00      P1    
ATOM   2046  C   LEU P 163      15.907 -21.508 -20.694  1.00  0.00      P1   C
ATOM   2047  O   LEU P 163      15.356 -22.353 -21.353  1.00  0.00      P1   O
ATOM   2048  N   ASP P 164      17.214 -21.239 -20.701  1.00  0.00      P1   N
ATOM   2049  HN  ASP P 164      17.559 -20.484 -20.150  1.00  0.00      P1    
ATOM   2050  CA  ASP P 164      18.267 -22.067 -21.374  1.00  0.00      P1   C
ATOM   2051  HA  ASP P 164      18.075 -21.984 -22.434  1.00  0.00      P1    
ATOM   2052  CB  ASP P 164      19.694 -21.449 -21.086  1.00  0.00      P1   C
ATOM   2053  HB1 ASP P 164      19.866 -21.354 -19.992  1.00  0.00      P1    
ATOM   2054  HB2 ASP P 164      20.526 -22.118 -21.391  1.00  0.00      P1    
ATOM   2055  CG  ASP P 164      19.895 -20.121 -21.835  1.00  0.00      P1   C
ATOM   2056  OD1 ASP P 164      18.986 -19.682 -22.516  1.00  0.00      P1   O
ATOM   2057  OD2 ASP P 164      21.039 -19.518 -21.732  1.00  0.00      P1   O
ATOM   2058  C   ASP P 164      18.278 -23.484 -20.916  1.00  0.00      P1   C
ATOM   2059  O   ASP P 164      18.160 -24.389 -21.721  1.00  0.00      P1   O
ATOM   2060  N   ILE P 165      18.362 -23.755 -19.593  1.00  0.00      P1   N
ATOM   2061  HN  ILE P 165      18.359 -23.089 -18.850  1.00  0.00      P1    
ATOM   2062  CA  ILE P 165      18.425 -25.186 -19.171  1.00  0.00      P1   C
ATOM   2063  HA  ILE P 165      19.372 -25.607 -19.477  1.00  0.00      P1    
ATOM   2064  CB  ILE P 165      18.692 -25.125 -17.636  1.00  0.00      P1   C
ATOM   2065  HB  ILE P 165      18.002 -24.389 -17.171  1.00  0.00      P1    
ATOM   2066  CG2 ILE P 165      18.373 -26.421 -16.911  1.00  0.00      P1   C
ATOM   2067 HG21 ILE P 165      18.936 -27.264 -17.367  1.00  0.00      P1    
ATOM   2068 HG22 ILE P 165      18.749 -26.245 -15.881  1.00  0.00      P1    
ATOM   2069 HG23 ILE P 165      17.285 -26.638 -16.954  1.00  0.00      P1    
ATOM   2070  CG1 ILE P 165      20.065 -24.441 -17.403  1.00  0.00      P1   C
ATOM   2071 HG11 ILE P 165      20.780 -25.137 -17.889  1.00  0.00      P1    
ATOM   2072 HG12 ILE P 165      20.126 -23.389 -17.756  1.00  0.00      P1    
ATOM   2073  CD  ILE P 165      20.427 -24.343 -15.947  1.00  0.00      P1   C
ATOM   2074  HD1 ILE P 165      20.825 -23.346 -15.661  1.00  0.00      P1    
ATOM   2075  HD2 ILE P 165      19.527 -24.372 -15.297  1.00  0.00      P1    
ATOM   2076  HD3 ILE P 165      21.146 -25.123 -15.618  1.00  0.00      P1    
ATOM   2077  C   ILE P 165      17.386 -26.218 -19.581  1.00  0.00      P1   C
ATOM   2078  O   ILE P 165      17.743 -27.207 -20.176  1.00  0.00      P1   O
ATOM   2079  N   PHE P 166      16.112 -25.834 -19.314  1.00  0.00      P1   N
ATOM   2080  HN  PHE P 166      15.969 -25.025 -18.748  1.00  0.00      P1    
ATOM   2081  CA  PHE P 166      14.951 -26.589 -19.598  1.00  0.00      P1   C
ATOM   2082  HA  PHE P 166      15.220 -27.634 -19.558  1.00  0.00      P1    
ATOM   2083  CB  PHE P 166      13.834 -26.282 -18.556  1.00  0.00      P1   C
ATOM   2084  HB1 PHE P 166      13.507 -25.223 -18.629  1.00  0.00      P1    
ATOM   2085  HB2 PHE P 166      12.883 -26.833 -18.717  1.00  0.00      P1    
ATOM   2086  CG  PHE P 166      14.350 -26.691 -17.169  1.00  0.00      P1   C
ATOM   2087  CD1 PHE P 166      14.482 -28.045 -16.930  1.00  0.00      P1   C
ATOM   2088  HD1 PHE P 166      14.247 -28.639 -17.801  1.00  0.00      P1    
ATOM   2089  CE1 PHE P 166      15.066 -28.455 -15.726  1.00  0.00      P1   C
ATOM   2090  HE1 PHE P 166      15.198 -29.492 -15.456  1.00  0.00      P1    
ATOM   2091  CZ  PHE P 166      15.393 -27.559 -14.697  1.00  0.00      P1   C
ATOM   2092  HZ  PHE P 166      15.930 -27.910 -13.828  1.00  0.00      P1    
ATOM   2093  CD2 PHE P 166      14.636 -25.726 -16.207  1.00  0.00      P1   C
ATOM   2094  HD2 PHE P 166      14.507 -24.686 -16.468  1.00  0.00      P1    
ATOM   2095  CE2 PHE P 166      15.236 -26.151 -14.997  1.00  0.00      P1   C
ATOM   2096  HE2 PHE P 166      15.517 -25.441 -14.234  1.00  0.00      P1    
ATOM   2097  C   PHE P 166      14.491 -26.372 -21.055  1.00  0.00      P1   C
ATOM   2098  O   PHE P 166      13.569 -26.988 -21.533  1.00  0.00      P1   O
ATOM   2099  N   ARG P 167      15.137 -25.382 -21.675  1.00  0.00      P1   N
ATOM   2100  HN  ARG P 167      15.849 -24.846 -21.229  1.00  0.00      P1    
ATOM   2101  CA  ARG P 167      14.846 -25.104 -23.125  1.00  0.00      P1   C
ATOM   2102  HA  ARG P 167      15.530 -24.295 -23.334  1.00  0.00      P1    
ATOM   2103  CB  ARG P 167      15.430 -26.292 -23.976  1.00  0.00      P1   C
ATOM   2104  HB1 ARG P 167      14.889 -27.204 -23.645  1.00  0.00      P1    
ATOM   2105  HB2 ARG P 167      15.269 -26.226 -25.073  1.00  0.00      P1    
ATOM   2106  CG  ARG P 167      16.987 -26.455 -23.813  1.00  0.00      P1   C
ATOM   2107  HG1 ARG P 167      17.575 -25.514 -23.755  1.00  0.00      P1    
ATOM   2108  HG2 ARG P 167      17.173 -26.918 -22.821  1.00  0.00      P1    
ATOM   2109  CD  ARG P 167      17.515 -27.297 -24.938  1.00  0.00      P1   C
ATOM   2110  HD1 ARG P 167      17.236 -28.372 -24.967  1.00  0.00      P1    
ATOM   2111  HD2 ARG P 167      17.156 -26.683 -25.791  1.00  0.00      P1    
ATOM   2112  NE  ARG P 167      19.024 -27.199 -24.827  1.00  0.00      P1   N
ATOM   2113  HE  ARG P 167      19.438 -27.130 -23.920  1.00  0.00      P1    
ATOM   2114  CZ  ARG P 167      19.926 -27.125 -25.751  1.00  0.00      P1   C
ATOM   2115  NH1 ARG P 167      19.631 -27.290 -27.039  1.00  0.00      P1   N
ATOM   2116 HH11 ARG P 167      20.196 -27.257 -27.863  1.00  0.00      P1    
ATOM   2117 HH12 ARG P 167      18.753 -27.698 -27.291  1.00  0.00      P1    
ATOM   2118  NH2 ARG P 167      21.186 -26.926 -25.449  1.00  0.00      P1   N
ATOM   2119 HH21 ARG P 167      21.855 -26.933 -26.192  1.00  0.00      P1    
ATOM   2120 HH22 ARG P 167      21.391 -26.565 -24.539  1.00  0.00      P1    
ATOM   2121  C   ARG P 167      13.574 -24.424 -23.516  1.00  0.00      P1   C
ATOM   2122  O   ARG P 167      12.763 -25.000 -24.272  1.00  0.00      P1   O
ATOM   2123  N   LEU P 168      13.328 -23.180 -23.054  1.00  0.00      P1   N
ATOM   2124  HN  LEU P 168      13.974 -22.861 -22.366  1.00  0.00      P1    
ATOM   2125  CA  LEU P 168      12.141 -22.364 -23.267  1.00  0.00      P1   C
ATOM   2126  HA  LEU P 168      11.421 -22.877 -23.887  1.00  0.00      P1    
ATOM   2127  CB  LEU P 168      11.528 -21.774 -22.016  1.00  0.00      P1   C
ATOM   2128  HB1 LEU P 168      12.328 -21.339 -21.379  1.00  0.00      P1    
ATOM   2129  HB2 LEU P 168      10.695 -21.070 -22.229  1.00  0.00      P1    
ATOM   2130  CG  LEU P 168      10.954 -22.862 -21.127  1.00  0.00      P1   C
ATOM   2131  HG  LEU P 168      11.746 -23.609 -20.905  1.00  0.00      P1    
ATOM   2132  CD1 LEU P 168      10.418 -22.324 -19.735  1.00  0.00      P1   C
ATOM   2133 HD11 LEU P 168       9.899 -23.208 -19.306  1.00  0.00      P1    
ATOM   2134 HD12 LEU P 168      11.294 -22.055 -19.106  1.00  0.00      P1    
ATOM   2135 HD13 LEU P 168       9.672 -21.508 -19.839  1.00  0.00      P1    
ATOM   2136  CD2 LEU P 168       9.685 -23.560 -21.773  1.00  0.00      P1   C
ATOM   2137 HD21 LEU P 168       9.906 -24.310 -22.563  1.00  0.00      P1    
ATOM   2138 HD22 LEU P 168       9.055 -24.052 -21.001  1.00  0.00      P1    
ATOM   2139 HD23 LEU P 168       9.100 -22.689 -22.136  1.00  0.00      P1    
ATOM   2140  C   LEU P 168      12.564 -21.235 -24.189  1.00  0.00      P1   C
ATOM   2141  O   LEU P 168      13.527 -20.539 -23.925  1.00  0.00      P1   O
ATOM   2142  N   LYS P 169      11.743 -20.947 -25.244  1.00  0.00      P1   N
ATOM   2143  HN  LYS P 169      10.831 -21.342 -25.320  1.00  0.00      P1    
ATOM   2144  CA  LYS P 169      12.137 -19.998 -26.263  1.00  0.00      P1   C
ATOM   2145  HA  LYS P 169      12.983 -19.405 -25.949  1.00  0.00      P1    
ATOM   2146  CB  LYS P 169      12.583 -20.782 -27.453  1.00  0.00      P1   C
ATOM   2147  HB1 LYS P 169      11.766 -21.357 -27.938  1.00  0.00      P1    
ATOM   2148  HB2 LYS P 169      12.915 -20.126 -28.286  1.00  0.00      P1    
ATOM   2149  CG  LYS P 169      13.757 -21.822 -27.225  1.00  0.00      P1   C
ATOM   2150  HG1 LYS P 169      13.501 -22.553 -26.428  1.00  0.00      P1    
ATOM   2151  HG2 LYS P 169      13.879 -22.405 -28.162  1.00  0.00      P1    
ATOM   2152  CD  LYS P 169      15.115 -21.093 -26.885  1.00  0.00      P1   C
ATOM   2153  HD1 LYS P 169      15.402 -20.488 -27.771  1.00  0.00      P1    
ATOM   2154  HD2 LYS P 169      14.986 -20.422 -26.009  1.00  0.00      P1    
ATOM   2155  CE  LYS P 169      16.225 -22.123 -26.623  1.00  0.00      P1   C
ATOM   2156  HE1 LYS P 169      15.780 -22.714 -25.794  1.00  0.00      P1    
ATOM   2157  HE2 LYS P 169      16.373 -22.788 -27.500  1.00  0.00      P1    
ATOM   2158  NZ  LYS P 169      17.549 -21.593 -26.224  1.00  0.00      P1   N
ATOM   2159  HZ1 LYS P 169      18.346 -22.239 -26.394  1.00  0.00      P1    
ATOM   2160  HZ2 LYS P 169      17.788 -20.759 -26.799  1.00  0.00      P1    
ATOM   2161  HZ3 LYS P 169      17.586 -21.153 -25.282  1.00  0.00      P1    
ATOM   2162  C   LYS P 169      10.918 -19.107 -26.510  1.00  0.00      P1   C
ATOM   2163  O   LYS P 169       9.794 -19.601 -26.386  1.00  0.00      P1   O
ATOM   2164  N   GLY P 170      11.135 -17.775 -26.785  1.00  0.00      P1   N
ATOM   2165  HN  GLY P 170      12.089 -17.490 -26.832  1.00  0.00      P1    
ATOM   2166  CA  GLY P 170      10.072 -16.856 -27.197  1.00  0.00      P1   C
ATOM   2167  HA1 GLY P 170       9.094 -17.292 -27.056  1.00  0.00      P1    
ATOM   2168  HA2 GLY P 170      10.212 -16.587 -28.234  1.00  0.00      P1    
ATOM   2169  C   GLY P 170      10.003 -15.669 -26.329  1.00  0.00      P1   C
ATOM   2170  O   GLY P 170      10.293 -15.704 -25.106  1.00  0.00      P1   O
ATOM   2171  N   ASP P 171       9.553 -14.550 -26.940  1.00  0.00      P1   N
ATOM   2172  HN  ASP P 171       9.112 -14.689 -27.823  1.00  0.00      P1    
ATOM   2173  CA  ASP P 171       9.633 -13.248 -26.231  1.00  0.00      P1   C
ATOM   2174  HA  ASP P 171      10.670 -13.100 -25.967  1.00  0.00      P1    
ATOM   2175  CB  ASP P 171       9.179 -12.207 -27.303  1.00  0.00      P1   C
ATOM   2176  HB1 ASP P 171       8.176 -12.415 -27.735  1.00  0.00      P1    
ATOM   2177  HB2 ASP P 171       9.019 -11.207 -26.847  1.00  0.00      P1    
ATOM   2178  CG  ASP P 171      10.179 -12.023 -28.349  1.00  0.00      P1   C
ATOM   2179  OD1 ASP P 171       9.823 -11.543 -29.456  1.00  0.00      P1   O
ATOM   2180  OD2 ASP P 171      11.355 -12.325 -28.259  1.00  0.00      P1   O
ATOM   2181  C   ASP P 171       8.659 -13.136 -25.028  1.00  0.00      P1   C
ATOM   2182  O   ASP P 171       9.039 -12.541 -23.992  1.00  0.00      P1   O
ATOM   2183  N   GLU P 172       7.480 -13.820 -25.124  1.00  0.00      P1   N
ATOM   2184  HN  GLU P 172       7.286 -14.241 -26.007  1.00  0.00      P1    
ATOM   2185  CA  GLU P 172       6.470 -13.942 -24.175  1.00  0.00      P1   C
ATOM   2186  HA  GLU P 172       6.111 -12.955 -23.922  1.00  0.00      P1    
ATOM   2187  CB  GLU P 172       5.263 -14.616 -24.918  1.00  0.00      P1   C
ATOM   2188  HB1 GLU P 172       5.524 -15.608 -25.345  1.00  0.00      P1    
ATOM   2189  HB2 GLU P 172       4.450 -14.870 -24.204  1.00  0.00      P1    
ATOM   2190  CG  GLU P 172       4.740 -13.726 -26.067  1.00  0.00      P1   C
ATOM   2191  HG1 GLU P 172       4.769 -12.725 -25.587  1.00  0.00      P1    
ATOM   2192  HG2 GLU P 172       5.537 -13.836 -26.832  1.00  0.00      P1    
ATOM   2193  CD  GLU P 172       3.356 -13.960 -26.628  1.00  0.00      P1   C
ATOM   2194  OE1 GLU P 172       2.415 -13.128 -26.442  1.00  0.00      P1   O
ATOM   2195  OE2 GLU P 172       3.221 -14.940 -27.355  1.00  0.00      P1   O
ATOM   2196  C   GLU P 172       6.921 -14.658 -22.927  1.00  0.00      P1   C
ATOM   2197  O   GLU P 172       6.641 -14.297 -21.795  1.00  0.00      P1   O
ATOM   2198  N   ALA P 173       7.634 -15.839 -23.017  1.00  0.00      P1   N
ATOM   2199  HN  ALA P 173       7.855 -16.083 -23.958  1.00  0.00      P1    
ATOM   2200  CA  ALA P 173       8.285 -16.505 -21.910  1.00  0.00      P1   C
ATOM   2201  HA  ALA P 173       7.532 -16.682 -21.157  1.00  0.00      P1    
ATOM   2202  CB  ALA P 173       8.608 -17.925 -22.319  1.00  0.00      P1   C
ATOM   2203  HB1 ALA P 173       8.893 -18.590 -21.476  1.00  0.00      P1    
ATOM   2204  HB2 ALA P 173       7.771 -18.551 -22.695  1.00  0.00      P1    
ATOM   2205  HB3 ALA P 173       9.409 -17.935 -23.089  1.00  0.00      P1    
ATOM   2206  C   ALA P 173       9.538 -15.757 -21.258  1.00  0.00      P1   C
ATOM   2207  O   ALA P 173       9.521 -15.382 -20.037  1.00  0.00      P1   O
ATOM   2208  N   ARG P 174      10.592 -15.384 -22.006  1.00  0.00      P1   N
ATOM   2209  HN  ARG P 174      10.646 -15.612 -22.975  1.00  0.00      P1    
ATOM   2210  CA  ARG P 174      11.857 -14.933 -21.474  1.00  0.00      P1   C
ATOM   2211  HA  ARG P 174      12.148 -15.713 -20.787  1.00  0.00      P1    
ATOM   2212  CB  ARG P 174      12.996 -14.861 -22.514  1.00  0.00      P1   C
ATOM   2213  HB1 ARG P 174      13.969 -14.530 -22.093  1.00  0.00      P1    
ATOM   2214  HB2 ARG P 174      12.999 -15.909 -22.883  1.00  0.00      P1    
ATOM   2215  CG  ARG P 174      12.742 -13.957 -23.827  1.00  0.00      P1   C
ATOM   2216  HG1 ARG P 174      11.651 -13.747 -23.842  1.00  0.00      P1    
ATOM   2217  HG2 ARG P 174      13.172 -12.952 -23.630  1.00  0.00      P1    
ATOM   2218  CD  ARG P 174      13.349 -14.550 -25.107  1.00  0.00      P1   C
ATOM   2219  HD1 ARG P 174      14.387 -14.861 -24.860  1.00  0.00      P1    
ATOM   2220  HD2 ARG P 174      12.827 -15.463 -25.465  1.00  0.00      P1    
ATOM   2221  NE  ARG P 174      13.222 -13.524 -26.240  1.00  0.00      P1   N
ATOM   2222  HE  ARG P 174      12.433 -13.378 -26.837  1.00  0.00      P1    
ATOM   2223  CZ  ARG P 174      13.983 -12.486 -26.213  1.00  0.00      P1   C
ATOM   2224  NH1 ARG P 174      15.133 -12.338 -25.528  1.00  0.00      P1   N
ATOM   2225 HH11 ARG P 174      15.601 -11.536 -25.898  1.00  0.00      P1    
ATOM   2226 HH12 ARG P 174      15.626 -13.180 -25.310  1.00  0.00      P1    
ATOM   2227  NH2 ARG P 174      13.582 -11.510 -27.010  1.00  0.00      P1   N
ATOM   2228 HH21 ARG P 174      13.965 -10.587 -26.986  1.00  0.00      P1    
ATOM   2229 HH22 ARG P 174      12.737 -11.668 -27.520  1.00  0.00      P1    
ATOM   2230  C   ARG P 174      11.880 -13.627 -20.696  1.00  0.00      P1   C
ATOM   2231  O   ARG P 174      12.433 -13.456 -19.600  1.00  0.00      P1   O
ATOM   2232  N   HSE P 175      11.102 -12.645 -21.153  1.00  0.00      P1   N
ATOM   2233  HN  HSE P 175      10.534 -12.750 -21.965  1.00  0.00      P1    
ATOM   2234  CA  HSE P 175      10.860 -11.480 -20.469  1.00  0.00      P1   C
ATOM   2235  HA  HSE P 175      11.777 -11.040 -20.105  1.00  0.00      P1    
ATOM   2236  CB  HSE P 175      10.180 -10.500 -21.555  1.00  0.00      P1   C
ATOM   2237  HB1 HSE P 175       9.248 -10.926 -21.985  1.00  0.00      P1    
ATOM   2238  HB2 HSE P 175       9.795  -9.519 -21.203  1.00  0.00      P1    
ATOM   2239  ND1 HSE P 175      12.490  -9.888 -22.462  1.00  0.00      P1   N
ATOM   2240  CG  HSE P 175      11.225 -10.338 -22.702  1.00  0.00      P1   C
ATOM   2241  CE1 HSE P 175      13.068  -9.662 -23.637  1.00  0.00      P1   C
ATOM   2242  HE1 HSE P 175      14.049  -9.204 -23.765  1.00  0.00      P1    
ATOM   2243  NE2 HSE P 175      12.220  -9.797 -24.623  1.00  0.00      P1   N
ATOM   2244  HE2 HSE P 175      12.253  -9.617 -25.606  1.00  0.00      P1    
ATOM   2245  CD2 HSE P 175      11.073 -10.297 -24.021  1.00  0.00      P1   C
ATOM   2246  HD2 HSE P 175      10.182 -10.470 -24.612  1.00  0.00      P1    
ATOM   2247  C   HSE P 175       9.981 -11.697 -19.233  1.00  0.00      P1   C
ATOM   2248  O   HSE P 175      10.302 -11.019 -18.269  1.00  0.00      P1   O
ATOM   2249  N   THR P 176       8.993 -12.579 -19.219  1.00  0.00      P1   N
ATOM   2250  HN  THR P 176       8.896 -13.151 -20.030  1.00  0.00      P1    
ATOM   2251  CA  THR P 176       8.140 -12.820 -18.075  1.00  0.00      P1   C
ATOM   2252  HA  THR P 176       7.795 -11.858 -17.725  1.00  0.00      P1    
ATOM   2253  CB  THR P 176       6.858 -13.613 -18.444  1.00  0.00      P1   C
ATOM   2254  HB  THR P 176       7.153 -14.466 -19.093  1.00  0.00      P1    
ATOM   2255  OG1 THR P 176       6.076 -12.709 -19.195  1.00  0.00      P1   O
ATOM   2256  HG1 THR P 176       6.538 -12.343 -19.953  1.00  0.00      P1    
ATOM   2257  CG2 THR P 176       6.150 -14.046 -17.135  1.00  0.00      P1   C
ATOM   2258 HG21 THR P 176       5.148 -14.461 -17.379  1.00  0.00      P1    
ATOM   2259 HG22 THR P 176       6.688 -14.868 -16.616  1.00  0.00      P1    
ATOM   2260 HG23 THR P 176       6.015 -13.227 -16.397  1.00  0.00      P1    
ATOM   2261  C   THR P 176       9.005 -13.405 -16.969  1.00  0.00      P1   C
ATOM   2262  O   THR P 176       8.895 -12.967 -15.825  1.00  0.00      P1   O
ATOM   2263  N   LEU P 177       9.981 -14.306 -17.147  1.00  0.00      P1   N
ATOM   2264  HN  LEU P 177      10.090 -14.689 -18.061  1.00  0.00      P1    
ATOM   2265  CA  LEU P 177      10.662 -14.880 -16.058  1.00  0.00      P1   C
ATOM   2266  HA  LEU P 177      10.131 -14.980 -15.123  1.00  0.00      P1    
ATOM   2267  CB  LEU P 177      11.215 -16.238 -16.453  1.00  0.00      P1   C
ATOM   2268  HB1 LEU P 177      11.572 -16.143 -17.501  1.00  0.00      P1    
ATOM   2269  HB2 LEU P 177      12.041 -16.556 -15.782  1.00  0.00      P1    
ATOM   2270  CG  LEU P 177      10.077 -17.435 -16.455  1.00  0.00      P1   C
ATOM   2271  HG  LEU P 177       9.396 -16.951 -17.187  1.00  0.00      P1    
ATOM   2272  CD1 LEU P 177      10.607 -18.751 -17.017  1.00  0.00      P1   C
ATOM   2273 HD11 LEU P 177      11.572 -19.125 -16.613  1.00  0.00      P1    
ATOM   2274 HD12 LEU P 177       9.795 -19.497 -16.886  1.00  0.00      P1    
ATOM   2275 HD13 LEU P 177      10.741 -18.584 -18.108  1.00  0.00      P1    
ATOM   2276  CD2 LEU P 177       9.457 -17.665 -15.123  1.00  0.00      P1   C
ATOM   2277 HD21 LEU P 177       8.725 -18.491 -15.250  1.00  0.00      P1    
ATOM   2278 HD22 LEU P 177      10.199 -17.987 -14.361  1.00  0.00      P1    
ATOM   2279 HD23 LEU P 177       8.923 -16.765 -14.749  1.00  0.00      P1    
ATOM   2280  C   LEU P 177      11.891 -14.016 -15.708  1.00  0.00      P1   C
ATOM   2281  O   LEU P 177      12.244 -13.970 -14.541  1.00  0.00      P1   O
ATOM   2282  N   LEU P 178      12.470 -13.166 -16.606  1.00  0.00      P1   N
ATOM   2283  HN  LEU P 178      12.164 -13.195 -17.554  1.00  0.00      P1    
ATOM   2284  CA  LEU P 178      13.399 -12.128 -16.354  1.00  0.00      P1   C
ATOM   2285  HA  LEU P 178      14.172 -12.537 -15.720  1.00  0.00      P1    
ATOM   2286  CB  LEU P 178      13.907 -11.524 -17.731  1.00  0.00      P1   C
ATOM   2287  HB1 LEU P 178      14.480 -12.292 -18.293  1.00  0.00      P1    
ATOM   2288  HB2 LEU P 178      12.991 -11.327 -18.328  1.00  0.00      P1    
ATOM   2289  CG  LEU P 178      14.768 -10.226 -17.638  1.00  0.00      P1   C
ATOM   2290  HG  LEU P 178      14.181  -9.433 -17.128  1.00  0.00      P1    
ATOM   2291  CD1 LEU P 178      16.084 -10.479 -16.950  1.00  0.00      P1   C
ATOM   2292 HD11 LEU P 178      16.064 -10.901 -15.922  1.00  0.00      P1    
ATOM   2293 HD12 LEU P 178      16.704 -11.160 -17.571  1.00  0.00      P1    
ATOM   2294 HD13 LEU P 178      16.618  -9.506 -16.992  1.00  0.00      P1    
ATOM   2295  CD2 LEU P 178      15.101  -9.577 -18.942  1.00  0.00      P1   C
ATOM   2296 HD21 LEU P 178      15.931 -10.073 -19.489  1.00  0.00      P1    
ATOM   2297 HD22 LEU P 178      14.206  -9.693 -19.590  1.00  0.00      P1    
ATOM   2298 HD23 LEU P 178      15.375  -8.504 -18.852  1.00  0.00      P1    
ATOM   2299  C   LEU P 178      12.758 -11.067 -15.379  1.00  0.00      P1   C
ATOM   2300  O   LEU P 178      13.312 -10.570 -14.385  1.00  0.00      P1   O
ATOM   2301  N   ALA P 179      11.510 -10.621 -15.743  1.00  0.00      P1   N
ATOM   2302  HN  ALA P 179      11.172 -10.862 -16.649  1.00  0.00      P1    
ATOM   2303  CA  ALA P 179      10.617  -9.778 -14.910  1.00  0.00      P1   C
ATOM   2304  HA  ALA P 179      11.244  -8.936 -14.656  1.00  0.00      P1    
ATOM   2305  CB  ALA P 179       9.322  -9.319 -15.671  1.00  0.00      P1   C
ATOM   2306  HB1 ALA P 179       9.617  -8.955 -16.678  1.00  0.00      P1    
ATOM   2307  HB2 ALA P 179       8.649 -10.190 -15.818  1.00  0.00      P1    
ATOM   2308  HB3 ALA P 179       8.784  -8.515 -15.123  1.00  0.00      P1    
ATOM   2309  C   ALA P 179      10.135 -10.379 -13.614  1.00  0.00      P1   C
ATOM   2310  O   ALA P 179      10.039  -9.687 -12.569  1.00  0.00      P1   O
ATOM   2311  N   THR P 180       9.739 -11.684 -13.578  1.00  0.00      P1   N
ATOM   2312  HN  THR P 180       9.724 -12.173 -14.447  1.00  0.00      P1    
ATOM   2313  CA  THR P 180       9.394 -12.375 -12.307  1.00  0.00      P1   C
ATOM   2314  HA  THR P 180       8.497 -11.949 -11.882  1.00  0.00      P1    
ATOM   2315  CB  THR P 180       8.949 -13.810 -12.579  1.00  0.00      P1   C
ATOM   2316  HB  THR P 180       9.788 -14.393 -13.017  1.00  0.00      P1    
ATOM   2317  OG1 THR P 180       7.817 -13.715 -13.447  1.00  0.00      P1   O
ATOM   2318  HG1 THR P 180       8.064 -13.163 -14.192  1.00  0.00      P1    
ATOM   2319  CG2 THR P 180       8.376 -14.350 -11.293  1.00  0.00      P1   C
ATOM   2320 HG21 THR P 180       7.932 -15.367 -11.356  1.00  0.00      P1    
ATOM   2321 HG22 THR P 180       9.067 -14.258 -10.428  1.00  0.00      P1    
ATOM   2322 HG23 THR P 180       7.533 -13.657 -11.086  1.00  0.00      P1    
ATOM   2323  C   THR P 180      10.603 -12.344 -11.341  1.00  0.00      P1   C
ATOM   2324  O   THR P 180      10.494 -12.252 -10.125  1.00  0.00      P1   O
ATOM   2325  N   GLY P 181      11.839 -12.541 -11.877  1.00  0.00      P1   N
ATOM   2326  HN  GLY P 181      11.978 -12.526 -12.864  1.00  0.00      P1    
ATOM   2327  CA  GLY P 181      13.038 -12.631 -11.092  1.00  0.00      P1   C
ATOM   2328  HA1 GLY P 181      13.760 -12.993 -11.809  1.00  0.00      P1    
ATOM   2329  HA2 GLY P 181      12.846 -13.398 -10.356  1.00  0.00      P1    
ATOM   2330  C   GLY P 181      13.526 -11.386 -10.517  1.00  0.00      P1   C
ATOM   2331  O   GLY P 181      13.950 -11.373  -9.350  1.00  0.00      P1   O
ATOM   2332  N   ALA P 182      13.388 -10.303 -11.332  1.00  0.00      P1   N
ATOM   2333  HN  ALA P 182      13.154 -10.457 -12.288  1.00  0.00      P1    
ATOM   2334  CA  ALA P 182      13.523  -8.987 -10.864  1.00  0.00      P1   C
ATOM   2335  HA  ALA P 182      14.513  -8.761 -10.494  1.00  0.00      P1    
ATOM   2336  CB  ALA P 182      13.391  -8.064 -12.110  1.00  0.00      P1   C
ATOM   2337  HB1 ALA P 182      14.161  -8.439 -12.818  1.00  0.00      P1    
ATOM   2338  HB2 ALA P 182      12.427  -8.138 -12.658  1.00  0.00      P1    
ATOM   2339  HB3 ALA P 182      13.705  -7.014 -11.928  1.00  0.00      P1    
ATOM   2340  C   ALA P 182      12.684  -8.463  -9.812  1.00  0.00      P1   C
ATOM   2341  O   ALA P 182      13.118  -8.003  -8.743  1.00  0.00      P1   O
ATOM   2342  N   ALA P 183      11.342  -8.816 -10.001  1.00  0.00      P1   N
ATOM   2343  HN  ALA P 183      11.173  -9.354 -10.823  1.00  0.00      P1    
ATOM   2344  CA  ALA P 183      10.312  -8.705  -9.038  1.00  0.00      P1   C
ATOM   2345  HA  ALA P 183      10.337  -7.664  -8.753  1.00  0.00      P1    
ATOM   2346  CB  ALA P 183       8.925  -9.166  -9.584  1.00  0.00      P1   C
ATOM   2347  HB1 ALA P 183       8.387  -8.519 -10.309  1.00  0.00      P1    
ATOM   2348  HB2 ALA P 183       9.083 -10.123 -10.127  1.00  0.00      P1    
ATOM   2349  HB3 ALA P 183       8.182  -9.149  -8.759  1.00  0.00      P1    
ATOM   2350  C   ALA P 183      10.702  -9.481  -7.801  1.00  0.00      P1   C
ATOM   2351  O   ALA P 183      10.622  -8.971  -6.658  1.00  0.00      P1   O
ATOM   2352  N   ALA P 184      11.183 -10.702  -7.980  1.00  0.00      P1   N
ATOM   2353  HN  ALA P 184      11.246 -11.171  -8.858  1.00  0.00      P1    
ATOM   2354  CA  ALA P 184      11.518 -11.540  -6.841  1.00  0.00      P1   C
ATOM   2355  HA  ALA P 184      10.704 -11.513  -6.132  1.00  0.00      P1    
ATOM   2356  CB  ALA P 184      11.659 -12.970  -7.271  1.00  0.00      P1   C
ATOM   2357  HB1 ALA P 184      10.817 -13.370  -7.876  1.00  0.00      P1    
ATOM   2358  HB2 ALA P 184      12.644 -12.972  -7.786  1.00  0.00      P1    
ATOM   2359  HB3 ALA P 184      11.800 -13.688  -6.435  1.00  0.00      P1    
ATOM   2360  C   ALA P 184      12.649 -11.041  -5.972  1.00  0.00      P1   C
ATOM   2361  O   ALA P 184      12.713 -11.171  -4.782  1.00  0.00      P1   O
ATOM   2362  N   GLY P 185      13.575 -10.432  -6.617  1.00  0.00      P1   N
ATOM   2363  HN  GLY P 185      13.498 -10.440  -7.611  1.00  0.00      P1    
ATOM   2364  CA  GLY P 185      14.788  -9.801  -5.981  1.00  0.00      P1   C
ATOM   2365  HA1 GLY P 185      15.523  -9.755  -6.771  1.00  0.00      P1    
ATOM   2366  HA2 GLY P 185      15.164 -10.546  -5.295  1.00  0.00      P1    
ATOM   2367  C   GLY P 185      14.557  -8.520  -5.270  1.00  0.00      P1   C
ATOM   2368  O   GLY P 185      15.145  -8.196  -4.261  1.00  0.00      P1   O
ATOM   2369  N   LEU P 186      13.642  -7.740  -5.847  1.00  0.00      P1   N
ATOM   2370  HN  LEU P 186      13.342  -7.880  -6.787  1.00  0.00      P1    
ATOM   2371  CA  LEU P 186      13.166  -6.591  -5.095  1.00  0.00      P1   C
ATOM   2372  HA  LEU P 186      14.045  -6.129  -4.670  1.00  0.00      P1    
ATOM   2373  CB  LEU P 186      12.598  -5.475  -6.002  1.00  0.00      P1   C
ATOM   2374  HB1 LEU P 186      13.396  -5.180  -6.717  1.00  0.00      P1    
ATOM   2375  HB2 LEU P 186      11.709  -5.853  -6.552  1.00  0.00      P1    
ATOM   2376  CG  LEU P 186      12.088  -4.192  -5.294  1.00  0.00      P1   C
ATOM   2377  HG  LEU P 186      11.433  -4.510  -4.455  1.00  0.00      P1    
ATOM   2378  CD1 LEU P 186      13.281  -3.306  -4.671  1.00  0.00      P1   C
ATOM   2379 HD11 LEU P 186      12.839  -2.559  -3.977  1.00  0.00      P1    
ATOM   2380 HD12 LEU P 186      13.970  -3.990  -4.131  1.00  0.00      P1    
ATOM   2381 HD13 LEU P 186      13.832  -2.775  -5.476  1.00  0.00      P1    
ATOM   2382  CD2 LEU P 186      11.335  -3.294  -6.376  1.00  0.00      P1   C
ATOM   2383 HD21 LEU P 186      10.685  -3.923  -7.021  1.00  0.00      P1    
ATOM   2384 HD22 LEU P 186      10.647  -2.662  -5.775  1.00  0.00      P1    
ATOM   2385 HD23 LEU P 186      12.083  -2.666  -6.906  1.00  0.00      P1    
ATOM   2386  C   LEU P 186      12.401  -6.981  -3.865  1.00  0.00      P1   C
ATOM   2387  O   LEU P 186      12.580  -6.438  -2.784  1.00  0.00      P1   O
ATOM   2388  N   ALA P 187      11.454  -7.922  -4.074  1.00  0.00      P1   N
ATOM   2389  HN  ALA P 187      11.213  -8.098  -5.026  1.00  0.00      P1    
ATOM   2390  CA  ALA P 187      10.545  -8.425  -3.035  1.00  0.00      P1   C
ATOM   2391  HA  ALA P 187       9.987  -7.541  -2.766  1.00  0.00      P1    
ATOM   2392  CB  ALA P 187       9.537  -9.486  -3.561  1.00  0.00      P1   C
ATOM   2393  HB1 ALA P 187       8.903  -9.902  -2.749  1.00  0.00      P1    
ATOM   2394  HB2 ALA P 187       8.880  -9.044  -4.340  1.00  0.00      P1    
ATOM   2395  HB3 ALA P 187      10.064 -10.333  -4.051  1.00  0.00      P1    
ATOM   2396  C   ALA P 187      11.272  -9.032  -1.889  1.00  0.00      P1   C
ATOM   2397  O   ALA P 187      11.097  -8.616  -0.729  1.00  0.00      P1   O
ATOM   2398  N   ALA P 188      12.159  -9.997  -2.102  1.00  0.00      P1   N
ATOM   2399  HN  ALA P 188      12.266 -10.286  -3.050  1.00  0.00      P1    
ATOM   2400  CA  ALA P 188      12.920 -10.692  -1.114  1.00  0.00      P1   C
ATOM   2401  HA  ALA P 188      12.150 -11.061  -0.453  1.00  0.00      P1    
ATOM   2402  CB  ALA P 188      13.760 -11.840  -1.789  1.00  0.00      P1   C
ATOM   2403  HB1 ALA P 188      13.194 -12.591  -2.381  1.00  0.00      P1    
ATOM   2404  HB2 ALA P 188      14.482 -11.331  -2.463  1.00  0.00      P1    
ATOM   2405  HB3 ALA P 188      14.345 -12.427  -1.050  1.00  0.00      P1    
ATOM   2406  C   ALA P 188      13.880  -9.829  -0.279  1.00  0.00      P1   C
ATOM   2407  O   ALA P 188      14.093 -10.108   0.892  1.00  0.00      P1   O
ATOM   2408  N   ALA P 189      14.560  -8.853  -0.914  1.00  0.00      P1   N
ATOM   2409  HN  ALA P 189      14.428  -8.643  -1.880  1.00  0.00      P1    
ATOM   2410  CA  ALA P 189      15.659  -8.107  -0.272  1.00  0.00      P1   C
ATOM   2411  HA  ALA P 189      16.170  -8.877   0.287  1.00  0.00      P1    
ATOM   2412  CB  ALA P 189      16.473  -7.414  -1.404  1.00  0.00      P1   C
ATOM   2413  HB1 ALA P 189      17.167  -6.711  -0.895  1.00  0.00      P1    
ATOM   2414  HB2 ALA P 189      17.104  -8.167  -1.923  1.00  0.00      P1    
ATOM   2415  HB3 ALA P 189      15.761  -6.872  -2.063  1.00  0.00      P1    
ATOM   2416  C   ALA P 189      15.257  -7.035   0.651  1.00  0.00      P1   C
ATOM   2417  O   ALA P 189      16.109  -6.759   1.428  1.00  0.00      P1   O
ATOM   2418  N   PHE P 190      14.017  -6.451   0.495  1.00  0.00      P1   N
ATOM   2419  HN  PHE P 190      13.406  -6.673  -0.261  1.00  0.00      P1    
ATOM   2420  CA  PHE P 190      13.525  -5.453   1.434  1.00  0.00      P1   C
ATOM   2421  HA  PHE P 190      14.194  -5.201   2.244  1.00  0.00      P1    
ATOM   2422  CB  PHE P 190      13.273  -4.066   0.781  1.00  0.00      P1   C
ATOM   2423  HB1 PHE P 190      12.483  -4.346   0.052  1.00  0.00      P1    
ATOM   2424  HB2 PHE P 190      12.897  -3.306   1.498  1.00  0.00      P1    
ATOM   2425  CG  PHE P 190      14.440  -3.578   0.036  1.00  0.00      P1   C
ATOM   2426  CD1 PHE P 190      15.601  -3.129   0.730  1.00  0.00      P1   C
ATOM   2427  HD1 PHE P 190      15.477  -3.134   1.802  1.00  0.00      P1    
ATOM   2428  CE1 PHE P 190      16.740  -2.819   0.062  1.00  0.00      P1   C
ATOM   2429  HE1 PHE P 190      17.597  -2.576   0.673  1.00  0.00      P1    
ATOM   2430  CZ  PHE P 190      16.827  -2.923  -1.310  1.00  0.00      P1   C
ATOM   2431  HZ  PHE P 190      17.709  -2.551  -1.811  1.00  0.00      P1    
ATOM   2432  CD2 PHE P 190      14.535  -3.716  -1.400  1.00  0.00      P1   C
ATOM   2433  HD2 PHE P 190      13.669  -4.052  -1.950  1.00  0.00      P1    
ATOM   2434  CE2 PHE P 190      15.763  -3.390  -2.040  1.00  0.00      P1   C
ATOM   2435  HE2 PHE P 190      15.724  -3.357  -3.119  1.00  0.00      P1    
ATOM   2436  C   PHE P 190      12.326  -6.062   2.124  1.00  0.00      P1   C
ATOM   2437  O   PHE P 190      11.622  -5.447   2.926  1.00  0.00      P1   O
ATOM   2438  N   ASN P 191      12.012  -7.302   1.793  1.00  0.00      P1   N
ATOM   2439  HN  ASN P 191      12.631  -7.725   1.135  1.00  0.00      P1    
ATOM   2440  CA  ASN P 191      10.947  -8.158   2.358  1.00  0.00      P1   C
ATOM   2441  HA  ASN P 191      10.856  -9.071   1.789  1.00  0.00      P1    
ATOM   2442  CB  ASN P 191      11.371  -8.573   3.890  1.00  0.00      P1   C
ATOM   2443  HB1 ASN P 191      12.439  -8.868   3.977  1.00  0.00      P1    
ATOM   2444  HB2 ASN P 191      11.194  -7.663   4.502  1.00  0.00      P1    
ATOM   2445  CG  ASN P 191      10.458  -9.641   4.448  1.00  0.00      P1   C
ATOM   2446  OD1 ASN P 191       9.702 -10.301   3.718  1.00  0.00      P1   O
ATOM   2447  ND2 ASN P 191      10.454  -9.736   5.777  1.00  0.00      P1   N
ATOM   2448 HD21 ASN P 191      11.103  -9.216   6.332  1.00  0.00      P1    
ATOM   2449 HD22 ASN P 191       9.872 -10.465   6.138  1.00  0.00      P1    
ATOM   2450  C   ASN P 191       9.591  -7.659   2.069  1.00  0.00      P1   C
ATOM   2451  O   ASN P 191       8.756  -7.670   2.946  1.00  0.00      P1   O
ATOM   2452  N   ALA P 192       9.325  -7.099   0.861  1.00  0.00      P1   N
ATOM   2453  HN  ALA P 192       9.950  -7.142   0.086  1.00  0.00      P1    
ATOM   2454  CA  ALA P 192       8.226  -6.126   0.703  1.00  0.00      P1   C
ATOM   2455  HA  ALA P 192       7.582  -6.080   1.569  1.00  0.00      P1    
ATOM   2456  CB  ALA P 192       8.859  -4.697   0.490  1.00  0.00      P1   C
ATOM   2457  HB1 ALA P 192       8.109  -3.885   0.381  1.00  0.00      P1    
ATOM   2458  HB2 ALA P 192       9.401  -4.475   1.435  1.00  0.00      P1    
ATOM   2459  HB3 ALA P 192       9.622  -4.636  -0.315  1.00  0.00      P1    
ATOM   2460  C   ALA P 192       7.371  -6.551  -0.537  1.00  0.00      P1   C
ATOM   2461  O   ALA P 192       7.976  -6.718  -1.632  1.00  0.00      P1   O
ATOM   2462  N   PRO P 193       6.047  -6.858  -0.405  1.00  0.00      P1   N
ATOM   2463  CD  PRO P 193       5.368  -7.072   0.850  1.00  0.00      P1   C
ATOM   2464  HD1 PRO P 193       4.995  -6.117   1.279  1.00  0.00      P1    
ATOM   2465  HD2 PRO P 193       5.994  -7.494   1.665  1.00  0.00      P1    
ATOM   2466  CA  PRO P 193       5.476  -7.658  -1.506  1.00  0.00      P1   C
ATOM   2467  HA  PRO P 193       6.162  -8.252  -2.092  1.00  0.00      P1    
ATOM   2468  CB  PRO P 193       4.521  -8.560  -0.728  1.00  0.00      P1   C
ATOM   2469  HB1 PRO P 193       5.129  -9.468  -0.528  1.00  0.00      P1    
ATOM   2470  HB2 PRO P 193       3.662  -8.938  -1.322  1.00  0.00      P1    
ATOM   2471  CG  PRO P 193       4.214  -7.965   0.601  1.00  0.00      P1   C
ATOM   2472  HG1 PRO P 193       4.251  -8.737   1.398  1.00  0.00      P1    
ATOM   2473  HG2 PRO P 193       3.239  -7.434   0.578  1.00  0.00      P1    
ATOM   2474  C   PRO P 193       4.717  -6.840  -2.521  1.00  0.00      P1   C
ATOM   2475  O   PRO P 193       4.409  -7.236  -3.676  1.00  0.00      P1   O
ATOM   2476  N   LEU P 194       4.155  -5.652  -2.142  1.00  0.00      P1   N
ATOM   2477  HN  LEU P 194       4.256  -5.279  -1.223  1.00  0.00      P1    
ATOM   2478  CA  LEU P 194       3.551  -4.794  -3.104  1.00  0.00      P1   C
ATOM   2479  HA  LEU P 194       2.906  -5.424  -3.698  1.00  0.00      P1    
ATOM   2480  CB  LEU P 194       2.864  -3.665  -2.336  1.00  0.00      P1   C
ATOM   2481  HB1 LEU P 194       2.342  -4.192  -1.509  1.00  0.00      P1    
ATOM   2482  HB2 LEU P 194       3.630  -3.150  -1.717  1.00  0.00      P1    
ATOM   2483  CG  LEU P 194       2.058  -2.693  -3.252  1.00  0.00      P1   C
ATOM   2484  HG  LEU P 194       2.784  -2.112  -3.862  1.00  0.00      P1    
ATOM   2485  CD1 LEU P 194       1.174  -3.350  -4.287  1.00  0.00      P1   C
ATOM   2486 HD11 LEU P 194       0.628  -2.651  -4.956  1.00  0.00      P1    
ATOM   2487 HD12 LEU P 194       1.750  -4.053  -4.926  1.00  0.00      P1    
ATOM   2488 HD13 LEU P 194       0.470  -3.946  -3.669  1.00  0.00      P1    
ATOM   2489  CD2 LEU P 194       1.238  -1.712  -2.465  1.00  0.00      P1   C
ATOM   2490 HD21 LEU P 194       0.667  -1.042  -3.143  1.00  0.00      P1    
ATOM   2491 HD22 LEU P 194       0.528  -2.218  -1.776  1.00  0.00      P1    
ATOM   2492 HD23 LEU P 194       1.818  -1.101  -1.741  1.00  0.00      P1    
ATOM   2493  C   LEU P 194       4.636  -4.153  -3.999  1.00  0.00      P1   C
ATOM   2494  O   LEU P 194       4.378  -3.943  -5.207  1.00  0.00      P1   O
ATOM   2495  N   ALA P 195       5.849  -3.798  -3.472  1.00  0.00      P1   N
ATOM   2496  HN  ALA P 195       6.056  -3.824  -2.497  1.00  0.00      P1    
ATOM   2497  CA  ALA P 195       6.810  -3.079  -4.264  1.00  0.00      P1   C
ATOM   2498  HA  ALA P 195       6.300  -2.156  -4.498  1.00  0.00      P1    
ATOM   2499  CB  ALA P 195       7.938  -2.596  -3.392  1.00  0.00      P1   C
ATOM   2500  HB1 ALA P 195       7.440  -1.858  -2.728  1.00  0.00      P1    
ATOM   2501  HB2 ALA P 195       8.397  -3.475  -2.892  1.00  0.00      P1    
ATOM   2502  HB3 ALA P 195       8.611  -2.057  -4.093  1.00  0.00      P1    
ATOM   2503  C   ALA P 195       7.316  -3.949  -5.357  1.00  0.00      P1   C
ATOM   2504  O   ALA P 195       7.442  -3.346  -6.473  1.00  0.00      P1   O
ATOM   2505  N   GLY P 196       7.428  -5.272  -5.108  1.00  0.00      P1   N
ATOM   2506  HN  GLY P 196       7.130  -5.569  -4.204  1.00  0.00      P1    
ATOM   2507  CA  GLY P 196       7.721  -6.236  -6.137  1.00  0.00      P1   C
ATOM   2508  HA1 GLY P 196       7.901  -7.188  -5.661  1.00  0.00      P1    
ATOM   2509  HA2 GLY P 196       8.719  -6.003  -6.476  1.00  0.00      P1    
ATOM   2510  C   GLY P 196       6.712  -6.383  -7.316  1.00  0.00      P1   C
ATOM   2511  O   GLY P 196       7.079  -6.771  -8.386  1.00  0.00      P1   O
ATOM   2512  N   ILE P 197       5.478  -6.091  -7.124  1.00  0.00      P1   N
ATOM   2513  HN  ILE P 197       5.259  -5.764  -6.207  1.00  0.00      P1    
ATOM   2514  CA  ILE P 197       4.462  -6.016  -8.204  1.00  0.00      P1   C
ATOM   2515  HA  ILE P 197       4.744  -6.759  -8.935  1.00  0.00      P1    
ATOM   2516  CB  ILE P 197       3.065  -6.165  -7.554  1.00  0.00      P1   C
ATOM   2517  HB  ILE P 197       2.977  -5.423  -6.731  1.00  0.00      P1    
ATOM   2518  CG2 ILE P 197       2.005  -5.921  -8.622  1.00  0.00      P1   C
ATOM   2519 HG21 ILE P 197       1.891  -4.833  -8.817  1.00  0.00      P1    
ATOM   2520 HG22 ILE P 197       2.195  -6.583  -9.493  1.00  0.00      P1    
ATOM   2521 HG23 ILE P 197       1.071  -6.355  -8.207  1.00  0.00      P1    
ATOM   2522  CG1 ILE P 197       2.752  -7.526  -6.842  1.00  0.00      P1   C
ATOM   2523 HG11 ILE P 197       2.650  -8.280  -7.651  1.00  0.00      P1    
ATOM   2524 HG12 ILE P 197       3.655  -7.732  -6.229  1.00  0.00      P1    
ATOM   2525  CD  ILE P 197       1.563  -7.562  -5.840  1.00  0.00      P1   C
ATOM   2526  HD1 ILE P 197       1.756  -7.130  -4.835  1.00  0.00      P1    
ATOM   2527  HD2 ILE P 197       0.664  -7.072  -6.272  1.00  0.00      P1    
ATOM   2528  HD3 ILE P 197       1.347  -8.623  -5.591  1.00  0.00      P1    
ATOM   2529  C   ILE P 197       4.590  -4.667  -8.846  1.00  0.00      P1   C
ATOM   2530  O   ILE P 197       4.775  -4.626 -10.066  1.00  0.00      P1   O
ATOM   2531  N   LEU P 198       4.544  -3.551  -8.063  1.00  0.00      P1   N
ATOM   2532  HN  LEU P 198       4.605  -3.638  -7.072  1.00  0.00      P1    
ATOM   2533  CA  LEU P 198       4.557  -2.206  -8.657  1.00  0.00      P1   C
ATOM   2534  HA  LEU P 198       3.727  -2.113  -9.343  1.00  0.00      P1    
ATOM   2535  CB  LEU P 198       4.485  -1.089  -7.525  1.00  0.00      P1   C
ATOM   2536  HB1 LEU P 198       5.308  -1.204  -6.788  1.00  0.00      P1    
ATOM   2537  HB2 LEU P 198       4.417  -0.133  -8.086  1.00  0.00      P1    
ATOM   2538  CG  LEU P 198       3.244  -1.153  -6.683  1.00  0.00      P1   C
ATOM   2539  HG  LEU P 198       3.258  -2.074  -6.062  1.00  0.00      P1    
ATOM   2540  CD1 LEU P 198       3.123   0.054  -5.756  1.00  0.00      P1   C
ATOM   2541 HD11 LEU P 198       4.118   0.200  -5.283  1.00  0.00      P1    
ATOM   2542 HD12 LEU P 198       2.902   0.917  -6.420  1.00  0.00      P1    
ATOM   2543 HD13 LEU P 198       2.323  -0.076  -4.996  1.00  0.00      P1    
ATOM   2544  CD2 LEU P 198       1.954  -1.177  -7.565  1.00  0.00      P1   C
ATOM   2545 HD21 LEU P 198       1.630  -2.176  -7.926  1.00  0.00      P1    
ATOM   2546 HD22 LEU P 198       1.089  -0.787  -6.987  1.00  0.00      P1    
ATOM   2547 HD23 LEU P 198       1.976  -0.527  -8.466  1.00  0.00      P1    
ATOM   2548  C   LEU P 198       5.763  -1.851  -9.465  1.00  0.00      P1   C
ATOM   2549  O   LEU P 198       5.729  -1.179 -10.470  1.00  0.00      P1   O
ATOM   2550  N   PHE P 199       6.951  -2.360  -9.106  1.00  0.00      P1   N
ATOM   2551  HN  PHE P 199       7.069  -2.950  -8.311  1.00  0.00      P1    
ATOM   2552  CA  PHE P 199       8.201  -2.127  -9.851  1.00  0.00      P1   C
ATOM   2553  HA  PHE P 199       8.327  -1.054  -9.840  1.00  0.00      P1    
ATOM   2554  CB  PHE P 199       9.352  -2.819  -9.053  1.00  0.00      P1   C
ATOM   2555  HB1 PHE P 199       9.441  -1.962  -8.351  1.00  0.00      P1    
ATOM   2556  HB2 PHE P 199       9.091  -3.783  -8.567  1.00  0.00      P1    
ATOM   2557  CG  PHE P 199      10.700  -3.036  -9.785  1.00  0.00      P1   C
ATOM   2558  CD1 PHE P 199      11.426  -1.955 -10.271  1.00  0.00      P1   C
ATOM   2559  HD1 PHE P 199      11.134  -0.936 -10.063  1.00  0.00      P1    
ATOM   2560  CE1 PHE P 199      12.644  -2.138 -11.060  1.00  0.00      P1   C
ATOM   2561  HE1 PHE P 199      13.211  -1.312 -11.462  1.00  0.00      P1    
ATOM   2562  CZ  PHE P 199      13.087  -3.540 -11.266  1.00  0.00      P1   C
ATOM   2563  HZ  PHE P 199      14.103  -3.675 -11.607  1.00  0.00      P1    
ATOM   2564  CD2 PHE P 199      11.229  -4.293  -9.966  1.00  0.00      P1   C
ATOM   2565  HD2 PHE P 199      10.642  -5.116  -9.584  1.00  0.00      P1    
ATOM   2566  CE2 PHE P 199      12.408  -4.530 -10.692  1.00  0.00      P1   C
ATOM   2567  HE2 PHE P 199      12.916  -5.473 -10.561  1.00  0.00      P1    
ATOM   2568  C   PHE P 199       8.138  -2.526 -11.317  1.00  0.00      P1   C
ATOM   2569  O   PHE P 199       8.445  -1.716 -12.166  1.00  0.00      P1   O
ATOM   2570  N   ILE P 200       7.644  -3.754 -11.627  1.00  0.00      P1   N
ATOM   2571  HN  ILE P 200       7.516  -4.293 -10.798  1.00  0.00      P1    
ATOM   2572  CA  ILE P 200       7.381  -4.317 -12.947  1.00  0.00      P1   C
ATOM   2573  HA  ILE P 200       8.296  -4.193 -13.506  1.00  0.00      P1    
ATOM   2574  CB  ILE P 200       7.044  -5.790 -12.837  1.00  0.00      P1   C
ATOM   2575  HB  ILE P 200       6.070  -5.985 -12.339  1.00  0.00      P1    
ATOM   2576  CG2 ILE P 200       6.894  -6.348 -14.323  1.00  0.00      P1   C
ATOM   2577 HG21 ILE P 200       5.891  -6.076 -14.715  1.00  0.00      P1    
ATOM   2578 HG22 ILE P 200       7.603  -5.870 -15.032  1.00  0.00      P1    
ATOM   2579 HG23 ILE P 200       6.948  -7.458 -14.310  1.00  0.00      P1    
ATOM   2580  CG1 ILE P 200       8.194  -6.613 -12.189  1.00  0.00      P1   C
ATOM   2581 HG11 ILE P 200       8.149  -6.458 -11.090  1.00  0.00      P1    
ATOM   2582 HG12 ILE P 200       8.010  -7.682 -12.430  1.00  0.00      P1    
ATOM   2583  CD  ILE P 200       9.579  -6.141 -12.669  1.00  0.00      P1   C
ATOM   2584  HD1 ILE P 200      10.320  -6.942 -12.462  1.00  0.00      P1    
ATOM   2585  HD2 ILE P 200       9.605  -6.162 -13.779  1.00  0.00      P1    
ATOM   2586  HD3 ILE P 200       9.883  -5.224 -12.121  1.00  0.00      P1    
ATOM   2587  C   ILE P 200       6.282  -3.574 -13.735  1.00  0.00      P1   C
ATOM   2588  O   ILE P 200       6.345  -3.434 -14.937  1.00  0.00      P1   O
ATOM   2589  N   ILE P 201       5.238  -3.178 -13.069  1.00  0.00      P1   N
ATOM   2590  HN  ILE P 201       5.063  -3.476 -12.133  1.00  0.00      P1    
ATOM   2591  CA  ILE P 201       4.090  -2.574 -13.759  1.00  0.00      P1   C
ATOM   2592  HA  ILE P 201       4.109  -2.905 -14.787  1.00  0.00      P1    
ATOM   2593  CB  ILE P 201       2.698  -3.087 -13.209  1.00  0.00      P1   C
ATOM   2594  HB  ILE P 201       1.865  -2.859 -13.908  1.00  0.00      P1    
ATOM   2595  CG2 ILE P 201       2.764  -4.553 -13.178  1.00  0.00      P1   C
ATOM   2596 HG21 ILE P 201       3.333  -4.803 -12.256  1.00  0.00      P1    
ATOM   2597 HG22 ILE P 201       1.822  -5.117 -13.011  1.00  0.00      P1    
ATOM   2598 HG23 ILE P 201       3.235  -4.905 -14.120  1.00  0.00      P1    
ATOM   2599  CG1 ILE P 201       2.359  -2.485 -11.777  1.00  0.00      P1   C
ATOM   2600 HG11 ILE P 201       2.229  -3.312 -11.047  1.00  0.00      P1    
ATOM   2601 HG12 ILE P 201       3.239  -1.926 -11.391  1.00  0.00      P1    
ATOM   2602  CD  ILE P 201       1.220  -1.488 -11.793  1.00  0.00      P1   C
ATOM   2603  HD1 ILE P 201       0.860  -1.246 -10.770  1.00  0.00      P1    
ATOM   2604  HD2 ILE P 201       1.450  -0.568 -12.372  1.00  0.00      P1    
ATOM   2605  HD3 ILE P 201       0.382  -1.944 -12.362  1.00  0.00      P1    
ATOM   2606  C   ILE P 201       4.078  -1.060 -13.887  1.00  0.00      P1   C
ATOM   2607  O   ILE P 201       3.230  -0.532 -14.593  1.00  0.00      P1   O
ATOM   2608  N   GLU P 202       4.985  -0.340 -13.182  1.00  0.00      P1   N
ATOM   2609  HN  GLU P 202       5.580  -0.884 -12.595  1.00  0.00      P1    
ATOM   2610  CA  GLU P 202       5.150   1.033 -13.384  1.00  0.00      P1   C
ATOM   2611  HA  GLU P 202       4.364   1.342 -14.057  1.00  0.00      P1    
ATOM   2612  CB  GLU P 202       5.005   1.804 -12.030  1.00  0.00      P1   C
ATOM   2613  HB1 GLU P 202       5.769   1.337 -11.372  1.00  0.00      P1    
ATOM   2614  HB2 GLU P 202       5.101   2.910 -12.082  1.00  0.00      P1    
ATOM   2615  CG  GLU P 202       3.673   1.537 -11.350  1.00  0.00      P1    
ATOM   2616  HG1 GLU P 202       3.395   0.462 -11.295  1.00  0.00      P1    
ATOM   2617  HG2 GLU P 202       3.854   1.823 -10.292  1.00  0.00      P1    
ATOM   2618  CD  GLU P 202       2.636   2.391 -11.991  1.00  0.00      P1    
ATOM   2619  OE1 GLU P 202       2.286   3.376 -11.457  1.00  0.00      P1    
ATOM   2620  OE2 GLU P 202       2.173   1.961 -13.256  1.00  0.00      P1    
ATOM   2621  HE2 GLU P 202       1.487   2.541 -13.593  1.00  0.00      P1    
ATOM   2622  C   GLU P 202       6.544   1.410 -13.960  1.00  0.00      P1   C
ATOM   2623  O   GLU P 202       6.689   1.873 -15.071  1.00  0.00      P1   O
ATOM   2624  N   GLN P 203       7.557   1.240 -13.079  1.00  0.00      P1   N
ATOM   2625  HN  GLN P 203       7.240   0.980 -12.170  1.00  0.00      P1    
ATOM   2626  CA  GLN P 203       8.951   1.634 -13.414  1.00  0.00      P1   C
ATOM   2627  HA  GLN P 203       8.940   2.698 -13.596  1.00  0.00      P1    
ATOM   2628  CB  GLN P 203       9.890   1.261 -12.251  1.00  0.00      P1   C
ATOM   2629  HB1 GLN P 203      10.119   0.175 -12.201  1.00  0.00      P1    
ATOM   2630  HB2 GLN P 203      10.904   1.694 -12.389  1.00  0.00      P1    
ATOM   2631  CG  GLN P 203       9.550   1.634 -10.809  1.00  0.00      P1   C
ATOM   2632  HG1 GLN P 203       8.713   1.046 -10.376  1.00  0.00      P1    
ATOM   2633  HG2 GLN P 203      10.467   1.604 -10.183  1.00  0.00      P1    
ATOM   2634  CD  GLN P 203       8.936   3.078 -10.816  1.00  0.00      P1   C
ATOM   2635  OE1 GLN P 203       7.854   3.295 -10.271  1.00  0.00      P1   O
ATOM   2636  NE2 GLN P 203       9.664   4.041 -11.418  1.00  0.00      P1   N
ATOM   2637 HE21 GLN P 203       9.336   4.973 -11.573  1.00  0.00      P1    
ATOM   2638 HE22 GLN P 203      10.635   3.869 -11.584  1.00  0.00      P1    
ATOM   2639  C   GLN P 203       9.581   0.941 -14.646  1.00  0.00      P1   C
ATOM   2640  O   GLN P 203      10.148   1.649 -15.533  1.00  0.00      P1   O
ATOM   2641  N   MET P 204       9.519  -0.387 -14.731  1.00  0.00      P1   N
ATOM   2642  HN  MET P 204       8.950  -0.863 -14.064  1.00  0.00      P1    
ATOM   2643  CA  MET P 204      10.014  -1.327 -15.723  1.00  0.00      P1   C
ATOM   2644  HA  MET P 204      10.897  -0.947 -16.216  1.00  0.00      P1    
ATOM   2645  CB  MET P 204      10.395  -2.601 -15.081  1.00  0.00      P1   C
ATOM   2646  HB1 MET P 204       9.660  -2.829 -14.280  1.00  0.00      P1    
ATOM   2647  HB2 MET P 204      10.339  -3.495 -15.739  1.00  0.00      P1    
ATOM   2648  CG  MET P 204      11.758  -2.523 -14.441  1.00  0.00      P1   C
ATOM   2649  HG1 MET P 204      11.839  -1.612 -13.811  1.00  0.00      P1    
ATOM   2650  HG2 MET P 204      11.770  -3.436 -13.809  1.00  0.00      P1    
ATOM   2651  SD  MET P 204      13.164  -2.563 -15.588  1.00  0.00      P1   S
ATOM   2652  CE  MET P 204      14.499  -2.569 -14.426  1.00  0.00      P1   C
ATOM   2653  HE1 MET P 204      15.507  -2.215 -14.732  1.00  0.00      P1    
ATOM   2654  HE2 MET P 204      14.215  -1.712 -13.779  1.00  0.00      P1    
ATOM   2655  HE3 MET P 204      14.547  -3.550 -13.907  1.00  0.00      P1    
ATOM   2656  C   MET P 204       8.972  -1.613 -16.810  1.00  0.00      P1   C
ATOM   2657  O   MET P 204       9.268  -2.356 -17.726  1.00  0.00      P1   O
ATOM   2658  N   ARG P 205       7.725  -0.991 -16.780  1.00  0.00      P1   N
ATOM   2659  HN  ARG P 205       7.517  -0.402 -16.003  1.00  0.00      P1    
ATOM   2660  CA  ARG P 205       6.677  -1.004 -17.811  1.00  0.00      P1   C
ATOM   2661  HA  ARG P 205       6.349  -2.020 -17.971  1.00  0.00      P1    
ATOM   2662  CB  ARG P 205       5.398  -0.339 -17.275  1.00  0.00      P1   C
ATOM   2663  HB1 ARG P 205       4.992  -0.942 -16.436  1.00  0.00      P1    
ATOM   2664  HB2 ARG P 205       5.728   0.640 -16.865  1.00  0.00      P1    
ATOM   2665  CG  ARG P 205       4.346  -0.057 -18.378  1.00  0.00      P1   C
ATOM   2666  HG1 ARG P 205       4.839   0.691 -19.035  1.00  0.00      P1    
ATOM   2667  HG2 ARG P 205       4.278  -0.976 -18.999  1.00  0.00      P1    
ATOM   2668  CD  ARG P 205       2.925   0.208 -17.947  1.00  0.00      P1   C
ATOM   2669  HD1 ARG P 205       2.457  -0.670 -17.453  1.00  0.00      P1    
ATOM   2670  HD2 ARG P 205       2.951   1.016 -17.185  1.00  0.00      P1    
ATOM   2671  NE  ARG P 205       2.172   0.673 -19.154  1.00  0.00      P1   N
ATOM   2672  HE  ARG P 205       2.564   0.665 -20.074  1.00  0.00      P1    
ATOM   2673  CZ  ARG P 205       0.877   0.770 -19.190  1.00  0.00      P1   C
ATOM   2674  NH1 ARG P 205       0.055   0.727 -18.146  1.00  0.00      P1   N
ATOM   2675 HH11 ARG P 205      -0.794   1.217 -18.346  1.00  0.00      P1    
ATOM   2676 HH12 ARG P 205       0.348   0.443 -17.232  1.00  0.00      P1    
ATOM   2677  NH2 ARG P 205       0.266   1.198 -20.315  1.00  0.00      P1   N
ATOM   2678 HH21 ARG P 205      -0.725   1.254 -20.194  1.00  0.00      P1    
ATOM   2679 HH22 ARG P 205       0.702   1.271 -21.212  1.00  0.00      P1    
ATOM   2680  C   ARG P 205       6.998  -0.588 -19.228  1.00  0.00      P1   C
ATOM   2681  O   ARG P 205       6.567  -1.253 -20.192  1.00  0.00      P1   O
ATOM   2682  N   PRO P 206       7.824   0.497 -19.608  1.00  0.00      P1   N
ATOM   2683  CD  PRO P 206       8.197   1.626 -18.703  1.00  0.00      P1   C
ATOM   2684  HD1 PRO P 206       9.143   1.416 -18.161  1.00  0.00      P1    
ATOM   2685  HD2 PRO P 206       7.429   1.714 -17.905  1.00  0.00      P1    
ATOM   2686  CA  PRO P 206       8.070   0.759 -21.028  1.00  0.00      P1   C
ATOM   2687  HA  PRO P 206       7.137   0.815 -21.569  1.00  0.00      P1    
ATOM   2688  CB  PRO P 206       8.763   2.108 -20.948  1.00  0.00      P1   C
ATOM   2689  HB1 PRO P 206       8.580   2.791 -21.804  1.00  0.00      P1    
ATOM   2690  HB2 PRO P 206       9.846   1.963 -20.747  1.00  0.00      P1    
ATOM   2691  CG  PRO P 206       8.192   2.795 -19.703  1.00  0.00      P1   C
ATOM   2692  HG1 PRO P 206       7.142   3.099 -19.904  1.00  0.00      P1    
ATOM   2693  HG2 PRO P 206       8.760   3.668 -19.316  1.00  0.00      P1    
ATOM   2694  C   PRO P 206       9.004  -0.283 -21.647  1.00  0.00      P1   C
ATOM   2695  O   PRO P 206       8.761  -0.743 -22.776  1.00  0.00      P1   O
ATOM   2696  N   GLN P 207      10.028  -0.732 -20.910  1.00  0.00      P1   N
ATOM   2697  HN  GLN P 207      10.166  -0.334 -20.006  1.00  0.00      P1    
ATOM   2698  CA  GLN P 207      10.892  -1.798 -21.277  1.00  0.00      P1   C
ATOM   2699  HA  GLN P 207      11.257  -1.534 -22.258  1.00  0.00      P1    
ATOM   2700  CB  GLN P 207      12.165  -1.910 -20.404  1.00  0.00      P1   C
ATOM   2701  HB1 GLN P 207      11.739  -2.230 -19.430  1.00  0.00      P1    
ATOM   2702  HB2 GLN P 207      12.766  -2.787 -20.727  1.00  0.00      P1    
ATOM   2703  CG  GLN P 207      13.222  -0.810 -20.292  1.00  0.00      P1   C
ATOM   2704  HG1 GLN P 207      14.070  -1.194 -19.686  1.00  0.00      P1    
ATOM   2705  HG2 GLN P 207      13.531  -0.547 -21.326  1.00  0.00      P1    
ATOM   2706  CD  GLN P 207      12.673   0.440 -19.527  1.00  0.00      P1   C
ATOM   2707  OE1 GLN P 207      12.103   0.301 -18.466  1.00  0.00      P1   O
ATOM   2708  NE2 GLN P 207      12.798   1.653 -20.078  1.00  0.00      P1   N
ATOM   2709 HE21 GLN P 207      12.528   2.449 -19.536  1.00  0.00      P1    
ATOM   2710 HE22 GLN P 207      13.159   1.875 -20.984  1.00  0.00      P1    
ATOM   2711  C   GLN P 207      10.202  -3.170 -21.249  1.00  0.00      P1   C
ATOM   2712  O   GLN P 207      10.158  -3.852 -22.276  1.00  0.00      P1   O
ATOM   2713  N   PHE P 208       9.503  -3.585 -20.180  1.00  0.00      P1   N
ATOM   2714  HN  PHE P 208       9.485  -3.011 -19.365  1.00  0.00      P1    
ATOM   2715  CA  PHE P 208       8.940  -4.919 -20.120  1.00  0.00      P1   C
ATOM   2716  HA  PHE P 208       9.689  -5.670 -20.326  1.00  0.00      P1    
ATOM   2717  CB  PHE P 208       8.436  -5.267 -18.702  1.00  0.00      P1   C
ATOM   2718  HB1 PHE P 208       9.355  -5.164 -18.085  1.00  0.00      P1    
ATOM   2719  HB2 PHE P 208       7.689  -4.474 -18.486  1.00  0.00      P1    
ATOM   2720  CG  PHE P 208       7.874  -6.686 -18.419  1.00  0.00      P1   C
ATOM   2721  CD1 PHE P 208       8.330  -7.815 -19.087  1.00  0.00      P1   C
ATOM   2722  HD1 PHE P 208       9.086  -7.632 -19.836  1.00  0.00      P1    
ATOM   2723  CE1 PHE P 208       7.686  -9.030 -18.944  1.00  0.00      P1   C
ATOM   2724  HE1 PHE P 208       8.001  -9.918 -19.472  1.00  0.00      P1    
ATOM   2725  CZ  PHE P 208       6.653  -9.234 -18.063  1.00  0.00      P1   C
ATOM   2726  HZ  PHE P 208       6.248 -10.228 -17.938  1.00  0.00      P1    
ATOM   2727  CD2 PHE P 208       6.723  -6.888 -17.579  1.00  0.00      P1   C
ATOM   2728  HD2 PHE P 208       6.325  -6.015 -17.084  1.00  0.00      P1    
ATOM   2729  CE2 PHE P 208       6.182  -8.087 -17.389  1.00  0.00      P1   C
ATOM   2730  HE2 PHE P 208       5.381  -8.146 -16.667  1.00  0.00      P1    
ATOM   2731  C   PHE P 208       7.790  -5.121 -21.100  1.00  0.00      P1   C
ATOM   2732  O   PHE P 208       6.796  -4.405 -21.108  1.00  0.00      P1   O
ATOM   2733  N   ARG P 209       7.885  -6.189 -21.981  1.00  0.00      P1   N
ATOM   2734  HN  ARG P 209       8.778  -6.605 -22.134  1.00  0.00      P1    
ATOM   2735  CA  ARG P 209       6.843  -6.442 -22.932  1.00  0.00      P1   C
ATOM   2736  HA  ARG P 209       6.425  -5.519 -23.306  1.00  0.00      P1    
ATOM   2737  CB  ARG P 209       7.419  -7.218 -24.148  1.00  0.00      P1   C
ATOM   2738  HB1 ARG P 209       7.904  -8.193 -23.926  1.00  0.00      P1    
ATOM   2739  HB2 ARG P 209       6.589  -7.487 -24.836  1.00  0.00      P1    
ATOM   2740  CG  ARG P 209       8.481  -6.380 -24.956  1.00  0.00      P1   C
ATOM   2741  HG1 ARG P 209       9.314  -6.266 -24.228  1.00  0.00      P1    
ATOM   2742  HG2 ARG P 209       8.834  -7.087 -25.737  1.00  0.00      P1    
ATOM   2743  CD  ARG P 209       7.914  -5.122 -25.502  1.00  0.00      P1   C
ATOM   2744  HD1 ARG P 209       6.978  -5.281 -26.080  1.00  0.00      P1    
ATOM   2745  HD2 ARG P 209       7.534  -4.422 -24.728  1.00  0.00      P1    
ATOM   2746  NE  ARG P 209       9.074  -4.560 -26.369  1.00  0.00      P1   N
ATOM   2747  HE  ARG P 209       9.159  -4.930 -27.294  1.00  0.00      P1    
ATOM   2748  CZ  ARG P 209       9.775  -3.439 -26.070  1.00  0.00      P1   C
ATOM   2749  NH1 ARG P 209       9.789  -2.869 -24.898  1.00  0.00      P1   N
ATOM   2750 HH11 ARG P 209      10.389  -2.075 -24.803  1.00  0.00      P1    
ATOM   2751 HH12 ARG P 209       9.467  -3.302 -24.057  1.00  0.00      P1    
ATOM   2752  NH2 ARG P 209      10.596  -2.965 -26.926  1.00  0.00      P1   N
ATOM   2753 HH21 ARG P 209      11.304  -2.307 -26.668  1.00  0.00      P1    
ATOM   2754 HH22 ARG P 209      10.865  -3.567 -27.677  1.00  0.00      P1    
ATOM   2755  C   ARG P 209       5.674  -7.140 -22.251  1.00  0.00      P1   C
ATOM   2756  O   ARG P 209       5.786  -8.239 -21.726  1.00  0.00      P1   O
ATOM   2757  N   TYR P 210       4.496  -6.532 -22.265  1.00  0.00      P1   N
ATOM   2758  HN  TYR P 210       4.201  -5.695 -22.720  1.00  0.00      P1    
ATOM   2759  CA  TYR P 210       3.274  -7.222 -21.780  1.00  0.00      P1   C
ATOM   2760  HA  TYR P 210       3.496  -7.686 -20.830  1.00  0.00      P1    
ATOM   2761  CB  TYR P 210       2.151  -6.139 -21.496  1.00  0.00      P1   C
ATOM   2762  HB1 TYR P 210       2.445  -5.491 -20.643  1.00  0.00      P1    
ATOM   2763  HB2 TYR P 210       2.025  -5.583 -22.449  1.00  0.00      P1    
ATOM   2764  CG  TYR P 210       0.707  -6.623 -20.990  1.00  0.00      P1   C
ATOM   2765  CD1 TYR P 210      -0.252  -6.844 -21.975  1.00  0.00      P1   C
ATOM   2766  HD1 TYR P 210       0.041  -6.659 -22.998  1.00  0.00      P1    
ATOM   2767  CE1 TYR P 210      -1.524  -7.292 -21.653  1.00  0.00      P1   C
ATOM   2768  HE1 TYR P 210      -2.375  -7.240 -22.316  1.00  0.00      P1    
ATOM   2769  CZ  TYR P 210      -1.864  -7.464 -20.270  1.00  0.00      P1   C
ATOM   2770  OH  TYR P 210      -3.180  -7.844 -20.011  1.00  0.00      P1   O
ATOM   2771  HH  TYR P 210      -3.655  -7.937 -20.840  1.00  0.00      P1    
ATOM   2772  CD2 TYR P 210       0.405  -6.647 -19.605  1.00  0.00      P1   C
ATOM   2773  HD2 TYR P 210       1.139  -6.344 -18.873  1.00  0.00      P1    
ATOM   2774  CE2 TYR P 210      -0.903  -7.190 -19.322  1.00  0.00      P1   C
ATOM   2775  HE2 TYR P 210      -1.128  -7.049 -18.276  1.00  0.00      P1    
ATOM   2776  C   TYR P 210       2.694  -8.444 -22.624  1.00  0.00      P1   C
ATOM   2777  O   TYR P 210       2.861  -8.609 -23.807  1.00  0.00      P1   O
ATOM   2778  N   THR P 211       2.125  -9.388 -21.871  1.00  0.00      P1   N
ATOM   2779  HN  THR P 211       2.095  -9.264 -20.882  1.00  0.00      P1    
ATOM   2780  CA  THR P 211       1.306 -10.513 -22.556  1.00  0.00      P1   C
ATOM   2781  HA  THR P 211       0.680 -10.086 -23.325  1.00  0.00      P1    
ATOM   2782  CB  THR P 211       2.185 -11.601 -23.115  1.00  0.00      P1   C
ATOM   2783  HB  THR P 211       2.865 -11.198 -23.896  1.00  0.00      P1    
ATOM   2784  OG1 THR P 211       1.407 -12.700 -23.677  1.00  0.00      P1   O
ATOM   2785  HG1 THR P 211       1.794 -12.840 -24.544  1.00  0.00      P1    
ATOM   2786  CG2 THR P 211       3.104 -12.208 -22.056  1.00  0.00      P1   C
ATOM   2787 HG21 THR P 211       3.840 -13.006 -22.293  1.00  0.00      P1    
ATOM   2788 HG22 THR P 211       3.891 -11.472 -21.785  1.00  0.00      P1    
ATOM   2789 HG23 THR P 211       2.569 -12.532 -21.138  1.00  0.00      P1    
ATOM   2790  C   THR P 211       0.378 -11.002 -21.422  1.00  0.00      P1   C
ATOM   2791  O   THR P 211       0.532 -10.586 -20.283  1.00  0.00      P1   O
ATOM   2792  N   LEU P 212      -0.690 -11.822 -21.716  1.00  0.00      P1   N
ATOM   2793  HN  LEU P 212      -0.551 -12.339 -22.557  1.00  0.00      P1    
ATOM   2794  CA  LEU P 212      -1.883 -11.972 -20.836  1.00  0.00      P1   C
ATOM   2795  HA  LEU P 212      -2.386 -11.021 -20.750  1.00  0.00      P1    
ATOM   2796  CB  LEU P 212      -2.909 -12.891 -21.604  1.00  0.00      P1   C
ATOM   2797  HB1 LEU P 212      -2.388 -13.871 -21.656  1.00  0.00      P1    
ATOM   2798  HB2 LEU P 212      -3.815 -12.950 -20.965  1.00  0.00      P1    
ATOM   2799  CG  LEU P 212      -3.257 -12.433 -23.012  1.00  0.00      P1   C
ATOM   2800  HG  LEU P 212      -2.354 -12.201 -23.617  1.00  0.00      P1    
ATOM   2801  CD1 LEU P 212      -4.045 -13.470 -23.823  1.00  0.00      P1   C
ATOM   2802 HD11 LEU P 212      -3.762 -14.531 -23.651  1.00  0.00      P1    
ATOM   2803 HD12 LEU P 212      -5.101 -13.468 -23.479  1.00  0.00      P1    
ATOM   2804 HD13 LEU P 212      -3.927 -13.281 -24.911  1.00  0.00      P1    
ATOM   2805  CD2 LEU P 212      -3.980 -11.061 -22.846  1.00  0.00      P1   C
ATOM   2806 HD21 LEU P 212      -4.789 -10.949 -22.093  1.00  0.00      P1    
ATOM   2807 HD22 LEU P 212      -3.239 -10.320 -22.477  1.00  0.00      P1    
ATOM   2808 HD23 LEU P 212      -4.294 -10.832 -23.887  1.00  0.00      P1    
ATOM   2809  C   LEU P 212      -1.669 -12.437 -19.413  1.00  0.00      P1   C
ATOM   2810  O   LEU P 212      -2.255 -11.902 -18.464  1.00  0.00      P1   O
ATOM   2811  N   ILE P 213      -0.700 -13.428 -19.200  1.00  0.00      P1   N
ATOM   2812  HN  ILE P 213      -0.335 -13.826 -20.038  1.00  0.00      P1    
ATOM   2813  CA  ILE P 213      -0.263 -13.900 -17.920  1.00  0.00      P1   C
ATOM   2814  HA  ILE P 213      -1.009 -13.599 -17.199  1.00  0.00      P1    
ATOM   2815  CB  ILE P 213      -0.064 -15.403 -17.827  1.00  0.00      P1   C
ATOM   2816  HB  ILE P 213       0.277 -15.649 -16.798  1.00  0.00      P1    
ATOM   2817  CG2 ILE P 213      -1.467 -15.973 -17.890  1.00  0.00      P1   C
ATOM   2818 HG21 ILE P 213      -2.015 -15.636 -16.984  1.00  0.00      P1    
ATOM   2819 HG22 ILE P 213      -2.068 -15.619 -18.755  1.00  0.00      P1    
ATOM   2820 HG23 ILE P 213      -1.446 -17.083 -17.915  1.00  0.00      P1    
ATOM   2821  CG1 ILE P 213       1.017 -15.971 -18.859  1.00  0.00      P1   C
ATOM   2822 HG11 ILE P 213       0.477 -16.566 -19.627  1.00  0.00      P1    
ATOM   2823 HG12 ILE P 213       1.513 -15.088 -19.315  1.00  0.00      P1    
ATOM   2824  CD  ILE P 213       2.142 -16.797 -18.324  1.00  0.00      P1   C
ATOM   2825  HD1 ILE P 213       1.780 -17.633 -17.688  1.00  0.00      P1    
ATOM   2826  HD2 ILE P 213       2.696 -17.182 -19.207  1.00  0.00      P1    
ATOM   2827  HD3 ILE P 213       2.842 -16.222 -17.682  1.00  0.00      P1    
ATOM   2828  C   ILE P 213       0.922 -13.177 -17.433  1.00  0.00      P1   C
ATOM   2829  O   ILE P 213       1.614 -13.678 -16.527  1.00  0.00      P1   O
ATOM   2830  N   SER P 214       1.356 -11.994 -17.989  1.00  0.00      P1   N
ATOM   2831  HN  SER P 214       0.831 -11.540 -18.705  1.00  0.00      P1    
ATOM   2832  CA  SER P 214       2.706 -11.522 -17.722  1.00  0.00      P1   C
ATOM   2833  HA  SER P 214       3.310 -12.416 -17.755  1.00  0.00      P1    
ATOM   2834  CB  SER P 214       3.208 -10.458 -18.659  1.00  0.00      P1   C
ATOM   2835  HB1 SER P 214       4.180  -9.933 -18.545  1.00  0.00      P1    
ATOM   2836  HB2 SER P 214       3.305 -10.967 -19.642  1.00  0.00      P1    
ATOM   2837  OG  SER P 214       2.304  -9.330 -18.654  1.00  0.00      P1   O
ATOM   2838  HG1 SER P 214       1.562  -9.541 -19.226  1.00  0.00      P1    
ATOM   2839  C   SER P 214       2.968 -11.070 -16.247  1.00  0.00      P1   C
ATOM   2840  O   SER P 214       4.005 -11.244 -15.737  1.00  0.00      P1   O
ATOM   2841  N   ILE P 215       1.879 -10.566 -15.575  1.00  0.00      P1   N
ATOM   2842  HN  ILE P 215       1.028 -10.356 -16.048  1.00  0.00      P1    
ATOM   2843  CA  ILE P 215       1.924 -10.104 -14.162  1.00  0.00      P1   C
ATOM   2844  HA  ILE P 215       2.940 -10.011 -13.806  1.00  0.00      P1    
ATOM   2845  CB  ILE P 215       1.213  -8.793 -13.939  1.00  0.00      P1   C
ATOM   2846  HB  ILE P 215       0.125  -8.983 -14.054  1.00  0.00      P1    
ATOM   2847  CG2 ILE P 215       1.440  -8.285 -12.518  1.00  0.00      P1   C
ATOM   2848 HG21 ILE P 215       0.773  -7.403 -12.408  1.00  0.00      P1    
ATOM   2849 HG22 ILE P 215       1.022  -9.050 -11.830  1.00  0.00      P1    
ATOM   2850 HG23 ILE P 215       2.509  -8.108 -12.272  1.00  0.00      P1    
ATOM   2851  CG1 ILE P 215       1.644  -7.767 -14.995  1.00  0.00      P1   C
ATOM   2852 HG11 ILE P 215       1.322  -8.077 -16.012  1.00  0.00      P1    
ATOM   2853 HG12 ILE P 215       1.051  -6.828 -14.947  1.00  0.00      P1    
ATOM   2854  CD  ILE P 215       3.118  -7.411 -14.986  1.00  0.00      P1   C
ATOM   2855  HD1 ILE P 215       3.403  -7.023 -13.984  1.00  0.00      P1    
ATOM   2856  HD2 ILE P 215       3.760  -8.297 -15.176  1.00  0.00      P1    
ATOM   2857  HD3 ILE P 215       3.376  -6.638 -15.741  1.00  0.00      P1    
ATOM   2858  C   ILE P 215       1.317 -11.245 -13.375  1.00  0.00      P1   C
ATOM   2859  O   ILE P 215       1.587 -11.384 -12.189  1.00  0.00      P1   O
ATOM   2860  N   LYS P 216       0.523 -12.199 -13.951  1.00  0.00      P1   N
ATOM   2861  HN  LYS P 216       0.405 -12.037 -14.928  1.00  0.00      P1    
ATOM   2862  CA  LYS P 216       0.089 -13.435 -13.257  1.00  0.00      P1   C
ATOM   2863  HA  LYS P 216      -0.422 -13.188 -12.338  1.00  0.00      P1    
ATOM   2864  CB  LYS P 216      -0.895 -14.310 -14.117  1.00  0.00      P1   C
ATOM   2865  HB1 LYS P 216      -0.372 -14.343 -15.097  1.00  0.00      P1    
ATOM   2866  HB2 LYS P 216      -0.942 -15.371 -13.792  1.00  0.00      P1    
ATOM   2867  CG  LYS P 216      -2.303 -13.741 -14.169  1.00  0.00      P1   C
ATOM   2868  HG1 LYS P 216      -2.915 -14.343 -14.875  1.00  0.00      P1    
ATOM   2869  HG2 LYS P 216      -2.649 -13.738 -13.113  1.00  0.00      P1    
ATOM   2870  CD  LYS P 216      -2.570 -12.311 -14.530  1.00  0.00      P1   C
ATOM   2871  HD1 LYS P 216      -2.081 -11.586 -13.846  1.00  0.00      P1    
ATOM   2872  HD2 LYS P 216      -2.082 -11.981 -15.472  1.00  0.00      P1    
ATOM   2873  CE  LYS P 216      -4.033 -11.933 -14.512  1.00  0.00      P1   C
ATOM   2874  HE1 LYS P 216      -4.618 -12.733 -15.014  1.00  0.00      P1    
ATOM   2875  HE2 LYS P 216      -4.426 -11.839 -13.477  1.00  0.00      P1    
ATOM   2876  NZ  LYS P 216      -4.361 -10.611 -15.106  1.00  0.00      P1   N
ATOM   2877  HZ1 LYS P 216      -4.027 -10.188 -15.995  1.00  0.00      P1    
ATOM   2878  HZ2 LYS P 216      -5.372 -10.593 -15.346  1.00  0.00      P1    
ATOM   2879  HZ3 LYS P 216      -4.184  -9.829 -14.444  1.00  0.00      P1    
ATOM   2880  C   LYS P 216       1.214 -14.322 -12.711  1.00  0.00      P1   C
ATOM   2881  O   LYS P 216       1.202 -14.769 -11.549  1.00  0.00      P1   O
ATOM   2882  N   ALA P 217       2.351 -14.415 -13.502  1.00  0.00      P1   N
ATOM   2883  HN  ALA P 217       2.417 -14.016 -14.413  1.00  0.00      P1    
ATOM   2884  CA  ALA P 217       3.606 -15.153 -13.176  1.00  0.00      P1   C
ATOM   2885  HA  ALA P 217       3.212 -16.034 -12.690  1.00  0.00      P1    
ATOM   2886  CB  ALA P 217       4.323 -15.486 -14.476  1.00  0.00      P1   C
ATOM   2887  HB1 ALA P 217       5.187 -16.168 -14.324  1.00  0.00      P1    
ATOM   2888  HB2 ALA P 217       3.669 -16.084 -15.146  1.00  0.00      P1    
ATOM   2889  HB3 ALA P 217       4.617 -14.617 -15.102  1.00  0.00      P1    
ATOM   2890  C   ALA P 217       4.342 -14.352 -12.128  1.00  0.00      P1   C
ATOM   2891  O   ALA P 217       5.035 -14.847 -11.241  1.00  0.00      P1   O
ATOM   2892  N   VAL P 218       4.284 -13.038 -12.223  1.00  0.00      P1   N
ATOM   2893  HN  VAL P 218       3.623 -12.668 -12.870  1.00  0.00      P1    
ATOM   2894  CA  VAL P 218       4.957 -12.065 -11.341  1.00  0.00      P1   C
ATOM   2895  HA  VAL P 218       6.010 -12.300 -11.282  1.00  0.00      P1    
ATOM   2896  CB  VAL P 218       4.953 -10.594 -11.851  1.00  0.00      P1   C
ATOM   2897  HB  VAL P 218       3.927 -10.418 -12.239  1.00  0.00      P1    
ATOM   2898  CG1 VAL P 218       5.335  -9.618 -10.697  1.00  0.00      P1   C
ATOM   2899 HG11 VAL P 218       4.504  -9.364 -10.006  1.00  0.00      P1    
ATOM   2900 HG12 VAL P 218       6.189 -10.135 -10.209  1.00  0.00      P1    
ATOM   2901 HG13 VAL P 218       5.564  -8.582 -11.027  1.00  0.00      P1    
ATOM   2902  CG2 VAL P 218       6.004 -10.419 -12.964  1.00  0.00      P1   C
ATOM   2903 HG21 VAL P 218       5.880 -11.116 -13.820  1.00  0.00      P1    
ATOM   2904 HG22 VAL P 218       5.870  -9.391 -13.364  1.00  0.00      P1    
ATOM   2905 HG23 VAL P 218       7.022 -10.467 -12.522  1.00  0.00      P1    
ATOM   2906  C   VAL P 218       4.458 -12.177  -9.918  1.00  0.00      P1   C
ATOM   2907  O   VAL P 218       5.254 -12.221  -8.973  1.00  0.00      P1   O
ATOM   2908  N   PHE P 219       3.104 -12.341  -9.801  1.00  0.00      P1   N
ATOM   2909  HN  PHE P 219       2.421 -12.222 -10.518  1.00  0.00      P1    
ATOM   2910  CA  PHE P 219       2.455 -12.562  -8.472  1.00  0.00      P1   C
ATOM   2911  HA  PHE P 219       2.645 -11.710  -7.836  1.00  0.00      P1    
ATOM   2912  CB  PHE P 219       0.935 -12.743  -8.634  1.00  0.00      P1   C
ATOM   2913  HB1 PHE P 219       0.695 -13.408  -9.492  1.00  0.00      P1    
ATOM   2914  HB2 PHE P 219       0.548 -13.198  -7.697  1.00  0.00      P1    
ATOM   2915  CG  PHE P 219       0.231 -11.503  -8.810  1.00  0.00      P1   C
ATOM   2916  CD1 PHE P 219      -0.559 -11.212  -9.941  1.00  0.00      P1   C
ATOM   2917  HD1 PHE P 219      -0.613 -11.957 -10.721  1.00  0.00      P1    
ATOM   2918  CE1 PHE P 219      -1.379 -10.049 -10.038  1.00  0.00      P1   C
ATOM   2919  HE1 PHE P 219      -1.981  -9.902 -10.923  1.00  0.00      P1    
ATOM   2920  CZ  PHE P 219      -1.517  -9.247  -8.928  1.00  0.00      P1   C
ATOM   2921  HZ  PHE P 219      -2.041  -8.302  -8.922  1.00  0.00      P1    
ATOM   2922  CD2 PHE P 219       0.127 -10.627  -7.727  1.00  0.00      P1   C
ATOM   2923  HD2 PHE P 219       0.572 -10.891  -6.779  1.00  0.00      P1    
ATOM   2924  CE2 PHE P 219      -0.710  -9.535  -7.803  1.00  0.00      P1   C
ATOM   2925  HE2 PHE P 219      -0.792  -8.900  -6.934  1.00  0.00      P1    
ATOM   2926  C   PHE P 219       2.935 -13.855  -7.793  1.00  0.00      P1   C
ATOM   2927  O   PHE P 219       3.316 -13.924  -6.618  1.00  0.00      P1   O
ATOM   2928  N   ILE P 220       3.080 -15.011  -8.539  1.00  0.00      P1   N
ATOM   2929  HN  ILE P 220       2.885 -15.097  -9.513  1.00  0.00      P1    
ATOM   2930  CA  ILE P 220       3.550 -16.252  -8.034  1.00  0.00      P1   C
ATOM   2931  HA  ILE P 220       3.006 -16.485  -7.130  1.00  0.00      P1    
ATOM   2932  CB  ILE P 220       3.302 -17.458  -8.959  1.00  0.00      P1   C
ATOM   2933  HB  ILE P 220       3.741 -17.188  -9.944  1.00  0.00      P1    
ATOM   2934  CG2 ILE P 220       3.975 -18.778  -8.358  1.00  0.00      P1   C
ATOM   2935 HG21 ILE P 220       3.535 -19.762  -8.630  1.00  0.00      P1    
ATOM   2936 HG22 ILE P 220       5.084 -18.720  -8.372  1.00  0.00      P1    
ATOM   2937 HG23 ILE P 220       3.777 -18.718  -7.266  1.00  0.00      P1    
ATOM   2938  CG1 ILE P 220       1.784 -17.629  -9.239  1.00  0.00      P1   C
ATOM   2939 HG11 ILE P 220       1.410 -16.791  -9.865  1.00  0.00      P1    
ATOM   2940 HG12 ILE P 220       1.587 -18.522  -9.870  1.00  0.00      P1    
ATOM   2941  CD  ILE P 220       0.935 -17.658  -7.993  1.00  0.00      P1   C
ATOM   2942  HD1 ILE P 220       0.881 -16.664  -7.501  1.00  0.00      P1    
ATOM   2943  HD2 ILE P 220      -0.076 -17.950  -8.349  1.00  0.00      P1    
ATOM   2944  HD3 ILE P 220       1.250 -18.411  -7.239  1.00  0.00      P1    
ATOM   2945  C   ILE P 220       5.006 -16.164  -7.628  1.00  0.00      P1   C
ATOM   2946  O   ILE P 220       5.487 -16.740  -6.677  1.00  0.00      P1   O
ATOM   2947  N   GLY P 221       5.774 -15.360  -8.393  1.00  0.00      P1   N
ATOM   2948  HN  GLY P 221       5.524 -15.035  -9.302  1.00  0.00      P1    
ATOM   2949  CA  GLY P 221       7.134 -15.098  -7.911  1.00  0.00      P1   C
ATOM   2950  HA1 GLY P 221       7.624 -14.478  -8.647  1.00  0.00      P1    
ATOM   2951  HA2 GLY P 221       7.622 -16.059  -7.854  1.00  0.00      P1    
ATOM   2952  C   GLY P 221       7.366 -14.343  -6.608  1.00  0.00      P1   C
ATOM   2953  O   GLY P 221       8.015 -14.822  -5.696  1.00  0.00      P1   O
ATOM   2954  N   VAL P 222       6.646 -13.155  -6.491  1.00  0.00      P1   N
ATOM   2955  HN  VAL P 222       5.991 -12.904  -7.200  1.00  0.00      P1    
ATOM   2956  CA  VAL P 222       6.661 -12.333  -5.290  1.00  0.00      P1   C
ATOM   2957  HA  VAL P 222       7.677 -12.022  -5.096  1.00  0.00      P1    
ATOM   2958  CB  VAL P 222       5.801 -11.133  -5.597  1.00  0.00      P1   C
ATOM   2959  HB  VAL P 222       4.752 -11.367  -5.875  1.00  0.00      P1    
ATOM   2960  CG1 VAL P 222       5.480 -10.318  -4.293  1.00  0.00      P1   C
ATOM   2961 HG11 VAL P 222       4.921 -10.901  -3.531  1.00  0.00      P1    
ATOM   2962 HG12 VAL P 222       6.446 -10.079  -3.799  1.00  0.00      P1    
ATOM   2963 HG13 VAL P 222       4.853  -9.423  -4.494  1.00  0.00      P1    
ATOM   2964  CG2 VAL P 222       6.355 -10.203  -6.606  1.00  0.00      P1   C
ATOM   2965 HG21 VAL P 222       6.631 -10.701  -7.560  1.00  0.00      P1    
ATOM   2966 HG22 VAL P 222       5.731  -9.318  -6.851  1.00  0.00      P1    
ATOM   2967 HG23 VAL P 222       7.342  -9.795  -6.300  1.00  0.00      P1    
ATOM   2968  C   VAL P 222       6.155 -13.098  -4.088  1.00  0.00      P1   C
ATOM   2969  O   VAL P 222       6.782 -13.078  -3.037  1.00  0.00      P1   O
ATOM   2970  N   ILE P 223       5.099 -13.962  -4.171  1.00  0.00      P1   N
ATOM   2971  HN  ILE P 223       4.548 -13.996  -5.002  1.00  0.00      P1    
ATOM   2972  CA  ILE P 223       4.582 -14.859  -3.093  1.00  0.00      P1   C
ATOM   2973  HA  ILE P 223       4.296 -14.295  -2.217  1.00  0.00      P1    
ATOM   2974  CB  ILE P 223       3.327 -15.603  -3.557  1.00  0.00      P1   C
ATOM   2975  HB  ILE P 223       3.561 -15.966  -4.580  1.00  0.00      P1    
ATOM   2976  CG2 ILE P 223       2.937 -16.765  -2.539  1.00  0.00      P1   C
ATOM   2977 HG21 ILE P 223       2.132 -17.321  -3.066  1.00  0.00      P1    
ATOM   2978 HG22 ILE P 223       3.758 -17.510  -2.456  1.00  0.00      P1    
ATOM   2979 HG23 ILE P 223       2.589 -16.313  -1.586  1.00  0.00      P1    
ATOM   2980  CG1 ILE P 223       2.094 -14.671  -3.813  1.00  0.00      P1   C
ATOM   2981 HG11 ILE P 223       1.701 -14.211  -2.882  1.00  0.00      P1    
ATOM   2982 HG12 ILE P 223       2.487 -13.903  -4.514  1.00  0.00      P1    
ATOM   2983  CD  ILE P 223       0.955 -15.384  -4.470  1.00  0.00      P1   C
ATOM   2984  HD1 ILE P 223       0.440 -16.031  -3.728  1.00  0.00      P1    
ATOM   2985  HD2 ILE P 223       0.277 -14.548  -4.746  1.00  0.00      P1    
ATOM   2986  HD3 ILE P 223       1.352 -15.888  -5.377  1.00  0.00      P1    
ATOM   2987  C   ILE P 223       5.615 -15.866  -2.579  1.00  0.00      P1   C
ATOM   2988  O   ILE P 223       5.929 -15.905  -1.402  1.00  0.00      P1   O
ATOM   2989  N   MET P 224       6.325 -16.535  -3.467  1.00  0.00      P1   N
ATOM   2990  HN  MET P 224       6.133 -16.269  -4.409  1.00  0.00      P1    
ATOM   2991  CA  MET P 224       7.246 -17.639  -3.136  1.00  0.00      P1   C
ATOM   2992  HA  MET P 224       6.865 -18.187  -2.287  1.00  0.00      P1    
ATOM   2993  CB  MET P 224       7.463 -18.604  -4.326  1.00  0.00      P1   C
ATOM   2994  HB1 MET P 224       7.621 -17.905  -5.175  1.00  0.00      P1    
ATOM   2995  HB2 MET P 224       8.359 -19.233  -4.140  1.00  0.00      P1    
ATOM   2996  CG  MET P 224       6.337 -19.628  -4.565  1.00  0.00      P1   C
ATOM   2997  HG1 MET P 224       5.391 -19.073  -4.741  1.00  0.00      P1    
ATOM   2998  HG2 MET P 224       6.577 -20.299  -5.417  1.00  0.00      P1    
ATOM   2999  SD  MET P 224       5.710 -20.541  -3.153  1.00  0.00      P1   S
ATOM   3000  CE  MET P 224       7.387 -21.226  -2.675  1.00  0.00      P1   C
ATOM   3001  HE1 MET P 224       8.156 -20.424  -2.654  1.00  0.00      P1    
ATOM   3002  HE2 MET P 224       7.164 -21.874  -1.800  1.00  0.00      P1    
ATOM   3003  HE3 MET P 224       7.780 -21.940  -3.430  1.00  0.00      P1    
ATOM   3004  C   MET P 224       8.517 -17.046  -2.670  1.00  0.00      P1   C
ATOM   3005  O   MET P 224       9.106 -17.493  -1.697  1.00  0.00      P1   O
ATOM   3006  N   SER P 225       9.005 -15.903  -3.250  1.00  0.00      P1   N
ATOM   3007  HN  SER P 225       8.532 -15.551  -4.054  1.00  0.00      P1    
ATOM   3008  CA  SER P 225      10.205 -15.219  -2.864  1.00  0.00      P1   C
ATOM   3009  HA  SER P 225      10.912 -15.993  -2.604  1.00  0.00      P1    
ATOM   3010  CB  SER P 225      10.815 -14.346  -3.955  1.00  0.00      P1   C
ATOM   3011  HB1 SER P 225      11.796 -13.948  -3.618  1.00  0.00      P1    
ATOM   3012  HB2 SER P 225      11.087 -14.923  -4.865  1.00  0.00      P1    
ATOM   3013  OG  SER P 225       9.962 -13.300  -4.413  1.00  0.00      P1   O
ATOM   3014  HG1 SER P 225       9.275 -13.785  -4.876  1.00  0.00      P1    
ATOM   3015  C   SER P 225      10.045 -14.434  -1.490  1.00  0.00      P1   C
ATOM   3016  O   SER P 225      10.975 -14.427  -0.707  1.00  0.00      P1   O
ATOM   3017  N   THR P 226       8.797 -13.998  -1.205  1.00  0.00      P1   N
ATOM   3018  HN  THR P 226       8.233 -13.938  -2.025  1.00  0.00      P1    
ATOM   3019  CA  THR P 226       8.378 -13.575   0.145  1.00  0.00      P1   C
ATOM   3020  HA  THR P 226       9.176 -12.910   0.438  1.00  0.00      P1    
ATOM   3021  CB  THR P 226       7.029 -12.926   0.185  1.00  0.00      P1   C
ATOM   3022  HB  THR P 226       6.211 -13.559  -0.221  1.00  0.00      P1    
ATOM   3023  OG1 THR P 226       7.045 -11.809  -0.699  1.00  0.00      P1   O
ATOM   3024  HG1 THR P 226       7.123 -12.209  -1.569  1.00  0.00      P1    
ATOM   3025  CG2 THR P 226       6.740 -12.420   1.611  1.00  0.00      P1   C
ATOM   3026 HG21 THR P 226       5.906 -11.691   1.523  1.00  0.00      P1    
ATOM   3027 HG22 THR P 226       6.419 -13.233   2.296  1.00  0.00      P1    
ATOM   3028 HG23 THR P 226       7.678 -11.917   1.927  1.00  0.00      P1    
ATOM   3029  C   THR P 226       8.379 -14.658   1.130  1.00  0.00      P1   C
ATOM   3030  O   THR P 226       8.964 -14.461   2.213  1.00  0.00      P1   O
ATOM   3031  N   ILE P 227       7.829 -15.900   0.778  1.00  0.00      P1   N
ATOM   3032  HN  ILE P 227       7.483 -16.030  -0.148  1.00  0.00      P1    
ATOM   3033  CA  ILE P 227       7.718 -17.027   1.788  1.00  0.00      P1   C
ATOM   3034  HA  ILE P 227       7.300 -16.600   2.687  1.00  0.00      P1    
ATOM   3035  CB  ILE P 227       6.669 -18.085   1.335  1.00  0.00      P1   C
ATOM   3036  HB  ILE P 227       6.912 -18.325   0.278  1.00  0.00      P1    
ATOM   3037  CG2 ILE P 227       6.660 -19.346   2.093  1.00  0.00      P1   C
ATOM   3038 HG21 ILE P 227       6.363 -19.121   3.140  1.00  0.00      P1    
ATOM   3039 HG22 ILE P 227       5.977 -20.097   1.643  1.00  0.00      P1    
ATOM   3040 HG23 ILE P 227       7.663 -19.805   2.227  1.00  0.00      P1    
ATOM   3041  CG1 ILE P 227       5.326 -17.361   1.415  1.00  0.00      P1   C
ATOM   3042 HG11 ILE P 227       5.003 -17.214   2.468  1.00  0.00      P1    
ATOM   3043 HG12 ILE P 227       5.316 -16.334   0.992  1.00  0.00      P1    
ATOM   3044  CD  ILE P 227       4.218 -18.151   0.722  1.00  0.00      P1   C
ATOM   3045  HD1 ILE P 227       3.315 -17.504   0.688  1.00  0.00      P1    
ATOM   3046  HD2 ILE P 227       4.598 -18.606  -0.217  1.00  0.00      P1    
ATOM   3047  HD3 ILE P 227       3.812 -18.902   1.432  1.00  0.00      P1    
ATOM   3048  C   ILE P 227       9.050 -17.631   2.228  1.00  0.00      P1   C
ATOM   3049  O   ILE P 227       9.272 -17.820   3.363  1.00  0.00      P1   O
ATOM   3050  N   MET P 228      10.037 -17.726   1.311  1.00  0.00      P1   N
ATOM   3051  HN  MET P 228       9.780 -17.484   0.379  1.00  0.00      P1    
ATOM   3052  CA  MET P 228      11.401 -18.165   1.488  1.00  0.00      P1   C
ATOM   3053  HA  MET P 228      11.338 -19.025   2.139  1.00  0.00      P1    
ATOM   3054  CB  MET P 228      12.035 -18.552   0.125  1.00  0.00      P1   C
ATOM   3055  HB1 MET P 228      12.016 -17.647  -0.519  1.00  0.00      P1    
ATOM   3056  HB2 MET P 228      13.070 -18.942   0.229  1.00  0.00      P1    
ATOM   3057  CG  MET P 228      11.316 -19.752  -0.500  1.00  0.00      P1   C
ATOM   3058  HG1 MET P 228      10.275 -19.478  -0.774  1.00  0.00      P1    
ATOM   3059  HG2 MET P 228      11.800 -19.909  -1.488  1.00  0.00      P1    
ATOM   3060  SD  MET P 228      11.407 -21.170   0.605  1.00  0.00      P1   S
ATOM   3061  CE  MET P 228       9.587 -21.474   0.723  1.00  0.00      P1   C
ATOM   3062  HE1 MET P 228       9.398 -22.437   1.245  1.00  0.00      P1    
ATOM   3063  HE2 MET P 228       9.163 -20.723   1.423  1.00  0.00      P1    
ATOM   3064  HE3 MET P 228       9.062 -21.423  -0.255  1.00  0.00      P1    
ATOM   3065  C   MET P 228      12.317 -17.216   2.294  1.00  0.00      P1   C
ATOM   3066  O   MET P 228      13.086 -17.701   3.142  1.00  0.00      P1   O
ATOM   3067  N   TYR P 229      12.184 -15.925   2.031  1.00  0.00      P1   N
ATOM   3068  HN  TYR P 229      11.565 -15.623   1.311  1.00  0.00      P1    
ATOM   3069  CA  TYR P 229      12.792 -14.915   2.926  1.00  0.00      P1   C
ATOM   3070  HA  TYR P 229      13.831 -15.209   2.890  1.00  0.00      P1    
ATOM   3071  CB  TYR P 229      12.591 -13.546   2.232  1.00  0.00      P1   C
ATOM   3072  HB1 TYR P 229      12.939 -13.662   1.184  1.00  0.00      P1    
ATOM   3073  HB2 TYR P 229      11.506 -13.311   2.180  1.00  0.00      P1    
ATOM   3074  CG  TYR P 229      13.551 -12.572   2.945  1.00  0.00      P1   C
ATOM   3075  CD1 TYR P 229      13.176 -11.765   4.069  1.00  0.00      P1   C
ATOM   3076  HD1 TYR P 229      12.129 -11.771   4.335  1.00  0.00      P1    
ATOM   3077  CE1 TYR P 229      14.102 -11.003   4.808  1.00  0.00      P1   C
ATOM   3078  HE1 TYR P 229      13.759 -10.386   5.625  1.00  0.00      P1    
ATOM   3079  CZ  TYR P 229      15.430 -11.124   4.397  1.00  0.00      P1   C
ATOM   3080  OH  TYR P 229      16.306 -10.296   5.141  1.00  0.00      P1   O
ATOM   3081  HH  TYR P 229      17.184 -10.681   5.089  1.00  0.00      P1    
ATOM   3082  CD2 TYR P 229      14.923 -12.629   2.626  1.00  0.00      P1   C
ATOM   3083  HD2 TYR P 229      15.108 -13.257   1.767  1.00  0.00      P1    
ATOM   3084  CE2 TYR P 229      15.848 -11.901   3.334  1.00  0.00      P1   C
ATOM   3085  HE2 TYR P 229      16.854 -11.913   2.942  1.00  0.00      P1    
ATOM   3086  C   TYR P 229      12.305 -15.014   4.378  1.00  0.00      P1   C
ATOM   3087  O   TYR P 229      13.065 -15.231   5.313  1.00  0.00      P1   O
ATOM   3088  N   ARG P 230      11.011 -15.018   4.500  1.00  0.00      P1   N
ATOM   3089  HN  ARG P 230      10.501 -15.122   3.650  1.00  0.00      P1    
ATOM   3090  CA  ARG P 230      10.394 -15.063   5.806  1.00  0.00      P1   C
ATOM   3091  HA  ARG P 230      11.035 -14.473   6.445  1.00  0.00      P1    
ATOM   3092  CB  ARG P 230       8.891 -14.581   5.725  1.00  0.00      P1   C
ATOM   3093  HB1 ARG P 230       8.340 -15.342   5.133  1.00  0.00      P1    
ATOM   3094  HB2 ARG P 230       8.497 -14.554   6.764  1.00  0.00      P1    
ATOM   3095  CG  ARG P 230       8.773 -13.069   5.375  1.00  0.00      P1   C
ATOM   3096  HG1 ARG P 230       9.327 -12.338   6.002  1.00  0.00      P1    
ATOM   3097  HG2 ARG P 230       9.158 -12.930   4.342  1.00  0.00      P1    
ATOM   3098  CD  ARG P 230       7.293 -12.580   5.326  1.00  0.00      P1   C
ATOM   3099  HD1 ARG P 230       6.640 -13.277   4.758  1.00  0.00      P1    
ATOM   3100  HD2 ARG P 230       6.853 -12.467   6.340  1.00  0.00      P1    
ATOM   3101  NE  ARG P 230       7.285 -11.278   4.592  1.00  0.00      P1   N
ATOM   3102  HE  ARG P 230       8.129 -10.880   4.235  1.00  0.00      P1    
ATOM   3103  CZ  ARG P 230       6.301 -10.365   4.597  1.00  0.00      P1   C
ATOM   3104  NH1 ARG P 230       5.130 -10.549   5.048  1.00  0.00      P1   N
ATOM   3105 HH11 ARG P 230       4.523  -9.756   5.109  1.00  0.00      P1    
ATOM   3106 HH12 ARG P 230       4.857 -11.501   5.186  1.00  0.00      P1    
ATOM   3107  NH2 ARG P 230       6.592  -9.225   4.092  1.00  0.00      P1   N
ATOM   3108 HH21 ARG P 230       5.905  -8.501   4.035  1.00  0.00      P1    
ATOM   3109 HH22 ARG P 230       7.520  -8.995   3.798  1.00  0.00      P1    
ATOM   3110  C   ARG P 230      10.449 -16.434   6.552  1.00  0.00      P1   C
ATOM   3111  O   ARG P 230      10.097 -16.468   7.729  1.00  0.00      P1   O
ATOM   3112  N   ILE P 231      11.035 -17.500   5.949  1.00  0.00      P1   N
ATOM   3113  HN  ILE P 231      11.399 -17.622   5.029  1.00  0.00      P1    
ATOM   3114  CA  ILE P 231      11.502 -18.637   6.813  1.00  0.00      P1   C
ATOM   3115  HA  ILE P 231      10.634 -18.913   7.393  1.00  0.00      P1    
ATOM   3116  CB  ILE P 231      11.883 -19.890   6.034  1.00  0.00      P1   C
ATOM   3117  HB  ILE P 231      12.751 -19.579   5.414  1.00  0.00      P1    
ATOM   3118  CG2 ILE P 231      12.513 -21.037   6.818  1.00  0.00      P1   C
ATOM   3119 HG21 ILE P 231      12.721 -21.766   6.006  1.00  0.00      P1    
ATOM   3120 HG22 ILE P 231      13.459 -20.857   7.372  1.00  0.00      P1    
ATOM   3121 HG23 ILE P 231      11.831 -21.579   7.508  1.00  0.00      P1    
ATOM   3122  CG1 ILE P 231      10.728 -20.408   5.161  1.00  0.00      P1   C
ATOM   3123 HG11 ILE P 231      10.298 -19.584   4.553  1.00  0.00      P1    
ATOM   3124 HG12 ILE P 231      11.124 -21.125   4.410  1.00  0.00      P1    
ATOM   3125  CD  ILE P 231       9.567 -21.084   5.872  1.00  0.00      P1   C
ATOM   3126  HD1 ILE P 231       9.795 -22.048   6.377  1.00  0.00      P1    
ATOM   3127  HD2 ILE P 231       9.342 -20.297   6.623  1.00  0.00      P1    
ATOM   3128  HD3 ILE P 231       8.643 -21.305   5.297  1.00  0.00      P1    
ATOM   3129  C   ILE P 231      12.537 -18.266   7.840  1.00  0.00      P1   C
ATOM   3130  O   ILE P 231      12.411 -18.699   8.987  1.00  0.00      P1   O
ATOM   3131  N   PHE P 232      13.610 -17.574   7.427  1.00  0.00      P1   N
ATOM   3132  HN  PHE P 232      13.583 -17.342   6.458  1.00  0.00      P1    
ATOM   3133  CA  PHE P 232      14.745 -17.355   8.284  1.00  0.00      P1   C
ATOM   3134  HA  PHE P 232      14.874 -18.033   9.115  1.00  0.00      P1    
ATOM   3135  CB  PHE P 232      15.983 -17.358   7.407  1.00  0.00      P1   C
ATOM   3136  HB1 PHE P 232      15.889 -16.660   6.548  1.00  0.00      P1    
ATOM   3137  HB2 PHE P 232      16.951 -17.071   7.871  1.00  0.00      P1    
ATOM   3138  CG  PHE P 232      16.082 -18.736   6.771  1.00  0.00      P1   C
ATOM   3139  CD1 PHE P 232      15.588 -19.108   5.500  1.00  0.00      P1   C
ATOM   3140  HD1 PHE P 232      14.938 -18.484   4.905  1.00  0.00      P1    
ATOM   3141  CE1 PHE P 232      16.057 -20.263   4.905  1.00  0.00      P1   C
ATOM   3142  HE1 PHE P 232      15.680 -20.499   3.921  1.00  0.00      P1    
ATOM   3143  CZ  PHE P 232      16.762 -21.185   5.632  1.00  0.00      P1   C
ATOM   3144  HZ  PHE P 232      17.111 -22.093   5.163  1.00  0.00      P1    
ATOM   3145  CD2 PHE P 232      16.782 -19.673   7.527  1.00  0.00      P1   C
ATOM   3146  HD2 PHE P 232      17.176 -19.447   8.507  1.00  0.00      P1    
ATOM   3147  CE2 PHE P 232      17.113 -20.904   6.919  1.00  0.00      P1   C
ATOM   3148  HE2 PHE P 232      17.718 -21.631   7.442  1.00  0.00      P1    
ATOM   3149  C   PHE P 232      14.758 -16.027   9.028  1.00  0.00      P1   C
ATOM   3150  O   PHE P 232      15.653 -15.702   9.768  1.00  0.00      P1   O
ATOM   3151  N   ASN P 233      13.677 -15.270   8.722  1.00  0.00      P1   N
ATOM   3152  HN  ASN P 233      12.863 -15.637   8.278  1.00  0.00      P1    
ATOM   3153  CA  ASN P 233      13.640 -13.874   9.065  1.00  0.00      P1   C
ATOM   3154  HA  ASN P 233      14.348 -13.699   9.861  1.00  0.00      P1    
ATOM   3155  CB  ASN P 233      13.995 -12.920   7.934  1.00  0.00      P1   C
ATOM   3156  HB1 ASN P 233      13.300 -12.938   7.067  1.00  0.00      P1    
ATOM   3157  HB2 ASN P 233      14.020 -11.894   8.361  1.00  0.00      P1    
ATOM   3158  CG  ASN P 233      15.392 -13.211   7.302  1.00  0.00      P1   C
ATOM   3159  OD1 ASN P 233      16.381 -12.708   7.850  1.00  0.00      P1   O
ATOM   3160  ND2 ASN P 233      15.465 -13.995   6.211  1.00  0.00      P1   N
ATOM   3161 HD21 ASN P 233      16.327 -14.226   5.759  1.00  0.00      P1    
ATOM   3162 HD22 ASN P 233      14.610 -14.417   5.911  1.00  0.00      P1    
ATOM   3163  C   ASN P 233      12.233 -13.600   9.588  1.00  0.00      P1   C
ATOM   3164  O   ASN P 233      11.233 -14.336   9.435  1.00  0.00      P1   O
ATOM   3165  N   HSE P 234      12.084 -12.452  10.326  1.00  0.00      P1   N
ATOM   3166  HN  HSE P 234      12.907 -11.894  10.256  1.00  0.00      P1    
ATOM   3167  CA  HSE P 234      10.864 -11.921  10.822  1.00  0.00      P1   C
ATOM   3168  HA  HSE P 234      10.399 -12.719  11.382  1.00  0.00      P1    
ATOM   3169  CB  HSE P 234      11.116 -10.673  11.746  1.00  0.00      P1   C
ATOM   3170  HB1 HSE P 234      12.013 -10.757  12.397  1.00  0.00      P1    
ATOM   3171  HB2 HSE P 234      11.175  -9.721  11.175  1.00  0.00      P1    
ATOM   3172  ND1 HSE P 234       8.891 -11.135  12.690  1.00  0.00      P1   N
ATOM   3173  CG  HSE P 234      10.016 -10.363  12.723  1.00  0.00      P1   C
ATOM   3174  CE1 HSE P 234       8.144 -10.779  13.706  1.00  0.00      P1   C
ATOM   3175  HE1 HSE P 234       7.187 -11.206  14.006  1.00  0.00      P1    
ATOM   3176  NE2 HSE P 234       8.722  -9.815  14.430  1.00  0.00      P1   N
ATOM   3177  HE2 HSE P 234       8.361  -9.332  15.228  1.00  0.00      P1    
ATOM   3178  CD2 HSE P 234       9.869  -9.511  13.788  1.00  0.00      P1   C
ATOM   3179  HD2 HSE P 234      10.509  -8.789  14.281  1.00  0.00      P1    
ATOM   3180  C   HSE P 234       9.889 -11.502   9.745  1.00  0.00      P1   C
ATOM   3181  O   HSE P 234      10.230 -10.973   8.712  1.00  0.00      P1   O
ATOM   3182  N   GLU P 235       8.560 -11.804   9.912  1.00  0.00      P1   N
ATOM   3183  HN  GLU P 235       8.299 -12.150  10.811  1.00  0.00      P1    
ATOM   3184  CA  GLU P 235       7.473 -11.481   8.955  1.00  0.00      P1   C
ATOM   3185  HA  GLU P 235       7.980 -11.636   8.014  1.00  0.00      P1    
ATOM   3186  CB  GLU P 235       6.200 -12.370   9.383  1.00  0.00      P1   C
ATOM   3187  HB1 GLU P 235       5.974 -12.036  10.419  1.00  0.00      P1    
ATOM   3188  HB2 GLU P 235       5.416 -12.045   8.667  1.00  0.00      P1    
ATOM   3189  CG  GLU P 235       6.500 -13.910   9.487  1.00  0.00      P1    
ATOM   3190  HG1 GLU P 235       6.617 -14.209   8.423  1.00  0.00      P1    
ATOM   3191  HG2 GLU P 235       7.492 -14.092   9.952  1.00  0.00      P1    
ATOM   3192  CD  GLU P 235       5.305 -14.562  10.143  1.00  0.00      P1    
ATOM   3193  OE1 GLU P 235       4.503 -15.279   9.556  1.00  0.00      P1    
ATOM   3194  OE2 GLU P 235       5.208 -14.380  11.500  1.00  0.00      P1    
ATOM   3195  HE2 GLU P 235       4.508 -14.958  11.814  1.00  0.00      P1    
ATOM   3196  C   GLU P 235       7.205  -9.994   9.046  1.00  0.00      P1   C
ATOM   3197  O   GLU P 235       6.611  -9.432   8.122  1.00  0.00      P1   O
ATOM   3198  N   VAL P 236       7.645  -9.335  10.084  1.00  0.00      P1   N
ATOM   3199  HN  VAL P 236       8.212  -9.829  10.740  1.00  0.00      P1    
ATOM   3200  CA  VAL P 236       7.552  -7.974  10.308  1.00  0.00      P1   C
ATOM   3201  HA  VAL P 236       6.643  -7.571   9.886  1.00  0.00      P1    
ATOM   3202  CB  VAL P 236       7.366  -7.640  11.776  1.00  0.00      P1   C
ATOM   3203  HB  VAL P 236       8.294  -8.008  12.264  1.00  0.00      P1    
ATOM   3204  CG1 VAL P 236       7.345  -6.165  12.201  1.00  0.00      P1   C
ATOM   3205 HG11 VAL P 236       7.158  -6.047  13.289  1.00  0.00      P1    
ATOM   3206 HG12 VAL P 236       8.337  -5.729  11.956  1.00  0.00      P1    
ATOM   3207 HG13 VAL P 236       6.498  -5.724  11.633  1.00  0.00      P1    
ATOM   3208  CG2 VAL P 236       6.037  -8.334  12.222  1.00  0.00      P1   C
ATOM   3209 HG21 VAL P 236       5.233  -7.850  11.628  1.00  0.00      P1    
ATOM   3210 HG22 VAL P 236       5.886  -9.395  11.930  1.00  0.00      P1    
ATOM   3211 HG23 VAL P 236       5.762  -8.088  13.270  1.00  0.00      P1    
ATOM   3212  C   VAL P 236       8.647  -7.253   9.652  1.00  0.00      P1   C
ATOM   3213  O   VAL P 236       9.777  -7.752   9.656  1.00  0.00      P1   O
ATOM   3214  N   ALA P 237       8.355  -6.009   9.114  1.00  0.00      P1   N
ATOM   3215  HN  ALA P 237       7.462  -5.573   9.192  1.00  0.00      P1    
ATOM   3216  CA  ALA P 237       9.194  -5.055   8.468  1.00  0.00      P1   C
ATOM   3217  HA  ALA P 237       9.208  -5.388   7.441  1.00  0.00      P1    
ATOM   3218  CB  ALA P 237       8.533  -3.657   8.596  1.00  0.00      P1   C
ATOM   3219  HB1 ALA P 237       9.317  -2.939   8.274  1.00  0.00      P1    
ATOM   3220  HB2 ALA P 237       7.638  -3.591   7.941  1.00  0.00      P1    
ATOM   3221  HB3 ALA P 237       8.424  -3.569   9.698  1.00  0.00      P1    
ATOM   3222  C   ALA P 237      10.675  -4.928   8.897  1.00  0.00      P1   C
ATOM   3223  O   ALA P 237      10.961  -4.940  10.071  1.00  0.00      P1   O
ATOM   3224  N   LEU P 238      11.654  -4.769   7.913  1.00  0.00      P1   N
ATOM   3225  HN  LEU P 238      11.433  -4.669   6.946  1.00  0.00      P1    
ATOM   3226  CA  LEU P 238      13.078  -4.931   8.211  1.00  0.00      P1   C
ATOM   3227  HA  LEU P 238      13.381  -5.806   8.767  1.00  0.00      P1    
ATOM   3228  CB  LEU P 238      13.760  -4.857   6.796  1.00  0.00      P1   C
ATOM   3229  HB1 LEU P 238      13.246  -5.647   6.209  1.00  0.00      P1    
ATOM   3230  HB2 LEU P 238      13.551  -3.862   6.348  1.00  0.00      P1    
ATOM   3231  CG  LEU P 238      15.312  -5.021   6.852  1.00  0.00      P1   C
ATOM   3232  HG  LEU P 238      15.739  -4.142   7.380  1.00  0.00      P1    
ATOM   3233  CD1 LEU P 238      15.650  -6.388   7.441  1.00  0.00      P1   C
ATOM   3234 HD11 LEU P 238      16.616  -6.776   7.053  1.00  0.00      P1    
ATOM   3235 HD12 LEU P 238      15.660  -6.348   8.552  1.00  0.00      P1    
ATOM   3236 HD13 LEU P 238      14.851  -7.040   7.028  1.00  0.00      P1    
ATOM   3237  CD2 LEU P 238      15.917  -4.849   5.455  1.00  0.00      P1   C
ATOM   3238 HD21 LEU P 238      17.024  -4.932   5.418  1.00  0.00      P1    
ATOM   3239 HD22 LEU P 238      15.380  -5.665   4.927  1.00  0.00      P1    
ATOM   3240 HD23 LEU P 238      15.649  -3.915   4.917  1.00  0.00      P1    
ATOM   3241  C   LEU P 238      13.698  -3.797   9.085  1.00  0.00      P1   C
ATOM   3242  O   LEU P 238      14.492  -4.153   9.963  1.00  0.00      P1   O
ATOM   3243  N   ILE P 239      13.370  -2.492   8.904  1.00  0.00      P1   N
ATOM   3244  HN  ILE P 239      12.671  -2.214   8.249  1.00  0.00      P1    
ATOM   3245  CA  ILE P 239      14.046  -1.403   9.510  1.00  0.00      P1   C
ATOM   3246  HA  ILE P 239      15.003  -1.774   9.848  1.00  0.00      P1    
ATOM   3247  CB  ILE P 239      14.467  -0.231   8.651  1.00  0.00      P1   C
ATOM   3248  HB  ILE P 239      13.623   0.409   8.315  1.00  0.00      P1    
ATOM   3249  CG2 ILE P 239      15.353   0.813   9.413  1.00  0.00      P1   C
ATOM   3250 HG21 ILE P 239      16.210   0.319   9.919  1.00  0.00      P1    
ATOM   3251 HG22 ILE P 239      15.718   1.604   8.723  1.00  0.00      P1    
ATOM   3252 HG23 ILE P 239      14.712   1.265  10.199  1.00  0.00      P1    
ATOM   3253  CG1 ILE P 239      15.012  -0.746   7.313  1.00  0.00      P1   C
ATOM   3254 HG11 ILE P 239      16.025  -1.202   7.321  1.00  0.00      P1    
ATOM   3255 HG12 ILE P 239      14.370  -1.544   6.884  1.00  0.00      P1    
ATOM   3256  CD  ILE P 239      15.192   0.356   6.357  1.00  0.00      P1   C
ATOM   3257  HD1 ILE P 239      15.547  -0.007   5.368  1.00  0.00      P1    
ATOM   3258  HD2 ILE P 239      14.181   0.775   6.164  1.00  0.00      P1    
ATOM   3259  HD3 ILE P 239      15.845   1.156   6.766  1.00  0.00      P1    
ATOM   3260  C   ILE P 239      13.205  -0.957  10.646  1.00  0.00      P1   C
ATOM   3261  O   ILE P 239      12.104  -0.478  10.435  1.00  0.00      P1   O
ATOM   3262  N   ASP P 240      13.726  -1.138  11.879  1.00  0.00      P1   N
ATOM   3263  HN  ASP P 240      14.570  -1.623  12.095  1.00  0.00      P1    
ATOM   3264  CA  ASP P 240      12.979  -0.771  13.060  1.00  0.00      P1   C
ATOM   3265  HA  ASP P 240      11.990  -1.205  13.073  1.00  0.00      P1    
ATOM   3266  CB  ASP P 240      13.663  -1.590  14.218  1.00  0.00      P1   C
ATOM   3267  HB1 ASP P 240      14.761  -1.425  14.251  1.00  0.00      P1    
ATOM   3268  HB2 ASP P 240      13.284  -1.109  15.145  1.00  0.00      P1    
ATOM   3269  CG  ASP P 240      13.340  -3.070  14.365  1.00  0.00      P1   C
ATOM   3270  OD1 ASP P 240      14.253  -3.745  14.947  1.00  0.00      P1   O
ATOM   3271  OD2 ASP P 240      12.296  -3.618  13.968  1.00  0.00      P1   O
ATOM   3272  C   ASP P 240      12.966   0.729  13.280  1.00  0.00      P1   C
ATOM   3273  O   ASP P 240      13.912   1.345  13.783  1.00  0.00      P1   O
ATOM   3274  N   VAL P 241      11.836   1.433  13.082  1.00  0.00      P1   N
ATOM   3275  HN  VAL P 241      11.015   1.132  12.602  1.00  0.00      P1    
ATOM   3276  CA  VAL P 241      11.760   2.838  13.352  1.00  0.00      P1   C
ATOM   3277  HA  VAL P 241      12.742   3.227  13.577  1.00  0.00      P1    
ATOM   3278  CB  VAL P 241      11.214   3.483  12.015  1.00  0.00      P1   C
ATOM   3279  HB  VAL P 241      10.352   2.904  11.619  1.00  0.00      P1    
ATOM   3280  CG1 VAL P 241      10.831   4.883  12.209  1.00  0.00      P1   C
ATOM   3281 HG11 VAL P 241       9.857   4.942  12.741  1.00  0.00      P1    
ATOM   3282 HG12 VAL P 241      11.563   5.516  12.755  1.00  0.00      P1    
ATOM   3283 HG13 VAL P 241      10.702   5.324  11.198  1.00  0.00      P1    
ATOM   3284  CG2 VAL P 241      12.347   3.381  10.968  1.00  0.00      P1   C
ATOM   3285 HG21 VAL P 241      13.309   3.538  11.502  1.00  0.00      P1    
ATOM   3286 HG22 VAL P 241      12.463   2.446  10.378  1.00  0.00      P1    
ATOM   3287 HG23 VAL P 241      12.214   4.285  10.336  1.00  0.00      P1    
ATOM   3288  C   VAL P 241      10.900   3.089  14.559  1.00  0.00      P1   C
ATOM   3289  O   VAL P 241      11.136   4.003  15.319  1.00  0.00      P1   O
ATOM   3290  N   GLY P 242       9.896   2.193  14.851  1.00  0.00      P1   N
ATOM   3291  HN  GLY P 242       9.696   1.328  14.397  1.00  0.00      P1    
ATOM   3292  CA  GLY P 242       8.828   2.613  15.774  1.00  0.00      P1   C
ATOM   3293  HA1 GLY P 242       9.169   3.318  16.518  1.00  0.00      P1    
ATOM   3294  HA2 GLY P 242       8.232   1.806  16.174  1.00  0.00      P1    
ATOM   3295  C   GLY P 242       7.827   3.369  14.947  1.00  0.00      P1   C
ATOM   3296  O   GLY P 242       8.026   3.679  13.743  1.00  0.00      P1   O
ATOM   3297  N   LYS P 243       6.666   3.579  15.559  1.00  0.00      P1   N
ATOM   3298  HN  LYS P 243       6.514   3.017  16.368  1.00  0.00      P1    
ATOM   3299  CA  LYS P 243       5.566   4.234  14.963  1.00  0.00      P1   C
ATOM   3300  HA  LYS P 243       5.597   4.085  13.894  1.00  0.00      P1    
ATOM   3301  CB  LYS P 243       4.200   3.660  15.424  1.00  0.00      P1   C
ATOM   3302  HB1 LYS P 243       4.115   3.778  16.526  1.00  0.00      P1    
ATOM   3303  HB2 LYS P 243       3.356   4.281  15.055  1.00  0.00      P1    
ATOM   3304  CG  LYS P 243       3.774   2.288  14.867  1.00  0.00      P1   C
ATOM   3305  HG1 LYS P 243       4.640   1.593  14.910  1.00  0.00      P1    
ATOM   3306  HG2 LYS P 243       3.066   2.011  15.677  1.00  0.00      P1    
ATOM   3307  CD  LYS P 243       3.263   2.274  13.415  1.00  0.00      P1   C
ATOM   3308  HD1 LYS P 243       2.367   2.928  13.361  1.00  0.00      P1    
ATOM   3309  HD2 LYS P 243       4.090   2.780  12.872  1.00  0.00      P1    
ATOM   3310  CE  LYS P 243       3.078   0.766  12.877  1.00  0.00      P1   C
ATOM   3311  HE1 LYS P 243       2.427   0.269  13.628  1.00  0.00      P1    
ATOM   3312  HE2 LYS P 243       2.496   0.719  11.932  1.00  0.00      P1    
ATOM   3313  NZ  LYS P 243       4.367   0.145  12.571  1.00  0.00      P1   N
ATOM   3314  HZ1 LYS P 243       5.198   0.734  12.359  1.00  0.00      P1    
ATOM   3315  HZ2 LYS P 243       4.655  -0.444  13.378  1.00  0.00      P1    
ATOM   3316  HZ3 LYS P 243       4.190  -0.535  11.804  1.00  0.00      P1    
ATOM   3317  C   LYS P 243       5.581   5.764  15.127  1.00  0.00      P1   C
ATOM   3318  O   LYS P 243       5.413   6.284  16.205  1.00  0.00      P1   O
ATOM   3319  N   LEU P 244       5.979   6.501  14.122  1.00  0.00      P1   N
ATOM   3320  HN  LEU P 244       6.146   6.018  13.266  1.00  0.00      P1    
ATOM   3321  CA  LEU P 244       6.000   7.984  14.063  1.00  0.00      P1   C
ATOM   3322  HA  LEU P 244       6.469   8.386  14.949  1.00  0.00      P1    
ATOM   3323  CB  LEU P 244       6.743   8.252  12.812  1.00  0.00      P1   C
ATOM   3324  HB1 LEU P 244       6.351   7.565  12.032  1.00  0.00      P1    
ATOM   3325  HB2 LEU P 244       6.690   9.337  12.581  1.00  0.00      P1    
ATOM   3326  CG  LEU P 244       8.246   7.958  12.956  1.00  0.00      P1   C
ATOM   3327  HG  LEU P 244       8.360   7.109  13.663  1.00  0.00      P1    
ATOM   3328  CD1 LEU P 244       8.856   7.725  11.618  1.00  0.00      P1   C
ATOM   3329 HD11 LEU P 244       8.634   6.734  11.169  1.00  0.00      P1    
ATOM   3330 HD12 LEU P 244       8.620   8.554  10.917  1.00  0.00      P1    
ATOM   3331 HD13 LEU P 244       9.963   7.676  11.694  1.00  0.00      P1    
ATOM   3332  CD2 LEU P 244       9.043   9.116  13.503  1.00  0.00      P1   C
ATOM   3333 HD21 LEU P 244       8.836  10.009  12.875  1.00  0.00      P1    
ATOM   3334 HD22 LEU P 244       8.607   9.269  14.513  1.00  0.00      P1    
ATOM   3335 HD23 LEU P 244      10.117   8.880  13.664  1.00  0.00      P1    
ATOM   3336  C   LEU P 244       4.615   8.583  14.048  1.00  0.00      P1   C
ATOM   3337  O   LEU P 244       3.619   8.049  13.514  1.00  0.00      P1   O
ATOM   3338  N   SER P 245       4.439   9.746  14.711  1.00  0.00      P1   N
ATOM   3339  HN  SER P 245       5.172  10.381  14.943  1.00  0.00      P1    
ATOM   3340  CA  SER P 245       3.061  10.172  14.815  1.00  0.00      P1   C
ATOM   3341  HA  SER P 245       2.469   9.277  14.942  1.00  0.00      P1    
ATOM   3342  CB  SER P 245       2.783  11.087  16.041  1.00  0.00      P1   C
ATOM   3343  HB1 SER P 245       3.226  12.048  15.702  1.00  0.00      P1    
ATOM   3344  HB2 SER P 245       1.705  11.347  16.105  1.00  0.00      P1    
ATOM   3345  OG  SER P 245       3.134  10.551  17.364  1.00  0.00      P1   O
ATOM   3346  HG1 SER P 245       3.007  11.269  17.988  1.00  0.00      P1    
ATOM   3347  C   SER P 245       2.509  10.906  13.553  1.00  0.00      P1   C
ATOM   3348  O   SER P 245       3.325  11.645  12.984  1.00  0.00      P1   O
ATOM   3349  N   ASP P 246       1.285  10.698  13.129  1.00  0.00      P1   N
ATOM   3350  HN  ASP P 246       0.596  10.313  13.738  1.00  0.00      P1    
ATOM   3351  CA  ASP P 246       0.595  11.199  11.919  1.00  0.00      P1   C
ATOM   3352  HA  ASP P 246       1.244  10.817  11.145  1.00  0.00      P1    
ATOM   3353  CB  ASP P 246      -0.830  10.593  11.718  1.00  0.00      P1   C
ATOM   3354  HB1 ASP P 246      -1.170  10.739  10.670  1.00  0.00      P1    
ATOM   3355  HB2 ASP P 246      -0.815   9.489  11.843  1.00  0.00      P1    
ATOM   3356  CG  ASP P 246      -1.926  11.125  12.641  1.00  0.00      P1   C
ATOM   3357  OD1 ASP P 246      -3.142  11.056  12.290  1.00  0.00      P1   O
ATOM   3358  OD2 ASP P 246      -1.658  11.451  13.829  1.00  0.00      P1   O
ATOM   3359  C   ASP P 246       0.616  12.731  11.707  1.00  0.00      P1   C
ATOM   3360  O   ASP P 246       0.854  13.581  12.586  1.00  0.00      P1   O
ATOM   3361  N   ALA P 247       0.397  13.153  10.448  1.00  0.00      P1   N
ATOM   3362  HN  ALA P 247       0.238  12.540   9.678  1.00  0.00      P1    
ATOM   3363  CA  ALA P 247       0.676  14.538  10.042  1.00  0.00      P1   C
ATOM   3364  HA  ALA P 247       1.358  14.983  10.751  1.00  0.00      P1    
ATOM   3365  CB  ALA P 247       1.265  14.607   8.592  1.00  0.00      P1   C
ATOM   3366  HB1 ALA P 247       2.087  13.862   8.528  1.00  0.00      P1    
ATOM   3367  HB2 ALA P 247       0.500  14.090   7.974  1.00  0.00      P1    
ATOM   3368  HB3 ALA P 247       1.488  15.597   8.141  1.00  0.00      P1    
ATOM   3369  C   ALA P 247      -0.572  15.372   9.869  1.00  0.00      P1   C
ATOM   3370  O   ALA P 247      -1.497  14.888   9.185  1.00  0.00      P1   O
ATOM   3371  N   PRO P 248      -0.759  16.495  10.674  1.00  0.00      P1   N
ATOM   3372  CD  PRO P 248       0.085  16.944  11.790  1.00  0.00      P1   C
ATOM   3373  HD1 PRO P 248       0.816  17.613  11.288  1.00  0.00      P1    
ATOM   3374  HD2 PRO P 248       0.504  16.141  12.433  1.00  0.00      P1    
ATOM   3375  CA  PRO P 248      -1.880  17.396  10.440  1.00  0.00      P1   C
ATOM   3376  HA  PRO P 248      -2.778  16.847  10.681  1.00  0.00      P1    
ATOM   3377  CB  PRO P 248      -1.651  18.539  11.447  1.00  0.00      P1   C
ATOM   3378  HB1 PRO P 248      -2.642  18.929  11.765  1.00  0.00      P1    
ATOM   3379  HB2 PRO P 248      -1.165  19.413  10.963  1.00  0.00      P1    
ATOM   3380  CG  PRO P 248      -0.922  17.742  12.530  1.00  0.00      P1   C
ATOM   3381  HG1 PRO P 248      -1.654  17.209  13.173  1.00  0.00      P1    
ATOM   3382  HG2 PRO P 248      -0.328  18.477  13.114  1.00  0.00      P1    
ATOM   3383  C   PRO P 248      -1.924  17.948   9.010  1.00  0.00      P1   C
ATOM   3384  O   PRO P 248      -0.870  18.361   8.446  1.00  0.00      P1   O
ATOM   3385  N   LEU P 249      -3.141  18.144   8.490  1.00  0.00      P1   N
ATOM   3386  HN  LEU P 249      -3.929  17.964   9.075  1.00  0.00      P1    
ATOM   3387  CA  LEU P 249      -3.498  18.629   7.207  1.00  0.00      P1   C
ATOM   3388  HA  LEU P 249      -3.182  17.909   6.467  1.00  0.00      P1    
ATOM   3389  CB  LEU P 249      -4.997  18.942   7.269  1.00  0.00      P1   C
ATOM   3390  HB1 LEU P 249      -5.333  19.607   8.093  1.00  0.00      P1    
ATOM   3391  HB2 LEU P 249      -5.376  19.357   6.311  1.00  0.00      P1    
ATOM   3392  CG  LEU P 249      -5.846  17.634   7.375  1.00  0.00      P1   C
ATOM   3393  HG  LEU P 249      -5.398  17.048   8.206  1.00  0.00      P1    
ATOM   3394  CD1 LEU P 249      -7.312  17.943   7.747  1.00  0.00      P1   C
ATOM   3395 HD11 LEU P 249      -7.891  17.009   7.910  1.00  0.00      P1    
ATOM   3396 HD12 LEU P 249      -7.281  18.603   8.641  1.00  0.00      P1    
ATOM   3397 HD13 LEU P 249      -7.704  18.553   6.906  1.00  0.00      P1    
ATOM   3398  CD2 LEU P 249      -5.813  16.791   6.156  1.00  0.00      P1   C
ATOM   3399 HD21 LEU P 249      -4.789  16.617   5.761  1.00  0.00      P1    
ATOM   3400 HD22 LEU P 249      -6.330  15.808   6.193  1.00  0.00      P1    
ATOM   3401 HD23 LEU P 249      -6.238  17.420   5.346  1.00  0.00      P1    
ATOM   3402  C   LEU P 249      -2.838  19.927   6.865  1.00  0.00      P1   C
ATOM   3403  O   LEU P 249      -2.373  20.257   5.746  1.00  0.00      P1   O
ATOM   3404  N   ASN P 250      -2.765  20.868   7.775  1.00  0.00      P1   N
ATOM   3405  HN  ASN P 250      -3.052  20.699   8.715  1.00  0.00      P1    
ATOM   3406  CA  ASN P 250      -2.256  22.190   7.508  1.00  0.00      P1   C
ATOM   3407  HA  ASN P 250      -2.506  22.497   6.503  1.00  0.00      P1    
ATOM   3408  CB  ASN P 250      -2.928  23.353   8.408  1.00  0.00      P1   C
ATOM   3409  HB1 ASN P 250      -2.502  24.373   8.295  1.00  0.00      P1    
ATOM   3410  HB2 ASN P 250      -3.985  23.353   8.064  1.00  0.00      P1    
ATOM   3411  CG  ASN P 250      -2.949  22.987   9.842  1.00  0.00      P1   C
ATOM   3412  OD1 ASN P 250      -2.852  21.824  10.350  1.00  0.00      P1   O
ATOM   3413  ND2 ASN P 250      -3.127  24.014  10.665  1.00  0.00      P1   N
ATOM   3414 HD21 ASN P 250      -3.267  23.966  11.654  1.00  0.00      P1    
ATOM   3415 HD22 ASN P 250      -3.155  24.923  10.251  1.00  0.00      P1    
ATOM   3416  C   ASN P 250      -0.781  22.177   7.722  1.00  0.00      P1   C
ATOM   3417  O   ASN P 250      -0.216  23.250   7.919  1.00  0.00      P1   O
ATOM   3418  N   THR P 251      -0.093  21.012   7.770  1.00  0.00      P1   N
ATOM   3419  HN  THR P 251      -0.551  20.126   7.769  1.00  0.00      P1    
ATOM   3420  CA  THR P 251       1.358  20.901   7.625  1.00  0.00      P1   C
ATOM   3421  HA  THR P 251       1.784  21.892   7.567  1.00  0.00      P1    
ATOM   3422  CB  THR P 251       2.098  20.250   8.769  1.00  0.00      P1   C
ATOM   3423  HB  THR P 251       3.173  20.498   8.631  1.00  0.00      P1    
ATOM   3424  OG1 THR P 251       1.905  18.816   8.776  1.00  0.00      P1   O
ATOM   3425  HG1 THR P 251       0.948  18.736   8.748  1.00  0.00      P1    
ATOM   3426  CG2 THR P 251       1.622  20.777  10.194  1.00  0.00      P1   C
ATOM   3427 HG21 THR P 251       2.401  20.506  10.939  1.00  0.00      P1    
ATOM   3428 HG22 THR P 251       1.639  21.887  10.197  1.00  0.00      P1    
ATOM   3429 HG23 THR P 251       0.643  20.332  10.472  1.00  0.00      P1    
ATOM   3430  C   THR P 251       1.633  20.229   6.257  1.00  0.00      P1   C
ATOM   3431  O   THR P 251       2.808  20.106   5.895  1.00  0.00      P1   O
ATOM   3432  N   LEU P 252       0.615  19.790   5.442  1.00  0.00      P1   N
ATOM   3433  HN  LEU P 252      -0.334  19.778   5.747  1.00  0.00      P1    
ATOM   3434  CA  LEU P 252       0.799  19.164   4.178  1.00  0.00      P1   C
ATOM   3435  HA  LEU P 252       1.530  18.397   4.389  1.00  0.00      P1    
ATOM   3436  CB  LEU P 252      -0.535  18.472   3.764  1.00  0.00      P1   C
ATOM   3437  HB1 LEU P 252      -1.402  19.167   3.767  1.00  0.00      P1    
ATOM   3438  HB2 LEU P 252      -0.465  18.129   2.710  1.00  0.00      P1    
ATOM   3439  CG  LEU P 252      -1.024  17.345   4.775  1.00  0.00      P1   C
ATOM   3440  HG  LEU P 252      -1.225  17.754   5.788  1.00  0.00      P1    
ATOM   3441  CD1 LEU P 252      -2.425  16.977   4.264  1.00  0.00      P1   C
ATOM   3442 HD11 LEU P 252      -2.846  16.106   4.810  1.00  0.00      P1    
ATOM   3443 HD12 LEU P 252      -3.094  17.851   4.113  1.00  0.00      P1    
ATOM   3444 HD13 LEU P 252      -2.230  16.517   3.272  1.00  0.00      P1    
ATOM   3445  CD2 LEU P 252      -0.149  16.114   5.018  1.00  0.00      P1   C
ATOM   3446 HD21 LEU P 252       0.606  16.300   5.812  1.00  0.00      P1    
ATOM   3447 HD22 LEU P 252      -0.782  15.227   5.236  1.00  0.00      P1    
ATOM   3448 HD23 LEU P 252       0.295  15.958   4.011  1.00  0.00      P1    
ATOM   3449  C   LEU P 252       1.386  19.990   3.057  1.00  0.00      P1   C
ATOM   3450  O   LEU P 252       1.968  19.361   2.184  1.00  0.00      P1   O
ATOM   3451  N   TRP P 253       1.283  21.351   3.154  1.00  0.00      P1   N
ATOM   3452  HN  TRP P 253       0.632  21.700   3.825  1.00  0.00      P1    
ATOM   3453  CA  TRP P 253       2.053  22.391   2.471  1.00  0.00      P1   C
ATOM   3454  HA  TRP P 253       1.917  22.137   1.430  1.00  0.00      P1    
ATOM   3455  CB  TRP P 253       1.476  23.861   2.846  1.00  0.00      P1   C
ATOM   3456  HB1 TRP P 253       1.924  24.629   2.181  1.00  0.00      P1    
ATOM   3457  HB2 TRP P 253       0.376  23.853   2.694  1.00  0.00      P1    
ATOM   3458  CG  TRP P 253       1.670  24.404   4.223  1.00  0.00      P1   C
ATOM   3459  CD1 TRP P 253       1.186  24.068   5.455  1.00  0.00      P1   C
ATOM   3460  HD1 TRP P 253       0.721  23.114   5.656  1.00  0.00      P1    
ATOM   3461  NE1 TRP P 253       1.590  25.019   6.393  1.00  0.00      P1   N
ATOM   3462  HE1 TRP P 253       1.269  25.058   7.314  1.00  0.00      P1    
ATOM   3463  CE2 TRP P 253       2.320  26.021   5.731  1.00  0.00      P1   C
ATOM   3464  CD2 TRP P 253       2.383  25.648   4.344  1.00  0.00      P1   C
ATOM   3465  CE3 TRP P 253       3.228  26.339   3.509  1.00  0.00      P1   C
ATOM   3466  HE3 TRP P 253       3.349  26.180   2.448  1.00  0.00      P1    
ATOM   3467  CZ3 TRP P 253       3.732  27.542   3.945  1.00  0.00      P1   C
ATOM   3468  HZ3 TRP P 253       4.338  28.152   3.291  1.00  0.00      P1    
ATOM   3469  CZ2 TRP P 253       3.072  27.030   6.210  1.00  0.00      P1   C
ATOM   3470  HZ2 TRP P 253       3.187  27.169   7.275  1.00  0.00      P1    
ATOM   3471  CH2 TRP P 253       3.719  27.853   5.284  1.00  0.00      P1   C
ATOM   3472  HH2 TRP P 253       4.262  28.694   5.690  1.00  0.00      P1    
ATOM   3473  C   TRP P 253       3.572  22.352   2.701  1.00  0.00      P1   C
ATOM   3474  O   TRP P 253       4.356  22.665   1.752  1.00  0.00      P1   O
ATOM   3475  N   LEU P 254       4.059  22.005   3.873  1.00  0.00      P1   N
ATOM   3476  HN  LEU P 254       3.341  21.776   4.526  1.00  0.00      P1    
ATOM   3477  CA  LEU P 254       5.467  21.911   4.162  1.00  0.00      P1   C
ATOM   3478  HA  LEU P 254       5.917  22.883   4.017  1.00  0.00      P1    
ATOM   3479  CB  LEU P 254       5.838  21.778   5.640  1.00  0.00      P1   C
ATOM   3480  HB1 LEU P 254       5.868  20.698   5.898  1.00  0.00      P1    
ATOM   3481  HB2 LEU P 254       6.870  22.173   5.756  1.00  0.00      P1    
ATOM   3482  CG  LEU P 254       4.917  22.576   6.596  1.00  0.00      P1   C
ATOM   3483  HG  LEU P 254       3.827  22.366   6.542  1.00  0.00      P1    
ATOM   3484  CD1 LEU P 254       5.446  22.247   8.038  1.00  0.00      P1   C
ATOM   3485 HD11 LEU P 254       4.840  22.808   8.781  1.00  0.00      P1    
ATOM   3486 HD12 LEU P 254       5.410  21.168   8.300  1.00  0.00      P1    
ATOM   3487 HD13 LEU P 254       6.529  22.448   8.178  1.00  0.00      P1    
ATOM   3488  CD2 LEU P 254       5.034  24.058   6.188  1.00  0.00      P1   C
ATOM   3489 HD21 LEU P 254       4.620  24.762   6.942  1.00  0.00      P1    
ATOM   3490 HD22 LEU P 254       6.098  24.329   6.018  1.00  0.00      P1    
ATOM   3491 HD23 LEU P 254       4.511  24.130   5.210  1.00  0.00      P1    
ATOM   3492  C   LEU P 254       6.178  20.885   3.293  1.00  0.00      P1   C
ATOM   3493  O   LEU P 254       7.221  21.070   2.714  1.00  0.00      P1   O
ATOM   3494  N   TYR P 255       5.614  19.672   3.066  1.00  0.00      P1   N
ATOM   3495  HN  TYR P 255       4.756  19.518   3.551  1.00  0.00      P1    
ATOM   3496  CA  TYR P 255       6.074  18.626   2.232  1.00  0.00      P1   C
ATOM   3497  HA  TYR P 255       7.103  18.526   2.544  1.00  0.00      P1    
ATOM   3498  CB  TYR P 255       5.215  17.349   2.398  1.00  0.00      P1   C
ATOM   3499  HB1 TYR P 255       4.151  17.568   2.161  1.00  0.00      P1    
ATOM   3500  HB2 TYR P 255       5.620  16.571   1.716  1.00  0.00      P1    
ATOM   3501  CG  TYR P 255       5.266  16.807   3.750  1.00  0.00      P1   C
ATOM   3502  CD1 TYR P 255       6.458  16.073   4.239  1.00  0.00      P1   C
ATOM   3503  HD1 TYR P 255       7.331  15.872   3.636  1.00  0.00      P1    
ATOM   3504  CE1 TYR P 255       6.605  15.747   5.568  1.00  0.00      P1   C
ATOM   3505  HE1 TYR P 255       7.433  15.151   5.921  1.00  0.00      P1    
ATOM   3506  CZ  TYR P 255       5.586  16.142   6.481  1.00  0.00      P1   C
ATOM   3507  OH  TYR P 255       5.575  15.666   7.815  1.00  0.00      P1   O
ATOM   3508  HH  TYR P 255       5.135  16.410   8.233  1.00  0.00      P1    
ATOM   3509  CD2 TYR P 255       4.346  17.166   4.680  1.00  0.00      P1   C
ATOM   3510  HD2 TYR P 255       3.527  17.811   4.397  1.00  0.00      P1    
ATOM   3511  CE2 TYR P 255       4.502  16.861   6.036  1.00  0.00      P1   C
ATOM   3512  HE2 TYR P 255       3.740  17.161   6.741  1.00  0.00      P1    
ATOM   3513  C   TYR P 255       6.093  18.972   0.744  1.00  0.00      P1   C
ATOM   3514  O   TYR P 255       6.963  18.434   0.014  1.00  0.00      P1   O
ATOM   3515  N   LEU P 256       5.232  19.905   0.269  1.00  0.00      P1   N
ATOM   3516  HN  LEU P 256       4.683  20.403   0.936  1.00  0.00      P1    
ATOM   3517  CA  LEU P 256       5.411  20.399  -1.091  1.00  0.00      P1   C
ATOM   3518  HA  LEU P 256       5.510  19.524  -1.715  1.00  0.00      P1    
ATOM   3519  CB  LEU P 256       4.163  21.296  -1.436  1.00  0.00      P1   C
ATOM   3520  HB1 LEU P 256       3.339  20.754  -0.923  1.00  0.00      P1    
ATOM   3521  HB2 LEU P 256       4.358  22.246  -0.894  1.00  0.00      P1    
ATOM   3522  CG  LEU P 256       3.880  21.507  -2.944  1.00  0.00      P1   C
ATOM   3523  HG  LEU P 256       2.950  22.078  -3.152  1.00  0.00      P1    
ATOM   3524  CD1 LEU P 256       4.935  22.337  -3.737  1.00  0.00      P1   C
ATOM   3525 HD11 LEU P 256       4.903  23.342  -3.265  1.00  0.00      P1    
ATOM   3526 HD12 LEU P 256       5.920  21.827  -3.678  1.00  0.00      P1    
ATOM   3527 HD13 LEU P 256       4.536  22.413  -4.771  1.00  0.00      P1    
ATOM   3528  CD2 LEU P 256       3.589  20.096  -3.550  1.00  0.00      P1   C
ATOM   3529 HD21 LEU P 256       3.041  19.424  -2.855  1.00  0.00      P1    
ATOM   3530 HD22 LEU P 256       2.897  20.159  -4.417  1.00  0.00      P1    
ATOM   3531 HD23 LEU P 256       4.506  19.584  -3.913  1.00  0.00      P1    
ATOM   3532  C   LEU P 256       6.744  21.139  -1.328  1.00  0.00      P1   C
ATOM   3533  O   LEU P 256       7.411  20.760  -2.257  1.00  0.00      P1   O
ATOM   3534  N   ILE P 257       7.296  21.948  -0.399  1.00  0.00      P1   N
ATOM   3535  HN  ILE P 257       6.774  22.225   0.404  1.00  0.00      P1    
ATOM   3536  CA  ILE P 257       8.645  22.530  -0.354  1.00  0.00      P1   C
ATOM   3537  HA  ILE P 257       8.733  23.105  -1.264  1.00  0.00      P1    
ATOM   3538  CB  ILE P 257       8.767  23.482   0.822  1.00  0.00      P1   C
ATOM   3539  HB  ILE P 257       9.011  23.007   1.796  1.00  0.00      P1    
ATOM   3540  CG2 ILE P 257       9.820  24.521   0.566  1.00  0.00      P1   C
ATOM   3541 HG21 ILE P 257      10.783  23.994   0.393  1.00  0.00      P1    
ATOM   3542 HG22 ILE P 257       9.656  25.096  -0.370  1.00  0.00      P1    
ATOM   3543 HG23 ILE P 257      10.100  25.123   1.456  1.00  0.00      P1    
ATOM   3544  CG1 ILE P 257       7.434  24.307   1.011  1.00  0.00      P1   C
ATOM   3545 HG11 ILE P 257       6.651  23.659   1.459  1.00  0.00      P1    
ATOM   3546 HG12 ILE P 257       7.698  25.123   1.717  1.00  0.00      P1    
ATOM   3547  CD  ILE P 257       6.846  24.965  -0.216  1.00  0.00      P1   C
ATOM   3548  HD1 ILE P 257       7.571  25.694  -0.636  1.00  0.00      P1    
ATOM   3549  HD2 ILE P 257       6.571  24.250  -1.021  1.00  0.00      P1    
ATOM   3550  HD3 ILE P 257       5.907  25.463   0.107  1.00  0.00      P1    
ATOM   3551  C   ILE P 257       9.782  21.586  -0.209  1.00  0.00      P1   C
ATOM   3552  O   ILE P 257      10.842  21.637  -0.814  1.00  0.00      P1   O
ATOM   3553  N   LEU P 258       9.528  20.525   0.633  1.00  0.00      P1   N
ATOM   3554  HN  LEU P 258       8.802  20.456   1.313  1.00  0.00      P1    
ATOM   3555  CA  LEU P 258      10.410  19.336   0.765  1.00  0.00      P1   C
ATOM   3556  HA  LEU P 258      11.418  19.684   0.934  1.00  0.00      P1    
ATOM   3557  CB  LEU P 258       9.948  18.384   1.871  1.00  0.00      P1   C
ATOM   3558  HB1 LEU P 258      10.042  18.987   2.800  1.00  0.00      P1    
ATOM   3559  HB2 LEU P 258       8.910  18.067   1.635  1.00  0.00      P1    
ATOM   3560  CG  LEU P 258      10.874  17.184   2.114  1.00  0.00      P1   C
ATOM   3561  HG  LEU P 258      10.980  16.633   1.155  1.00  0.00      P1    
ATOM   3562  CD1 LEU P 258      12.369  17.597   2.534  1.00  0.00      P1   C
ATOM   3563 HD11 LEU P 258      12.331  18.323   3.374  1.00  0.00      P1    
ATOM   3564 HD12 LEU P 258      12.848  16.627   2.783  1.00  0.00      P1    
ATOM   3565 HD13 LEU P 258      12.806  18.163   1.683  1.00  0.00      P1    
ATOM   3566  CD2 LEU P 258      10.221  16.302   3.201  1.00  0.00      P1   C
ATOM   3567 HD21 LEU P 258      10.802  15.362   3.305  1.00  0.00      P1    
ATOM   3568 HD22 LEU P 258      10.249  16.862   4.160  1.00  0.00      P1    
ATOM   3569 HD23 LEU P 258       9.251  15.939   2.799  1.00  0.00      P1    
ATOM   3570  C   LEU P 258      10.559  18.707  -0.553  1.00  0.00      P1   C
ATOM   3571  O   LEU P 258      11.673  18.325  -0.918  1.00  0.00      P1   O
ATOM   3572  N   GLY P 259       9.493  18.554  -1.381  1.00  0.00      P1   N
ATOM   3573  HN  GLY P 259       8.618  18.927  -1.082  1.00  0.00      P1    
ATOM   3574  CA  GLY P 259       9.475  18.011  -2.728  1.00  0.00      P1   C
ATOM   3575  HA1 GLY P 259       8.421  17.957  -2.959  1.00  0.00      P1    
ATOM   3576  HA2 GLY P 259      10.006  17.071  -2.758  1.00  0.00      P1    
ATOM   3577  C   GLY P 259      10.122  18.843  -3.786  1.00  0.00      P1   C
ATOM   3578  O   GLY P 259      10.988  18.333  -4.496  1.00  0.00      P1   O
ATOM   3579  N   ILE P 260       9.776  20.158  -3.776  1.00  0.00      P1   N
ATOM   3580  HN  ILE P 260       9.148  20.583  -3.128  1.00  0.00      P1    
ATOM   3581  CA  ILE P 260      10.449  21.156  -4.577  1.00  0.00      P1   C
ATOM   3582  HA  ILE P 260      10.215  20.869  -5.591  1.00  0.00      P1    
ATOM   3583  CB  ILE P 260      10.041  22.645  -4.472  1.00  0.00      P1   C
ATOM   3584  HB  ILE P 260      10.124  22.944  -3.405  1.00  0.00      P1    
ATOM   3585  CG2 ILE P 260      10.788  23.619  -5.378  1.00  0.00      P1   C
ATOM   3586 HG21 ILE P 260      10.715  24.632  -4.927  1.00  0.00      P1    
ATOM   3587 HG22 ILE P 260      11.860  23.406  -5.579  1.00  0.00      P1    
ATOM   3588 HG23 ILE P 260      10.293  23.663  -6.372  1.00  0.00      P1    
ATOM   3589  CG1 ILE P 260       8.535  22.730  -4.831  1.00  0.00      P1   C
ATOM   3590 HG11 ILE P 260       8.383  22.470  -5.901  1.00  0.00      P1    
ATOM   3591 HG12 ILE P 260       8.038  21.873  -4.328  1.00  0.00      P1    
ATOM   3592  CD  ILE P 260       7.948  24.060  -4.505  1.00  0.00      P1   C
ATOM   3593  HD1 ILE P 260       7.955  24.243  -3.410  1.00  0.00      P1    
ATOM   3594  HD2 ILE P 260       8.402  24.828  -5.168  1.00  0.00      P1    
ATOM   3595  HD3 ILE P 260       6.911  24.202  -4.879  1.00  0.00      P1    
ATOM   3596  C   ILE P 260      11.992  21.136  -4.456  1.00  0.00      P1   C
ATOM   3597  O   ILE P 260      12.642  20.973  -5.519  1.00  0.00      P1   O
ATOM   3598  N   ILE P 261      12.600  21.127  -3.229  1.00  0.00      P1   N
ATOM   3599  HN  ILE P 261      12.057  21.322  -2.417  1.00  0.00      P1    
ATOM   3600  CA  ILE P 261      14.048  20.977  -3.046  1.00  0.00      P1   C
ATOM   3601  HA  ILE P 261      14.476  21.650  -3.774  1.00  0.00      P1    
ATOM   3602  CB  ILE P 261      14.585  21.151  -1.659  1.00  0.00      P1   C
ATOM   3603  HB  ILE P 261      14.020  20.436  -1.024  1.00  0.00      P1    
ATOM   3604  CG2 ILE P 261      16.047  20.802  -1.444  1.00  0.00      P1   C
ATOM   3605 HG21 ILE P 261      16.184  19.724  -1.677  1.00  0.00      P1    
ATOM   3606 HG22 ILE P 261      16.768  21.351  -2.087  1.00  0.00      P1    
ATOM   3607 HG23 ILE P 261      16.388  21.014  -0.409  1.00  0.00      P1    
ATOM   3608  CG1 ILE P 261      14.265  22.551  -1.175  1.00  0.00      P1   C
ATOM   3609 HG11 ILE P 261      15.092  23.277  -1.329  1.00  0.00      P1    
ATOM   3610 HG12 ILE P 261      13.428  23.068  -1.691  1.00  0.00      P1    
ATOM   3611  CD  ILE P 261      13.945  22.609   0.343  1.00  0.00      P1   C
ATOM   3612  HD1 ILE P 261      14.909  22.635   0.895  1.00  0.00      P1    
ATOM   3613  HD2 ILE P 261      13.414  23.564   0.545  1.00  0.00      P1    
ATOM   3614  HD3 ILE P 261      13.320  21.787   0.752  1.00  0.00      P1    
ATOM   3615  C   ILE P 261      14.634  19.611  -3.557  1.00  0.00      P1   C
ATOM   3616  O   ILE P 261      15.598  19.583  -4.309  1.00  0.00      P1   O
ATOM   3617  N   PHE P 262      13.949  18.482  -3.165  1.00  0.00      P1   N
ATOM   3618  HN  PHE P 262      13.172  18.529  -2.542  1.00  0.00      P1    
ATOM   3619  CA  PHE P 262      14.258  17.200  -3.772  1.00  0.00      P1   C
ATOM   3620  HA  PHE P 262      15.327  17.072  -3.685  1.00  0.00      P1    
ATOM   3621  CB  PHE P 262      13.579  15.985  -3.081  1.00  0.00      P1   C
ATOM   3622  HB1 PHE P 262      12.536  16.304  -2.867  1.00  0.00      P1    
ATOM   3623  HB2 PHE P 262      13.761  15.094  -3.719  1.00  0.00      P1    
ATOM   3624  CG  PHE P 262      14.349  15.696  -1.810  1.00  0.00      P1   C
ATOM   3625  CD1 PHE P 262      13.710  15.756  -0.531  1.00  0.00      P1   C
ATOM   3626  HD1 PHE P 262      12.677  16.066  -0.573  1.00  0.00      P1    
ATOM   3627  CE1 PHE P 262      14.408  15.429   0.620  1.00  0.00      P1   C
ATOM   3628  HE1 PHE P 262      13.810  15.346   1.515  1.00  0.00      P1    
ATOM   3629  CZ  PHE P 262      15.737  14.915   0.549  1.00  0.00      P1   C
ATOM   3630  HZ  PHE P 262      16.193  14.573   1.467  1.00  0.00      P1    
ATOM   3631  CD2 PHE P 262      15.677  15.210  -1.864  1.00  0.00      P1   C
ATOM   3632  HD2 PHE P 262      16.159  15.006  -2.809  1.00  0.00      P1    
ATOM   3633  CE2 PHE P 262      16.371  14.839  -0.669  1.00  0.00      P1   C
ATOM   3634  HE2 PHE P 262      17.363  14.414  -0.694  1.00  0.00      P1    
ATOM   3635  C   PHE P 262      14.158  17.076  -5.298  1.00  0.00      P1   C
ATOM   3636  O   PHE P 262      15.153  16.649  -5.879  1.00  0.00      P1   O
ATOM   3637  N   GLY P 263      13.100  17.723  -5.862  1.00  0.00      P1   N
ATOM   3638  HN  GLY P 263      12.374  17.955  -5.218  1.00  0.00      P1    
ATOM   3639  CA  GLY P 263      12.883  17.929  -7.301  1.00  0.00      P1   C
ATOM   3640  HA1 GLY P 263      12.128  18.690  -7.437  1.00  0.00      P1    
ATOM   3641  HA2 GLY P 263      12.667  16.979  -7.768  1.00  0.00      P1    
ATOM   3642  C   GLY P 263      14.027  18.473  -8.164  1.00  0.00      P1   C
ATOM   3643  O   GLY P 263      14.374  17.887  -9.202  1.00  0.00      P1   O
ATOM   3644  N   ILE P 264      14.705  19.529  -7.607  1.00  0.00      P1   N
ATOM   3645  HN  ILE P 264      14.482  19.969  -6.740  1.00  0.00      P1    
ATOM   3646  CA  ILE P 264      15.799  20.123  -8.352  1.00  0.00      P1   C
ATOM   3647  HA  ILE P 264      15.720  19.895  -9.405  1.00  0.00      P1    
ATOM   3648  CB  ILE P 264      15.751  21.625  -8.167  1.00  0.00      P1   C
ATOM   3649  HB  ILE P 264      14.771  22.102  -8.386  1.00  0.00      P1    
ATOM   3650  CG2 ILE P 264      16.019  22.078  -6.675  1.00  0.00      P1   C
ATOM   3651 HG21 ILE P 264      15.306  21.794  -5.872  1.00  0.00      P1    
ATOM   3652 HG22 ILE P 264      17.022  21.739  -6.340  1.00  0.00      P1    
ATOM   3653 HG23 ILE P 264      16.065  23.183  -6.570  1.00  0.00      P1    
ATOM   3654  CG1 ILE P 264      16.801  22.395  -9.057  1.00  0.00      P1   C
ATOM   3655 HG11 ILE P 264      16.780  23.469  -8.777  1.00  0.00      P1    
ATOM   3656 HG12 ILE P 264      17.856  22.182  -8.778  1.00  0.00      P1    
ATOM   3657  CD  ILE P 264      16.681  22.065 -10.520  1.00  0.00      P1   C
ATOM   3658  HD1 ILE P 264      17.438  21.319 -10.843  1.00  0.00      P1    
ATOM   3659  HD2 ILE P 264      15.683  21.672 -10.812  1.00  0.00      P1    
ATOM   3660  HD3 ILE P 264      16.939  22.915 -11.186  1.00  0.00      P1    
ATOM   3661  C   ILE P 264      17.187  19.441  -8.044  1.00  0.00      P1   C
ATOM   3662  O   ILE P 264      18.028  19.339  -8.900  1.00  0.00      P1   O
ATOM   3663  N   PHE P 265      17.333  18.782  -6.859  1.00  0.00      P1   N
ATOM   3664  HN  PHE P 265      16.677  18.856  -6.111  1.00  0.00      P1    
ATOM   3665  CA  PHE P 265      18.594  18.230  -6.470  1.00  0.00      P1   C
ATOM   3666  HA  PHE P 265      19.359  18.925  -6.784  1.00  0.00      P1    
ATOM   3667  CB  PHE P 265      18.789  18.229  -4.933  1.00  0.00      P1   C
ATOM   3668  HB1 PHE P 265      18.813  19.272  -4.552  1.00  0.00      P1    
ATOM   3669  HB2 PHE P 265      17.892  17.670  -4.589  1.00  0.00      P1    
ATOM   3670  CG  PHE P 265      20.033  17.572  -4.570  1.00  0.00      P1   C
ATOM   3671  CD1 PHE P 265      21.224  18.139  -4.945  1.00  0.00      P1   C
ATOM   3672  HD1 PHE P 265      21.085  19.097  -5.423  1.00  0.00      P1    
ATOM   3673  CE1 PHE P 265      22.499  17.548  -4.737  1.00  0.00      P1   C
ATOM   3674  HE1 PHE P 265      23.400  17.973  -5.154  1.00  0.00      P1    
ATOM   3675  CZ  PHE P 265      22.530  16.371  -4.044  1.00  0.00      P1   C
ATOM   3676  HZ  PHE P 265      23.425  15.849  -3.739  1.00  0.00      P1    
ATOM   3677  CD2 PHE P 265      20.109  16.354  -3.853  1.00  0.00      P1   C
ATOM   3678  HD2 PHE P 265      19.201  15.958  -3.422  1.00  0.00      P1    
ATOM   3679  CE2 PHE P 265      21.358  15.791  -3.624  1.00  0.00      P1   C
ATOM   3680  HE2 PHE P 265      21.356  14.839  -3.113  1.00  0.00      P1    
ATOM   3681  C   PHE P 265      18.766  16.937  -7.234  1.00  0.00      P1   C
ATOM   3682  O   PHE P 265      19.842  16.452  -7.526  1.00  0.00      P1   O
ATOM   3683  N   GLY P 266      17.641  16.398  -7.733  1.00  0.00      P1   N
ATOM   3684  HN  GLY P 266      16.797  16.920  -7.641  1.00  0.00      P1    
ATOM   3685  CA  GLY P 266      17.640  15.108  -8.565  1.00  0.00      P1   C
ATOM   3686  HA1 GLY P 266      16.595  14.936  -8.777  1.00  0.00      P1    
ATOM   3687  HA2 GLY P 266      18.172  14.519  -7.833  1.00  0.00      P1    
ATOM   3688  C   GLY P 266      18.365  15.099  -9.922  1.00  0.00      P1   C
ATOM   3689  O   GLY P 266      19.289  14.306 -10.214  1.00  0.00      P1   O
ATOM   3690  N   PRO P 267      18.128  16.059 -10.791  1.00  0.00      P1   N
ATOM   3691  CD  PRO P 267      16.810  16.668 -11.008  1.00  0.00      P1   C
ATOM   3692  HD1 PRO P 267      16.735  17.542 -10.327  1.00  0.00      P1    
ATOM   3693  HD2 PRO P 267      16.023  15.890 -10.914  1.00  0.00      P1    
ATOM   3694  CA  PRO P 267      19.051  16.254 -11.840  1.00  0.00      P1   C
ATOM   3695  HA  PRO P 267      19.145  15.303 -12.344  1.00  0.00      P1    
ATOM   3696  CB  PRO P 267      18.443  17.427 -12.616  1.00  0.00      P1   C
ATOM   3697  HB1 PRO P 267      18.813  17.494 -13.661  1.00  0.00      P1    
ATOM   3698  HB2 PRO P 267      18.674  18.425 -12.184  1.00  0.00      P1    
ATOM   3699  CG  PRO P 267      16.934  17.247 -12.378  1.00  0.00      P1   C
ATOM   3700  HG1 PRO P 267      16.483  16.582 -13.146  1.00  0.00      P1    
ATOM   3701  HG2 PRO P 267      16.482  18.257 -12.476  1.00  0.00      P1    
ATOM   3702  C   PRO P 267      20.457  16.685 -11.448  1.00  0.00      P1   C
ATOM   3703  O   PRO P 267      21.399  16.171 -12.105  1.00  0.00      P1   O
ATOM   3704  N   ILE P 268      20.692  17.460 -10.417  1.00  0.00      P1   N
ATOM   3705  HN  ILE P 268      20.056  17.887  -9.778  1.00  0.00      P1    
ATOM   3706  CA  ILE P 268      22.049  17.797 -10.069  1.00  0.00      P1   C
ATOM   3707  HA  ILE P 268      22.640  17.973 -10.955  1.00  0.00      P1    
ATOM   3708  CB  ILE P 268      21.996  18.940  -8.952  1.00  0.00      P1   C
ATOM   3709  HB  ILE P 268      21.363  18.656  -8.085  1.00  0.00      P1    
ATOM   3710  CG2 ILE P 268      23.413  19.291  -8.365  1.00  0.00      P1   C
ATOM   3711 HG21 ILE P 268      23.356  20.187  -7.710  1.00  0.00      P1    
ATOM   3712 HG22 ILE P 268      23.877  18.436  -7.828  1.00  0.00      P1    
ATOM   3713 HG23 ILE P 268      24.057  19.420  -9.261  1.00  0.00      P1    
ATOM   3714  CG1 ILE P 268      21.258  20.140  -9.527  1.00  0.00      P1   C
ATOM   3715 HG11 ILE P 268      21.885  20.697 -10.256  1.00  0.00      P1    
ATOM   3716 HG12 ILE P 268      20.289  19.828  -9.971  1.00  0.00      P1    
ATOM   3717  CD  ILE P 268      20.815  21.152  -8.427  1.00  0.00      P1   C
ATOM   3718  HD1 ILE P 268      20.276  21.984  -8.929  1.00  0.00      P1    
ATOM   3719  HD2 ILE P 268      20.156  20.627  -7.703  1.00  0.00      P1    
ATOM   3720  HD3 ILE P 268      21.688  21.671  -7.977  1.00  0.00      P1    
ATOM   3721  C   ILE P 268      22.819  16.636  -9.481  1.00  0.00      P1   C
ATOM   3722  O   ILE P 268      23.934  16.362  -9.889  1.00  0.00      P1   O
ATOM   3723  N   PHE P 269      22.203  15.748  -8.624  1.00  0.00      P1   N
ATOM   3724  HN  PHE P 269      21.286  15.897  -8.263  1.00  0.00      P1    
ATOM   3725  CA  PHE P 269      22.777  14.484  -8.214  1.00  0.00      P1   C
ATOM   3726  HA  PHE P 269      23.628  14.822  -7.642  1.00  0.00      P1    
ATOM   3727  CB  PHE P 269      21.833  13.875  -7.103  1.00  0.00      P1   C
ATOM   3728  HB1 PHE P 269      21.586  14.642  -6.337  1.00  0.00      P1    
ATOM   3729  HB2 PHE P 269      20.874  13.536  -7.549  1.00  0.00      P1    
ATOM   3730  CG  PHE P 269      22.605  12.882  -6.337  1.00  0.00      P1   C
ATOM   3731  CD1 PHE P 269      23.746  13.244  -5.620  1.00  0.00      P1   C
ATOM   3732  HD1 PHE P 269      24.176  14.233  -5.664  1.00  0.00      P1    
ATOM   3733  CE1 PHE P 269      24.501  12.336  -4.955  1.00  0.00      P1   C
ATOM   3734  HE1 PHE P 269      25.372  12.694  -4.426  1.00  0.00      P1    
ATOM   3735  CZ  PHE P 269      24.160  10.976  -4.985  1.00  0.00      P1   C
ATOM   3736  HZ  PHE P 269      24.720  10.212  -4.465  1.00  0.00      P1    
ATOM   3737  CD2 PHE P 269      22.228  11.529  -6.323  1.00  0.00      P1   C
ATOM   3738  HD2 PHE P 269      21.435  11.261  -7.005  1.00  0.00      P1    
ATOM   3739  CE2 PHE P 269      23.016  10.553  -5.700  1.00  0.00      P1   C
ATOM   3740  HE2 PHE P 269      22.635   9.547  -5.603  1.00  0.00      P1    
ATOM   3741  C   PHE P 269      23.078  13.487  -9.349  1.00  0.00      P1   C
ATOM   3742  O   PHE P 269      24.137  12.890  -9.345  1.00  0.00      P1   O
ATOM   3743  N   ASN P 270      22.170  13.279 -10.351  1.00  0.00      P1   N
ATOM   3744  HN  ASN P 270      21.317  13.795 -10.311  1.00  0.00      P1    
ATOM   3745  CA  ASN P 270      22.464  12.458 -11.479  1.00  0.00      P1   C
ATOM   3746  HA  ASN P 270      22.655  11.468 -11.093  1.00  0.00      P1    
ATOM   3747  CB  ASN P 270      21.262  12.300 -12.325  1.00  0.00      P1   C
ATOM   3748  HB1 ASN P 270      20.929  13.293 -12.695  1.00  0.00      P1    
ATOM   3749  HB2 ASN P 270      21.475  11.817 -13.303  1.00  0.00      P1    
ATOM   3750  CG  ASN P 270      19.973  11.694 -11.718  1.00  0.00      P1   C
ATOM   3751  OD1 ASN P 270      20.018  11.300 -10.603  1.00  0.00      P1   O
ATOM   3752  ND2 ASN P 270      18.925  11.511 -12.476  1.00  0.00      P1   N
ATOM   3753 HD21 ASN P 270      18.136  11.070 -12.048  1.00  0.00      P1    
ATOM   3754 HD22 ASN P 270      18.943  11.825 -13.426  1.00  0.00      P1    
ATOM   3755  C   ASN P 270      23.551  12.958 -12.437  1.00  0.00      P1   C
ATOM   3756  O   ASN P 270      24.388  12.181 -12.846  1.00  0.00      P1   O
ATOM   3757  N   LYS P 271      23.520  14.268 -12.695  1.00  0.00      P1   N
ATOM   3758  HN  LYS P 271      22.748  14.834 -12.417  1.00  0.00      P1    
ATOM   3759  CA  LYS P 271      24.642  14.928 -13.399  1.00  0.00      P1   C
ATOM   3760  HA  LYS P 271      24.743  14.496 -14.384  1.00  0.00      P1    
ATOM   3761  CB  LYS P 271      24.436  16.451 -13.525  1.00  0.00      P1   C
ATOM   3762  HB1 LYS P 271      23.477  16.452 -14.086  1.00  0.00      P1    
ATOM   3763  HB2 LYS P 271      24.170  16.835 -12.518  1.00  0.00      P1    
ATOM   3764  CG  LYS P 271      25.583  17.215 -14.258  1.00  0.00      P1   C
ATOM   3765  HG1 LYS P 271      25.230  18.268 -14.239  1.00  0.00      P1    
ATOM   3766  HG2 LYS P 271      26.453  17.222 -13.566  1.00  0.00      P1    
ATOM   3767  CD  LYS P 271      25.877  16.832 -15.739  1.00  0.00      P1   C
ATOM   3768  HD1 LYS P 271      26.471  17.740 -15.980  1.00  0.00      P1    
ATOM   3769  HD2 LYS P 271      26.377  15.855 -15.567  1.00  0.00      P1    
ATOM   3770  CE  LYS P 271      24.545  16.777 -16.536  1.00  0.00      P1   C
ATOM   3771  HE1 LYS P 271      23.895  15.983 -16.110  1.00  0.00      P1    
ATOM   3772  HE2 LYS P 271      24.055  17.769 -16.434  1.00  0.00      P1    
ATOM   3773  NZ  LYS P 271      24.761  16.606 -17.983  1.00  0.00      P1   N
ATOM   3774  HZ1 LYS P 271      23.887  16.269 -18.434  1.00  0.00      P1    
ATOM   3775  HZ2 LYS P 271      25.094  17.478 -18.442  1.00  0.00      P1    
ATOM   3776  HZ3 LYS P 271      25.538  15.975 -18.267  1.00  0.00      P1    
ATOM   3777  C   LYS P 271      25.946  14.730 -12.578  1.00  0.00      P1   C
ATOM   3778  O   LYS P 271      27.004  14.383 -13.134  1.00  0.00      P1   O
ATOM   3779  N   TRP P 272      25.888  14.965 -11.278  1.00  0.00      P1   N
ATOM   3780  HN  TRP P 272      25.078  15.269 -10.784  1.00  0.00      P1    
ATOM   3781  CA  TRP P 272      27.143  14.836 -10.460  1.00  0.00      P1   C
ATOM   3782  HA  TRP P 272      27.882  15.492 -10.896  1.00  0.00      P1    
ATOM   3783  CB  TRP P 272      26.914  15.239  -8.951  1.00  0.00      P1   C
ATOM   3784  HB1 TRP P 272      25.965  14.825  -8.549  1.00  0.00      P1    
ATOM   3785  HB2 TRP P 272      27.759  14.877  -8.327  1.00  0.00      P1    
ATOM   3786  CG  TRP P 272      26.706  16.691  -8.716  1.00  0.00      P1   C
ATOM   3787  CD1 TRP P 272      26.617  17.735  -9.638  1.00  0.00      P1   C
ATOM   3788  HD1 TRP P 272      26.639  17.717 -10.717  1.00  0.00      P1    
ATOM   3789  NE1 TRP P 272      26.660  18.895  -8.999  1.00  0.00      P1   N
ATOM   3790  HE1 TRP P 272      26.754  19.783  -9.393  1.00  0.00      P1    
ATOM   3791  CE2 TRP P 272      26.577  18.663  -7.647  1.00  0.00      P1   C
ATOM   3792  CD2 TRP P 272      26.494  17.273  -7.422  1.00  0.00      P1   C
ATOM   3793  CE3 TRP P 272      26.286  16.775  -6.153  1.00  0.00      P1   C
ATOM   3794  HE3 TRP P 272      26.222  15.711  -5.982  1.00  0.00      P1    
ATOM   3795  CZ3 TRP P 272      26.237  17.672  -5.095  1.00  0.00      P1   C
ATOM   3796  HZ3 TRP P 272      26.038  17.228  -4.132  1.00  0.00      P1    
ATOM   3797  CZ2 TRP P 272      26.568  19.565  -6.561  1.00  0.00      P1   C
ATOM   3798  HZ2 TRP P 272      26.851  20.599  -6.692  1.00  0.00      P1    
ATOM   3799  CH2 TRP P 272      26.379  19.058  -5.303  1.00  0.00      P1   C
ATOM   3800  HH2 TRP P 272      26.621  19.697  -4.466  1.00  0.00      P1    
ATOM   3801  C   TRP P 272      27.748  13.456 -10.459  1.00  0.00      P1   C
ATOM   3802  O   TRP P 272      28.977  13.309 -10.423  1.00  0.00      P1   O
ATOM   3803  N   VAL P 273      26.971  12.359 -10.454  1.00  0.00      P1   N
ATOM   3804  HN  VAL P 273      26.001  12.572 -10.550  1.00  0.00      P1    
ATOM   3805  CA  VAL P 273      27.445  10.938 -10.361  1.00  0.00      P1   C
ATOM   3806  HA  VAL P 273      28.234  10.901  -9.625  1.00  0.00      P1    
ATOM   3807  CB  VAL P 273      26.478   9.975  -9.677  1.00  0.00      P1   C
ATOM   3808  HB  VAL P 273      27.052   9.032  -9.552  1.00  0.00      P1    
ATOM   3809  CG1 VAL P 273      26.193  10.346  -8.235  1.00  0.00      P1   C
ATOM   3810 HG11 VAL P 273      25.458  11.168  -8.103  1.00  0.00      P1    
ATOM   3811 HG12 VAL P 273      25.795   9.504  -7.629  1.00  0.00      P1    
ATOM   3812 HG13 VAL P 273      27.161  10.599  -7.750  1.00  0.00      P1    
ATOM   3813  CG2 VAL P 273      25.183   9.725 -10.459  1.00  0.00      P1   C
ATOM   3814 HG21 VAL P 273      25.379   9.168 -11.400  1.00  0.00      P1    
ATOM   3815 HG22 VAL P 273      24.390   9.184  -9.900  1.00  0.00      P1    
ATOM   3816 HG23 VAL P 273      24.695  10.681 -10.745  1.00  0.00      P1    
ATOM   3817  C   VAL P 273      28.005  10.347 -11.641  1.00  0.00      P1   C
ATOM   3818  O   VAL P 273      29.017   9.722 -11.707  1.00  0.00      P1   O
ATOM   3819  N   LEU P 274      27.403  10.658 -12.846  1.00  0.00      P1   N
ATOM   3820  HN  LEU P 274      26.517  11.101 -12.962  1.00  0.00      P1    
ATOM   3821  CA  LEU P 274      27.878  10.339 -14.098  1.00  0.00      P1   C
ATOM   3822  HA  LEU P 274      28.289   9.341 -14.051  1.00  0.00      P1    
ATOM   3823  CB  LEU P 274      26.648  10.443 -15.097  1.00  0.00      P1   C
ATOM   3824  HB1 LEU P 274      26.053  11.377 -15.010  1.00  0.00      P1    
ATOM   3825  HB2 LEU P 274      27.027  10.355 -16.138  1.00  0.00      P1    
ATOM   3826  CG  LEU P 274      25.581   9.321 -14.852  1.00  0.00      P1   C
ATOM   3827  HG  LEU P 274      25.310   9.475 -13.786  1.00  0.00      P1    
ATOM   3828  CD1 LEU P 274      24.343   9.564 -15.668  1.00  0.00      P1   C
ATOM   3829 HD11 LEU P 274      24.568   9.496 -16.754  1.00  0.00      P1    
ATOM   3830 HD12 LEU P 274      23.525   8.850 -15.434  1.00  0.00      P1    
ATOM   3831 HD13 LEU P 274      23.856  10.542 -15.466  1.00  0.00      P1    
ATOM   3832  CD2 LEU P 274      26.087   7.935 -14.964  1.00  0.00      P1   C
ATOM   3833 HD21 LEU P 274      27.146   7.824 -14.647  1.00  0.00      P1    
ATOM   3834 HD22 LEU P 274      25.560   7.261 -14.255  1.00  0.00      P1    
ATOM   3835 HD23 LEU P 274      26.053   7.575 -16.015  1.00  0.00      P1    
ATOM   3836  C   LEU P 274      28.942  11.219 -14.537  1.00  0.00      P1   C
ATOM   3837  O   LEU P 274      29.746  10.765 -15.334  1.00  0.00      P1   O
ATOM   3838  N   GLY P 275      28.989  12.490 -14.118  1.00  0.00      P1   N
ATOM   3839  HN  GLY P 275      28.299  12.942 -13.559  1.00  0.00      P1    
ATOM   3840  CA  GLY P 275      30.101  13.462 -14.450  1.00  0.00      P1   C
ATOM   3841  HA1 GLY P 275      29.817  14.418 -14.036  1.00  0.00      P1    
ATOM   3842  HA2 GLY P 275      30.233  13.477 -15.522  1.00  0.00      P1    
ATOM   3843  C   GLY P 275      31.338  13.109 -13.851  1.00  0.00      P1   C
ATOM   3844  O   GLY P 275      32.407  13.174 -14.451  1.00  0.00      P1   O
ATOM   3845  N   MET P 276      31.280  12.783 -12.572  1.00  0.00      P1   N
ATOM   3846  HN  MET P 276      30.431  12.741 -12.050  1.00  0.00      P1    
ATOM   3847  CA  MET P 276      32.443  12.359 -11.849  1.00  0.00      P1   C
ATOM   3848  HA  MET P 276      33.329  12.914 -12.118  1.00  0.00      P1    
ATOM   3849  CB  MET P 276      32.336  12.691 -10.308  1.00  0.00      P1   C
ATOM   3850  HB1 MET P 276      32.201  13.792 -10.246  1.00  0.00      P1    
ATOM   3851  HB2 MET P 276      31.363  12.222 -10.051  1.00  0.00      P1    
ATOM   3852  CG  MET P 276      33.475  12.145  -9.412  1.00  0.00      P1   C
ATOM   3853  HG1 MET P 276      33.082  12.076  -8.375  1.00  0.00      P1    
ATOM   3854  HG2 MET P 276      33.674  11.078  -9.648  1.00  0.00      P1    
ATOM   3855  SD  MET P 276      35.092  13.095  -9.375  1.00  0.00      P1   S
ATOM   3856  CE  MET P 276      35.668  12.024  -7.955  1.00  0.00      P1   C
ATOM   3857  HE1 MET P 276      35.569  10.958  -8.251  1.00  0.00      P1    
ATOM   3858  HE2 MET P 276      36.693  12.357  -7.684  1.00  0.00      P1    
ATOM   3859  HE3 MET P 276      35.131  12.158  -6.992  1.00  0.00      P1    
ATOM   3860  C   MET P 276      32.803  10.925 -12.146  1.00  0.00      P1   C
ATOM   3861  O   MET P 276      33.951  10.565 -12.026  1.00  0.00      P1   O
ATOM   3862  N   GLN P 277      31.884  10.086 -12.542  1.00  0.00      P1   N
ATOM   3863  HN  GLN P 277      30.907  10.194 -12.373  1.00  0.00      P1    
ATOM   3864  CA  GLN P 277      32.335   8.842 -13.207  1.00  0.00      P1   C
ATOM   3865  HA  GLN P 277      32.952   8.321 -12.490  1.00  0.00      P1    
ATOM   3866  CB  GLN P 277      31.120   7.910 -13.614  1.00  0.00      P1   C
ATOM   3867  HB1 GLN P 277      30.555   7.785 -12.665  1.00  0.00      P1    
ATOM   3868  HB2 GLN P 277      30.396   8.360 -14.327  1.00  0.00      P1    
ATOM   3869  CG  GLN P 277      31.517   6.591 -14.251  1.00  0.00      P1   C
ATOM   3870  HG1 GLN P 277      31.736   6.735 -15.330  1.00  0.00      P1    
ATOM   3871  HG2 GLN P 277      32.359   6.155 -13.671  1.00  0.00      P1    
ATOM   3872  CD  GLN P 277      30.341   5.575 -14.268  1.00  0.00      P1   C
ATOM   3873  OE1 GLN P 277      29.401   5.724 -15.086  1.00  0.00      P1   O
ATOM   3874  NE2 GLN P 277      30.444   4.530 -13.404  1.00  0.00      P1   N
ATOM   3875 HE21 GLN P 277      29.667   3.903 -13.353  1.00  0.00      P1    
ATOM   3876 HE22 GLN P 277      31.005   4.575 -12.577  1.00  0.00      P1    
ATOM   3877  C   GLN P 277      33.262   8.961 -14.388  1.00  0.00      P1   C
ATOM   3878  O   GLN P 277      34.323   8.236 -14.518  1.00  0.00      P1   O
ATOM   3879  N   ASP P 278      32.988   9.914 -15.315  1.00  0.00      P1   N
ATOM   3880  HN  ASP P 278      32.117  10.395 -15.369  1.00  0.00      P1    
ATOM   3881  CA  ASP P 278      33.918  10.157 -16.497  1.00  0.00      P1   C
ATOM   3882  HA  ASP P 278      34.170   9.196 -16.920  1.00  0.00      P1    
ATOM   3883  CB  ASP P 278      33.213  11.112 -17.521  1.00  0.00      P1   C
ATOM   3884  HB1 ASP P 278      32.413  11.662 -16.981  1.00  0.00      P1    
ATOM   3885  HB2 ASP P 278      33.897  11.830 -18.023  1.00  0.00      P1    
ATOM   3886  CG  ASP P 278      32.542  10.434 -18.711  1.00  0.00      P1   C
ATOM   3887  OD1 ASP P 278      31.752  11.086 -19.407  1.00  0.00      P1   O
ATOM   3888  OD2 ASP P 278      32.745   9.226 -18.931  1.00  0.00      P1   O
ATOM   3889  C   ASP P 278      35.210  10.795 -16.170  1.00  0.00      P1   C
ATOM   3890  O   ASP P 278      36.262  10.448 -16.786  1.00  0.00      P1   O
ATOM   3891  N   LEU P 279      35.168  11.797 -15.209  1.00  0.00      P1   N
ATOM   3892  HN  LEU P 279      34.296  12.111 -14.842  1.00  0.00      P1    
ATOM   3893  CA  LEU P 279      36.400  12.329 -14.600  1.00  0.00      P1   C
ATOM   3894  HA  LEU P 279      36.961  12.898 -15.327  1.00  0.00      P1    
ATOM   3895  CB  LEU P 279      36.053  13.400 -13.583  1.00  0.00      P1   C
ATOM   3896  HB1 LEU P 279      35.268  13.049 -12.879  1.00  0.00      P1    
ATOM   3897  HB2 LEU P 279      36.984  13.536 -12.993  1.00  0.00      P1    
ATOM   3898  CG  LEU P 279      35.581  14.713 -14.089  1.00  0.00      P1   C
ATOM   3899  HG  LEU P 279      34.899  14.650 -14.964  1.00  0.00      P1    
ATOM   3900  CD1 LEU P 279      34.735  15.381 -12.943  1.00  0.00      P1   C
ATOM   3901 HD11 LEU P 279      33.789  14.799 -12.908  1.00  0.00      P1    
ATOM   3902 HD12 LEU P 279      35.179  15.331 -11.926  1.00  0.00      P1    
ATOM   3903 HD13 LEU P 279      34.709  16.457 -13.218  1.00  0.00      P1    
ATOM   3904  CD2 LEU P 279      36.736  15.664 -14.522  1.00  0.00      P1   C
ATOM   3905 HD21 LEU P 279      37.331  15.810 -13.595  1.00  0.00      P1    
ATOM   3906 HD22 LEU P 279      37.334  15.241 -15.357  1.00  0.00      P1    
ATOM   3907 HD23 LEU P 279      36.281  16.669 -14.656  1.00  0.00      P1    
ATOM   3908  C   LEU P 279      37.356  11.339 -14.081  1.00  0.00      P1   C
ATOM   3909  O   LEU P 279      38.488  11.393 -14.405  1.00  0.00      P1   O
ATOM   3910  N   LEU P 280      36.890  10.342 -13.329  1.00  0.00      P1   N
ATOM   3911  HN  LEU P 280      35.912  10.167 -13.249  1.00  0.00      P1    
ATOM   3912  CA  LEU P 280      37.796   9.487 -12.669  1.00  0.00      P1   C
ATOM   3913  HA  LEU P 280      38.750   9.956 -12.480  1.00  0.00      P1    
ATOM   3914  CB  LEU P 280      37.071   9.024 -11.351  1.00  0.00      P1   C
ATOM   3915  HB1 LEU P 280      36.828  10.009 -10.898  1.00  0.00      P1    
ATOM   3916  HB2 LEU P 280      36.095   8.633 -11.709  1.00  0.00      P1    
ATOM   3917  CG  LEU P 280      37.846   8.062 -10.444  1.00  0.00      P1   C
ATOM   3918  HG  LEU P 280      38.114   7.118 -10.964  1.00  0.00      P1    
ATOM   3919  CD1 LEU P 280      39.195   8.678 -10.015  1.00  0.00      P1   C
ATOM   3920 HD11 LEU P 280      39.011   9.431  -9.220  1.00  0.00      P1    
ATOM   3921 HD12 LEU P 280      39.779   7.910  -9.463  1.00  0.00      P1    
ATOM   3922 HD13 LEU P 280      39.883   9.096 -10.780  1.00  0.00      P1    
ATOM   3923  CD2 LEU P 280      36.969   7.655  -9.190  1.00  0.00      P1   C
ATOM   3924 HD21 LEU P 280      36.781   8.514  -8.511  1.00  0.00      P1    
ATOM   3925 HD22 LEU P 280      36.059   7.154  -9.584  1.00  0.00      P1    
ATOM   3926 HD23 LEU P 280      37.510   6.939  -8.535  1.00  0.00      P1    
ATOM   3927  C   LEU P 280      38.263   8.327 -13.563  1.00  0.00      P1   C
ATOM   3928  O   LEU P 280      39.406   7.848 -13.388  1.00  0.00      P1   O
ATOM   3929  N   HSE P 281      37.457   7.907 -14.593  1.00  0.00      P1   N
ATOM   3930  HN  HSE P 281      36.556   8.331 -14.656  1.00  0.00      P1    
ATOM   3931  CA  HSE P 281      37.929   6.959 -15.582  1.00  0.00      P1   C
ATOM   3932  HA  HSE P 281      38.265   6.121 -14.989  1.00  0.00      P1    
ATOM   3933  CB  HSE P 281      36.814   6.390 -16.427  1.00  0.00      P1   C
ATOM   3934  HB1 HSE P 281      35.907   6.313 -15.791  1.00  0.00      P1    
ATOM   3935  HB2 HSE P 281      36.418   7.106 -17.178  1.00  0.00      P1    
ATOM   3936  ND1 HSE P 281      37.618   5.138 -18.486  1.00  0.00      P1   N
ATOM   3937  CG  HSE P 281      37.120   5.102 -17.180  1.00  0.00      P1   C
ATOM   3938  CE1 HSE P 281      37.600   3.882 -18.897  1.00  0.00      P1   C
ATOM   3939  HE1 HSE P 281      37.798   3.599 -19.931  1.00  0.00      P1    
ATOM   3940  NE2 HSE P 281      37.071   3.096 -17.956  1.00  0.00      P1   N
ATOM   3941  HE2 HSE P 281      36.953   2.111 -18.082  1.00  0.00      P1    
ATOM   3942  CD2 HSE P 281      36.732   3.849 -16.878  1.00  0.00      P1   C
ATOM   3943  HD2 HSE P 281      36.458   3.417 -15.924  1.00  0.00      P1    
ATOM   3944  C   HSE P 281      39.144   7.376 -16.432  1.00  0.00      P1   C
ATOM   3945  O   HSE P 281      40.026   6.500 -16.683  1.00  0.00      P1   O
ATOM   3946  N   ARG P 282      39.185   8.709 -16.686  1.00  0.00      P1   N
ATOM   3947  HN  ARG P 282      38.496   9.323 -16.310  1.00  0.00      P1    
ATOM   3948  CA  ARG P 282      40.304   9.289 -17.373  1.00  0.00      P1   C
ATOM   3949  HA  ARG P 282      40.598   8.738 -18.254  1.00  0.00      P1    
ATOM   3950  CB  ARG P 282      39.909  10.763 -17.850  1.00  0.00      P1   C
ATOM   3951  HB1 ARG P 282      39.510  11.312 -16.971  1.00  0.00      P1    
ATOM   3952  HB2 ARG P 282      40.834  11.209 -18.276  1.00  0.00      P1    
ATOM   3953  CG  ARG P 282      38.803  10.777 -18.923  1.00  0.00      P1   C
ATOM   3954  HG1 ARG P 282      39.245  10.431 -19.881  1.00  0.00      P1    
ATOM   3955  HG2 ARG P 282      37.997  10.078 -18.614  1.00  0.00      P1    
ATOM   3956  CD  ARG P 282      38.204  12.233 -19.080  1.00  0.00      P1   C
ATOM   3957  HD1 ARG P 282      37.546  12.319 -19.971  1.00  0.00      P1    
ATOM   3958  HD2 ARG P 282      37.648  12.410 -18.135  1.00  0.00      P1    
ATOM   3959  NE  ARG P 282      39.424  13.247 -19.118  1.00  0.00      P1   N
ATOM   3960  HE  ARG P 282      40.350  12.975 -19.379  1.00  0.00      P1    
ATOM   3961  CZ  ARG P 282      39.342  14.605 -19.019  1.00  0.00      P1   C
ATOM   3962  NH1 ARG P 282      38.152  15.226 -18.867  1.00  0.00      P1   N
ATOM   3963 HH11 ARG P 282      37.299  14.712 -18.963  1.00  0.00      P1    
ATOM   3964 HH12 ARG P 282      37.985  16.194 -19.058  1.00  0.00      P1    
ATOM   3965  NH2 ARG P 282      40.369  15.319 -19.086  1.00  0.00      P1   N
ATOM   3966 HH21 ARG P 282      40.308  16.317 -19.062  1.00  0.00      P1    
ATOM   3967 HH22 ARG P 282      41.300  14.996 -19.258  1.00  0.00      P1    
ATOM   3968  C   ARG P 282      41.525   9.406 -16.443  1.00  0.00      P1   C
ATOM   3969  O   ARG P 282      42.634   9.200 -16.918  1.00  0.00      P1   O
ATOM   3970  N   VAL P 283      41.360   9.689 -15.087  1.00  0.00      P1   N
ATOM   3971  HN  VAL P 283      40.476   9.938 -14.700  1.00  0.00      P1    
ATOM   3972  CA  VAL P 283      42.469   9.721 -14.145  1.00  0.00      P1   C
ATOM   3973  HA  VAL P 283      43.253  10.430 -14.369  1.00  0.00      P1    
ATOM   3974  CB  VAL P 283      41.936  10.054 -12.730  1.00  0.00      P1   C
ATOM   3975  HB  VAL P 283      41.060   9.406 -12.512  1.00  0.00      P1    
ATOM   3976  CG1 VAL P 283      42.843   9.827 -11.526  1.00  0.00      P1   C
ATOM   3977 HG11 VAL P 283      43.044   8.739 -11.426  1.00  0.00      P1    
ATOM   3978 HG12 VAL P 283      43.847  10.267 -11.707  1.00  0.00      P1    
ATOM   3979 HG13 VAL P 283      42.489  10.232 -10.554  1.00  0.00      P1    
ATOM   3980  CG2 VAL P 283      41.410  11.486 -12.624  1.00  0.00      P1   C
ATOM   3981 HG21 VAL P 283      42.207  12.261 -12.634  1.00  0.00      P1    
ATOM   3982 HG22 VAL P 283      40.626  11.587 -13.404  1.00  0.00      P1    
ATOM   3983 HG23 VAL P 283      40.913  11.565 -11.633  1.00  0.00      P1    
ATOM   3984  C   VAL P 283      43.185   8.417 -13.993  1.00  0.00      P1   C
ATOM   3985  O   VAL P 283      44.376   8.307 -14.038  1.00  0.00      P1   O
ATOM   3986  N   HSE P 284      42.434   7.313 -13.844  1.00  0.00      P1   N
ATOM   3987  HN  HSE P 284      41.449   7.356 -13.991  1.00  0.00      P1    
ATOM   3988  CA  HSE P 284      43.005   6.042 -13.519  1.00  0.00      P1   C
ATOM   3989  HA  HSE P 284      43.877   6.192 -12.899  1.00  0.00      P1    
ATOM   3990  CB  HSE P 284      41.976   4.984 -12.874  1.00  0.00      P1   C
ATOM   3991  HB1 HSE P 284      42.626   4.157 -12.515  1.00  0.00      P1    
ATOM   3992  HB2 HSE P 284      41.459   5.342 -11.959  1.00  0.00      P1    
ATOM   3993  ND1 HSE P 284      40.985   3.753 -14.743  1.00  0.00      P1   N
ATOM   3994  CG  HSE P 284      40.755   4.587 -13.661  1.00  0.00      P1   C
ATOM   3995  CE1 HSE P 284      39.846   3.224 -14.979  1.00  0.00      P1   C
ATOM   3996  HE1 HSE P 284      39.772   2.421 -15.712  1.00  0.00      P1    
ATOM   3997  NE2 HSE P 284      38.876   3.616 -14.138  1.00  0.00      P1   N
ATOM   3998  HE2 HSE P 284      37.981   3.185 -14.029  1.00  0.00      P1    
ATOM   3999  CD2 HSE P 284      39.391   4.541 -13.342  1.00  0.00      P1   C
ATOM   4000  HD2 HSE P 284      38.771   5.007 -12.586  1.00  0.00      P1    
ATOM   4001  C   HSE P 284      43.627   5.358 -14.710  1.00  0.00      P1   C
ATOM   4002  O   HSE P 284      44.569   4.578 -14.601  1.00  0.00      P1   O
ATOM   4003  N   GLY P 285      43.215   5.688 -15.949  1.00  0.00      P1   N
ATOM   4004  HN  GLY P 285      42.403   6.263 -16.005  1.00  0.00      P1    
ATOM   4005  CA  GLY P 285      43.869   5.402 -17.199  1.00  0.00      P1   C
ATOM   4006  HA1 GLY P 285      44.937   5.311 -17.061  1.00  0.00      P1    
ATOM   4007  HA2 GLY P 285      43.612   6.204 -17.875  1.00  0.00      P1    
ATOM   4008  C   GLY P 285      43.399   4.090 -17.790  1.00  0.00      P1   C
ATOM   4009  O   GLY P 285      44.238   3.448 -18.453  1.00  0.00      P1   O
ATOM   4010  N   GLY P 286      42.131   3.678 -17.537  1.00  0.00      P1   N
ATOM   4011  HN  GLY P 286      41.767   4.032 -16.679  1.00  0.00      P1    
ATOM   4012  CA  GLY P 286      41.608   2.540 -18.299  1.00  0.00      P1   C
ATOM   4013  HA1 GLY P 286      41.913   2.742 -19.315  1.00  0.00      P1    
ATOM   4014  HA2 GLY P 286      40.530   2.509 -18.359  1.00  0.00      P1    
ATOM   4015  C   GLY P 286      42.081   1.184 -17.846  1.00  0.00      P1   C
ATOM   4016  O   GLY P 286      42.235   0.289 -18.679  1.00  0.00      P1   O
ATOM   4017  N   ASN P 287      42.435   1.024 -16.613  1.00  0.00      P1   N
ATOM   4018  HN  ASN P 287      42.328   1.713 -15.901  1.00  0.00      P1    
ATOM   4019  CA  ASN P 287      43.465   0.038 -16.352  1.00  0.00      P1   C
ATOM   4020  HA  ASN P 287      43.731  -0.541 -17.224  1.00  0.00      P1    
ATOM   4021  CB  ASN P 287      44.674   0.884 -15.868  1.00  0.00      P1   C
ATOM   4022  HB1 ASN P 287      45.048   1.413 -16.771  1.00  0.00      P1    
ATOM   4023  HB2 ASN P 287      44.313   1.571 -15.073  1.00  0.00      P1    
ATOM   4024  CG  ASN P 287      45.899   0.066 -15.315  1.00  0.00      P1   C
ATOM   4025  OD1 ASN P 287      45.865  -0.522 -14.278  1.00  0.00      P1   O
ATOM   4026  ND2 ASN P 287      47.076   0.095 -15.989  1.00  0.00      P1   N
ATOM   4027 HD21 ASN P 287      47.811  -0.420 -15.546  1.00  0.00      P1    
ATOM   4028 HD22 ASN P 287      47.170   0.521 -16.889  1.00  0.00      P1    
ATOM   4029  C   ASN P 287      43.065  -0.972 -15.257  1.00  0.00      P1   C
ATOM   4030  O   ASN P 287      42.433  -0.621 -14.305  1.00  0.00      P1   O
ATOM   4031  N   ILE P 288      43.309  -2.282 -15.561  1.00  0.00      P1   N
ATOM   4032  HN  ILE P 288      43.766  -2.632 -16.375  1.00  0.00      P1    
ATOM   4033  CA  ILE P 288      42.888  -3.328 -14.651  1.00  0.00      P1   C
ATOM   4034  HA  ILE P 288      41.841  -3.163 -14.440  1.00  0.00      P1    
ATOM   4035  CB  ILE P 288      43.035  -4.705 -15.300  1.00  0.00      P1   C
ATOM   4036  HB  ILE P 288      44.106  -4.729 -15.595  1.00  0.00      P1    
ATOM   4037  CG2 ILE P 288      42.727  -5.814 -14.286  1.00  0.00      P1   C
ATOM   4038 HG21 ILE P 288      42.748  -6.772 -14.849  1.00  0.00      P1    
ATOM   4039 HG22 ILE P 288      43.530  -5.947 -13.530  1.00  0.00      P1    
ATOM   4040 HG23 ILE P 288      41.789  -5.645 -13.716  1.00  0.00      P1    
ATOM   4041  CG1 ILE P 288      42.209  -4.722 -16.626  1.00  0.00      P1   C
ATOM   4042 HG11 ILE P 288      41.143  -4.711 -16.314  1.00  0.00      P1    
ATOM   4043 HG12 ILE P 288      42.359  -3.815 -17.250  1.00  0.00      P1    
ATOM   4044  CD  ILE P 288      42.569  -5.971 -17.454  1.00  0.00      P1   C
ATOM   4045  HD1 ILE P 288      43.673  -5.997 -17.575  1.00  0.00      P1    
ATOM   4046  HD2 ILE P 288      42.061  -6.863 -17.029  1.00  0.00      P1    
ATOM   4047  HD3 ILE P 288      42.166  -5.779 -18.471  1.00  0.00      P1    
ATOM   4048  C   ILE P 288      43.455  -3.337 -13.249  1.00  0.00      P1   C
ATOM   4049  O   ILE P 288      42.807  -3.507 -12.240  1.00  0.00      P1   O
ATOM   4050  N   THR P 289      44.789  -3.247 -13.139  1.00  0.00      P1   N
ATOM   4051  HN  THR P 289      45.249  -3.073 -14.006  1.00  0.00      P1    
ATOM   4052  CA  THR P 289      45.434  -3.129 -11.853  1.00  0.00      P1   C
ATOM   4053  HA  THR P 289      45.128  -3.974 -11.254  1.00  0.00      P1    
ATOM   4054  CB  THR P 289      46.939  -3.314 -11.861  1.00  0.00      P1   C
ATOM   4055  HB  THR P 289      47.460  -2.447 -12.322  1.00  0.00      P1    
ATOM   4056  OG1 THR P 289      47.198  -4.461 -12.728  1.00  0.00      P1   O
ATOM   4057  HG1 THR P 289      46.644  -4.381 -13.507  1.00  0.00      P1    
ATOM   4058  CG2 THR P 289      47.537  -3.610 -10.468  1.00  0.00      P1   C
ATOM   4059 HG21 THR P 289      47.121  -4.524  -9.994  1.00  0.00      P1    
ATOM   4060 HG22 THR P 289      48.605  -3.917 -10.456  1.00  0.00      P1    
ATOM   4061 HG23 THR P 289      47.291  -2.802  -9.746  1.00  0.00      P1    
ATOM   4062  C   THR P 289      45.154  -1.859 -11.044  1.00  0.00      P1   C
ATOM   4063  O   THR P 289      44.866  -1.934  -9.848  1.00  0.00      P1   O
ATOM   4064  N   LYS P 290      45.288  -0.688 -11.610  1.00  0.00      P1   N
ATOM   4065  HN  LYS P 290      45.567  -0.594 -12.562  1.00  0.00      P1    
ATOM   4066  CA  LYS P 290      45.060   0.566 -10.872  1.00  0.00      P1   C
ATOM   4067  HA  LYS P 290      45.680   0.525  -9.988  1.00  0.00      P1    
ATOM   4068  CB  LYS P 290      45.460   1.726 -11.778  1.00  0.00      P1   C
ATOM   4069  HB1 LYS P 290      45.034   1.612 -12.798  1.00  0.00      P1    
ATOM   4070  HB2 LYS P 290      45.094   2.706 -11.404  1.00  0.00      P1    
ATOM   4071  CG  LYS P 290      47.011   1.811 -11.984  1.00  0.00      P1   C
ATOM   4072  HG1 LYS P 290      47.576   2.119 -11.079  1.00  0.00      P1    
ATOM   4073  HG2 LYS P 290      47.424   0.843 -12.340  1.00  0.00      P1    
ATOM   4074  CD  LYS P 290      47.259   2.917 -13.059  1.00  0.00      P1   C
ATOM   4075  HD1 LYS P 290      46.710   2.488 -13.925  1.00  0.00      P1    
ATOM   4076  HD2 LYS P 290      46.940   3.888 -12.623  1.00  0.00      P1    
ATOM   4077  CE  LYS P 290      48.710   3.170 -13.451  1.00  0.00      P1   C
ATOM   4078  HE1 LYS P 290      49.396   3.366 -12.600  1.00  0.00      P1    
ATOM   4079  HE2 LYS P 290      49.111   2.236 -13.901  1.00  0.00      P1    
ATOM   4080  NZ  LYS P 290      48.699   4.233 -14.469  1.00  0.00      P1   N
ATOM   4081  HZ1 LYS P 290      49.713   4.400 -14.624  1.00  0.00      P1    
ATOM   4082  HZ2 LYS P 290      48.186   3.945 -15.327  1.00  0.00      P1    
ATOM   4083  HZ3 LYS P 290      48.399   5.108 -13.994  1.00  0.00      P1    
ATOM   4084  C   LYS P 290      43.630   0.764 -10.471  1.00  0.00      P1   C
ATOM   4085  O   LYS P 290      43.315   1.229  -9.377  1.00  0.00      P1   O
ATOM   4086  N   TRP P 291      42.707   0.356 -11.344  1.00  0.00      P1   N
ATOM   4087  HN  TRP P 291      42.983  -0.033 -12.220  1.00  0.00      P1    
ATOM   4088  CA  TRP P 291      41.295   0.468 -11.035  1.00  0.00      P1   C
ATOM   4089  HA  TRP P 291      41.229   1.448 -10.585  1.00  0.00      P1    
ATOM   4090  CB  TRP P 291      40.487   0.242 -12.313  1.00  0.00      P1   C
ATOM   4091  HB1 TRP P 291      40.868   0.902 -13.121  1.00  0.00      P1    
ATOM   4092  HB2 TRP P 291      40.688  -0.734 -12.804  1.00  0.00      P1    
ATOM   4093  CG  TRP P 291      39.055   0.375 -12.409  1.00  0.00      P1   C
ATOM   4094  CD1 TRP P 291      38.078   0.727 -11.499  1.00  0.00      P1   C
ATOM   4095  HD1 TRP P 291      38.198   0.561 -10.438  1.00  0.00      P1    
ATOM   4096  NE1 TRP P 291      36.936   0.828 -12.155  1.00  0.00      P1   N
ATOM   4097  HE1 TRP P 291      36.062   0.905 -11.728  1.00  0.00      P1    
ATOM   4098  CE2 TRP P 291      37.071   0.664 -13.459  1.00  0.00      P1   C
ATOM   4099  CD2 TRP P 291      38.389   0.270 -13.727  1.00  0.00      P1   C
ATOM   4100  CE3 TRP P 291      38.801   0.082 -15.035  1.00  0.00      P1   C
ATOM   4101  HE3 TRP P 291      39.851  -0.160 -15.114  1.00  0.00      P1    
ATOM   4102  CZ3 TRP P 291      37.916   0.414 -16.049  1.00  0.00      P1   C
ATOM   4103  HZ3 TRP P 291      38.190   0.384 -17.093  1.00  0.00      P1    
ATOM   4104  CZ2 TRP P 291      36.122   0.697 -14.488  1.00  0.00      P1   C
ATOM   4105  HZ2 TRP P 291      35.122   1.071 -14.320  1.00  0.00      P1    
ATOM   4106  CH2 TRP P 291      36.586   0.646 -15.788  1.00  0.00      P1   C
ATOM   4107  HH2 TRP P 291      35.919   0.759 -16.630  1.00  0.00      P1    
ATOM   4108  C   TRP P 291      40.803  -0.522  -9.932  1.00  0.00      P1   C
ATOM   4109  O   TRP P 291      39.966  -0.169  -9.133  1.00  0.00      P1   O
ATOM   4110  N   VAL P 292      41.402  -1.786  -9.812  1.00  0.00      P1   N
ATOM   4111  HN  VAL P 292      42.084  -1.931 -10.524  1.00  0.00      P1    
ATOM   4112  CA  VAL P 292      41.281  -2.791  -8.800  1.00  0.00      P1   C
ATOM   4113  HA  VAL P 292      40.248  -2.932  -8.519  1.00  0.00      P1    
ATOM   4114  CB  VAL P 292      41.810  -4.206  -9.176  1.00  0.00      P1   C
ATOM   4115  HB  VAL P 292      42.800  -3.999  -9.635  1.00  0.00      P1    
ATOM   4116  CG1 VAL P 292      41.755  -5.178  -7.993  1.00  0.00      P1   C
ATOM   4117 HG11 VAL P 292      42.623  -4.956  -7.336  1.00  0.00      P1    
ATOM   4118 HG12 VAL P 292      40.871  -4.925  -7.371  1.00  0.00      P1    
ATOM   4119 HG13 VAL P 292      41.780  -6.267  -8.210  1.00  0.00      P1    
ATOM   4120  CG2 VAL P 292      40.855  -4.797 -10.266  1.00  0.00      P1   C
ATOM   4121 HG21 VAL P 292      41.338  -5.679 -10.738  1.00  0.00      P1    
ATOM   4122 HG22 VAL P 292      39.919  -5.238  -9.863  1.00  0.00      P1    
ATOM   4123 HG23 VAL P 292      40.519  -3.963 -10.919  1.00  0.00      P1    
ATOM   4124  C   VAL P 292      41.766  -2.295  -7.543  1.00  0.00      P1   C
ATOM   4125  O   VAL P 292      40.998  -2.223  -6.550  1.00  0.00      P1   O
ATOM   4126  N   LEU P 293      42.993  -1.727  -7.582  1.00  0.00      P1   N
ATOM   4127  HN  LEU P 293      43.387  -1.738  -8.498  1.00  0.00      P1    
ATOM   4128  CA  LEU P 293      43.770  -1.132  -6.462  1.00  0.00      P1   C
ATOM   4129  HA  LEU P 293      43.766  -1.806  -5.618  1.00  0.00      P1    
ATOM   4130  CB  LEU P 293      45.257  -0.882  -6.955  1.00  0.00      P1   C
ATOM   4131  HB1 LEU P 293      45.724  -1.869  -7.164  1.00  0.00      P1    
ATOM   4132  HB2 LEU P 293      45.144  -0.179  -7.807  1.00  0.00      P1    
ATOM   4133  CG  LEU P 293      46.178  -0.034  -5.990  1.00  0.00      P1   C
ATOM   4134  HG  LEU P 293      45.625   0.868  -5.651  1.00  0.00      P1    
ATOM   4135  CD1 LEU P 293      46.630  -0.948  -4.816  1.00  0.00      P1   C
ATOM   4136 HD11 LEU P 293      45.903  -1.120  -3.994  1.00  0.00      P1    
ATOM   4137 HD12 LEU P 293      47.092  -1.899  -5.158  1.00  0.00      P1    
ATOM   4138 HD13 LEU P 293      47.521  -0.490  -4.335  1.00  0.00      P1    
ATOM   4139  CD2 LEU P 293      47.437   0.500  -6.749  1.00  0.00      P1   C
ATOM   4140 HD21 LEU P 293      47.820  -0.313  -7.401  1.00  0.00      P1    
ATOM   4141 HD22 LEU P 293      47.137   1.348  -7.401  1.00  0.00      P1    
ATOM   4142 HD23 LEU P 293      48.181   0.792  -5.976  1.00  0.00      P1    
ATOM   4143  C   LEU P 293      43.078   0.105  -5.899  1.00  0.00      P1   C
ATOM   4144  O   LEU P 293      42.983   0.241  -4.684  1.00  0.00      P1   O
ATOM   4145  N   MET P 294      42.487   0.973  -6.749  1.00  0.00      P1   N
ATOM   4146  HN  MET P 294      42.713   0.896  -7.717  1.00  0.00      P1    
ATOM   4147  CA  MET P 294      41.541   2.001  -6.341  1.00  0.00      P1   C
ATOM   4148  HA  MET P 294      42.120   2.664  -5.715  1.00  0.00      P1    
ATOM   4149  CB  MET P 294      41.185   2.810  -7.600  1.00  0.00      P1   C
ATOM   4150  HB1 MET P 294      42.092   3.374  -7.907  1.00  0.00      P1    
ATOM   4151  HB2 MET P 294      40.933   2.058  -8.378  1.00  0.00      P1    
ATOM   4152  CG  MET P 294      40.067   3.833  -7.405  1.00  0.00      P1   C
ATOM   4153  HG1 MET P 294      39.145   3.237  -7.234  1.00  0.00      P1    
ATOM   4154  HG2 MET P 294      40.258   4.325  -6.428  1.00  0.00      P1    
ATOM   4155  SD  MET P 294      39.661   5.080  -8.739  1.00  0.00      P1   S
ATOM   4156  CE  MET P 294      39.540   3.646  -9.774  1.00  0.00      P1   C
ATOM   4157  HE1 MET P 294      38.918   3.867 -10.667  1.00  0.00      P1    
ATOM   4158  HE2 MET P 294      40.562   3.384 -10.122  1.00  0.00      P1    
ATOM   4159  HE3 MET P 294      39.137   2.727  -9.297  1.00  0.00      P1    
ATOM   4160  C   MET P 294      40.355   1.441  -5.490  1.00  0.00      P1   C
ATOM   4161  O   MET P 294      39.993   2.041  -4.497  1.00  0.00      P1   O
ATOM   4162  N   GLY P 295      39.746   0.351  -5.998  1.00  0.00      P1   N
ATOM   4163  HN  GLY P 295      40.084   0.000  -6.868  1.00  0.00      P1    
ATOM   4164  CA  GLY P 295      38.634  -0.314  -5.317  1.00  0.00      P1   C
ATOM   4165  HA1 GLY P 295      38.342  -1.212  -5.841  1.00  0.00      P1    
ATOM   4166  HA2 GLY P 295      37.831   0.399  -5.205  1.00  0.00      P1    
ATOM   4167  C   GLY P 295      39.003  -0.781  -3.958  1.00  0.00      P1   C
ATOM   4168  O   GLY P 295      38.234  -0.566  -3.034  1.00  0.00      P1   O
ATOM   4169  N   GLY P 296      40.141  -1.367  -3.720  1.00  0.00      P1   N
ATOM   4170  HN  GLY P 296      40.619  -1.602  -4.563  1.00  0.00      P1    
ATOM   4171  CA  GLY P 296      40.776  -1.665  -2.440  1.00  0.00      P1   C
ATOM   4172  HA1 GLY P 296      41.757  -2.077  -2.620  1.00  0.00      P1    
ATOM   4173  HA2 GLY P 296      40.207  -2.383  -1.869  1.00  0.00      P1    
ATOM   4174  C   GLY P 296      41.003  -0.391  -1.584  1.00  0.00      P1   C
ATOM   4175  O   GLY P 296      40.744  -0.306  -0.373  1.00  0.00      P1   O
ATOM   4176  N   ALA P 297      41.544   0.660  -2.268  1.00  0.00      P1   N
ATOM   4177  HN  ALA P 297      41.806   0.485  -3.214  1.00  0.00      P1    
ATOM   4178  CA  ALA P 297      41.817   1.952  -1.739  1.00  0.00      P1   C
ATOM   4179  HA  ALA P 297      42.503   1.878  -0.908  1.00  0.00      P1    
ATOM   4180  CB  ALA P 297      42.556   2.827  -2.759  1.00  0.00      P1   C
ATOM   4181  HB1 ALA P 297      43.017   3.605  -2.113  1.00  0.00      P1    
ATOM   4182  HB2 ALA P 297      43.339   2.159  -3.177  1.00  0.00      P1    
ATOM   4183  HB3 ALA P 297      41.924   3.106  -3.629  1.00  0.00      P1    
ATOM   4184  C   ALA P 297      40.522   2.599  -1.110  1.00  0.00      P1   C
ATOM   4185  O   ALA P 297      40.516   3.074  -0.000  1.00  0.00      P1   O
ATOM   4186  N   ILE P 298      39.355   2.750  -1.841  1.00  0.00      P1   N
ATOM   4187  HN  ILE P 298      39.268   2.510  -2.805  1.00  0.00      P1    
ATOM   4188  CA  ILE P 298      38.116   3.253  -1.395  1.00  0.00      P1   C
ATOM   4189  HA  ILE P 298      38.338   4.060  -0.713  1.00  0.00      P1    
ATOM   4190  CB  ILE P 298      37.246   3.492  -2.678  1.00  0.00      P1   C
ATOM   4191  HB  ILE P 298      37.027   2.528  -3.186  1.00  0.00      P1    
ATOM   4192  CG2 ILE P 298      35.914   4.124  -2.186  1.00  0.00      P1   C
ATOM   4193 HG21 ILE P 298      35.402   3.393  -1.525  1.00  0.00      P1    
ATOM   4194 HG22 ILE P 298      36.014   5.074  -1.619  1.00  0.00      P1    
ATOM   4195 HG23 ILE P 298      35.212   4.386  -3.006  1.00  0.00      P1    
ATOM   4196  CG1 ILE P 298      37.816   4.457  -3.664  1.00  0.00      P1   C
ATOM   4197 HG11 ILE P 298      37.766   5.549  -3.469  1.00  0.00      P1    
ATOM   4198 HG12 ILE P 298      38.922   4.408  -3.765  1.00  0.00      P1    
ATOM   4199  CD  ILE P 298      37.223   4.332  -5.046  1.00  0.00      P1   C
ATOM   4200  HD1 ILE P 298      37.330   3.333  -5.520  1.00  0.00      P1    
ATOM   4201  HD2 ILE P 298      36.172   4.691  -5.065  1.00  0.00      P1    
ATOM   4202  HD3 ILE P 298      37.773   4.967  -5.773  1.00  0.00      P1    
ATOM   4203  C   ILE P 298      37.394   2.288  -0.443  1.00  0.00      P1   C
ATOM   4204  O   ILE P 298      36.853   2.624   0.586  1.00  0.00      P1   O
ATOM   4205  N   GLY P 299      37.593   0.955  -0.690  1.00  0.00      P1   N
ATOM   4206  HN  GLY P 299      38.071   0.595  -1.488  1.00  0.00      P1    
ATOM   4207  CA  GLY P 299      37.124  -0.009   0.328  1.00  0.00      P1   C
ATOM   4208  HA1 GLY P 299      37.449  -1.004   0.063  1.00  0.00      P1    
ATOM   4209  HA2 GLY P 299      36.046  -0.044   0.395  1.00  0.00      P1    
ATOM   4210  C   GLY P 299      37.791   0.037   1.697  1.00  0.00      P1   C
ATOM   4211  O   GLY P 299      37.174  -0.234   2.743  1.00  0.00      P1   O
ATOM   4212  N   GLY P 300      39.116   0.317   1.627  1.00  0.00      P1   N
ATOM   4213  HN  GLY P 300      39.539   0.441   0.732  1.00  0.00      P1    
ATOM   4214  CA  GLY P 300      39.913   0.791   2.773  1.00  0.00      P1   C
ATOM   4215  HA1 GLY P 300      40.886   1.007   2.358  1.00  0.00      P1    
ATOM   4216  HA2 GLY P 300      39.935  -0.068   3.428  1.00  0.00      P1    
ATOM   4217  C   GLY P 300      39.339   1.963   3.446  1.00  0.00      P1   C
ATOM   4218  O   GLY P 300      39.009   1.977   4.611  1.00  0.00      P1   O
ATOM   4219  N   LEU P 301      39.264   3.084   2.608  1.00  0.00      P1   N
ATOM   4220  HN  LEU P 301      39.666   3.039   1.697  1.00  0.00      P1    
ATOM   4221  CA  LEU P 301      38.878   4.404   3.098  1.00  0.00      P1   C
ATOM   4222  HA  LEU P 301      39.580   4.766   3.834  1.00  0.00      P1    
ATOM   4223  CB  LEU P 301      38.884   5.315   1.887  1.00  0.00      P1   C
ATOM   4224  HB1 LEU P 301      39.924   5.263   1.499  1.00  0.00      P1    
ATOM   4225  HB2 LEU P 301      38.215   4.822   1.151  1.00  0.00      P1    
ATOM   4226  CG  LEU P 301      38.440   6.845   2.105  1.00  0.00      P1   C
ATOM   4227  HG  LEU P 301      37.515   6.935   2.713  1.00  0.00      P1    
ATOM   4228  CD1 LEU P 301      39.456   7.716   2.900  1.00  0.00      P1   C
ATOM   4229 HD11 LEU P 301      38.959   8.704   3.006  1.00  0.00      P1    
ATOM   4230 HD12 LEU P 301      39.862   7.351   3.868  1.00  0.00      P1    
ATOM   4231 HD13 LEU P 301      40.384   7.796   2.294  1.00  0.00      P1    
ATOM   4232  CD2 LEU P 301      38.320   7.497   0.739  1.00  0.00      P1   C
ATOM   4233 HD21 LEU P 301      39.339   7.647   0.321  1.00  0.00      P1    
ATOM   4234 HD22 LEU P 301      37.814   6.887  -0.039  1.00  0.00      P1    
ATOM   4235 HD23 LEU P 301      37.814   8.481   0.836  1.00  0.00      P1    
ATOM   4236  C   LEU P 301      37.439   4.483   3.660  1.00  0.00      P1   C
ATOM   4237  O   LEU P 301      37.115   4.922   4.746  1.00  0.00      P1   O
ATOM   4238  N   CYS P 302      36.517   3.750   2.979  1.00  0.00      P1   N
ATOM   4239  HN  CYS P 302      36.998   3.371   2.192  1.00  0.00      P1    
ATOM   4240  CA  CYS P 302      35.115   3.596   3.354  1.00  0.00      P1   C
ATOM   4241  HA  CYS P 302      34.678   4.572   3.505  1.00  0.00      P1    
ATOM   4242  CB  CYS P 302      34.348   3.023   2.159  1.00  0.00      P1   C
ATOM   4243  HB1 CYS P 302      34.688   2.070   1.700  1.00  0.00      P1    
ATOM   4244  HB2 CYS P 302      33.276   2.946   2.441  1.00  0.00      P1    
ATOM   4245  SG  CYS P 302      34.233   4.321   0.904  1.00  0.00      P1   S
ATOM   4246  HG1 CYS P 302      35.512   4.564   1.149  1.00  0.00      P1    
ATOM   4247  C   CYS P 302      34.864   2.722   4.636  1.00  0.00      P1   C
ATOM   4248  O   CYS P 302      34.136   3.075   5.521  1.00  0.00      P1   O
ATOM   4249  N   GLY P 303      35.639   1.605   4.777  1.00  0.00      P1   N
ATOM   4250  HN  GLY P 303      36.187   1.307   4.000  1.00  0.00      P1    
ATOM   4251  CA  GLY P 303      35.499   0.798   5.956  1.00  0.00      P1   C
ATOM   4252  HA1 GLY P 303      35.967  -0.152   5.745  1.00  0.00      P1    
ATOM   4253  HA2 GLY P 303      34.456   0.596   6.148  1.00  0.00      P1    
ATOM   4254  C   GLY P 303      36.240   1.350   7.126  1.00  0.00      P1   C
ATOM   4255  O   GLY P 303      35.688   1.224   8.244  1.00  0.00      P1   O
ATOM   4256  N   LEU P 304      37.345   2.120   6.919  1.00  0.00      P1   N
ATOM   4257  HN  LEU P 304      37.738   2.219   6.009  1.00  0.00      P1    
ATOM   4258  CA  LEU P 304      38.053   2.838   7.980  1.00  0.00      P1   C
ATOM   4259  HA  LEU P 304      38.377   2.169   8.763  1.00  0.00      P1    
ATOM   4260  CB  LEU P 304      39.430   3.396   7.451  1.00  0.00      P1   C
ATOM   4261  HB1 LEU P 304      40.103   2.518   7.351  1.00  0.00      P1    
ATOM   4262  HB2 LEU P 304      39.355   3.850   6.439  1.00  0.00      P1    
ATOM   4263  CG  LEU P 304      40.260   4.421   8.246  1.00  0.00      P1   C
ATOM   4264  HG  LEU P 304      39.567   5.261   8.467  1.00  0.00      P1    
ATOM   4265  CD1 LEU P 304      40.780   3.741   9.537  1.00  0.00      P1   C
ATOM   4266 HD11 LEU P 304      41.387   2.866   9.221  1.00  0.00      P1    
ATOM   4267 HD12 LEU P 304      41.371   4.500  10.092  1.00  0.00      P1    
ATOM   4268 HD13 LEU P 304      39.994   3.265  10.162  1.00  0.00      P1    
ATOM   4269  CD2 LEU P 304      41.375   5.115   7.521  1.00  0.00      P1   C
ATOM   4270 HD21 LEU P 304      42.176   4.352   7.410  1.00  0.00      P1    
ATOM   4271 HD22 LEU P 304      41.068   5.322   6.473  1.00  0.00      P1    
ATOM   4272 HD23 LEU P 304      41.800   6.006   8.031  1.00  0.00      P1    
ATOM   4273  C   LEU P 304      37.167   3.956   8.593  1.00  0.00      P1   C
ATOM   4274  O   LEU P 304      36.989   4.091   9.771  1.00  0.00      P1   O
ATOM   4275  N   LEU P 305      36.574   4.727   7.623  1.00  0.00      P1   N
ATOM   4276  HN  LEU P 305      36.800   4.622   6.657  1.00  0.00      P1    
ATOM   4277  CA  LEU P 305      35.577   5.822   7.904  1.00  0.00      P1   C
ATOM   4278  HA  LEU P 305      36.058   6.550   8.541  1.00  0.00      P1    
ATOM   4279  CB  LEU P 305      35.180   6.605   6.605  1.00  0.00      P1   C
ATOM   4280  HB1 LEU P 305      36.130   6.991   6.178  1.00  0.00      P1    
ATOM   4281  HB2 LEU P 305      34.748   5.905   5.859  1.00  0.00      P1    
ATOM   4282  CG  LEU P 305      34.203   7.744   6.825  1.00  0.00      P1   C
ATOM   4283  HG  LEU P 305      33.231   7.292   7.117  1.00  0.00      P1    
ATOM   4284  CD1 LEU P 305      34.656   8.648   8.008  1.00  0.00      P1   C
ATOM   4285 HD11 LEU P 305      35.522   9.237   7.637  1.00  0.00      P1    
ATOM   4286 HD12 LEU P 305      33.854   9.374   8.265  1.00  0.00      P1    
ATOM   4287 HD13 LEU P 305      34.945   8.086   8.921  1.00  0.00      P1    
ATOM   4288  CD2 LEU P 305      33.952   8.691   5.666  1.00  0.00      P1   C
ATOM   4289 HD21 LEU P 305      34.897   8.924   5.130  1.00  0.00      P1    
ATOM   4290 HD22 LEU P 305      33.340   8.244   4.854  1.00  0.00      P1    
ATOM   4291 HD23 LEU P 305      33.398   9.585   6.024  1.00  0.00      P1    
ATOM   4292  C   LEU P 305      34.340   5.262   8.608  1.00  0.00      P1   C
ATOM   4293  O   LEU P 305      33.920   5.799   9.628  1.00  0.00      P1   O
ATOM   4294  N   GLY P 306      33.817   4.131   8.139  1.00  0.00      P1   N
ATOM   4295  HN  GLY P 306      34.167   3.640   7.345  1.00  0.00      P1    
ATOM   4296  CA  GLY P 306      32.693   3.494   8.815  1.00  0.00      P1   C
ATOM   4297  HA1 GLY P 306      32.561   2.648   8.157  1.00  0.00      P1    
ATOM   4298  HA2 GLY P 306      31.859   4.179   8.856  1.00  0.00      P1    
ATOM   4299  C   GLY P 306      32.951   3.035  10.207  1.00  0.00      P1   C
ATOM   4300  O   GLY P 306      32.093   3.212  11.084  1.00  0.00      P1   O
ATOM   4301  N   PHE P 307      34.113   2.430  10.502  1.00  0.00      P1   N
ATOM   4302  HN  PHE P 307      34.785   2.155   9.819  1.00  0.00      P1    
ATOM   4303  CA  PHE P 307      34.643   1.976  11.815  1.00  0.00      P1   C
ATOM   4304  HA  PHE P 307      33.911   1.312  12.251  1.00  0.00      P1    
ATOM   4305  CB  PHE P 307      36.000   1.288  11.640  1.00  0.00      P1   C
ATOM   4306  HB1 PHE P 307      35.811   0.452  10.932  1.00  0.00      P1    
ATOM   4307  HB2 PHE P 307      36.798   1.848  11.109  1.00  0.00      P1    
ATOM   4308  CG  PHE P 307      36.490   0.664  12.912  1.00  0.00      P1   C
ATOM   4309  CD1 PHE P 307      37.556   1.323  13.568  1.00  0.00      P1   C
ATOM   4310  HD1 PHE P 307      38.059   2.121  13.042  1.00  0.00      P1    
ATOM   4311  CE1 PHE P 307      38.024   0.849  14.727  1.00  0.00      P1   C
ATOM   4312  HE1 PHE P 307      38.922   1.210  15.205  1.00  0.00      P1    
ATOM   4313  CZ  PHE P 307      37.343  -0.191  15.436  1.00  0.00      P1   C
ATOM   4314  HZ  PHE P 307      37.531  -0.443  16.469  1.00  0.00      P1    
ATOM   4315  CD2 PHE P 307      35.863  -0.456  13.504  1.00  0.00      P1   C
ATOM   4316  HD2 PHE P 307      35.000  -0.953  13.085  1.00  0.00      P1    
ATOM   4317  CE2 PHE P 307      36.277  -0.820  14.786  1.00  0.00      P1   C
ATOM   4318  HE2 PHE P 307      35.759  -1.624  15.288  1.00  0.00      P1    
ATOM   4319  C   PHE P 307      34.604   3.133  12.785  1.00  0.00      P1   C
ATOM   4320  O   PHE P 307      34.162   2.920  13.909  1.00  0.00      P1   O
ATOM   4321  N   VAL P 308      35.104   4.298  12.427  1.00  0.00      P1   N
ATOM   4322  HN  VAL P 308      35.498   4.478  11.529  1.00  0.00      P1    
ATOM   4323  CA  VAL P 308      35.269   5.490  13.304  1.00  0.00      P1   C
ATOM   4324  HA  VAL P 308      35.546   5.053  14.252  1.00  0.00      P1    
ATOM   4325  CB  VAL P 308      36.417   6.455  12.988  1.00  0.00      P1   C
ATOM   4326  HB  VAL P 308      36.546   7.157  13.839  1.00  0.00      P1    
ATOM   4327  CG1 VAL P 308      37.809   5.684  12.929  1.00  0.00      P1   C
ATOM   4328 HG11 VAL P 308      37.603   4.696  12.464  1.00  0.00      P1    
ATOM   4329 HG12 VAL P 308      38.531   6.262  12.313  1.00  0.00      P1    
ATOM   4330 HG13 VAL P 308      38.357   5.513  13.880  1.00  0.00      P1    
ATOM   4331  CG2 VAL P 308      36.140   7.242  11.690  1.00  0.00      P1   C
ATOM   4332 HG21 VAL P 308      36.050   6.424  10.943  1.00  0.00      P1    
ATOM   4333 HG22 VAL P 308      35.245   7.898  11.640  1.00  0.00      P1    
ATOM   4334 HG23 VAL P 308      37.007   7.927  11.570  1.00  0.00      P1    
ATOM   4335  C   VAL P 308      33.994   6.208  13.401  1.00  0.00      P1   C
ATOM   4336  O   VAL P 308      33.765   6.927  14.369  1.00  0.00      P1   O
ATOM   4337  N   ALA P 309      33.044   5.966  12.454  1.00  0.00      P1   N
ATOM   4338  HN  ALA P 309      33.183   5.316  11.711  1.00  0.00      P1    
ATOM   4339  CA  ALA P 309      31.858   6.794  12.327  1.00  0.00      P1   C
ATOM   4340  HA  ALA P 309      31.736   7.238  13.304  1.00  0.00      P1    
ATOM   4341  CB  ALA P 309      32.263   8.011  11.496  1.00  0.00      P1   C
ATOM   4342  HB1 ALA P 309      31.453   8.737  11.273  1.00  0.00      P1    
ATOM   4343  HB2 ALA P 309      33.190   8.422  11.950  1.00  0.00      P1    
ATOM   4344  HB3 ALA P 309      32.765   7.580  10.603  1.00  0.00      P1    
ATOM   4345  C   ALA P 309      30.567   6.100  11.871  1.00  0.00      P1   C
ATOM   4346  O   ALA P 309      30.194   6.279  10.708  1.00  0.00      P1   O
ATOM   4347  N   PRO P 310      29.906   5.328  12.823  1.00  0.00      P1   N
ATOM   4348  CD  PRO P 310      30.513   5.012  14.134  1.00  0.00      P1   C
ATOM   4349  HD1 PRO P 310      30.614   5.956  14.712  1.00  0.00      P1    
ATOM   4350  HD2 PRO P 310      31.490   4.546  13.883  1.00  0.00      P1    
ATOM   4351  CA  PRO P 310      28.642   4.572  12.634  1.00  0.00      P1   C
ATOM   4352  HA  PRO P 310      28.819   3.601  12.196  1.00  0.00      P1    
ATOM   4353  CB  PRO P 310      28.226   4.369  14.115  1.00  0.00      P1   C
ATOM   4354  HB1 PRO P 310      27.395   3.633  14.174  1.00  0.00      P1    
ATOM   4355  HB2 PRO P 310      27.821   5.331  14.495  1.00  0.00      P1    
ATOM   4356  CG  PRO P 310      29.540   4.068  14.850  1.00  0.00      P1   C
ATOM   4357  HG1 PRO P 310      29.740   2.976  14.800  1.00  0.00      P1    
ATOM   4358  HG2 PRO P 310      29.451   4.371  15.915  1.00  0.00      P1    
ATOM   4359  C   PRO P 310      27.556   5.199  11.793  1.00  0.00      P1   C
ATOM   4360  O   PRO P 310      26.803   4.486  11.117  1.00  0.00      P1   O
ATOM   4361  N   ALA P 311      27.464   6.549  11.932  1.00  0.00      P1   N
ATOM   4362  HN  ALA P 311      27.971   7.042  12.633  1.00  0.00      P1    
ATOM   4363  CA  ALA P 311      26.482   7.316  11.209  1.00  0.00      P1   C
ATOM   4364  HA  ALA P 311      25.527   6.812  11.233  1.00  0.00      P1    
ATOM   4365  CB  ALA P 311      26.349   8.766  11.820  1.00  0.00      P1   C
ATOM   4366  HB1 ALA P 311      27.257   9.401  11.911  1.00  0.00      P1    
ATOM   4367  HB2 ALA P 311      25.527   9.286  11.284  1.00  0.00      P1    
ATOM   4368  HB3 ALA P 311      25.864   8.549  12.796  1.00  0.00      P1    
ATOM   4369  C   ALA P 311      26.814   7.477   9.683  1.00  0.00      P1   C
ATOM   4370  O   ALA P 311      25.922   7.821   8.877  1.00  0.00      P1   O
ATOM   4371  N   THR P 312      28.072   7.274   9.364  1.00  0.00      P1   N
ATOM   4372  HN  THR P 312      28.761   7.167  10.076  1.00  0.00      P1    
ATOM   4373  CA  THR P 312      28.516   7.061   7.950  1.00  0.00      P1   C
ATOM   4374  HA  THR P 312      27.678   7.032   7.269  1.00  0.00      P1    
ATOM   4375  CB  THR P 312      29.277   8.160   7.342  1.00  0.00      P1   C
ATOM   4376  HB  THR P 312      28.727   9.111   7.509  1.00  0.00      P1    
ATOM   4377  OG1 THR P 312      29.409   8.168   5.933  1.00  0.00      P1   O
ATOM   4378  HG1 THR P 312      29.784   7.301   5.765  1.00  0.00      P1    
ATOM   4379  CG2 THR P 312      30.659   8.391   8.035  1.00  0.00      P1   C
ATOM   4380 HG21 THR P 312      31.140   9.319   7.658  1.00  0.00      P1    
ATOM   4381 HG22 THR P 312      30.583   8.540   9.133  1.00  0.00      P1    
ATOM   4382 HG23 THR P 312      31.329   7.517   7.886  1.00  0.00      P1    
ATOM   4383  C   THR P 312      29.135   5.711   7.743  1.00  0.00      P1   C
ATOM   4384  O   THR P 312      30.067   5.558   6.951  1.00  0.00      P1   O
ATOM   4385  N   SER P 313      28.682   4.594   8.401  1.00  0.00      P1   N
ATOM   4386  HN  SER P 313      28.083   4.634   9.197  1.00  0.00      P1    
ATOM   4387  CA  SER P 313      29.125   3.225   8.000  1.00  0.00      P1   C
ATOM   4388  HA  SER P 313      30.114   3.362   7.587  1.00  0.00      P1    
ATOM   4389  CB  SER P 313      29.324   2.300   9.203  1.00  0.00      P1   C
ATOM   4390  HB1 SER P 313      29.725   2.947  10.012  1.00  0.00      P1    
ATOM   4391  HB2 SER P 313      28.356   2.026   9.674  1.00  0.00      P1    
ATOM   4392  OG  SER P 313      30.149   1.187   8.791  1.00  0.00      P1   O
ATOM   4393  HG1 SER P 313      30.017   0.481   9.427  1.00  0.00      P1    
ATOM   4394  C   SER P 313      28.107   2.553   7.105  1.00  0.00      P1   C
ATOM   4395  O   SER P 313      26.846   2.804   7.096  1.00  0.00      P1   O
ATOM   4396  N   GLY P 314      28.644   1.670   6.278  1.00  0.00      P1   N
ATOM   4397  HN  GLY P 314      29.640   1.636   6.321  1.00  0.00      P1    
ATOM   4398  CA  GLY P 314      27.955   0.781   5.262  1.00  0.00      P1   C
ATOM   4399  HA1 GLY P 314      27.541  -0.012   5.867  1.00  0.00      P1    
ATOM   4400  HA2 GLY P 314      28.802   0.493   4.656  1.00  0.00      P1    
ATOM   4401  C   GLY P 314      26.865   1.387   4.440  1.00  0.00      P1   C
ATOM   4402  O   GLY P 314      26.930   2.553   4.151  1.00  0.00      P1   O
ATOM   4403  N   GLY P 315      25.872   0.660   3.979  1.00  0.00      P1   N
ATOM   4404  HN  GLY P 315      25.944  -0.332   4.052  1.00  0.00      P1    
ATOM   4405  CA  GLY P 315      24.634   1.127   3.289  1.00  0.00      P1   C
ATOM   4406  HA1 GLY P 315      23.923   0.326   3.156  1.00  0.00      P1    
ATOM   4407  HA2 GLY P 315      25.048   1.418   2.334  1.00  0.00      P1    
ATOM   4408  C   GLY P 315      23.970   2.364   3.866  1.00  0.00      P1   C
ATOM   4409  O   GLY P 315      23.881   3.403   3.177  1.00  0.00      P1   O
ATOM   4410  N   GLY P 316      23.533   2.280   5.125  1.00  0.00      P1   N
ATOM   4411  HN  GLY P 316      23.838   1.526   5.703  1.00  0.00      P1    
ATOM   4412  CA  GLY P 316      22.828   3.344   5.902  1.00  0.00      P1   C
ATOM   4413  HA1 GLY P 316      22.563   4.125   5.204  1.00  0.00      P1    
ATOM   4414  HA2 GLY P 316      23.507   3.795   6.610  1.00  0.00      P1    
ATOM   4415  C   GLY P 316      21.509   3.096   6.602  1.00  0.00      P1   C
ATOM   4416  O   GLY P 316      20.857   4.022   7.099  1.00  0.00      P1   O
ATOM   4417  N   PHE P 317      21.018   1.839   6.633  1.00  0.00      P1   N
ATOM   4418  HN  PHE P 317      21.629   1.117   6.317  1.00  0.00      P1    
ATOM   4419  CA  PHE P 317      19.678   1.374   7.184  1.00  0.00      P1   C
ATOM   4420  HA  PHE P 317      19.021   2.213   7.012  1.00  0.00      P1    
ATOM   4421  CB  PHE P 317      19.156   0.008   6.703  1.00  0.00      P1   C
ATOM   4422  HB1 PHE P 317      20.054  -0.644   6.663  1.00  0.00      P1    
ATOM   4423  HB2 PHE P 317      18.472  -0.476   7.433  1.00  0.00      P1    
ATOM   4424  CG  PHE P 317      18.701   0.019   5.205  1.00  0.00      P1   C
ATOM   4425  CD1 PHE P 317      18.013  -1.068   4.662  1.00  0.00      P1   C
ATOM   4426  HD1 PHE P 317      17.817  -1.926   5.289  1.00  0.00      P1    
ATOM   4427  CE1 PHE P 317      17.546  -1.055   3.406  1.00  0.00      P1   C
ATOM   4428  HE1 PHE P 317      16.845  -1.777   3.013  1.00  0.00      P1    
ATOM   4429  CZ  PHE P 317      17.737   0.119   2.587  1.00  0.00      P1   C
ATOM   4430  HZ  PHE P 317      17.219   0.242   1.647  1.00  0.00      P1    
ATOM   4431  CD2 PHE P 317      18.905   1.130   4.423  1.00  0.00      P1   C
ATOM   4432  HD2 PHE P 317      19.420   2.000   4.801  1.00  0.00      P1    
ATOM   4433  CE2 PHE P 317      18.394   1.171   3.108  1.00  0.00      P1   C
ATOM   4434  HE2 PHE P 317      18.565   2.119   2.620  1.00  0.00      P1    
ATOM   4435  C   PHE P 317      19.771   1.486   8.720  1.00  0.00      P1   C
ATOM   4436  O   PHE P 317      18.739   1.424   9.439  1.00  0.00      P1   O
ATOM   4437  N   ASN P 318      21.012   1.652   9.285  1.00  0.00      P1   N
ATOM   4438  HN  ASN P 318      21.734   1.611   8.598  1.00  0.00      P1    
ATOM   4439  CA  ASN P 318      21.391   1.648  10.696  1.00  0.00      P1   C
ATOM   4440  HA  ASN P 318      20.777   0.937  11.230  1.00  0.00      P1    
ATOM   4441  CB  ASN P 318      22.871   1.271  10.891  1.00  0.00      P1   C
ATOM   4442  HB1 ASN P 318      22.960   1.212  11.997  1.00  0.00      P1    
ATOM   4443  HB2 ASN P 318      23.155   0.261  10.527  1.00  0.00      P1    
ATOM   4444  CG  ASN P 318      23.888   2.302  10.314  1.00  0.00      P1   C
ATOM   4445  OD1 ASN P 318      23.755   2.906   9.263  1.00  0.00      P1   O
ATOM   4446  ND2 ASN P 318      24.956   2.430  11.103  1.00  0.00      P1   N
ATOM   4447 HD21 ASN P 318      25.553   3.217  10.946  1.00  0.00      P1    
ATOM   4448 HD22 ASN P 318      24.786   2.143  12.046  1.00  0.00      P1    
ATOM   4449  C   ASN P 318      21.084   2.984  11.325  1.00  0.00      P1   C
ATOM   4450  O   ASN P 318      20.911   3.153  12.530  1.00  0.00      P1   O
ATOM   4451  N   LEU P 319      21.007   3.967  10.450  1.00  0.00      P1   N
ATOM   4452  HN  LEU P 319      21.246   3.888   9.485  1.00  0.00      P1    
ATOM   4453  CA  LEU P 319      20.912   5.352  10.861  1.00  0.00      P1   C
ATOM   4454  HA  LEU P 319      21.408   5.516  11.806  1.00  0.00      P1    
ATOM   4455  CB  LEU P 319      21.619   6.105   9.749  1.00  0.00      P1   C
ATOM   4456  HB1 LEU P 319      22.687   5.811   9.828  1.00  0.00      P1    
ATOM   4457  HB2 LEU P 319      21.393   5.635   8.768  1.00  0.00      P1    
ATOM   4458  CG  LEU P 319      21.542   7.663   9.818  1.00  0.00      P1   C
ATOM   4459  HG  LEU P 319      21.161   8.040  10.791  1.00  0.00      P1    
ATOM   4460  CD1 LEU P 319      22.872   8.303   9.614  1.00  0.00      P1   C
ATOM   4461 HD11 LEU P 319      23.453   7.730   8.861  1.00  0.00      P1    
ATOM   4462 HD12 LEU P 319      22.915   9.355   9.260  1.00  0.00      P1    
ATOM   4463 HD13 LEU P 319      23.447   8.224  10.561  1.00  0.00      P1    
ATOM   4464  CD2 LEU P 319      20.462   8.184   8.798  1.00  0.00      P1   C
ATOM   4465 HD21 LEU P 319      20.475   7.532   7.899  1.00  0.00      P1    
ATOM   4466 HD22 LEU P 319      19.442   8.207   9.237  1.00  0.00      P1    
ATOM   4467 HD23 LEU P 319      20.877   9.156   8.455  1.00  0.00      P1    
ATOM   4468  C   LEU P 319      19.483   5.815  10.951  1.00  0.00      P1   C
ATOM   4469  O   LEU P 319      19.167   6.853  11.550  1.00  0.00      P1   O
ATOM   4470  N   ILE P 320      18.536   5.106  10.272  1.00  0.00      P1   N
ATOM   4471  HN  ILE P 320      18.829   4.283   9.791  1.00  0.00      P1    
ATOM   4472  CA  ILE P 320      17.119   5.509  10.224  1.00  0.00      P1   C
ATOM   4473  HA  ILE P 320      17.149   6.486   9.765  1.00  0.00      P1    
ATOM   4474  CB  ILE P 320      16.225   4.766   9.235  1.00  0.00      P1   C
ATOM   4475  HB  ILE P 320      15.906   3.853   9.782  1.00  0.00      P1    
ATOM   4476  CG2 ILE P 320      15.049   5.715   8.977  1.00  0.00      P1   C
ATOM   4477 HG21 ILE P 320      14.574   5.477   8.001  1.00  0.00      P1    
ATOM   4478 HG22 ILE P 320      14.222   5.694   9.719  1.00  0.00      P1    
ATOM   4479 HG23 ILE P 320      15.358   6.754   8.736  1.00  0.00      P1    
ATOM   4480  CG1 ILE P 320      17.019   4.373   7.960  1.00  0.00      P1   C
ATOM   4481 HG11 ILE P 320      17.805   3.619   8.179  1.00  0.00      P1    
ATOM   4482 HG12 ILE P 320      16.302   3.853   7.290  1.00  0.00      P1    
ATOM   4483  CD  ILE P 320      17.688   5.506   7.197  1.00  0.00      P1   C
ATOM   4484  HD1 ILE P 320      18.183   6.261   7.845  1.00  0.00      P1    
ATOM   4485  HD2 ILE P 320      18.532   5.211   6.538  1.00  0.00      P1    
ATOM   4486  HD3 ILE P 320      16.938   6.070   6.603  1.00  0.00      P1    
ATOM   4487  C   ILE P 320      16.385   5.738  11.567  1.00  0.00      P1   C
ATOM   4488  O   ILE P 320      15.773   6.801  11.722  1.00  0.00      P1   O
ATOM   4489  N   PRO P 321      16.567   4.825  12.590  1.00  0.00      P1   N
ATOM   4490  CD  PRO P 321      16.986   3.381  12.451  1.00  0.00      P1   C
ATOM   4491  HD1 PRO P 321      17.931   3.146  11.916  1.00  0.00      P1    
ATOM   4492  HD2 PRO P 321      16.109   2.824  12.054  1.00  0.00      P1    
ATOM   4493  CA  PRO P 321      16.058   5.174  13.943  1.00  0.00      P1   C
ATOM   4494  HA  PRO P 321      15.037   5.513  13.860  1.00  0.00      P1    
ATOM   4495  CB  PRO P 321      16.228   3.877  14.750  1.00  0.00      P1   C
ATOM   4496  HB1 PRO P 321      15.169   3.547  14.814  1.00  0.00      P1    
ATOM   4497  HB2 PRO P 321      16.518   4.064  15.806  1.00  0.00      P1    
ATOM   4498  CG  PRO P 321      17.237   3.008  13.961  1.00  0.00      P1   C
ATOM   4499  HG1 PRO P 321      17.013   1.930  14.113  1.00  0.00      P1    
ATOM   4500  HG2 PRO P 321      18.293   3.218  14.236  1.00  0.00      P1    
ATOM   4501  C   PRO P 321      16.645   6.416  14.648  1.00  0.00      P1   C
ATOM   4502  O   PRO P 321      15.880   7.209  15.122  1.00  0.00      P1   O
ATOM   4503  N   ILE P 322      17.977   6.512  14.705  1.00  0.00      P1   N
ATOM   4504  HN  ILE P 322      18.517   5.790  14.279  1.00  0.00      P1    
ATOM   4505  CA  ILE P 322      18.807   7.571  15.175  1.00  0.00      P1   C
ATOM   4506  HA  ILE P 322      18.754   7.626  16.252  1.00  0.00      P1    
ATOM   4507  CB  ILE P 322      20.292   7.292  14.791  1.00  0.00      P1   C
ATOM   4508  HB  ILE P 322      20.420   7.444  13.698  1.00  0.00      P1    
ATOM   4509  CG2 ILE P 322      21.252   8.271  15.444  1.00  0.00      P1   C
ATOM   4510 HG21 ILE P 322      21.128   8.389  16.542  1.00  0.00      P1    
ATOM   4511 HG22 ILE P 322      22.305   8.099  15.135  1.00  0.00      P1    
ATOM   4512 HG23 ILE P 322      20.980   9.283  15.077  1.00  0.00      P1    
ATOM   4513  CG1 ILE P 322      20.670   5.795  14.916  1.00  0.00      P1   C
ATOM   4514 HG11 ILE P 322      19.935   5.064  14.516  1.00  0.00      P1    
ATOM   4515 HG12 ILE P 322      21.667   5.724  14.431  1.00  0.00      P1    
ATOM   4516  CD  ILE P 322      20.719   5.473  16.410  1.00  0.00      P1   C
ATOM   4517  HD1 ILE P 322      21.615   6.019  16.774  1.00  0.00      P1    
ATOM   4518  HD2 ILE P 322      19.757   5.813  16.851  1.00  0.00      P1    
ATOM   4519  HD3 ILE P 322      20.970   4.394  16.496  1.00  0.00      P1    
ATOM   4520  C   ILE P 322      18.381   8.893  14.579  1.00  0.00      P1   C
ATOM   4521  O   ILE P 322      18.108   9.869  15.235  1.00  0.00      P1   O
ATOM   4522  N   ALA P 323      18.288   8.977  13.237  1.00  0.00      P1   N
ATOM   4523  HN  ALA P 323      18.844   8.265  12.815  1.00  0.00      P1    
ATOM   4524  CA  ALA P 323      17.814  10.128  12.470  1.00  0.00      P1   C
ATOM   4525  HA  ALA P 323      18.480  10.938  12.727  1.00  0.00      P1    
ATOM   4526  CB  ALA P 323      17.967   9.841  10.923  1.00  0.00      P1   C
ATOM   4527  HB1 ALA P 323      19.049   9.745  10.690  1.00  0.00      P1    
ATOM   4528  HB2 ALA P 323      17.503   8.879  10.615  1.00  0.00      P1    
ATOM   4529  HB3 ALA P 323      17.496  10.645  10.317  1.00  0.00      P1    
ATOM   4530  C   ALA P 323      16.384  10.532  12.785  1.00  0.00      P1   C
ATOM   4531  O   ALA P 323      16.047  11.658  13.024  1.00  0.00      P1   O
ATOM   4532  N   THR P 324      15.421   9.534  12.737  1.00  0.00      P1   N
ATOM   4533  HN  THR P 324      15.656   8.616  12.428  1.00  0.00      P1    
ATOM   4534  CA  THR P 324      14.072   9.836  12.973  1.00  0.00      P1   C
ATOM   4535  HA  THR P 324      13.891  10.637  12.272  1.00  0.00      P1    
ATOM   4536  CB  THR P 324      13.063   8.732  12.583  1.00  0.00      P1   C
ATOM   4537  HB  THR P 324      12.077   8.963  13.041  1.00  0.00      P1    
ATOM   4538  OG1 THR P 324      13.487   7.520  13.088  1.00  0.00      P1   O
ATOM   4539  HG1 THR P 324      14.351   7.304  12.731  1.00  0.00      P1    
ATOM   4540  CG2 THR P 324      13.018   8.659  11.042  1.00  0.00      P1   C
ATOM   4541 HG21 THR P 324      14.044   8.688  10.618  1.00  0.00      P1    
ATOM   4542 HG22 THR P 324      12.410   7.792  10.704  1.00  0.00      P1    
ATOM   4543 HG23 THR P 324      12.517   9.522  10.554  1.00  0.00      P1    
ATOM   4544  C   THR P 324      13.807  10.338  14.354  1.00  0.00      P1   C
ATOM   4545  O   THR P 324      12.980  11.190  14.562  1.00  0.00      P1   O
ATOM   4546  N   ALA P 325      14.527   9.726  15.335  1.00  0.00      P1   N
ATOM   4547  HN  ALA P 325      15.221   9.033  15.158  1.00  0.00      P1    
ATOM   4548  CA  ALA P 325      14.476  10.029  16.759  1.00  0.00      P1   C
ATOM   4549  HA  ALA P 325      13.451  10.167  17.068  1.00  0.00      P1    
ATOM   4550  CB  ALA P 325      15.110   8.873  17.551  1.00  0.00      P1   C
ATOM   4551  HB1 ALA P 325      16.072   8.619  17.055  1.00  0.00      P1    
ATOM   4552  HB2 ALA P 325      15.335   9.190  18.592  1.00  0.00      P1    
ATOM   4553  HB3 ALA P 325      14.311   8.101  17.553  1.00  0.00      P1    
ATOM   4554  C   ALA P 325      15.229  11.270  17.008  1.00  0.00      P1   C
ATOM   4555  O   ALA P 325      14.891  11.965  17.918  1.00  0.00      P1   O
ATOM   4556  N   GLY P 326      16.124  11.665  16.049  1.00  0.00      P1   N
ATOM   4557  HN  GLY P 326      16.426  11.027  15.345  1.00  0.00      P1    
ATOM   4558  CA  GLY P 326      16.685  12.993  16.068  1.00  0.00      P1   C
ATOM   4559  HA1 GLY P 326      15.936  13.710  16.370  1.00  0.00      P1    
ATOM   4560  HA2 GLY P 326      17.135  13.158  15.100  1.00  0.00      P1    
ATOM   4561  C   GLY P 326      17.955  13.137  16.867  1.00  0.00      P1   C
ATOM   4562  O   GLY P 326      18.201  14.122  17.492  1.00  0.00      P1   O
ATOM   4563  N   ASN P 327      18.709  12.047  16.987  1.00  0.00      P1   N
ATOM   4564  HN  ASN P 327      18.508  11.254  16.417  1.00  0.00      P1    
ATOM   4565  CA  ASN P 327      19.932  12.048  17.758  1.00  0.00      P1   C
ATOM   4566  HA  ASN P 327      19.615  12.517  18.677  1.00  0.00      P1    
ATOM   4567  CB  ASN P 327      20.634  10.626  18.011  1.00  0.00      P1   C
ATOM   4568  HB1 ASN P 327      20.755  10.207  16.989  1.00  0.00      P1    
ATOM   4569  HB2 ASN P 327      21.584  10.597  18.586  1.00  0.00      P1    
ATOM   4570  CG  ASN P 327      19.596   9.754  18.807  1.00  0.00      P1   C
ATOM   4571  OD1 ASN P 327      18.698  10.333  19.373  1.00  0.00      P1   O
ATOM   4572  ND2 ASN P 327      19.784   8.426  18.926  1.00  0.00      P1   N
ATOM   4573 HD21 ASN P 327      19.212   7.959  19.601  1.00  0.00      P1    
ATOM   4574 HD22 ASN P 327      20.682   8.126  18.605  1.00  0.00      P1    
ATOM   4575  C   ASN P 327      21.068  12.963  17.281  1.00  0.00      P1   C
ATOM   4576  O   ASN P 327      21.970  13.284  18.008  1.00  0.00      P1   O
ATOM   4577  N   PHE P 328      21.173  13.368  15.875  1.00  0.00      P1   N
ATOM   4578  HN  PHE P 328      20.415  13.221  15.245  1.00  0.00      P1    
ATOM   4579  CA  PHE P 328      22.265  14.099  15.410  1.00  0.00      P1   C
ATOM   4580  HA  PHE P 328      23.145  13.749  15.929  1.00  0.00      P1    
ATOM   4581  CB  PHE P 328      22.646  13.771  13.910  1.00  0.00      P1   C
ATOM   4582  HB1 PHE P 328      21.799  14.263  13.385  1.00  0.00      P1    
ATOM   4583  HB2 PHE P 328      23.582  14.193  13.485  1.00  0.00      P1    
ATOM   4584  CG  PHE P 328      22.644  12.321  13.583  1.00  0.00      P1   C
ATOM   4585  CD1 PHE P 328      21.889  11.874  12.486  1.00  0.00      P1   C
ATOM   4586  HD1 PHE P 328      21.098  12.431  12.005  1.00  0.00      P1    
ATOM   4587  CE1 PHE P 328      21.936  10.498  12.162  1.00  0.00      P1   C
ATOM   4588  HE1 PHE P 328      21.326  10.186  11.327  1.00  0.00      P1    
ATOM   4589  CZ  PHE P 328      22.760   9.641  12.859  1.00  0.00      P1   C
ATOM   4590  HZ  PHE P 328      22.683   8.587  12.637  1.00  0.00      P1    
ATOM   4591  CD2 PHE P 328      23.648  11.463  14.151  1.00  0.00      P1   C
ATOM   4592  HD2 PHE P 328      24.279  11.920  14.898  1.00  0.00      P1    
ATOM   4593  CE2 PHE P 328      23.634  10.120  13.813  1.00  0.00      P1   C
ATOM   4594  HE2 PHE P 328      24.382   9.429  14.174  1.00  0.00      P1    
ATOM   4595  C   PHE P 328      22.220  15.676  15.567  1.00  0.00      P1   C
ATOM   4596  O   PHE P 328      21.232  16.336  15.263  1.00  0.00      P1   O
ATOM   4597  N   SER P 329      23.340  16.256  16.115  1.00  0.00      P1   N
ATOM   4598  HN  SER P 329      24.111  15.714  16.441  1.00  0.00      P1    
ATOM   4599  CA  SER P 329      23.611  17.658  15.776  1.00  0.00      P1   C
ATOM   4600  HA  SER P 329      22.864  18.237  16.299  1.00  0.00      P1    
ATOM   4601  CB  SER P 329      25.029  18.109  16.248  1.00  0.00      P1   C
ATOM   4602  HB1 SER P 329      24.931  18.291  17.340  1.00  0.00      P1    
ATOM   4603  HB2 SER P 329      25.675  17.233  16.027  1.00  0.00      P1    
ATOM   4604  OG  SER P 329      25.661  19.207  15.686  1.00  0.00      P1   O
ATOM   4605  HG1 SER P 329      25.372  20.065  16.007  1.00  0.00      P1    
ATOM   4606  C   SER P 329      23.418  18.219  14.290  1.00  0.00      P1   C
ATOM   4607  O   SER P 329      23.770  17.548  13.369  1.00  0.00      P1   O
ATOM   4608  N   MET P 330      22.741  19.404  14.175  1.00  0.00      P1   N
ATOM   4609  HN  MET P 330      22.406  19.829  15.012  1.00  0.00      P1    
ATOM   4610  CA  MET P 330      22.579  20.182  12.969  1.00  0.00      P1   C
ATOM   4611  HA  MET P 330      22.072  19.543  12.260  1.00  0.00      P1    
ATOM   4612  CB  MET P 330      21.490  21.258  13.166  1.00  0.00      P1   C
ATOM   4613  HB1 MET P 330      21.665  21.517  14.232  1.00  0.00      P1    
ATOM   4614  HB2 MET P 330      21.614  22.239  12.658  1.00  0.00      P1    
ATOM   4615  CG  MET P 330      20.082  20.693  12.863  1.00  0.00      P1   C
ATOM   4616  HG1 MET P 330      20.058  19.776  13.489  1.00  0.00      P1    
ATOM   4617  HG2 MET P 330      19.233  21.339  13.174  1.00  0.00      P1    
ATOM   4618  SD  MET P 330      19.706  20.078  11.195  1.00  0.00      P1   S
ATOM   4619  CE  MET P 330      19.698  21.611  10.249  1.00  0.00      P1   C
ATOM   4620  HE1 MET P 330      20.661  21.910   9.782  1.00  0.00      P1    
ATOM   4621  HE2 MET P 330      18.928  21.497   9.456  1.00  0.00      P1    
ATOM   4622  HE3 MET P 330      19.281  22.418  10.888  1.00  0.00      P1    
ATOM   4623  C   MET P 330      23.789  20.754  12.254  1.00  0.00      P1   C
ATOM   4624  O   MET P 330      23.719  20.916  11.017  1.00  0.00      P1   O
ATOM   4625  N   GLY P 331      24.913  20.914  12.953  1.00  0.00      P1   N
ATOM   4626  HN  GLY P 331      24.906  20.908  13.950  1.00  0.00      P1    
ATOM   4627  CA  GLY P 331      26.231  21.213  12.497  1.00  0.00      P1   C
ATOM   4628  HA1 GLY P 331      26.779  21.620  13.334  1.00  0.00      P1    
ATOM   4629  HA2 GLY P 331      26.167  21.821  11.607  1.00  0.00      P1    
ATOM   4630  C   GLY P 331      26.910  19.885  12.051  1.00  0.00      P1   C
ATOM   4631  O   GLY P 331      27.460  19.740  10.992  1.00  0.00      P1   O
ATOM   4632  N   MET P 332      26.646  18.773  12.820  1.00  0.00      P1   N
ATOM   4633  HN  MET P 332      26.184  18.852  13.700  1.00  0.00      P1    
ATOM   4634  CA  MET P 332      27.312  17.583  12.392  1.00  0.00      P1   C
ATOM   4635  HA  MET P 332      28.278  17.952  12.082  1.00  0.00      P1    
ATOM   4636  CB  MET P 332      27.329  16.604  13.589  1.00  0.00      P1   C
ATOM   4637  HB1 MET P 332      26.326  16.675  14.061  1.00  0.00      P1    
ATOM   4638  HB2 MET P 332      27.528  15.536  13.356  1.00  0.00      P1    
ATOM   4639  CG  MET P 332      28.279  17.015  14.748  1.00  0.00      P1   C
ATOM   4640  HG1 MET P 332      27.862  18.004  15.035  1.00  0.00      P1    
ATOM   4641  HG2 MET P 332      28.162  16.362  15.639  1.00  0.00      P1    
ATOM   4642  SD  MET P 332      30.029  17.126  14.178  1.00  0.00      P1   S
ATOM   4643  CE  MET P 332      30.431  17.863  15.837  1.00  0.00      P1   C
ATOM   4644  HE1 MET P 332      30.016  18.878  16.015  1.00  0.00      P1    
ATOM   4645  HE2 MET P 332      30.070  17.126  16.585  1.00  0.00      P1    
ATOM   4646  HE3 MET P 332      31.536  17.949  15.917  1.00  0.00      P1    
ATOM   4647  C   MET P 332      26.572  16.871  11.300  1.00  0.00      P1   C
ATOM   4648  O   MET P 332      27.216  16.083  10.563  1.00  0.00      P1   O
ATOM   4649  N   LEU P 333      25.276  17.123  11.126  1.00  0.00      P1   N
ATOM   4650  HN  LEU P 333      24.751  17.589  11.834  1.00  0.00      P1    
ATOM   4651  CA  LEU P 333      24.583  16.678   9.903  1.00  0.00      P1   C
ATOM   4652  HA  LEU P 333      24.877  15.656   9.713  1.00  0.00      P1    
ATOM   4653  CB  LEU P 333      23.052  16.904   9.949  1.00  0.00      P1   C
ATOM   4654  HB1 LEU P 333      23.114  17.953  10.311  1.00  0.00      P1    
ATOM   4655  HB2 LEU P 333      22.620  17.031   8.933  1.00  0.00      P1    
ATOM   4656  CG  LEU P 333      22.210  16.036  10.954  1.00  0.00      P1   C
ATOM   4657  HG  LEU P 333      22.833  15.790  11.840  1.00  0.00      P1    
ATOM   4658  CD1 LEU P 333      21.027  16.862  11.311  1.00  0.00      P1   C
ATOM   4659 HD11 LEU P 333      20.413  16.281  12.032  1.00  0.00      P1    
ATOM   4660 HD12 LEU P 333      21.357  17.823  11.760  1.00  0.00      P1    
ATOM   4661 HD13 LEU P 333      20.352  17.198  10.496  1.00  0.00      P1    
ATOM   4662  CD2 LEU P 333      21.752  14.744  10.260  1.00  0.00      P1   C
ATOM   4663 HD21 LEU P 333      21.089  15.039   9.419  1.00  0.00      P1    
ATOM   4664 HD22 LEU P 333      22.668  14.228   9.901  1.00  0.00      P1    
ATOM   4665 HD23 LEU P 333      21.207  14.082  10.967  1.00  0.00      P1    
ATOM   4666  C   LEU P 333      25.096  17.217   8.606  1.00  0.00      P1   C
ATOM   4667  O   LEU P 333      24.941  16.570   7.562  1.00  0.00      P1   O
ATOM   4668  N   VAL P 334      25.811  18.422   8.573  1.00  0.00      P1   N
ATOM   4669  HN  VAL P 334      25.969  18.987   9.379  1.00  0.00      P1    
ATOM   4670  CA  VAL P 334      26.569  18.878   7.394  1.00  0.00      P1   C
ATOM   4671  HA  VAL P 334      25.940  19.093   6.543  1.00  0.00      P1    
ATOM   4672  CB  VAL P 334      27.061  20.302   7.664  1.00  0.00      P1   C
ATOM   4673  HB  VAL P 334      27.866  20.419   8.422  1.00  0.00      P1    
ATOM   4674  CG1 VAL P 334      27.709  20.755   6.330  1.00  0.00      P1   C
ATOM   4675 HG11 VAL P 334      27.109  20.464   5.442  1.00  0.00      P1    
ATOM   4676 HG12 VAL P 334      27.796  21.862   6.352  1.00  0.00      P1    
ATOM   4677 HG13 VAL P 334      28.696  20.322   6.057  1.00  0.00      P1    
ATOM   4678  CG2 VAL P 334      25.895  21.260   8.070  1.00  0.00      P1   C
ATOM   4679 HG21 VAL P 334      26.237  22.307   7.919  1.00  0.00      P1    
ATOM   4680 HG22 VAL P 334      24.950  21.095   7.510  1.00  0.00      P1    
ATOM   4681 HG23 VAL P 334      25.685  21.229   9.161  1.00  0.00      P1    
ATOM   4682  C   VAL P 334      27.730  17.940   7.042  1.00  0.00      P1   C
ATOM   4683  O   VAL P 334      27.897  17.477   5.885  1.00  0.00      P1   O
ATOM   4684  N   PHE P 335      28.551  17.491   8.074  1.00  0.00      P1   N
ATOM   4685  HN  PHE P 335      28.354  17.953   8.935  1.00  0.00      P1    
ATOM   4686  CA  PHE P 335      29.573  16.440   7.967  1.00  0.00      P1   C
ATOM   4687  HA  PHE P 335      30.332  16.726   7.255  1.00  0.00      P1    
ATOM   4688  CB  PHE P 335      30.442  16.200   9.286  1.00  0.00      P1   C
ATOM   4689  HB1 PHE P 335      29.659  16.110  10.069  1.00  0.00      P1    
ATOM   4690  HB2 PHE P 335      31.047  15.289   9.089  1.00  0.00      P1    
ATOM   4691  CG  PHE P 335      31.420  17.398   9.465  1.00  0.00      P1   C
ATOM   4692  CD1 PHE P 335      32.346  17.782   8.470  1.00  0.00      P1   C
ATOM   4693  HD1 PHE P 335      32.232  17.244   7.540  1.00  0.00      P1    
ATOM   4694  CE1 PHE P 335      33.333  18.660   8.767  1.00  0.00      P1   C
ATOM   4695  HE1 PHE P 335      34.012  19.004   8.001  1.00  0.00      P1    
ATOM   4696  CZ  PHE P 335      33.453  19.194  10.132  1.00  0.00      P1   C
ATOM   4697  HZ  PHE P 335      34.274  19.861  10.352  1.00  0.00      P1    
ATOM   4698  CD2 PHE P 335      31.561  17.833  10.769  1.00  0.00      P1   C
ATOM   4699  HD2 PHE P 335      30.964  17.422  11.569  1.00  0.00      P1    
ATOM   4700  CE2 PHE P 335      32.562  18.755  11.073  1.00  0.00      P1   C
ATOM   4701  HE2 PHE P 335      32.673  19.101  12.090  1.00  0.00      P1    
ATOM   4702  C   PHE P 335      29.088  15.090   7.472  1.00  0.00      P1   C
ATOM   4703  O   PHE P 335      29.806  14.473   6.683  1.00  0.00      P1   O
ATOM   4704  N   ILE P 336      27.904  14.608   7.901  1.00  0.00      P1   N
ATOM   4705  HN  ILE P 336      27.459  15.212   8.558  1.00  0.00      P1    
ATOM   4706  CA  ILE P 336      27.351  13.313   7.512  1.00  0.00      P1   C
ATOM   4707  HA  ILE P 336      27.991  12.461   7.687  1.00  0.00      P1    
ATOM   4708  CB  ILE P 336      26.121  12.897   8.361  1.00  0.00      P1   C
ATOM   4709  HB  ILE P 336      25.328  13.674   8.334  1.00  0.00      P1    
ATOM   4710  CG2 ILE P 336      25.452  11.681   7.852  1.00  0.00      P1   C
ATOM   4711 HG21 ILE P 336      25.369  11.586   6.749  1.00  0.00      P1    
ATOM   4712 HG22 ILE P 336      26.090  10.812   8.119  1.00  0.00      P1    
ATOM   4713 HG23 ILE P 336      24.416  11.497   8.208  1.00  0.00      P1    
ATOM   4714  CG1 ILE P 336      26.472  12.669   9.879  1.00  0.00      P1   C
ATOM   4715 HG11 ILE P 336      26.999  11.709  10.067  1.00  0.00      P1    
ATOM   4716 HG12 ILE P 336      27.166  13.491  10.156  1.00  0.00      P1    
ATOM   4717  CD  ILE P 336      25.279  12.852  10.785  1.00  0.00      P1   C
ATOM   4718  HD1 ILE P 336      25.530  12.639  11.846  1.00  0.00      P1    
ATOM   4719  HD2 ILE P 336      24.887  13.889  10.849  1.00  0.00      P1    
ATOM   4720  HD3 ILE P 336      24.459  12.142  10.542  1.00  0.00      P1    
ATOM   4721  C   ILE P 336      26.883  13.315   6.072  1.00  0.00      P1   C
ATOM   4722  O   ILE P 336      27.038  12.314   5.389  1.00  0.00      P1   O
ATOM   4723  N   PHE P 337      26.219  14.408   5.595  1.00  0.00      P1   N
ATOM   4724  HN  PHE P 337      26.038  15.181   6.198  1.00  0.00      P1    
ATOM   4725  CA  PHE P 337      25.946  14.597   4.153  1.00  0.00      P1   C
ATOM   4726  HA  PHE P 337      25.388  13.731   3.829  1.00  0.00      P1    
ATOM   4727  CB  PHE P 337      25.101  15.870   4.076  1.00  0.00      P1   C
ATOM   4728  HB1 PHE P 337      24.336  15.954   4.877  1.00  0.00      P1    
ATOM   4729  HB2 PHE P 337      25.703  16.797   4.189  1.00  0.00      P1    
ATOM   4730  CG  PHE P 337      24.370  15.978   2.787  1.00  0.00      P1   C
ATOM   4731  CD1 PHE P 337      24.875  16.738   1.690  1.00  0.00      P1   C
ATOM   4732  HD1 PHE P 337      25.826  17.246   1.751  1.00  0.00      P1    
ATOM   4733  CE1 PHE P 337      24.128  16.896   0.522  1.00  0.00      P1   C
ATOM   4734  HE1 PHE P 337      24.533  17.432  -0.323  1.00  0.00      P1    
ATOM   4735  CZ  PHE P 337      22.832  16.421   0.461  1.00  0.00      P1   C
ATOM   4736  HZ  PHE P 337      22.170  16.635  -0.365  1.00  0.00      P1    
ATOM   4737  CD2 PHE P 337      23.202  15.291   2.562  1.00  0.00      P1   C
ATOM   4738  HD2 PHE P 337      22.865  14.586   3.307  1.00  0.00      P1    
ATOM   4739  CE2 PHE P 337      22.360  15.546   1.498  1.00  0.00      P1   C
ATOM   4740  HE2 PHE P 337      21.494  14.915   1.361  1.00  0.00      P1    
ATOM   4741  C   PHE P 337      27.192  14.691   3.313  1.00  0.00      P1   C
ATOM   4742  O   PHE P 337      27.304  13.948   2.299  1.00  0.00      P1   O
ATOM   4743  N   VAL P 338      28.149  15.510   3.676  1.00  0.00      P1   N
ATOM   4744  HN  VAL P 338      28.173  15.970   4.561  1.00  0.00      P1    
ATOM   4745  CA  VAL P 338      29.381  15.717   2.927  1.00  0.00      P1   C
ATOM   4746  HA  VAL P 338      29.004  15.789   1.917  1.00  0.00      P1    
ATOM   4747  CB  VAL P 338      30.049  17.040   3.145  1.00  0.00      P1   C
ATOM   4748  HB  VAL P 338      30.410  17.110   4.193  1.00  0.00      P1    
ATOM   4749  CG1 VAL P 338      31.303  17.343   2.304  1.00  0.00      P1   C
ATOM   4750 HG11 VAL P 338      31.724  18.356   2.474  1.00  0.00      P1    
ATOM   4751 HG12 VAL P 338      32.088  16.613   2.596  1.00  0.00      P1    
ATOM   4752 HG13 VAL P 338      31.291  17.112   1.217  1.00  0.00      P1    
ATOM   4753  CG2 VAL P 338      29.085  18.197   2.832  1.00  0.00      P1   C
ATOM   4754 HG21 VAL P 338      28.819  18.227   1.754  1.00  0.00      P1    
ATOM   4755 HG22 VAL P 338      28.113  18.150   3.367  1.00  0.00      P1    
ATOM   4756 HG23 VAL P 338      29.440  19.222   3.074  1.00  0.00      P1    
ATOM   4757  C   VAL P 338      30.334  14.530   2.901  1.00  0.00      P1   C
ATOM   4758  O   VAL P 338      30.831  14.072   1.900  1.00  0.00      P1   O
ATOM   4759  N   ALA P 339      30.395  13.801   4.002  1.00  0.00      P1   N
ATOM   4760  HN  ALA P 339      30.194  14.188   4.899  1.00  0.00      P1    
ATOM   4761  CA  ALA P 339      31.076  12.487   4.035  1.00  0.00      P1   C
ATOM   4762  HA  ALA P 339      32.084  12.544   3.651  1.00  0.00      P1    
ATOM   4763  CB  ALA P 339      31.279  11.978   5.529  1.00  0.00      P1   C
ATOM   4764  HB1 ALA P 339      30.258  12.014   5.966  1.00  0.00      P1    
ATOM   4765  HB2 ALA P 339      31.729  10.962   5.525  1.00  0.00      P1    
ATOM   4766  HB3 ALA P 339      31.899  12.761   6.016  1.00  0.00      P1    
ATOM   4767  C   ALA P 339      30.337  11.442   3.188  1.00  0.00      P1   C
ATOM   4768  O   ALA P 339      30.991  10.734   2.407  1.00  0.00      P1   O
ATOM   4769  N   ARG P 340      28.992  11.405   3.288  1.00  0.00      P1   N
ATOM   4770  HN  ARG P 340      28.549  11.943   4.001  1.00  0.00      P1    
ATOM   4771  CA  ARG P 340      28.203  10.470   2.515  1.00  0.00      P1   C
ATOM   4772  HA  ARG P 340      28.723   9.537   2.673  1.00  0.00      P1    
ATOM   4773  CB  ARG P 340      26.709  10.425   2.936  1.00  0.00      P1   C
ATOM   4774  HB1 ARG P 340      26.366  11.472   3.078  1.00  0.00      P1    
ATOM   4775  HB2 ARG P 340      26.160   9.996   2.070  1.00  0.00      P1    
ATOM   4776  CG  ARG P 340      26.360   9.579   4.107  1.00  0.00      P1   C
ATOM   4777  HG1 ARG P 340      26.781   9.903   5.083  1.00  0.00      P1    
ATOM   4778  HG2 ARG P 340      25.254   9.602   4.214  1.00  0.00      P1    
ATOM   4779  CD  ARG P 340      26.829   8.157   3.861  1.00  0.00      P1   C
ATOM   4780  HD1 ARG P 340      26.476   7.811   2.865  1.00  0.00      P1    
ATOM   4781  HD2 ARG P 340      27.924   7.984   3.792  1.00  0.00      P1    
ATOM   4782  NE  ARG P 340      26.132   7.252   4.810  1.00  0.00      P1   N
ATOM   4783  HE  ARG P 340      25.477   7.552   5.502  1.00  0.00      P1    
ATOM   4784  CZ  ARG P 340      26.307   5.921   4.652  1.00  0.00      P1   C
ATOM   4785  NH1 ARG P 340      27.166   5.478   3.773  1.00  0.00      P1   N
ATOM   4786 HH11 ARG P 340      27.343   4.494   3.754  1.00  0.00      P1    
ATOM   4787 HH12 ARG P 340      27.575   6.126   3.130  1.00  0.00      P1    
ATOM   4788  NH2 ARG P 340      25.828   5.025   5.535  1.00  0.00      P1   N
ATOM   4789 HH21 ARG P 340      26.204   4.099   5.557  1.00  0.00      P1    
ATOM   4790 HH22 ARG P 340      25.420   5.337   6.393  1.00  0.00      P1    
ATOM   4791  C   ARG P 340      28.290  10.670   1.007  1.00  0.00      P1   C
ATOM   4792  O   ARG P 340      28.645   9.781   0.251  1.00  0.00      P1   O
ATOM   4793  N   VAL P 341      28.150  11.916   0.504  1.00  0.00      P1   N
ATOM   4794  HN  VAL P 341      27.758  12.599   1.115  1.00  0.00      P1    
ATOM   4795  CA  VAL P 341      28.418  12.301  -0.880  1.00  0.00      P1   C
ATOM   4796  HA  VAL P 341      27.820  11.642  -1.492  1.00  0.00      P1    
ATOM   4797  CB  VAL P 341      27.993  13.776  -1.148  1.00  0.00      P1   C
ATOM   4798  HB  VAL P 341      28.460  14.374  -0.336  1.00  0.00      P1    
ATOM   4799  CG1 VAL P 341      28.575  14.393  -2.472  1.00  0.00      P1   C
ATOM   4800 HG11 VAL P 341      28.146  15.408  -2.610  1.00  0.00      P1    
ATOM   4801 HG12 VAL P 341      29.650  14.543  -2.237  1.00  0.00      P1    
ATOM   4802 HG13 VAL P 341      28.369  13.817  -3.400  1.00  0.00      P1    
ATOM   4803  CG2 VAL P 341      26.496  13.829  -1.074  1.00  0.00      P1   C
ATOM   4804 HG21 VAL P 341      26.179  14.174  -0.066  1.00  0.00      P1    
ATOM   4805 HG22 VAL P 341      26.026  14.539  -1.787  1.00  0.00      P1    
ATOM   4806 HG23 VAL P 341      26.051  12.823  -1.226  1.00  0.00      P1    
ATOM   4807  C   VAL P 341      29.873  12.035  -1.370  1.00  0.00      P1   C
ATOM   4808  O   VAL P 341      30.056  11.391  -2.367  1.00  0.00      P1   O
ATOM   4809  N   ILE P 342      30.879  12.530  -0.683  1.00  0.00      P1   N
ATOM   4810  HN  ILE P 342      30.742  12.768   0.275  1.00  0.00      P1    
ATOM   4811  CA  ILE P 342      32.290  12.350  -1.125  1.00  0.00      P1   C
ATOM   4812  HA  ILE P 342      32.367  12.687  -2.148  1.00  0.00      P1    
ATOM   4813  CB  ILE P 342      33.407  13.218  -0.397  1.00  0.00      P1   C
ATOM   4814  HB  ILE P 342      33.201  12.963   0.664  1.00  0.00      P1    
ATOM   4815  CG2 ILE P 342      34.838  12.853  -0.755  1.00  0.00      P1   C
ATOM   4816 HG21 ILE P 342      35.489  13.594  -0.242  1.00  0.00      P1    
ATOM   4817 HG22 ILE P 342      35.108  11.809  -0.487  1.00  0.00      P1    
ATOM   4818 HG23 ILE P 342      35.080  13.060  -1.819  1.00  0.00      P1    
ATOM   4819  CG1 ILE P 342      33.115  14.741  -0.498  1.00  0.00      P1   C
ATOM   4820 HG11 ILE P 342      32.099  15.082  -0.203  1.00  0.00      P1    
ATOM   4821 HG12 ILE P 342      33.760  15.226   0.266  1.00  0.00      P1    
ATOM   4822  CD  ILE P 342      33.558  15.292  -1.841  1.00  0.00      P1   C
ATOM   4823  HD1 ILE P 342      33.255  14.603  -2.658  1.00  0.00      P1    
ATOM   4824  HD2 ILE P 342      33.021  16.262  -1.911  1.00  0.00      P1    
ATOM   4825  HD3 ILE P 342      34.658  15.251  -1.992  1.00  0.00      P1    
ATOM   4826  C   ILE P 342      32.622  10.858  -1.261  1.00  0.00      P1   C
ATOM   4827  O   ILE P 342      33.356  10.423  -2.148  1.00  0.00      P1   O
ATOM   4828  N   THR P 343      32.187  10.000  -0.285  1.00  0.00      P1   N
ATOM   4829  HN  THR P 343      31.586  10.388   0.410  1.00  0.00      P1    
ATOM   4830  CA  THR P 343      32.350   8.588  -0.424  1.00  0.00      P1   C
ATOM   4831  HA  THR P 343      33.358   8.423  -0.772  1.00  0.00      P1    
ATOM   4832  CB  THR P 343      32.221   7.732   0.828  1.00  0.00      P1   C
ATOM   4833  HB  THR P 343      32.230   6.651   0.571  1.00  0.00      P1    
ATOM   4834  OG1 THR P 343      31.068   8.014   1.573  1.00  0.00      P1   O
ATOM   4835  HG1 THR P 343      31.025   8.895   1.951  1.00  0.00      P1    
ATOM   4836  CG2 THR P 343      33.316   8.103   1.787  1.00  0.00      P1   C
ATOM   4837 HG21 THR P 343      33.179   9.142   2.155  1.00  0.00      P1    
ATOM   4838 HG22 THR P 343      33.194   7.478   2.698  1.00  0.00      P1    
ATOM   4839 HG23 THR P 343      34.380   8.007   1.484  1.00  0.00      P1    
ATOM   4840  C   THR P 343      31.553   7.872  -1.573  1.00  0.00      P1   C
ATOM   4841  O   THR P 343      32.021   6.988  -2.199  1.00  0.00      P1   O
ATOM   4842  N   THR P 344      30.276   8.284  -1.765  1.00  0.00      P1   N
ATOM   4843  HN  THR P 344      30.025   8.985  -1.103  1.00  0.00      P1    
ATOM   4844  CA  THR P 344      29.459   7.748  -2.805  1.00  0.00      P1   C
ATOM   4845  HA  THR P 344      29.550   6.674  -2.739  1.00  0.00      P1    
ATOM   4846  CB  THR P 344      27.934   8.134  -2.535  1.00  0.00      P1   C
ATOM   4847  HB  THR P 344      27.903   9.151  -2.091  1.00  0.00      P1    
ATOM   4848  OG1 THR P 344      27.535   7.251  -1.458  1.00  0.00      P1   O
ATOM   4849  HG1 THR P 344      27.782   6.367  -1.738  1.00  0.00      P1    
ATOM   4850  CG2 THR P 344      26.892   7.892  -3.654  1.00  0.00      P1   C
ATOM   4851 HG21 THR P 344      25.860   7.823  -3.247  1.00  0.00      P1    
ATOM   4852 HG22 THR P 344      27.061   8.610  -4.484  1.00  0.00      P1    
ATOM   4853 HG23 THR P 344      27.032   6.910  -4.154  1.00  0.00      P1    
ATOM   4854  C   THR P 344      29.817   8.051  -4.171  1.00  0.00      P1   C
ATOM   4855  O   THR P 344      29.867   7.169  -5.063  1.00  0.00      P1   O
ATOM   4856  N   LEU P 345      30.309   9.334  -4.399  1.00  0.00      P1   N
ATOM   4857  HN  LEU P 345      30.100  10.094  -3.787  1.00  0.00      P1    
ATOM   4858  CA  LEU P 345      30.955   9.782  -5.596  1.00  0.00      P1   C
ATOM   4859  HA  LEU P 345      30.205   9.714  -6.370  1.00  0.00      P1    
ATOM   4860  CB  LEU P 345      31.415  11.205  -5.466  1.00  0.00      P1   C
ATOM   4861  HB1 LEU P 345      31.862  11.289  -4.452  1.00  0.00      P1    
ATOM   4862  HB2 LEU P 345      32.284  11.412  -6.126  1.00  0.00      P1    
ATOM   4863  CG  LEU P 345      30.336  12.319  -5.577  1.00  0.00      P1   C
ATOM   4864  HG  LEU P 345      29.578  11.963  -4.847  1.00  0.00      P1    
ATOM   4865  CD1 LEU P 345      30.947  13.678  -5.048  1.00  0.00      P1   C
ATOM   4866 HD11 LEU P 345      30.158  14.430  -5.263  1.00  0.00      P1    
ATOM   4867 HD12 LEU P 345      30.991  13.514  -3.950  1.00  0.00      P1    
ATOM   4868 HD13 LEU P 345      31.924  13.923  -5.518  1.00  0.00      P1    
ATOM   4869  CD2 LEU P 345      29.654  12.499  -7.013  1.00  0.00      P1   C
ATOM   4870 HD21 LEU P 345      29.142  11.557  -7.308  1.00  0.00      P1    
ATOM   4871 HD22 LEU P 345      28.896  13.293  -6.839  1.00  0.00      P1    
ATOM   4872 HD23 LEU P 345      30.389  12.732  -7.812  1.00  0.00      P1    
ATOM   4873  C   LEU P 345      32.164   8.877  -5.928  1.00  0.00      P1   C
ATOM   4874  O   LEU P 345      32.183   8.397  -7.048  1.00  0.00      P1   O
ATOM   4875  N   LEU P 346      33.057   8.590  -4.986  1.00  0.00      P1   N
ATOM   4876  HN  LEU P 346      33.007   8.994  -4.076  1.00  0.00      P1    
ATOM   4877  CA  LEU P 346      34.131   7.667  -5.266  1.00  0.00      P1   C
ATOM   4878  HA  LEU P 346      34.601   8.058  -6.156  1.00  0.00      P1    
ATOM   4879  CB  LEU P 346      35.117   7.653  -4.070  1.00  0.00      P1   C
ATOM   4880  HB1 LEU P 346      34.645   7.433  -3.088  1.00  0.00      P1    
ATOM   4881  HB2 LEU P 346      35.956   6.973  -4.330  1.00  0.00      P1    
ATOM   4882  CG  LEU P 346      35.791   9.015  -3.817  1.00  0.00      P1   C
ATOM   4883  HG  LEU P 346      35.017   9.812  -3.777  1.00  0.00      P1    
ATOM   4884  CD1 LEU P 346      36.419   9.054  -2.423  1.00  0.00      P1   C
ATOM   4885 HD11 LEU P 346      35.631   8.962  -1.645  1.00  0.00      P1    
ATOM   4886 HD12 LEU P 346      37.096   8.178  -2.332  1.00  0.00      P1    
ATOM   4887 HD13 LEU P 346      37.078   9.945  -2.342  1.00  0.00      P1    
ATOM   4888  CD2 LEU P 346      36.980   9.161  -4.772  1.00  0.00      P1   C
ATOM   4889 HD21 LEU P 346      36.864   9.038  -5.871  1.00  0.00      P1    
ATOM   4890 HD22 LEU P 346      37.396  10.190  -4.724  1.00  0.00      P1    
ATOM   4891 HD23 LEU P 346      37.779   8.457  -4.454  1.00  0.00      P1    
ATOM   4892  C   LEU P 346      33.768   6.223  -5.619  1.00  0.00      P1   C
ATOM   4893  O   LEU P 346      34.305   5.559  -6.565  1.00  0.00      P1   O
ATOM   4894  N   CYS P 347      32.778   5.646  -4.875  1.00  0.00      P1   N
ATOM   4895  HN  CYS P 347      32.475   6.215  -4.114  1.00  0.00      P1    
ATOM   4896  CA  CYS P 347      32.357   4.230  -5.045  1.00  0.00      P1   C
ATOM   4897  HA  CYS P 347      33.239   3.616  -5.145  1.00  0.00      P1    
ATOM   4898  CB  CYS P 347      31.451   3.812  -3.781  1.00  0.00      P1   C
ATOM   4899  HB1 CYS P 347      30.591   4.513  -3.821  1.00  0.00      P1    
ATOM   4900  HB2 CYS P 347      31.043   2.786  -3.903  1.00  0.00      P1    
ATOM   4901  SG  CYS P 347      32.416   3.923  -2.247  1.00  0.00      P1   S
ATOM   4902  HG1 CYS P 347      31.858   4.974  -1.664  1.00  0.00      P1    
ATOM   4903  C   CYS P 347      31.581   4.057  -6.318  1.00  0.00      P1   C
ATOM   4904  O   CYS P 347      31.717   3.040  -7.040  1.00  0.00      P1   O
ATOM   4905  N   PHE P 348      30.778   5.052  -6.740  1.00  0.00      P1   N
ATOM   4906  HN  PHE P 348      30.355   5.717  -6.129  1.00  0.00      P1    
ATOM   4907  CA  PHE P 348      30.073   4.950  -7.993  1.00  0.00      P1   C
ATOM   4908  HA  PHE P 348      29.670   3.949  -8.016  1.00  0.00      P1    
ATOM   4909  CB  PHE P 348      28.887   5.956  -8.086  1.00  0.00      P1   C
ATOM   4910  HB1 PHE P 348      28.146   5.596  -7.340  1.00  0.00      P1    
ATOM   4911  HB2 PHE P 348      29.174   7.009  -7.882  1.00  0.00      P1    
ATOM   4912  CG  PHE P 348      28.145   5.862  -9.421  1.00  0.00      P1   C
ATOM   4913  CD1 PHE P 348      28.429   6.605 -10.571  1.00  0.00      P1   C
ATOM   4914  HD1 PHE P 348      29.241   7.314 -10.628  1.00  0.00      P1    
ATOM   4915  CE1 PHE P 348      27.686   6.324 -11.776  1.00  0.00      P1   C
ATOM   4916  HE1 PHE P 348      27.948   6.788 -12.715  1.00  0.00      P1    
ATOM   4917  CZ  PHE P 348      26.599   5.435 -11.691  1.00  0.00      P1   C
ATOM   4918  HZ  PHE P 348      26.095   5.057 -12.569  1.00  0.00      P1    
ATOM   4919  CD2 PHE P 348      26.979   5.059  -9.345  1.00  0.00      P1   C
ATOM   4920  HD2 PHE P 348      26.646   4.614  -8.419  1.00  0.00      P1    
ATOM   4921  CE2 PHE P 348      26.208   4.819 -10.510  1.00  0.00      P1   C
ATOM   4922  HE2 PHE P 348      25.253   4.319 -10.577  1.00  0.00      P1    
ATOM   4923  C   PHE P 348      30.977   5.166  -9.153  1.00  0.00      P1   C
ATOM   4924  O   PHE P 348      30.956   4.491 -10.192  1.00  0.00      P1   O
ATOM   4925  N   SER P 349      31.926   6.079  -9.006  1.00  0.00      P1   N
ATOM   4926  HN  SER P 349      31.868   6.550  -8.129  1.00  0.00      P1    
ATOM   4927  CA  SER P 349      32.842   6.555 -10.057  1.00  0.00      P1   C
ATOM   4928  HA  SER P 349      32.169   6.735 -10.882  1.00  0.00      P1    
ATOM   4929  CB  SER P 349      33.349   7.989  -9.904  1.00  0.00      P1   C
ATOM   4930  HB1 SER P 349      33.932   8.070  -8.962  1.00  0.00      P1    
ATOM   4931  HB2 SER P 349      33.866   8.231 -10.857  1.00  0.00      P1    
ATOM   4932  OG  SER P 349      32.232   8.881  -9.755  1.00  0.00      P1   O
ATOM   4933  HG1 SER P 349      31.972   8.774  -8.838  1.00  0.00      P1    
ATOM   4934  C   SER P 349      33.938   5.614 -10.487  1.00  0.00      P1   C
ATOM   4935  O   SER P 349      34.599   5.849 -11.501  1.00  0.00      P1   O
ATOM   4936  N   SER P 350      34.236   4.677  -9.628  1.00  0.00      P1   N
ATOM   4937  HN  SER P 350      33.886   4.625  -8.695  1.00  0.00      P1    
ATOM   4938  CA  SER P 350      35.169   3.541  -9.942  1.00  0.00      P1   C
ATOM   4939  HA  SER P 350      35.687   3.814 -10.850  1.00  0.00      P1    
ATOM   4940  CB  SER P 350      36.199   3.301  -8.825  1.00  0.00      P1   C
ATOM   4941  HB1 SER P 350      36.766   2.366  -9.024  1.00  0.00      P1    
ATOM   4942  HB2 SER P 350      36.837   4.205  -8.728  1.00  0.00      P1    
ATOM   4943  OG  SER P 350      35.518   3.202  -7.528  1.00  0.00      P1   O
ATOM   4944  HG1 SER P 350      35.308   4.097  -7.253  1.00  0.00      P1    
ATOM   4945  C   SER P 350      34.352   2.325 -10.329  1.00  0.00      P1   C
ATOM   4946  O   SER P 350      34.904   1.244 -10.644  1.00  0.00      P1   O
ATOM   4947  N   GLY P 351      32.975   2.360 -10.312  1.00  0.00      P1   N
ATOM   4948  HN  GLY P 351      32.530   3.142  -9.882  1.00  0.00      P1    
ATOM   4949  CA  GLY P 351      32.154   1.237 -10.801  1.00  0.00      P1   C
ATOM   4950  HA1 GLY P 351      32.674   0.845 -11.663  1.00  0.00      P1    
ATOM   4951  HA2 GLY P 351      31.228   1.688 -11.127  1.00  0.00      P1    
ATOM   4952  C   GLY P 351      31.878   0.136  -9.769  1.00  0.00      P1   C
ATOM   4953  O   GLY P 351      31.901  -1.084 -10.094  1.00  0.00      P1   O
ATOM   4954  N   ALA P 352      31.767   0.457  -8.457  1.00  0.00      P1   N
ATOM   4955  HN  ALA P 352      31.794   1.411  -8.168  1.00  0.00      P1    
ATOM   4956  CA  ALA P 352      31.740  -0.528  -7.397  1.00  0.00      P1   C
ATOM   4957  HA  ALA P 352      32.620  -1.138  -7.542  1.00  0.00      P1    
ATOM   4958  CB  ALA P 352      31.744   0.137  -6.002  1.00  0.00      P1   C
ATOM   4959  HB1 ALA P 352      30.801   0.722  -5.947  1.00  0.00      P1    
ATOM   4960  HB2 ALA P 352      31.730  -0.640  -5.208  1.00  0.00      P1    
ATOM   4961  HB3 ALA P 352      32.670   0.738  -5.883  1.00  0.00      P1    
ATOM   4962  C   ALA P 352      30.497  -1.434  -7.586  1.00  0.00      P1   C
ATOM   4963  O   ALA P 352      29.407  -1.037  -8.006  1.00  0.00      P1   O
ATOM   4964  N   PRO P 353      30.629  -2.760  -7.473  1.00  0.00      P1   N
ATOM   4965  CD  PRO P 353      31.722  -3.502  -6.854  1.00  0.00      P1   C
ATOM   4966  HD1 PRO P 353      32.055  -3.044  -5.898  1.00  0.00      P1    
ATOM   4967  HD2 PRO P 353      32.601  -3.481  -7.533  1.00  0.00      P1    
ATOM   4968  CA  PRO P 353      29.693  -3.694  -8.049  1.00  0.00      P1   C
ATOM   4969  HA  PRO P 353      29.458  -3.268  -9.013  1.00  0.00      P1    
ATOM   4970  CB  PRO P 353      30.463  -5.043  -8.110  1.00  0.00      P1   C
ATOM   4971  HB1 PRO P 353      31.089  -4.977  -9.026  1.00  0.00      P1    
ATOM   4972  HB2 PRO P 353      29.815  -5.920  -8.323  1.00  0.00      P1    
ATOM   4973  CG  PRO P 353      31.323  -4.916  -6.797  1.00  0.00      P1   C
ATOM   4974  HG1 PRO P 353      32.258  -5.515  -6.828  1.00  0.00      P1    
ATOM   4975  HG2 PRO P 353      30.671  -5.174  -5.935  1.00  0.00      P1    
ATOM   4976  C   PRO P 353      28.417  -3.844  -7.327  1.00  0.00      P1   C
ATOM   4977  O   PRO P 353      27.700  -4.824  -7.592  1.00  0.00      P1   O
ATOM   4978  N   GLY P 354      28.031  -2.869  -6.446  1.00  0.00      P1   N
ATOM   4979  HN  GLY P 354      28.744  -2.236  -6.153  1.00  0.00      P1    
ATOM   4980  CA  GLY P 354      26.762  -2.982  -5.699  1.00  0.00      P1   C
ATOM   4981  HA1 GLY P 354      27.030  -3.055  -4.656  1.00  0.00      P1    
ATOM   4982  HA2 GLY P 354      26.210  -3.874  -5.956  1.00  0.00      P1    
ATOM   4983  C   GLY P 354      25.856  -1.825  -5.849  1.00  0.00      P1   C
ATOM   4984  O   GLY P 354      24.756  -1.768  -5.300  1.00  0.00      P1   O
ATOM   4985  N   GLY P 355      26.243  -0.770  -6.595  1.00  0.00      P1   N
ATOM   4986  HN  GLY P 355      27.074  -0.726  -7.144  1.00  0.00      P1    
ATOM   4987  CA  GLY P 355      25.393   0.401  -6.909  1.00  0.00      P1   C
ATOM   4988  HA1 GLY P 355      24.493   0.180  -7.462  1.00  0.00      P1    
ATOM   4989  HA2 GLY P 355      26.068   1.036  -7.465  1.00  0.00      P1    
ATOM   4990  C   GLY P 355      25.111   1.258  -5.690  1.00  0.00      P1   C
ATOM   4991  O   GLY P 355      25.824   1.232  -4.686  1.00  0.00      P1   O
ATOM   4992  N   ILE P 356      24.093   2.074  -5.801  1.00  0.00      P1   N
ATOM   4993  HN  ILE P 356      23.411   1.985  -6.523  1.00  0.00      P1    
ATOM   4994  CA  ILE P 356      23.949   3.318  -5.034  1.00  0.00      P1   C
ATOM   4995  HA  ILE P 356      24.844   3.487  -4.453  1.00  0.00      P1    
ATOM   4996  CB  ILE P 356      23.808   4.429  -6.208  1.00  0.00      P1   C
ATOM   4997  HB  ILE P 356      24.645   4.130  -6.875  1.00  0.00      P1    
ATOM   4998  CG2 ILE P 356      22.406   4.342  -7.014  1.00  0.00      P1   C
ATOM   4999 HG21 ILE P 356      21.442   4.571  -6.512  1.00  0.00      P1    
ATOM   5000 HG22 ILE P 356      22.481   5.076  -7.845  1.00  0.00      P1    
ATOM   5001 HG23 ILE P 356      22.327   3.387  -7.577  1.00  0.00      P1    
ATOM   5002  CG1 ILE P 356      24.050   5.842  -5.768  1.00  0.00      P1   C
ATOM   5003 HG11 ILE P 356      23.143   6.239  -5.265  1.00  0.00      P1    
ATOM   5004 HG12 ILE P 356      24.792   5.863  -4.942  1.00  0.00      P1    
ATOM   5005  CD  ILE P 356      24.502   6.804  -6.840  1.00  0.00      P1   C
ATOM   5006  HD1 ILE P 356      25.575   6.636  -7.074  1.00  0.00      P1    
ATOM   5007  HD2 ILE P 356      23.922   6.740  -7.786  1.00  0.00      P1    
ATOM   5008  HD3 ILE P 356      24.300   7.838  -6.487  1.00  0.00      P1    
ATOM   5009  C   ILE P 356      22.743   3.361  -4.082  1.00  0.00      P1   C
ATOM   5010  O   ILE P 356      22.486   4.395  -3.515  1.00  0.00      P1   O
ATOM   5011  N   PHE P 357      21.840   2.369  -4.138  1.00  0.00      P1   N
ATOM   5012  HN  PHE P 357      22.065   1.578  -4.701  1.00  0.00      P1    
ATOM   5013  CA  PHE P 357      20.582   2.413  -3.439  1.00  0.00      P1   C
ATOM   5014  HA  PHE P 357      20.026   3.152  -3.997  1.00  0.00      P1    
ATOM   5015  CB  PHE P 357      19.872   1.047  -3.653  1.00  0.00      P1   C
ATOM   5016  HB1 PHE P 357      20.081   0.575  -4.637  1.00  0.00      P1    
ATOM   5017  HB2 PHE P 357      20.290   0.282  -2.964  1.00  0.00      P1    
ATOM   5018  CG  PHE P 357      18.350   1.120  -3.463  1.00  0.00      P1   C
ATOM   5019  CD1 PHE P 357      17.608   1.949  -4.303  1.00  0.00      P1   C
ATOM   5020  HD1 PHE P 357      18.155   2.339  -5.148  1.00  0.00      P1    
ATOM   5021  CE1 PHE P 357      16.266   2.112  -4.020  1.00  0.00      P1   C
ATOM   5022  HE1 PHE P 357      15.635   2.661  -4.703  1.00  0.00      P1    
ATOM   5023  CZ  PHE P 357      15.649   1.489  -2.920  1.00  0.00      P1   C
ATOM   5024  HZ  PHE P 357      14.574   1.591  -2.885  1.00  0.00      P1    
ATOM   5025  CD2 PHE P 357      17.731   0.451  -2.372  1.00  0.00      P1   C
ATOM   5026  HD2 PHE P 357      18.340  -0.183  -1.745  1.00  0.00      P1    
ATOM   5027  CE2 PHE P 357      16.338   0.546  -2.155  1.00  0.00      P1   C
ATOM   5028  HE2 PHE P 357      15.778   0.048  -1.378  1.00  0.00      P1    
ATOM   5029  C   PHE P 357      20.510   2.893  -2.037  1.00  0.00      P1   C
ATOM   5030  O   PHE P 357      19.868   3.913  -1.705  1.00  0.00      P1   O
ATOM   5031  N   ALA P 358      21.107   2.138  -1.105  1.00  0.00      P1   N
ATOM   5032  HN  ALA P 358      21.629   1.335  -1.381  1.00  0.00      P1    
ATOM   5033  CA  ALA P 358      21.056   2.446   0.263  1.00  0.00      P1   C
ATOM   5034  HA  ALA P 358      20.012   2.685   0.395  1.00  0.00      P1    
ATOM   5035  CB  ALA P 358      21.308   1.312   1.276  1.00  0.00      P1   C
ATOM   5036  HB1 ALA P 358      22.344   0.945   1.107  1.00  0.00      P1    
ATOM   5037  HB2 ALA P 358      21.268   1.750   2.296  1.00  0.00      P1    
ATOM   5038  HB3 ALA P 358      20.640   0.488   0.946  1.00  0.00      P1    
ATOM   5039  C   ALA P 358      21.784   3.744   0.616  1.00  0.00      P1   C
ATOM   5040  O   ALA P 358      21.291   4.425   1.478  1.00  0.00      P1   O
ATOM   5041  N   PRO P 359      22.938   4.190   0.089  1.00  0.00      P1   N
ATOM   5042  CD  PRO P 359      23.962   3.307  -0.420  1.00  0.00      P1   C
ATOM   5043  HD1 PRO P 359      23.603   2.872  -1.377  1.00  0.00      P1    
ATOM   5044  HD2 PRO P 359      24.137   2.445   0.259  1.00  0.00      P1    
ATOM   5045  CA  PRO P 359      23.499   5.576   0.152  1.00  0.00      P1   C
ATOM   5046  HA  PRO P 359      23.671   5.738   1.206  1.00  0.00      P1    
ATOM   5047  CB  PRO P 359      24.793   5.594  -0.796  1.00  0.00      P1   C
ATOM   5048  HB1 PRO P 359      25.507   6.408  -0.549  1.00  0.00      P1    
ATOM   5049  HB2 PRO P 359      24.543   5.598  -1.878  1.00  0.00      P1    
ATOM   5050  CG  PRO P 359      25.276   4.099  -0.610  1.00  0.00      P1   C
ATOM   5051  HG1 PRO P 359      25.893   4.063   0.313  1.00  0.00      P1    
ATOM   5052  HG2 PRO P 359      25.840   3.754  -1.502  1.00  0.00      P1    
ATOM   5053  C   PRO P 359      22.560   6.630  -0.315  1.00  0.00      P1   C
ATOM   5054  O   PRO P 359      22.426   7.673   0.384  1.00  0.00      P1   O
ATOM   5055  N   MET P 360      21.805   6.434  -1.444  1.00  0.00      P1   N
ATOM   5056  HN  MET P 360      22.089   5.725  -2.084  1.00  0.00      P1    
ATOM   5057  CA  MET P 360      20.751   7.376  -1.847  1.00  0.00      P1   C
ATOM   5058  HA  MET P 360      21.273   8.316  -1.949  1.00  0.00      P1    
ATOM   5059  CB  MET P 360      20.230   6.855  -3.240  1.00  0.00      P1   C
ATOM   5060  HB1 MET P 360      21.058   7.252  -3.867  1.00  0.00      P1    
ATOM   5061  HB2 MET P 360      20.497   5.777  -3.273  1.00  0.00      P1    
ATOM   5062  CG  MET P 360      18.857   7.272  -3.716  1.00  0.00      P1   C
[truncated: 11,859,959 more chars]
