# Supplementary material for: A CLC-ec1 mutant reveals global conformational change and suggests a unifying mechanism for the CLC Cl–/H+ transport cycle
Source: eLife. 2020 Apr 20;9:e53479. doi: 10.7554/eLife.53479 (PMC7253180; doi:10.7554/eLife.53479)
Supplement: Figure 8—figure supplement 1—source data 1. [file elife-53479-fig8-figsupp1-data1.zip › Cluster2_fr2281.pdb]

CRYST1  142.225  114.904   92.754  90.00  90.00  90.00 P 1           1
ATOM      1  CAY LYS P  30      -4.159 -26.161 -19.830  1.00  0.00      P1    
ATOM      2  HY1 LYS P  30      -4.530 -27.100 -20.294  1.00  0.00      P1    
ATOM      3  HY2 LYS P  30      -4.928 -25.364 -19.735  1.00  0.00      P1    
ATOM      4  HY3 LYS P  30      -3.878 -26.278 -18.762  1.00  0.00      P1    
ATOM      5  CY  LYS P  30      -3.035 -25.580 -20.654  1.00  0.00      P1    
ATOM      6  OY  LYS P  30      -2.846 -24.344 -20.612  1.00  0.00      P1    
ATOM      7  N   LYS P  30      -2.278 -26.444 -21.359  1.00  0.00      P1   N
ATOM      8  HN  LYS P  30      -2.467 -27.410 -21.515  1.00  0.00      P1    
ATOM      9  CA  LYS P  30      -1.163 -26.004 -22.188  1.00  0.00      P1   C
ATOM     10  HA  LYS P  30      -0.601 -26.904 -22.391  1.00  0.00      P1    
ATOM     11  CB  LYS P  30      -1.785 -25.497 -23.576  1.00  0.00      P1   C
ATOM     12  HB1 LYS P  30      -2.281 -24.535 -23.321  1.00  0.00      P1    
ATOM     13  HB2 LYS P  30      -0.987 -25.231 -24.301  1.00  0.00      P1    
ATOM     14  CG  LYS P  30      -2.749 -26.430 -24.293  1.00  0.00      P1   C
ATOM     15  HG1 LYS P  30      -3.619 -26.523 -23.608  1.00  0.00      P1    
ATOM     16  HG2 LYS P  30      -3.205 -25.779 -25.070  1.00  0.00      P1    
ATOM     17  CD  LYS P  30      -2.266 -27.866 -24.624  1.00  0.00      P1   C
ATOM     18  HD1 LYS P  30      -1.512 -28.017 -25.425  1.00  0.00      P1    
ATOM     19  HD2 LYS P  30      -1.779 -28.333 -23.741  1.00  0.00      P1    
ATOM     20  CE  LYS P  30      -3.373 -28.845 -24.984  1.00  0.00      P1   C
ATOM     21  HE1 LYS P  30      -4.159 -28.315 -25.562  1.00  0.00      P1    
ATOM     22  HE2 LYS P  30      -3.013 -29.726 -25.559  1.00  0.00      P1    
ATOM     23  NZ  LYS P  30      -4.070 -29.307 -23.750  1.00  0.00      P1   N
ATOM     24  HZ1 LYS P  30      -4.714 -30.065 -24.055  1.00  0.00      P1    
ATOM     25  HZ2 LYS P  30      -3.315 -29.545 -23.076  1.00  0.00      P1    
ATOM     26  HZ3 LYS P  30      -4.684 -28.588 -23.317  1.00  0.00      P1    
ATOM     27  C   LYS P  30      -0.043 -25.140 -21.626  1.00  0.00      P1   C
ATOM     28  O   LYS P  30       0.297 -25.124 -20.447  1.00  0.00      P1   O
ATOM     29  N   THR P  31       0.698 -24.480 -22.539  1.00  0.00      P1   N
ATOM     30  HN  THR P  31       0.643 -24.794 -23.484  1.00  0.00      P1    
ATOM     31  CA  THR P  31       1.661 -23.372 -22.293  1.00  0.00      P1   C
ATOM     32  HA  THR P  31       2.483 -23.861 -21.792  1.00  0.00      P1    
ATOM     33  CB  THR P  31       2.188 -22.572 -23.471  1.00  0.00      P1   C
ATOM     34  HB  THR P  31       1.346 -22.157 -24.065  1.00  0.00      P1    
ATOM     35  OG1 THR P  31       2.953 -23.409 -24.276  1.00  0.00      P1   O
ATOM     36  HG1 THR P  31       2.448 -24.141 -24.637  1.00  0.00      P1    
ATOM     37  CG2 THR P  31       3.225 -21.535 -23.082  1.00  0.00      P1   C
ATOM     38 HG21 THR P  31       3.678 -21.142 -24.017  1.00  0.00      P1    
ATOM     39 HG22 THR P  31       2.834 -20.702 -22.460  1.00  0.00      P1    
ATOM     40 HG23 THR P  31       4.062 -22.066 -22.579  1.00  0.00      P1    
ATOM     41  C   THR P  31       1.286 -22.440 -21.195  1.00  0.00      P1   C
ATOM     42  O   THR P  31       2.162 -22.381 -20.324  1.00  0.00      P1   O
ATOM     43  N   PRO P  32       0.090 -21.757 -21.035  1.00  0.00      P1   N
ATOM     44  CD  PRO P  32      -0.897 -21.669 -22.101  1.00  0.00      P1   C
ATOM     45  HD1 PRO P  32      -1.396 -22.658 -22.015  1.00  0.00      P1    
ATOM     46  HD2 PRO P  32      -0.427 -21.339 -23.051  1.00  0.00      P1    
ATOM     47  CA  PRO P  32      -0.228 -20.952 -19.890  1.00  0.00      P1   C
ATOM     48  HA  PRO P  32       0.592 -20.257 -19.790  1.00  0.00      P1    
ATOM     49  CB  PRO P  32      -1.726 -20.386 -20.116  1.00  0.00      P1   C
ATOM     50  HB1 PRO P  32      -1.876 -19.432 -19.567  1.00  0.00      P1    
ATOM     51  HB2 PRO P  32      -2.504 -21.136 -19.855  1.00  0.00      P1    
ATOM     52  CG  PRO P  32      -1.742 -20.430 -21.683  1.00  0.00      P1   C
ATOM     53  HG1 PRO P  32      -1.322 -19.462 -22.032  1.00  0.00      P1    
ATOM     54  HG2 PRO P  32      -2.790 -20.387 -22.049  1.00  0.00      P1    
ATOM     55  C   PRO P  32      -0.102 -21.660 -18.629  1.00  0.00      P1   C
ATOM     56  O   PRO P  32       0.439 -21.067 -17.715  1.00  0.00      P1   O
ATOM     57  N   LEU P  33      -0.424 -22.999 -18.478  1.00  0.00      P1   N
ATOM     58  HN  LEU P  33      -0.873 -23.478 -19.228  1.00  0.00      P1    
ATOM     59  CA  LEU P  33      -0.263 -23.695 -17.188  1.00  0.00      P1   C
ATOM     60  HA  LEU P  33      -0.597 -23.162 -16.310  1.00  0.00      P1    
ATOM     61  CB  LEU P  33      -1.058 -25.040 -17.236  1.00  0.00      P1   C
ATOM     62  HB1 LEU P  33      -2.150 -24.918 -17.400  1.00  0.00      P1    
ATOM     63  HB2 LEU P  33      -0.610 -25.547 -18.117  1.00  0.00      P1    
ATOM     64  CG  LEU P  33      -0.973 -25.966 -15.993  1.00  0.00      P1   C
ATOM     65  HG  LEU P  33       0.094 -26.275 -15.973  1.00  0.00      P1    
ATOM     66  CD1 LEU P  33      -1.164 -25.294 -14.640  1.00  0.00      P1   C
ATOM     67 HD11 LEU P  33      -0.442 -24.460 -14.506  1.00  0.00      P1    
ATOM     68 HD12 LEU P  33      -2.152 -24.799 -14.754  1.00  0.00      P1    
ATOM     69 HD13 LEU P  33      -1.351 -25.998 -13.801  1.00  0.00      P1    
ATOM     70  CD2 LEU P  33      -1.896 -27.172 -16.340  1.00  0.00      P1   C
ATOM     71 HD21 LEU P  33      -1.635 -28.085 -15.764  1.00  0.00      P1    
ATOM     72 HD22 LEU P  33      -2.989 -27.052 -16.175  1.00  0.00      P1    
ATOM     73 HD23 LEU P  33      -1.684 -27.489 -17.384  1.00  0.00      P1    
ATOM     74  C   LEU P  33       1.180 -23.849 -16.859  1.00  0.00      P1   C
ATOM     75  O   LEU P  33       1.558 -23.553 -15.730  1.00  0.00      P1   O
ATOM     76  N   ALA P  34       2.102 -24.196 -17.903  1.00  0.00      P1   N
ATOM     77  HN  ALA P  34       1.710 -24.248 -18.819  1.00  0.00      P1    
ATOM     78  CA  ALA P  34       3.542 -24.328 -17.782  1.00  0.00      P1   C
ATOM     79  HA  ALA P  34       3.688 -25.065 -17.006  1.00  0.00      P1    
ATOM     80  CB  ALA P  34       4.126 -24.726 -19.148  1.00  0.00      P1   C
ATOM     81  HB1 ALA P  34       4.036 -23.913 -19.900  1.00  0.00      P1    
ATOM     82  HB2 ALA P  34       5.221 -24.901 -19.085  1.00  0.00      P1    
ATOM     83  HB3 ALA P  34       3.607 -25.569 -19.651  1.00  0.00      P1    
ATOM     84  C   ALA P  34       4.335 -23.064 -17.301  1.00  0.00      P1   C
ATOM     85  O   ALA P  34       5.215 -23.169 -16.475  1.00  0.00      P1   O
ATOM     86  N   ILE P  35       4.061 -21.894 -17.798  1.00  0.00      P1   N
ATOM     87  HN  ILE P  35       3.536 -21.768 -18.636  1.00  0.00      P1    
ATOM     88  CA  ILE P  35       4.653 -20.579 -17.334  1.00  0.00      P1   C
ATOM     89  HA  ILE P  35       5.732 -20.601 -17.340  1.00  0.00      P1    
ATOM     90  CB  ILE P  35       4.296 -19.508 -18.362  1.00  0.00      P1   C
ATOM     91  HB  ILE P  35       3.235 -19.528 -18.690  1.00  0.00      P1    
ATOM     92  CG2 ILE P  35       4.523 -18.031 -17.905  1.00  0.00      P1   C
ATOM     93 HG21 ILE P  35       4.526 -17.383 -18.807  1.00  0.00      P1    
ATOM     94 HG22 ILE P  35       3.642 -17.804 -17.267  1.00  0.00      P1    
ATOM     95 HG23 ILE P  35       5.397 -17.851 -17.243  1.00  0.00      P1    
ATOM     96  CG1 ILE P  35       4.992 -19.760 -19.663  1.00  0.00      P1   C
ATOM     97 HG11 ILE P  35       4.835 -20.817 -19.970  1.00  0.00      P1    
ATOM     98 HG12 ILE P  35       4.625 -18.958 -20.339  1.00  0.00      P1    
ATOM     99  CD  ILE P  35       6.534 -19.636 -19.708  1.00  0.00      P1   C
ATOM    100  HD1 ILE P  35       6.826 -19.855 -20.757  1.00  0.00      P1    
ATOM    101  HD2 ILE P  35       6.869 -18.626 -19.386  1.00  0.00      P1    
ATOM    102  HD3 ILE P  35       6.998 -20.425 -19.079  1.00  0.00      P1    
ATOM    103  C   ILE P  35       4.217 -20.254 -15.966  1.00  0.00      P1   C
ATOM    104  O   ILE P  35       5.006 -19.813 -15.143  1.00  0.00      P1   O
ATOM    105  N   LEU P  36       2.988 -20.438 -15.592  1.00  0.00      P1   N
ATOM    106  HN  LEU P  36       2.334 -20.841 -16.228  1.00  0.00      P1    
ATOM    107  CA  LEU P  36       2.476 -20.249 -14.194  1.00  0.00      P1   C
ATOM    108  HA  LEU P  36       2.954 -19.327 -13.896  1.00  0.00      P1    
ATOM    109  CB  LEU P  36       0.911 -20.196 -14.203  1.00  0.00      P1   C
ATOM    110  HB1 LEU P  36       0.540 -21.101 -14.729  1.00  0.00      P1    
ATOM    111  HB2 LEU P  36       0.414 -20.223 -13.210  1.00  0.00      P1    
ATOM    112  CG  LEU P  36       0.274 -18.970 -14.959  1.00  0.00      P1   C
ATOM    113  HG  LEU P  36       0.591 -18.845 -16.016  1.00  0.00      P1    
ATOM    114  CD1 LEU P  36      -1.255 -19.064 -14.885  1.00  0.00      P1   C
ATOM    115 HD11 LEU P  36      -1.625 -19.329 -13.872  1.00  0.00      P1    
ATOM    116 HD12 LEU P  36      -1.593 -18.054 -15.201  1.00  0.00      P1    
ATOM    117 HD13 LEU P  36      -1.649 -19.861 -15.551  1.00  0.00      P1    
ATOM    118  CD2 LEU P  36       0.842 -17.709 -14.326  1.00  0.00      P1   C
ATOM    119 HD21 LEU P  36       0.396 -16.763 -14.701  1.00  0.00      P1    
ATOM    120 HD22 LEU P  36       0.681 -17.697 -13.226  1.00  0.00      P1    
ATOM    121 HD23 LEU P  36       1.927 -17.560 -14.512  1.00  0.00      P1    
ATOM    122  C   LEU P  36       3.100 -21.216 -13.226  1.00  0.00      P1   C
ATOM    123  O   LEU P  36       3.422 -20.786 -12.131  1.00  0.00      P1   O
ATOM    124  N   PHE P  37       3.311 -22.506 -13.602  1.00  0.00      P1   N
ATOM    125  HN  PHE P  37       3.171 -22.851 -14.526  1.00  0.00      P1    
ATOM    126  CA  PHE P  37       4.129 -23.513 -12.880  1.00  0.00      P1   C
ATOM    127  HA  PHE P  37       3.751 -23.513 -11.869  1.00  0.00      P1    
ATOM    128  CB  PHE P  37       3.974 -24.876 -13.515  1.00  0.00      P1   C
ATOM    129  HB1 PHE P  37       2.898 -25.153 -13.542  1.00  0.00      P1    
ATOM    130  HB2 PHE P  37       4.275 -24.709 -14.571  1.00  0.00      P1    
ATOM    131  CG  PHE P  37       4.839 -26.021 -13.056  1.00  0.00      P1   C
ATOM    132  CD1 PHE P  37       5.483 -26.911 -13.964  1.00  0.00      P1   C
ATOM    133  HD1 PHE P  37       5.260 -26.693 -14.998  1.00  0.00      P1    
ATOM    134  CE1 PHE P  37       6.307 -27.906 -13.493  1.00  0.00      P1   C
ATOM    135  HE1 PHE P  37       6.634 -28.642 -14.213  1.00  0.00      P1    
ATOM    136  CZ  PHE P  37       6.542 -27.994 -12.100  1.00  0.00      P1   C
ATOM    137  HZ  PHE P  37       7.055 -28.877 -11.749  1.00  0.00      P1    
ATOM    138  CD2 PHE P  37       5.184 -26.061 -11.649  1.00  0.00      P1   C
ATOM    139  HD2 PHE P  37       4.687 -25.491 -10.878  1.00  0.00      P1    
ATOM    140  CE2 PHE P  37       6.059 -27.048 -11.198  1.00  0.00      P1   C
ATOM    141  HE2 PHE P  37       6.140 -27.341 -10.162  1.00  0.00      P1    
ATOM    142  C   PHE P  37       5.600 -23.065 -12.715  1.00  0.00      P1   C
ATOM    143  O   PHE P  37       6.092 -22.953 -11.586  1.00  0.00      P1   O
ATOM    144  N   MET P  38       6.328 -22.677 -13.724  1.00  0.00      P1   N
ATOM    145  HN  MET P  38       5.877 -22.558 -14.605  1.00  0.00      P1    
ATOM    146  CA  MET P  38       7.687 -22.169 -13.714  1.00  0.00      P1   C
ATOM    147  HA  MET P  38       8.185 -22.913 -13.110  1.00  0.00      P1    
ATOM    148  CB  MET P  38       8.411 -22.187 -15.060  1.00  0.00      P1   C
ATOM    149  HB1 MET P  38       7.777 -21.578 -15.740  1.00  0.00      P1    
ATOM    150  HB2 MET P  38       9.445 -21.796 -14.944  1.00  0.00      P1    
ATOM    151  CG  MET P  38       8.440 -23.620 -15.686  1.00  0.00      P1   C
ATOM    152  HG1 MET P  38       7.433 -23.965 -16.003  1.00  0.00      P1    
ATOM    153  HG2 MET P  38       9.014 -23.513 -16.631  1.00  0.00      P1    
ATOM    154  SD  MET P  38       9.277 -24.869 -14.708  1.00  0.00      P1   S
ATOM    155  CE  MET P  38       9.133 -26.087 -15.935  1.00  0.00      P1   C
ATOM    156  HE1 MET P  38      10.116 -26.594 -16.035  1.00  0.00      P1    
ATOM    157  HE2 MET P  38       8.397 -26.876 -15.671  1.00  0.00      P1    
ATOM    158  HE3 MET P  38       9.036 -25.698 -16.971  1.00  0.00      P1    
ATOM    159  C   MET P  38       7.910 -20.805 -12.968  1.00  0.00      P1   C
ATOM    160  O   MET P  38       8.921 -20.526 -12.328  1.00  0.00      P1   O
ATOM    161  N   ALA P  39       6.877 -19.927 -12.988  1.00  0.00      P1   N
ATOM    162  HN  ALA P  39       6.102 -20.109 -13.587  1.00  0.00      P1    
ATOM    163  CA  ALA P  39       6.753 -18.755 -12.099  1.00  0.00      P1   C
ATOM    164  HA  ALA P  39       7.640 -18.164 -12.272  1.00  0.00      P1    
ATOM    165  CB  ALA P  39       5.559 -17.998 -12.636  1.00  0.00      P1   C
ATOM    166  HB1 ALA P  39       4.538 -18.428 -12.719  1.00  0.00      P1    
ATOM    167  HB2 ALA P  39       5.383 -17.136 -11.957  1.00  0.00      P1    
ATOM    168  HB3 ALA P  39       5.881 -17.622 -13.630  1.00  0.00      P1    
ATOM    169  C   ALA P  39       6.820 -19.067 -10.616  1.00  0.00      P1   C
ATOM    170  O   ALA P  39       7.588 -18.501  -9.834  1.00  0.00      P1   O
ATOM    171  N   ALA P  40       6.051 -20.115 -10.164  1.00  0.00      P1   N
ATOM    172  HN  ALA P  40       5.549 -20.697 -10.800  1.00  0.00      P1    
ATOM    173  CA  ALA P  40       6.185 -20.713  -8.869  1.00  0.00      P1   C
ATOM    174  HA  ALA P  40       5.931 -19.973  -8.124  1.00  0.00      P1    
ATOM    175  CB  ALA P  40       5.135 -21.845  -8.708  1.00  0.00      P1   C
ATOM    176  HB1 ALA P  40       4.981 -22.508  -9.586  1.00  0.00      P1    
ATOM    177  HB2 ALA P  40       5.448 -22.513  -7.877  1.00  0.00      P1    
ATOM    178  HB3 ALA P  40       4.137 -21.415  -8.479  1.00  0.00      P1    
ATOM    179  C   ALA P  40       7.561 -21.267  -8.587  1.00  0.00      P1   C
ATOM    180  O   ALA P  40       8.134 -21.131  -7.506  1.00  0.00      P1   O
ATOM    181  N   VAL P  41       8.306 -21.882  -9.591  1.00  0.00      P1   N
ATOM    182  HN  VAL P  41       7.744 -22.149 -10.371  1.00  0.00      P1    
ATOM    183  CA  VAL P  41       9.661 -22.469  -9.550  1.00  0.00      P1   C
ATOM    184  HA  VAL P  41       9.636 -23.110  -8.681  1.00  0.00      P1    
ATOM    185  CB  VAL P  41       9.993 -23.319 -10.810  1.00  0.00      P1   C
ATOM    186  HB  VAL P  41       9.732 -22.759 -11.733  1.00  0.00      P1    
ATOM    187  CG1 VAL P  41      11.452 -23.758 -10.922  1.00  0.00      P1   C
ATOM    188 HG11 VAL P  41      12.179 -22.994 -11.271  1.00  0.00      P1    
ATOM    189 HG12 VAL P  41      11.842 -24.146  -9.957  1.00  0.00      P1    
ATOM    190 HG13 VAL P  41      11.454 -24.628 -11.612  1.00  0.00      P1    
ATOM    191  CG2 VAL P  41       9.052 -24.465 -10.858  1.00  0.00      P1   C
ATOM    192 HG21 VAL P  41       9.444 -25.275 -11.509  1.00  0.00      P1    
ATOM    193 HG22 VAL P  41       9.086 -24.821  -9.806  1.00  0.00      P1    
ATOM    194 HG23 VAL P  41       8.044 -24.168 -11.219  1.00  0.00      P1    
ATOM    195  C   VAL P  41      10.752 -21.410  -9.348  1.00  0.00      P1   C
ATOM    196  O   VAL P  41      11.508 -21.506  -8.371  1.00  0.00      P1   O
ATOM    197  N   VAL P  42      10.704 -20.296 -10.119  1.00  0.00      P1   N
ATOM    198  HN  VAL P  42      10.004 -20.346 -10.827  1.00  0.00      P1    
ATOM    199  CA  VAL P  42      11.542 -19.128 -10.135  1.00  0.00      P1   C
ATOM    200  HA  VAL P  42      12.519 -19.578 -10.037  1.00  0.00      P1    
ATOM    201  CB  VAL P  42      11.457 -18.242 -11.332  1.00  0.00      P1   C
ATOM    202  HB  VAL P  42      10.373 -18.127 -11.543  1.00  0.00      P1    
ATOM    203  CG1 VAL P  42      11.906 -16.765 -11.210  1.00  0.00      P1   C
ATOM    204 HG11 VAL P  42      11.832 -16.168 -12.144  1.00  0.00      P1    
ATOM    205 HG12 VAL P  42      11.329 -16.205 -10.444  1.00  0.00      P1    
ATOM    206 HG13 VAL P  42      12.979 -16.765 -10.923  1.00  0.00      P1    
ATOM    207  CG2 VAL P  42      12.073 -18.913 -12.523  1.00  0.00      P1   C
ATOM    208 HG21 VAL P  42      11.746 -18.416 -13.461  1.00  0.00      P1    
ATOM    209 HG22 VAL P  42      13.183 -18.893 -12.468  1.00  0.00      P1    
ATOM    210 HG23 VAL P  42      11.692 -19.955 -12.466  1.00  0.00      P1    
ATOM    211  C   VAL P  42      11.399 -18.383  -8.937  1.00  0.00      P1   C
ATOM    212  O   VAL P  42      12.396 -18.045  -8.305  1.00  0.00      P1   O
ATOM    213  N   GLY P  43      10.118 -18.174  -8.431  1.00  0.00      P1   N
ATOM    214  HN  GLY P  43       9.235 -18.498  -8.759  1.00  0.00      P1    
ATOM    215  CA  GLY P  43       9.987 -17.552  -7.114  1.00  0.00      P1   C
ATOM    216  HA1 GLY P  43       8.972 -17.603  -6.748  1.00  0.00      P1    
ATOM    217  HA2 GLY P  43      10.357 -16.538  -7.090  1.00  0.00      P1    
ATOM    218  C   GLY P  43      10.722 -18.212  -5.980  1.00  0.00      P1   C
ATOM    219  O   GLY P  43      11.412 -17.530  -5.283  1.00  0.00      P1   O
ATOM    220  N   THR P  44      10.538 -19.569  -5.868  1.00  0.00      P1   N
ATOM    221  HN  THR P  44       9.872 -20.036  -6.445  1.00  0.00      P1    
ATOM    222  CA  THR P  44      11.269 -20.394  -4.884  1.00  0.00      P1   C
ATOM    223  HA  THR P  44      11.138 -19.929  -3.918  1.00  0.00      P1    
ATOM    224  CB  THR P  44      10.780 -21.800  -4.897  1.00  0.00      P1   C
ATOM    225  HB  THR P  44      11.146 -22.422  -5.742  1.00  0.00      P1    
ATOM    226  OG1 THR P  44       9.353 -21.725  -4.919  1.00  0.00      P1   O
ATOM    227  HG1 THR P  44       9.085 -21.688  -5.840  1.00  0.00      P1    
ATOM    228  CG2 THR P  44      11.068 -22.438  -3.561  1.00  0.00      P1   C
ATOM    229 HG21 THR P  44      10.612 -23.441  -3.423  1.00  0.00      P1    
ATOM    230 HG22 THR P  44      12.129 -22.450  -3.233  1.00  0.00      P1    
ATOM    231 HG23 THR P  44      10.625 -21.772  -2.790  1.00  0.00      P1    
ATOM    232  C   THR P  44      12.750 -20.430  -5.030  1.00  0.00      P1   C
ATOM    233  O   THR P  44      13.460 -20.136  -4.094  1.00  0.00      P1   O
ATOM    234  N   LEU P  45      13.281 -20.585  -6.276  1.00  0.00      P1   N
ATOM    235  HN  LEU P  45      12.770 -20.701  -7.125  1.00  0.00      P1    
ATOM    236  CA  LEU P  45      14.727 -20.499  -6.434  1.00  0.00      P1   C
ATOM    237  HA  LEU P  45      15.155 -21.264  -5.803  1.00  0.00      P1    
ATOM    238  CB  LEU P  45      15.213 -20.991  -7.848  1.00  0.00      P1   C
ATOM    239  HB1 LEU P  45      14.680 -20.318  -8.554  1.00  0.00      P1    
ATOM    240  HB2 LEU P  45      16.314 -20.889  -7.959  1.00  0.00      P1    
ATOM    241  CG  LEU P  45      14.878 -22.500  -8.173  1.00  0.00      P1   C
ATOM    242  HG  LEU P  45      13.808 -22.717  -7.967  1.00  0.00      P1    
ATOM    243  CD1 LEU P  45      15.038 -22.651  -9.714  1.00  0.00      P1   C
ATOM    244 HD11 LEU P  45      14.207 -23.274 -10.108  1.00  0.00      P1    
ATOM    245 HD12 LEU P  45      14.869 -21.693 -10.250  1.00  0.00      P1    
ATOM    246 HD13 LEU P  45      16.005 -23.082 -10.050  1.00  0.00      P1    
ATOM    247  CD2 LEU P  45      15.827 -23.496  -7.497  1.00  0.00      P1   C
ATOM    248 HD21 LEU P  45      15.543 -24.519  -7.823  1.00  0.00      P1    
ATOM    249 HD22 LEU P  45      16.860 -23.244  -7.821  1.00  0.00      P1    
ATOM    250 HD23 LEU P  45      15.714 -23.515  -6.392  1.00  0.00      P1    
ATOM    251  C   LEU P  45      15.388 -19.067  -6.159  1.00  0.00      P1   C
ATOM    252  O   LEU P  45      16.351 -19.000  -5.484  1.00  0.00      P1   O
ATOM    253  N   VAL P  46      14.765 -17.957  -6.624  1.00  0.00      P1   N
ATOM    254  HN  VAL P  46      13.930 -18.060  -7.157  1.00  0.00      P1    
ATOM    255  CA  VAL P  46      15.129 -16.599  -6.352  1.00  0.00      P1   C
ATOM    256  HA  VAL P  46      16.152 -16.509  -6.686  1.00  0.00      P1    
ATOM    257  CB  VAL P  46      14.248 -15.653  -7.133  1.00  0.00      P1   C
ATOM    258  HB  VAL P  46      13.190 -15.864  -6.869  1.00  0.00      P1    
ATOM    259  CG1 VAL P  46      14.680 -14.172  -6.702  1.00  0.00      P1   C
ATOM    260 HG11 VAL P  46      14.360 -13.927  -5.666  1.00  0.00      P1    
ATOM    261 HG12 VAL P  46      15.789 -14.125  -6.755  1.00  0.00      P1    
ATOM    262 HG13 VAL P  46      14.239 -13.386  -7.352  1.00  0.00      P1    
ATOM    263  CG2 VAL P  46      14.416 -15.785  -8.691  1.00  0.00      P1   C
ATOM    264 HG21 VAL P  46      13.965 -16.673  -9.183  1.00  0.00      P1    
ATOM    265 HG22 VAL P  46      14.117 -14.827  -9.168  1.00  0.00      P1    
ATOM    266 HG23 VAL P  46      15.437 -15.817  -9.129  1.00  0.00      P1    
ATOM    267  C   VAL P  46      15.106 -16.289  -4.833  1.00  0.00      P1   C
ATOM    268  O   VAL P  46      15.961 -15.624  -4.370  1.00  0.00      P1   O
ATOM    269  N   GLY P  47      14.137 -16.786  -4.082  1.00  0.00      P1   N
ATOM    270  HN  GLY P  47      13.373 -17.248  -4.525  1.00  0.00      P1    
ATOM    271  CA  GLY P  47      14.021 -16.609  -2.641  1.00  0.00      P1   C
ATOM    272  HA1 GLY P  47      13.114 -17.107  -2.330  1.00  0.00      P1    
ATOM    273  HA2 GLY P  47      14.112 -15.570  -2.359  1.00  0.00      P1    
ATOM    274  C   GLY P  47      15.068 -17.279  -1.892  1.00  0.00      P1   C
ATOM    275  O   GLY P  47      15.632 -16.732  -0.892  1.00  0.00      P1   O
ATOM    276  N   LEU P  48      15.414 -18.467  -2.383  1.00  0.00      P1   N
ATOM    277  HN  LEU P  48      14.914 -18.771  -3.190  1.00  0.00      P1    
ATOM    278  CA  LEU P  48      16.533 -19.257  -1.889  1.00  0.00      P1   C
ATOM    279  HA  LEU P  48      16.473 -19.278  -0.811  1.00  0.00      P1    
ATOM    280  CB  LEU P  48      16.578 -20.562  -2.679  1.00  0.00      P1   C
ATOM    281  HB1 LEU P  48      15.557 -20.935  -2.909  1.00  0.00      P1    
ATOM    282  HB2 LEU P  48      17.192 -20.348  -3.580  1.00  0.00      P1    
ATOM    283  CG  LEU P  48      17.372 -21.771  -2.105  1.00  0.00      P1   C
ATOM    284  HG  LEU P  48      17.077 -21.910  -1.043  1.00  0.00      P1    
ATOM    285  CD1 LEU P  48      16.949 -22.993  -2.931  1.00  0.00      P1   C
ATOM    286 HD11 LEU P  48      15.854 -23.150  -2.821  1.00  0.00      P1    
ATOM    287 HD12 LEU P  48      17.162 -22.898  -4.017  1.00  0.00      P1    
ATOM    288 HD13 LEU P  48      17.357 -23.928  -2.493  1.00  0.00      P1    
ATOM    289  CD2 LEU P  48      18.861 -21.747  -2.104  1.00  0.00      P1   C
ATOM    290 HD21 LEU P  48      19.326 -21.936  -3.095  1.00  0.00      P1    
ATOM    291 HD22 LEU P  48      19.240 -20.775  -1.722  1.00  0.00      P1    
ATOM    292 HD23 LEU P  48      19.279 -22.426  -1.330  1.00  0.00      P1    
ATOM    293  C   LEU P  48      17.858 -18.544  -2.115  1.00  0.00      P1   C
ATOM    294  O   LEU P  48      18.669 -18.336  -1.199  1.00  0.00      P1   O
ATOM    295  N   ALA P  49      18.029 -18.061  -3.377  1.00  0.00      P1   N
ATOM    296  HN  ALA P  49      17.317 -18.226  -4.055  1.00  0.00      P1    
ATOM    297  CA  ALA P  49      19.211 -17.372  -3.740  1.00  0.00      P1   C
ATOM    298  HA  ALA P  49      19.994 -18.100  -3.586  1.00  0.00      P1    
ATOM    299  CB  ALA P  49      19.151 -17.052  -5.223  1.00  0.00      P1   C
ATOM    300  HB1 ALA P  49      19.099 -17.837  -6.008  1.00  0.00      P1    
ATOM    301  HB2 ALA P  49      18.312 -16.375  -5.493  1.00  0.00      P1    
ATOM    302  HB3 ALA P  49      19.964 -16.326  -5.438  1.00  0.00      P1    
ATOM    303  C   ALA P  49      19.434 -16.123  -2.875  1.00  0.00      P1   C
ATOM    304  O   ALA P  49      20.554 -15.913  -2.405  1.00  0.00      P1   O
ATOM    305  N   ALA P  50      18.305 -15.392  -2.548  1.00  0.00      P1   N
ATOM    306  HN  ALA P  50      17.449 -15.749  -2.914  1.00  0.00      P1    
ATOM    307  CA  ALA P  50      18.269 -14.196  -1.656  1.00  0.00      P1   C
ATOM    308  HA  ALA P  50      19.032 -13.535  -2.039  1.00  0.00      P1    
ATOM    309  CB  ALA P  50      16.864 -13.501  -1.717  1.00  0.00      P1   C
ATOM    310  HB1 ALA P  50      16.122 -14.255  -1.376  1.00  0.00      P1    
ATOM    311  HB2 ALA P  50      16.804 -12.617  -1.047  1.00  0.00      P1    
ATOM    312  HB3 ALA P  50      16.571 -13.120  -2.719  1.00  0.00      P1    
ATOM    313  C   ALA P  50      18.714 -14.462  -0.234  1.00  0.00      P1   C
ATOM    314  O   ALA P  50      19.608 -13.791   0.281  1.00  0.00      P1   O
ATOM    315  N   VAL P  51      18.191 -15.584   0.291  1.00  0.00      P1   N
ATOM    316  HN  VAL P  51      17.487 -16.092  -0.200  1.00  0.00      P1    
ATOM    317  CA  VAL P  51      18.460 -16.052   1.663  1.00  0.00      P1   C
ATOM    318  HA  VAL P  51      18.268 -15.202   2.302  1.00  0.00      P1    
ATOM    319  CB  VAL P  51      17.638 -17.288   2.048  1.00  0.00      P1   C
ATOM    320  HB  VAL P  51      17.670 -18.108   1.299  1.00  0.00      P1    
ATOM    321  CG1 VAL P  51      17.974 -17.839   3.389  1.00  0.00      P1   C
ATOM    322 HG11 VAL P  51      17.765 -17.106   4.197  1.00  0.00      P1    
ATOM    323 HG12 VAL P  51      17.371 -18.762   3.528  1.00  0.00      P1    
ATOM    324 HG13 VAL P  51      19.003 -18.256   3.356  1.00  0.00      P1    
ATOM    325  CG2 VAL P  51      16.138 -16.902   2.113  1.00  0.00      P1   C
ATOM    326 HG21 VAL P  51      15.470 -17.790   2.127  1.00  0.00      P1    
ATOM    327 HG22 VAL P  51      15.868 -16.315   3.017  1.00  0.00      P1    
ATOM    328 HG23 VAL P  51      15.930 -16.207   1.272  1.00  0.00      P1    
ATOM    329  C   VAL P  51      19.907 -16.410   1.839  1.00  0.00      P1   C
ATOM    330  O   VAL P  51      20.471 -16.109   2.860  1.00  0.00      P1   O
ATOM    331  N   ALA P  52      20.581 -17.036   0.895  1.00  0.00      P1   N
ATOM    332  HN  ALA P  52      20.180 -17.348   0.037  1.00  0.00      P1    
ATOM    333  CA  ALA P  52      22.000 -17.191   0.886  1.00  0.00      P1   C
ATOM    334  HA  ALA P  52      22.259 -17.570   1.863  1.00  0.00      P1    
ATOM    335  CB  ALA P  52      22.285 -18.209  -0.161  1.00  0.00      P1   C
ATOM    336  HB1 ALA P  52      22.191 -17.829  -1.201  1.00  0.00      P1    
ATOM    337  HB2 ALA P  52      23.357 -18.500  -0.135  1.00  0.00      P1    
ATOM    338  HB3 ALA P  52      21.618 -19.065   0.076  1.00  0.00      P1    
ATOM    339  C   ALA P  52      22.779 -15.912   0.783  1.00  0.00      P1   C
ATOM    340  O   ALA P  52      23.820 -15.784   1.445  1.00  0.00      P1   O
ATOM    341  N   PHE P  53      22.356 -15.029  -0.058  1.00  0.00      P1   N
ATOM    342  HN  PHE P  53      21.534 -15.127  -0.613  1.00  0.00      P1    
ATOM    343  CA  PHE P  53      23.025 -13.777  -0.252  1.00  0.00      P1   C
ATOM    344  HA  PHE P  53      24.054 -14.025  -0.467  1.00  0.00      P1    
ATOM    345  CB  PHE P  53      22.296 -13.202  -1.550  1.00  0.00      P1   C
ATOM    346  HB1 PHE P  53      22.292 -13.836  -2.463  1.00  0.00      P1    
ATOM    347  HB2 PHE P  53      21.220 -13.072  -1.306  1.00  0.00      P1    
ATOM    348  CG  PHE P  53      22.720 -11.824  -1.918  1.00  0.00      P1   C
ATOM    349  CD1 PHE P  53      22.019 -10.617  -1.725  1.00  0.00      P1   C
ATOM    350  HD1 PHE P  53      21.051 -10.606  -1.246  1.00  0.00      P1    
ATOM    351  CE1 PHE P  53      22.631  -9.379  -1.983  1.00  0.00      P1   C
ATOM    352  HE1 PHE P  53      22.138  -8.424  -1.879  1.00  0.00      P1    
ATOM    353  CZ  PHE P  53      23.877  -9.374  -2.597  1.00  0.00      P1   C
ATOM    354  HZ  PHE P  53      24.334  -8.424  -2.830  1.00  0.00      P1    
ATOM    355  CD2 PHE P  53      23.934 -11.816  -2.671  1.00  0.00      P1   C
ATOM    356  HD2 PHE P  53      24.428 -12.685  -3.080  1.00  0.00      P1    
ATOM    357  CE2 PHE P  53      24.533 -10.563  -2.915  1.00  0.00      P1   C
ATOM    358  HE2 PHE P  53      25.514 -10.545  -3.365  1.00  0.00      P1    
ATOM    359  C   PHE P  53      23.076 -12.844   1.012  1.00  0.00      P1   C
ATOM    360  O   PHE P  53      24.123 -12.388   1.494  1.00  0.00      P1   O
ATOM    361  N   ASP P  54      21.890 -12.776   1.663  1.00  0.00      P1   N
ATOM    362  HN  ASP P  54      21.061 -13.175   1.279  1.00  0.00      P1    
ATOM    363  CA  ASP P  54      21.619 -12.029   2.839  1.00  0.00      P1   C
ATOM    364  HA  ASP P  54      21.920 -11.010   2.645  1.00  0.00      P1    
ATOM    365  CB  ASP P  54      20.121 -11.957   2.967  1.00  0.00      P1   C
ATOM    366  HB1 ASP P  54      19.704 -11.557   2.018  1.00  0.00      P1    
ATOM    367  HB2 ASP P  54      19.572 -12.923   2.979  1.00  0.00      P1    
ATOM    368  CG  ASP P  54      19.669 -11.123   4.182  1.00  0.00      P1   C
ATOM    369  OD1 ASP P  54      18.811 -11.579   5.001  1.00  0.00      P1   O
ATOM    370  OD2 ASP P  54      20.209 -10.061   4.397  1.00  0.00      P1   O
ATOM    371  C   ASP P  54      22.449 -12.402   4.078  1.00  0.00      P1   C
ATOM    372  O   ASP P  54      23.023 -11.530   4.786  1.00  0.00      P1   O
ATOM    373  N   LYS P  55      22.504 -13.726   4.408  1.00  0.00      P1   N
ATOM    374  HN  LYS P  55      22.015 -14.417   3.882  1.00  0.00      P1    
ATOM    375  CA  LYS P  55      23.315 -14.237   5.481  1.00  0.00      P1   C
ATOM    376  HA  LYS P  55      23.313 -13.576   6.335  1.00  0.00      P1    
ATOM    377  CB  LYS P  55      22.585 -15.434   6.095  1.00  0.00      P1   C
ATOM    378  HB1 LYS P  55      22.745 -16.258   5.368  1.00  0.00      P1    
ATOM    379  HB2 LYS P  55      23.097 -15.786   7.016  1.00  0.00      P1    
ATOM    380  CG  LYS P  55      21.082 -15.303   6.431  1.00  0.00      P1   C
ATOM    381  HG1 LYS P  55      20.521 -15.595   5.517  1.00  0.00      P1    
ATOM    382  HG2 LYS P  55      20.835 -16.063   7.204  1.00  0.00      P1    
ATOM    383  CD  LYS P  55      20.591 -13.951   7.065  1.00  0.00      P1   C
ATOM    384  HD1 LYS P  55      21.180 -13.763   7.988  1.00  0.00      P1    
ATOM    385  HD2 LYS P  55      20.757 -13.155   6.308  1.00  0.00      P1    
ATOM    386  CE  LYS P  55      19.128 -13.937   7.490  1.00  0.00      P1   C
ATOM    387  HE1 LYS P  55      18.600 -14.550   6.728  1.00  0.00      P1    
ATOM    388  HE2 LYS P  55      19.020 -14.241   8.553  1.00  0.00      P1    
ATOM    389  NZ  LYS P  55      18.678 -12.570   7.459  1.00  0.00      P1   N
ATOM    390  HZ1 LYS P  55      17.746 -12.448   7.903  1.00  0.00      P1    
ATOM    391  HZ2 LYS P  55      19.321 -11.938   7.978  1.00  0.00      P1    
ATOM    392  HZ3 LYS P  55      18.676 -12.225   6.478  1.00  0.00      P1    
ATOM    393  C   LYS P  55      24.708 -14.472   5.169  1.00  0.00      P1   C
ATOM    394  O   LYS P  55      25.594 -14.621   6.033  1.00  0.00      P1   O
ATOM    395  N   GLY P  56      25.036 -14.307   3.889  1.00  0.00      P1   N
ATOM    396  HN  GLY P  56      24.305 -14.010   3.278  1.00  0.00      P1    
ATOM    397  CA  GLY P  56      26.329 -14.533   3.346  1.00  0.00      P1   C
ATOM    398  HA1 GLY P  56      26.218 -14.776   2.300  1.00  0.00      P1    
ATOM    399  HA2 GLY P  56      26.870 -15.254   3.941  1.00  0.00      P1    
ATOM    400  C   GLY P  56      27.180 -13.207   3.334  1.00  0.00      P1   C
ATOM    401  O   GLY P  56      28.370 -13.224   3.687  1.00  0.00      P1   O
ATOM    402  N   VAL P  57      26.504 -12.090   3.084  1.00  0.00      P1   N
ATOM    403  HN  VAL P  57      25.574 -12.137   2.727  1.00  0.00      P1    
ATOM    404  CA  VAL P  57      27.002 -10.709   3.319  1.00  0.00      P1   C
ATOM    405  HA  VAL P  57      27.875 -10.533   2.708  1.00  0.00      P1    
ATOM    406  CB  VAL P  57      26.126  -9.530   2.773  1.00  0.00      P1   C
ATOM    407  HB  VAL P  57      25.115  -9.748   3.180  1.00  0.00      P1    
ATOM    408  CG1 VAL P  57      26.395  -8.129   3.330  1.00  0.00      P1   C
ATOM    409 HG11 VAL P  57      26.545  -8.189   4.429  1.00  0.00      P1    
ATOM    410 HG12 VAL P  57      27.121  -7.663   2.631  1.00  0.00      P1    
ATOM    411 HG13 VAL P  57      25.475  -7.507   3.294  1.00  0.00      P1    
ATOM    412  CG2 VAL P  57      26.036  -9.605   1.230  1.00  0.00      P1   C
ATOM    413 HG21 VAL P  57      27.063  -9.381   0.871  1.00  0.00      P1    
ATOM    414 HG22 VAL P  57      25.918 -10.666   0.920  1.00  0.00      P1    
ATOM    415 HG23 VAL P  57      25.235  -8.895   0.935  1.00  0.00      P1    
ATOM    416  C   VAL P  57      27.289 -10.454   4.843  1.00  0.00      P1   C
ATOM    417  O   VAL P  57      28.296  -9.837   5.194  1.00  0.00      P1   O
ATOM    418  N   ALA P  58      26.354 -10.907   5.716  1.00  0.00      P1   N
ATOM    419  HN  ALA P  58      25.449 -11.205   5.423  1.00  0.00      P1    
ATOM    420  CA  ALA P  58      26.430 -10.864   7.117  1.00  0.00      P1   C
ATOM    421  HA  ALA P  58      26.706  -9.886   7.483  1.00  0.00      P1    
ATOM    422  CB  ALA P  58      25.020 -11.174   7.596  1.00  0.00      P1   C
ATOM    423  HB1 ALA P  58      24.528 -12.080   7.182  1.00  0.00      P1    
ATOM    424  HB2 ALA P  58      25.042 -11.373   8.688  1.00  0.00      P1    
ATOM    425  HB3 ALA P  58      24.344 -10.312   7.410  1.00  0.00      P1    
ATOM    426  C   ALA P  58      27.432 -11.785   7.706  1.00  0.00      P1   C
ATOM    427  O   ALA P  58      28.235 -11.260   8.517  1.00  0.00      P1   O
ATOM    428  N   TRP P  59      27.468 -13.114   7.417  1.00  0.00      P1   N
ATOM    429  HN  TRP P  59      26.742 -13.572   6.909  1.00  0.00      P1    
ATOM    430  CA  TRP P  59      28.513 -14.053   7.888  1.00  0.00      P1   C
ATOM    431  HA  TRP P  59      28.273 -14.025   8.941  1.00  0.00      P1    
ATOM    432  CB  TRP P  59      28.349 -15.448   7.253  1.00  0.00      P1   C
ATOM    433  HB1 TRP P  59      27.483 -15.832   7.833  1.00  0.00      P1    
ATOM    434  HB2 TRP P  59      28.190 -15.471   6.154  1.00  0.00      P1    
ATOM    435  CG  TRP P  59      29.473 -16.342   7.614  1.00  0.00      P1   C
ATOM    436  CD1 TRP P  59      29.649 -17.102   8.705  1.00  0.00      P1   C
ATOM    437  HD1 TRP P  59      29.098 -16.969   9.624  1.00  0.00      P1    
ATOM    438  NE1 TRP P  59      30.917 -17.725   8.635  1.00  0.00      P1   N
ATOM    439  HE1 TRP P  59      31.505 -18.092   9.322  1.00  0.00      P1    
ATOM    440  CE2 TRP P  59      31.427 -17.525   7.411  1.00  0.00      P1   C
ATOM    441  CD2 TRP P  59      30.544 -16.691   6.684  1.00  0.00      P1   C
ATOM    442  CE3 TRP P  59      30.815 -16.291   5.427  1.00  0.00      P1   C
ATOM    443  HE3 TRP P  59      30.177 -15.617   4.875  1.00  0.00      P1    
ATOM    444  CZ3 TRP P  59      31.978 -16.780   4.773  1.00  0.00      P1   C
ATOM    445  HZ3 TRP P  59      32.242 -16.352   3.818  1.00  0.00      P1    
ATOM    446  CZ2 TRP P  59      32.586 -17.943   6.869  1.00  0.00      P1   C
ATOM    447  HZ2 TRP P  59      33.212 -18.714   7.293  1.00  0.00      P1    
ATOM    448  CH2 TRP P  59      32.788 -17.658   5.487  1.00  0.00      P1   C
ATOM    449  HH2 TRP P  59      33.699 -17.931   4.974  1.00  0.00      P1    
ATOM    450  C   TRP P  59      29.924 -13.532   7.515  1.00  0.00      P1   C
ATOM    451  O   TRP P  59      30.859 -13.388   8.362  1.00  0.00      P1   O
ATOM    452  N   LEU P  60      30.104 -13.121   6.195  1.00  0.00      P1   N
ATOM    453  HN  LEU P  60      29.475 -13.087   5.422  1.00  0.00      P1    
ATOM    454  CA  LEU P  60      31.231 -12.270   5.936  1.00  0.00      P1   C
ATOM    455  HA  LEU P  60      32.152 -12.829   6.003  1.00  0.00      P1    
ATOM    456  CB  LEU P  60      31.146 -11.937   4.406  1.00  0.00      P1   C
ATOM    457  HB1 LEU P  60      31.111 -12.933   3.914  1.00  0.00      P1    
ATOM    458  HB2 LEU P  60      30.225 -11.336   4.246  1.00  0.00      P1    
ATOM    459  CG  LEU P  60      32.273 -11.100   3.819  1.00  0.00      P1   C
ATOM    460  HG  LEU P  60      32.284 -10.121   4.346  1.00  0.00      P1    
ATOM    461  CD1 LEU P  60      33.628 -11.840   4.093  1.00  0.00      P1   C
ATOM    462 HD11 LEU P  60      33.492 -12.863   3.680  1.00  0.00      P1    
ATOM    463 HD12 LEU P  60      34.497 -11.333   3.620  1.00  0.00      P1    
ATOM    464 HD13 LEU P  60      33.823 -11.915   5.184  1.00  0.00      P1    
ATOM    465  CD2 LEU P  60      32.194 -10.817   2.377  1.00  0.00      P1   C
ATOM    466 HD21 LEU P  60      32.576 -11.609   1.698  1.00  0.00      P1    
ATOM    467 HD22 LEU P  60      31.156 -10.604   2.043  1.00  0.00      P1    
ATOM    468 HD23 LEU P  60      32.721  -9.876   2.111  1.00  0.00      P1    
ATOM    469  C   LEU P  60      31.372 -10.957   6.755  1.00  0.00      P1   C
ATOM    470  O   LEU P  60      32.361 -10.750   7.417  1.00  0.00      P1   O
ATOM    471  N   GLN P  61      30.359 -10.095   6.922  1.00  0.00      P1   N
ATOM    472  HN  GLN P  61      29.463 -10.148   6.490  1.00  0.00      P1    
ATOM    473  CA  GLN P  61      30.471  -8.895   7.747  1.00  0.00      P1   C
ATOM    474  HA  GLN P  61      31.381  -8.451   7.370  1.00  0.00      P1    
ATOM    475  CB  GLN P  61      29.238  -7.978   7.708  1.00  0.00      P1   C
ATOM    476  HB1 GLN P  61      28.890  -7.871   6.658  1.00  0.00      P1    
ATOM    477  HB2 GLN P  61      28.459  -8.564   8.240  1.00  0.00      P1    
ATOM    478  CG  GLN P  61      29.397  -6.559   8.314  1.00  0.00      P1   C
ATOM    479  HG1 GLN P  61      28.454  -6.009   8.105  1.00  0.00      P1    
ATOM    480  HG2 GLN P  61      29.612  -6.518   9.403  1.00  0.00      P1    
ATOM    481  CD  GLN P  61      30.469  -5.828   7.472  1.00  0.00      P1   C
ATOM    482  OE1 GLN P  61      31.664  -5.779   7.807  1.00  0.00      P1   O
ATOM    483  NE2 GLN P  61      29.973  -5.295   6.350  1.00  0.00      P1   N
ATOM    484 HE21 GLN P  61      30.504  -4.674   5.774  1.00  0.00      P1    
ATOM    485 HE22 GLN P  61      28.976  -5.240   6.385  1.00  0.00      P1    
ATOM    486  C   GLN P  61      30.840  -9.080   9.209  1.00  0.00      P1   C
ATOM    487  O   GLN P  61      31.655  -8.301   9.705  1.00  0.00      P1   O
ATOM    488  N   ASN P  62      30.457 -10.115   9.955  1.00  0.00      P1   N
ATOM    489  HN  ASN P  62      29.774 -10.682   9.500  1.00  0.00      P1    
ATOM    490  CA  ASN P  62      30.790 -10.523  11.238  1.00  0.00      P1   C
ATOM    491  HA  ASN P  62      30.614  -9.659  11.862  1.00  0.00      P1    
ATOM    492  CB  ASN P  62      29.888 -11.658  11.670  1.00  0.00      P1   C
ATOM    493  HB1 ASN P  62      29.838 -12.229  10.718  1.00  0.00      P1    
ATOM    494  HB2 ASN P  62      30.185 -12.251  12.561  1.00  0.00      P1    
ATOM    495  CG  ASN P  62      28.485 -11.118  11.995  1.00  0.00      P1   C
ATOM    496  OD1 ASN P  62      28.210 -10.009  12.419  1.00  0.00      P1   O
ATOM    497  ND2 ASN P  62      27.476 -11.978  11.728  1.00  0.00      P1   N
ATOM    498 HD21 ASN P  62      26.561 -11.812  12.094  1.00  0.00      P1    
ATOM    499 HD22 ASN P  62      27.738 -12.936  11.612  1.00  0.00      P1    
ATOM    500  C   ASN P  62      32.323 -10.979  11.289  1.00  0.00      P1   C
ATOM    501  O   ASN P  62      33.176 -10.757  12.113  1.00  0.00      P1   O
ATOM    502  N   GLN P  63      32.764 -11.704  10.211  1.00  0.00      P1   N
ATOM    503  HN  GLN P  63      32.121 -11.992   9.506  1.00  0.00      P1    
ATOM    504  CA  GLN P  63      34.174 -12.169  10.163  1.00  0.00      P1   C
ATOM    505  HA  GLN P  63      34.526 -12.598  11.089  1.00  0.00      P1    
ATOM    506  CB  GLN P  63      34.394 -13.270   9.030  1.00  0.00      P1   C
ATOM    507  HB1 GLN P  63      34.050 -12.986   8.012  1.00  0.00      P1    
ATOM    508  HB2 GLN P  63      35.480 -13.503   9.060  1.00  0.00      P1    
ATOM    509  CG  GLN P  63      33.803 -14.725   9.367  1.00  0.00      P1   C
ATOM    510  HG1 GLN P  63      32.954 -14.902   8.672  1.00  0.00      P1    
ATOM    511  HG2 GLN P  63      34.572 -15.524   9.301  1.00  0.00      P1    
ATOM    512  CD  GLN P  63      33.202 -15.033  10.839  1.00  0.00      P1   C
ATOM    513  OE1 GLN P  63      33.979 -15.158  11.764  1.00  0.00      P1   O
ATOM    514  NE2 GLN P  63      31.828 -15.109  10.862  1.00  0.00      P1   N
ATOM    515 HE21 GLN P  63      31.248 -15.283  11.657  1.00  0.00      P1    
ATOM    516 HE22 GLN P  63      31.381 -14.910   9.990  1.00  0.00      P1    
ATOM    517  C   GLN P  63      35.176 -10.971   9.961  1.00  0.00      P1   C
ATOM    518  O   GLN P  63      36.223 -10.774  10.545  1.00  0.00      P1   O
ATOM    519  N   ARG P  64      34.729 -10.048   9.024  1.00  0.00      P1   N
ATOM    520  HN  ARG P  64      33.850 -10.217   8.585  1.00  0.00      P1    
ATOM    521  CA  ARG P  64      35.394  -8.812   8.733  1.00  0.00      P1   C
ATOM    522  HA  ARG P  64      36.402  -8.980   8.383  1.00  0.00      P1    
ATOM    523  CB  ARG P  64      34.587  -8.151   7.613  1.00  0.00      P1   C
ATOM    524  HB1 ARG P  64      34.037  -8.922   7.031  1.00  0.00      P1    
ATOM    525  HB2 ARG P  64      33.641  -7.693   7.973  1.00  0.00      P1    
ATOM    526  CG  ARG P  64      35.360  -7.186   6.641  1.00  0.00      P1   C
ATOM    527  HG1 ARG P  64      36.338  -7.643   6.380  1.00  0.00      P1    
ATOM    528  HG2 ARG P  64      34.724  -7.091   5.734  1.00  0.00      P1    
ATOM    529  CD  ARG P  64      35.711  -5.779   7.255  1.00  0.00      P1   C
ATOM    530  HD1 ARG P  64      36.409  -5.791   8.118  1.00  0.00      P1    
ATOM    531  HD2 ARG P  64      36.162  -5.139   6.467  1.00  0.00      P1    
ATOM    532  NE  ARG P  64      34.401  -5.126   7.598  1.00  0.00      P1   N
ATOM    533  HE  ARG P  64      33.539  -5.571   7.356  1.00  0.00      P1    
ATOM    534  CZ  ARG P  64      34.287  -4.133   8.461  1.00  0.00      P1   C
ATOM    535  NH1 ARG P  64      35.328  -3.449   8.930  1.00  0.00      P1   N
ATOM    536 HH11 ARG P  64      34.963  -2.563   9.215  1.00  0.00      P1    
ATOM    537 HH12 ARG P  64      36.175  -3.289   8.424  1.00  0.00      P1    
ATOM    538  NH2 ARG P  64      33.131  -3.971   9.007  1.00  0.00      P1   N
ATOM    539 HH21 ARG P  64      32.980  -3.194   9.618  1.00  0.00      P1    
ATOM    540 HH22 ARG P  64      32.397  -4.568   8.681  1.00  0.00      P1    
ATOM    541  C   ARG P  64      35.567  -7.926   9.947  1.00  0.00      P1   C
ATOM    542  O   ARG P  64      36.646  -7.404  10.184  1.00  0.00      P1   O
ATOM    543  N   MET P  65      34.386  -7.684  10.708  1.00  0.00      P1   N
ATOM    544  HN  MET P  65      33.476  -7.892  10.359  1.00  0.00      P1    
ATOM    545  CA  MET P  65      34.489  -6.999  11.968  1.00  0.00      P1   C
ATOM    546  HA  MET P  65      35.005  -6.061  11.822  1.00  0.00      P1    
ATOM    547  CB  MET P  65      33.093  -6.617  12.540  1.00  0.00      P1   C
ATOM    548  HB1 MET P  65      32.449  -7.520  12.464  1.00  0.00      P1    
ATOM    549  HB2 MET P  65      33.316  -6.344  13.593  1.00  0.00      P1    
ATOM    550  CG  MET P  65      32.287  -5.515  11.861  1.00  0.00      P1   C
ATOM    551  HG1 MET P  65      32.703  -4.485  11.831  1.00  0.00      P1    
ATOM    552  HG2 MET P  65      32.178  -5.565  10.756  1.00  0.00      P1    
ATOM    553  SD  MET P  65      30.654  -5.283  12.578  1.00  0.00      P1   S
ATOM    554  CE  MET P  65      31.221  -4.731  14.217  1.00  0.00      P1   C
ATOM    555  HE1 MET P  65      30.412  -4.535  14.953  1.00  0.00      P1    
ATOM    556  HE2 MET P  65      32.075  -5.267  14.684  1.00  0.00      P1    
ATOM    557  HE3 MET P  65      31.587  -3.687  14.113  1.00  0.00      P1    
ATOM    558  C   MET P  65      35.383  -7.727  12.991  1.00  0.00      P1   C
ATOM    559  O   MET P  65      36.168  -7.072  13.623  1.00  0.00      P1   O
ATOM    560  N   GLY P  66      35.414  -9.070  13.113  1.00  0.00      P1   N
ATOM    561  HN  GLY P  66      34.681  -9.646  12.758  1.00  0.00      P1    
ATOM    562  CA  GLY P  66      36.240  -9.834  13.994  1.00  0.00      P1   C
ATOM    563  HA1 GLY P  66      36.197 -10.844  13.614  1.00  0.00      P1    
ATOM    564  HA2 GLY P  66      35.944  -9.715  15.025  1.00  0.00      P1    
ATOM    565  C   GLY P  66      37.700  -9.456  13.837  1.00  0.00      P1   C
ATOM    566  O   GLY P  66      38.519  -9.449  14.701  1.00  0.00      P1   O
ATOM    567  N   ALA P  67      38.178  -9.244  12.576  1.00  0.00      P1   N
ATOM    568  HN  ALA P  67      37.605  -9.372  11.770  1.00  0.00      P1    
ATOM    569  CA  ALA P  67      39.523  -8.841  12.244  1.00  0.00      P1   C
ATOM    570  HA  ALA P  67      40.167  -9.525  12.777  1.00  0.00      P1    
ATOM    571  CB  ALA P  67      39.655  -9.033  10.739  1.00  0.00      P1   C
ATOM    572  HB1 ALA P  67      38.937  -8.470  10.106  1.00  0.00      P1    
ATOM    573  HB2 ALA P  67      40.678  -8.749  10.412  1.00  0.00      P1    
ATOM    574  HB3 ALA P  67      39.483 -10.091  10.445  1.00  0.00      P1    
ATOM    575  C   ALA P  67      39.989  -7.439  12.839  1.00  0.00      P1   C
ATOM    576  O   ALA P  67      41.062  -7.305  13.424  1.00  0.00      P1   O
ATOM    577  N   LEU P  68      39.058  -6.422  12.846  1.00  0.00      P1   N
ATOM    578  HN  LEU P  68      38.196  -6.604  12.380  1.00  0.00      P1    
ATOM    579  CA  LEU P  68      39.232  -5.146  13.460  1.00  0.00      P1   C
ATOM    580  HA  LEU P  68      40.262  -4.840  13.358  1.00  0.00      P1    
ATOM    581  CB  LEU P  68      38.295  -4.118  12.831  1.00  0.00      P1   C
ATOM    582  HB1 LEU P  68      37.368  -4.720  12.715  1.00  0.00      P1    
ATOM    583  HB2 LEU P  68      38.131  -3.276  13.537  1.00  0.00      P1    
ATOM    584  CG  LEU P  68      38.720  -3.594  11.371  1.00  0.00      P1   C
ATOM    585  HG  LEU P  68      39.776  -3.258  11.293  1.00  0.00      P1    
ATOM    586  CD1 LEU P  68      38.363  -4.625  10.331  1.00  0.00      P1   C
ATOM    587 HD11 LEU P  68      38.423  -4.103   9.352  1.00  0.00      P1    
ATOM    588 HD12 LEU P  68      39.010  -5.528  10.331  1.00  0.00      P1    
ATOM    589 HD13 LEU P  68      37.321  -4.945  10.545  1.00  0.00      P1    
ATOM    590  CD2 LEU P  68      37.866  -2.345  11.242  1.00  0.00      P1   C
ATOM    591 HD21 LEU P  68      37.898  -1.906  10.222  1.00  0.00      P1    
ATOM    592 HD22 LEU P  68      36.796  -2.381  11.538  1.00  0.00      P1    
ATOM    593 HD23 LEU P  68      38.308  -1.578  11.914  1.00  0.00      P1    
ATOM    594  C   LEU P  68      39.086  -5.128  14.992  1.00  0.00      P1   C
ATOM    595  O   LEU P  68      39.775  -4.466  15.711  1.00  0.00      P1   O
ATOM    596  N   VAL P  69      38.153  -5.985  15.468  1.00  0.00      P1   N
ATOM    597  HN  VAL P  69      37.584  -6.351  14.735  1.00  0.00      P1    
ATOM    598  CA  VAL P  69      37.910  -6.300  16.858  1.00  0.00      P1   C
ATOM    599  HA  VAL P  69      37.673  -5.377  17.365  1.00  0.00      P1    
ATOM    600  CB  VAL P  69      36.561  -7.137  16.919  1.00  0.00      P1   C
ATOM    601  HB  VAL P  69      36.580  -7.931  16.141  1.00  0.00      P1    
ATOM    602  CG1 VAL P  69      36.395  -7.749  18.297  1.00  0.00      P1   C
ATOM    603 HG11 VAL P  69      35.499  -8.398  18.198  1.00  0.00      P1    
ATOM    604 HG12 VAL P  69      37.170  -8.491  18.585  1.00  0.00      P1    
ATOM    605 HG13 VAL P  69      36.134  -6.946  19.019  1.00  0.00      P1    
ATOM    606  CG2 VAL P  69      35.365  -6.277  16.591  1.00  0.00      P1   C
ATOM    607 HG21 VAL P  69      35.340  -5.410  17.285  1.00  0.00      P1    
ATOM    608 HG22 VAL P  69      35.510  -5.844  15.577  1.00  0.00      P1    
ATOM    609 HG23 VAL P  69      34.423  -6.855  16.702  1.00  0.00      P1    
ATOM    610  C   VAL P  69      39.096  -6.878  17.567  1.00  0.00      P1   C
ATOM    611  O   VAL P  69      39.467  -6.545  18.666  1.00  0.00      P1   O
ATOM    612  N   HSE P  70      39.770  -7.799  16.849  1.00  0.00      P1   N
ATOM    613  HN  HSE P  70      39.478  -8.104  15.946  1.00  0.00      P1    
ATOM    614  CA  HSE P  70      41.019  -8.455  17.332  1.00  0.00      P1   C
ATOM    615  HA  HSE P  70      40.831  -8.523  18.393  1.00  0.00      P1    
ATOM    616  CB  HSE P  70      40.995  -9.991  16.974  1.00  0.00      P1   C
ATOM    617  HB1 HSE P  70      40.677 -10.098  15.915  1.00  0.00      P1    
ATOM    618  HB2 HSE P  70      42.028 -10.400  16.972  1.00  0.00      P1    
ATOM    619  ND1 HSE P  70      40.111 -10.747  19.317  1.00  0.00      P1   N
ATOM    620  CG  HSE P  70      40.094 -10.784  17.945  1.00  0.00      P1   C
ATOM    621  CE1 HSE P  70      39.130 -11.551  19.693  1.00  0.00      P1   C
ATOM    622  HE1 HSE P  70      38.912 -11.907  20.700  1.00  0.00      P1    
ATOM    623  NE2 HSE P  70      38.507 -12.089  18.628  1.00  0.00      P1   N
ATOM    624  HE2 HSE P  70      37.765 -12.759  18.667  1.00  0.00      P1    
ATOM    625  CD2 HSE P  70      39.056 -11.588  17.500  1.00  0.00      P1   C
ATOM    626  HD2 HSE P  70      38.714 -11.806  16.496  1.00  0.00      P1    
ATOM    627  C   HSE P  70      42.330  -7.728  17.005  1.00  0.00      P1   C
ATOM    628  O   HSE P  70      43.405  -8.307  17.037  1.00  0.00      P1   O
ATOM    629  N   THR P  71      42.221  -6.430  16.739  1.00  0.00      P1   N
ATOM    630  HN  THR P  71      41.326  -5.993  16.703  1.00  0.00      P1    
ATOM    631  CA  THR P  71      43.367  -5.501  16.470  1.00  0.00      P1   C
ATOM    632  HA  THR P  71      44.281  -6.008  16.739  1.00  0.00      P1    
ATOM    633  CB  THR P  71      43.584  -4.954  15.031  1.00  0.00      P1   C
ATOM    634  HB  THR P  71      42.617  -4.471  14.771  1.00  0.00      P1    
ATOM    635  OG1 THR P  71      43.905  -6.052  14.118  1.00  0.00      P1   O
ATOM    636  HG1 THR P  71      43.198  -6.686  13.984  1.00  0.00      P1    
ATOM    637  CG2 THR P  71      44.587  -3.817  14.904  1.00  0.00      P1   C
ATOM    638 HG21 THR P  71      44.350  -3.259  13.973  1.00  0.00      P1    
ATOM    639 HG22 THR P  71      44.519  -3.054  15.709  1.00  0.00      P1    
ATOM    640 HG23 THR P  71      45.596  -4.254  14.744  1.00  0.00      P1    
ATOM    641  C   THR P  71      43.259  -4.304  17.494  1.00  0.00      P1   C
ATOM    642  O   THR P  71      42.317  -3.622  17.703  1.00  0.00      P1   O
ATOM    643  N   ALA P  72      44.365  -4.049  18.286  1.00  0.00      P1   N
ATOM    644  HN  ALA P  72      45.092  -4.718  18.156  1.00  0.00      P1    
ATOM    645  CA  ALA P  72      44.197  -3.242  19.406  1.00  0.00      P1   C
ATOM    646  HA  ALA P  72      43.425  -2.489  19.334  1.00  0.00      P1    
ATOM    647  CB  ALA P  72      43.581  -4.264  20.478  1.00  0.00      P1   C
ATOM    648  HB1 ALA P  72      43.963  -5.303  20.384  1.00  0.00      P1    
ATOM    649  HB2 ALA P  72      43.847  -4.025  21.530  1.00  0.00      P1    
ATOM    650  HB3 ALA P  72      42.479  -4.263  20.336  1.00  0.00      P1    
ATOM    651  C   ALA P  72      45.526  -2.636  19.870  1.00  0.00      P1   C
ATOM    652  O   ALA P  72      45.573  -1.649  20.613  1.00  0.00      P1   O
ATOM    653  N   ASP P  73      46.633  -3.218  19.441  1.00  0.00      P1   N
ATOM    654  HN  ASP P  73      46.545  -3.901  18.721  1.00  0.00      P1    
ATOM    655  CA  ASP P  73      47.982  -2.905  19.894  1.00  0.00      P1   C
ATOM    656  HA  ASP P  73      48.055  -3.102  20.954  1.00  0.00      P1    
ATOM    657  CB  ASP P  73      48.945  -3.837  19.081  1.00  0.00      P1   C
ATOM    658  HB1 ASP P  73      48.535  -4.001  18.061  1.00  0.00      P1    
ATOM    659  HB2 ASP P  73      49.930  -3.357  18.898  1.00  0.00      P1    
ATOM    660  CG  ASP P  73      48.905  -5.197  19.581  1.00  0.00      P1   C
ATOM    661  OD1 ASP P  73      48.619  -5.420  20.803  1.00  0.00      P1   O
ATOM    662  OD2 ASP P  73      49.305  -6.083  18.843  1.00  0.00      P1   O
ATOM    663  C   ASP P  73      48.319  -1.407  19.702  1.00  0.00      P1   C
ATOM    664  O   ASP P  73      48.868  -0.785  20.622  1.00  0.00      P1   O
ATOM    665  N   ASN P  74      48.030  -0.826  18.529  1.00  0.00      P1   N
ATOM    666  HN  ASN P  74      47.514  -1.271  17.801  1.00  0.00      P1    
ATOM    667  CA  ASN P  74      48.198   0.669  18.371  1.00  0.00      P1   C
ATOM    668  HA  ASN P  74      47.984   1.029  19.367  1.00  0.00      P1    
ATOM    669  CB  ASN P  74      49.619   0.979  17.931  1.00  0.00      P1   C
ATOM    670  HB1 ASN P  74      49.564   2.084  18.023  1.00  0.00      P1    
ATOM    671  HB2 ASN P  74      50.439   0.743  18.643  1.00  0.00      P1    
ATOM    672  CG  ASN P  74      50.055   0.645  16.615  1.00  0.00      P1   C
ATOM    673  OD1 ASN P  74      49.790   1.295  15.610  1.00  0.00      P1   O
ATOM    674  ND2 ASN P  74      50.797  -0.445  16.477  1.00  0.00      P1   N
ATOM    675 HD21 ASN P  74      50.934  -0.949  15.624  1.00  0.00      P1    
ATOM    676 HD22 ASN P  74      51.313  -0.658  17.307  1.00  0.00      P1    
ATOM    677  C   ASN P  74      47.148   1.202  17.448  1.00  0.00      P1   C
ATOM    678  O   ASN P  74      46.656   0.498  16.490  1.00  0.00      P1   O
ATOM    679  N   TYR P  75      46.760   2.478  17.730  1.00  0.00      P1   N
ATOM    680  HN  TYR P  75      47.065   2.849  18.604  1.00  0.00      P1    
ATOM    681  CA  TYR P  75      45.718   3.106  16.972  1.00  0.00      P1   C
ATOM    682  HA  TYR P  75      44.851   2.468  16.891  1.00  0.00      P1    
ATOM    683  CB  TYR P  75      45.165   4.444  17.625  1.00  0.00      P1   C
ATOM    684  HB1 TYR P  75      44.619   4.306  18.583  1.00  0.00      P1    
ATOM    685  HB2 TYR P  75      45.997   5.170  17.745  1.00  0.00      P1    
ATOM    686  CG  TYR P  75      44.007   5.035  16.824  1.00  0.00      P1   C
ATOM    687  CD1 TYR P  75      42.743   4.422  16.762  1.00  0.00      P1   C
ATOM    688  HD1 TYR P  75      42.692   3.462  17.254  1.00  0.00      P1    
ATOM    689  CE1 TYR P  75      41.604   5.071  16.249  1.00  0.00      P1   C
ATOM    690  HE1 TYR P  75      40.664   4.559  16.107  1.00  0.00      P1    
ATOM    691  CZ  TYR P  75      41.692   6.397  15.852  1.00  0.00      P1   C
ATOM    692  OH  TYR P  75      40.583   7.060  15.231  1.00  0.00      P1   O
ATOM    693  HH  TYR P  75      39.783   6.529  15.239  1.00  0.00      P1    
ATOM    694  CD2 TYR P  75      44.054   6.366  16.410  1.00  0.00      P1   C
ATOM    695  HD2 TYR P  75      45.023   6.824  16.274  1.00  0.00      P1    
ATOM    696  CE2 TYR P  75      42.859   7.055  15.955  1.00  0.00      P1   C
ATOM    697  HE2 TYR P  75      42.982   8.063  15.587  1.00  0.00      P1    
ATOM    698  C   TYR P  75      46.055   3.194  15.418  1.00  0.00      P1   C
ATOM    699  O   TYR P  75      45.090   2.933  14.693  1.00  0.00      P1   O
ATOM    700  N   PRO P  76      47.235   3.528  14.871  1.00  0.00      P1   N
ATOM    701  CD  PRO P  76      48.045   4.474  15.570  1.00  0.00      P1   C
ATOM    702  HD1 PRO P  76      48.800   4.023  16.248  1.00  0.00      P1    
ATOM    703  HD2 PRO P  76      47.518   5.276  16.129  1.00  0.00      P1    
ATOM    704  CA  PRO P  76      47.404   3.529  13.442  1.00  0.00      P1   C
ATOM    705  HA  PRO P  76      46.627   4.036  12.888  1.00  0.00      P1    
ATOM    706  CB  PRO P  76      48.709   4.407  13.238  1.00  0.00      P1   C
ATOM    707  HB1 PRO P  76      48.602   4.820  12.212  1.00  0.00      P1    
ATOM    708  HB2 PRO P  76      49.552   3.687  13.177  1.00  0.00      P1    
ATOM    709  CG  PRO P  76      48.751   5.310  14.431  1.00  0.00      P1   C
ATOM    710  HG1 PRO P  76      48.195   6.253  14.237  1.00  0.00      P1    
ATOM    711  HG2 PRO P  76      49.811   5.560  14.652  1.00  0.00      P1    
ATOM    712  C   PRO P  76      47.462   2.057  12.819  1.00  0.00      P1   C
ATOM    713  O   PRO P  76      46.910   1.881  11.801  1.00  0.00      P1   O
ATOM    714  N   LEU P  77      48.053   1.001  13.489  1.00  0.00      P1   N
ATOM    715  HN  LEU P  77      48.539   1.030  14.359  1.00  0.00      P1    
ATOM    716  CA  LEU P  77      47.787  -0.360  13.024  1.00  0.00      P1   C
ATOM    717  HA  LEU P  77      48.114  -0.526  12.008  1.00  0.00      P1    
ATOM    718  CB  LEU P  77      48.320  -1.462  14.031  1.00  0.00      P1   C
ATOM    719  HB1 LEU P  77      49.410  -1.385  14.232  1.00  0.00      P1    
ATOM    720  HB2 LEU P  77      47.943  -1.295  15.063  1.00  0.00      P1    
ATOM    721  CG  LEU P  77      48.174  -2.916  13.522  1.00  0.00      P1   C
ATOM    722  HG  LEU P  77      47.203  -3.164  13.043  1.00  0.00      P1    
ATOM    723  CD1 LEU P  77      49.172  -3.225  12.385  1.00  0.00      P1   C
ATOM    724 HD11 LEU P  77      49.110  -4.287  12.065  1.00  0.00      P1    
ATOM    725 HD12 LEU P  77      48.970  -2.498  11.569  1.00  0.00      P1    
ATOM    726 HD13 LEU P  77      50.206  -3.143  12.784  1.00  0.00      P1    
ATOM    727  CD2 LEU P  77      48.409  -3.999  14.663  1.00  0.00      P1   C
ATOM    728 HD21 LEU P  77      47.493  -4.190  15.261  1.00  0.00      P1    
ATOM    729 HD22 LEU P  77      48.579  -5.051  14.349  1.00  0.00      P1    
ATOM    730 HD23 LEU P  77      49.243  -3.718  15.341  1.00  0.00      P1    
ATOM    731  C   LEU P  77      46.275  -0.660  12.892  1.00  0.00      P1   C
ATOM    732  O   LEU P  77      45.812  -1.311  11.980  1.00  0.00      P1   O
ATOM    733  N   LEU P  78      45.423  -0.182  13.890  1.00  0.00      P1   N
ATOM    734  HN  LEU P  78      45.751   0.256  14.724  1.00  0.00      P1    
ATOM    735  CA  LEU P  78      43.958  -0.261  13.881  1.00  0.00      P1   C
ATOM    736  HA  LEU P  78      43.711  -1.299  13.709  1.00  0.00      P1    
ATOM    737  CB  LEU P  78      43.316   0.210  15.130  1.00  0.00      P1   C
ATOM    738  HB1 LEU P  78      43.716  -0.330  16.014  1.00  0.00      P1    
ATOM    739  HB2 LEU P  78      43.549   1.269  15.374  1.00  0.00      P1    
ATOM    740  CG  LEU P  78      41.778  -0.042  15.086  1.00  0.00      P1   C
ATOM    741  HG  LEU P  78      41.297   0.549  14.277  1.00  0.00      P1    
ATOM    742  CD1 LEU P  78      41.426  -1.549  14.916  1.00  0.00      P1   C
ATOM    743 HD11 LEU P  78      40.324  -1.657  15.009  1.00  0.00      P1    
ATOM    744 HD12 LEU P  78      41.798  -2.128  14.044  1.00  0.00      P1    
ATOM    745 HD13 LEU P  78      41.853  -2.059  15.806  1.00  0.00      P1    
ATOM    746  CD2 LEU P  78      41.191   0.371  16.398  1.00  0.00      P1   C
ATOM    747 HD21 LEU P  78      41.841  -0.037  17.201  1.00  0.00      P1    
ATOM    748 HD22 LEU P  78      41.218   1.454  16.644  1.00  0.00      P1    
ATOM    749 HD23 LEU P  78      40.208  -0.122  16.555  1.00  0.00      P1    
ATOM    750  C   LEU P  78      43.362   0.426  12.651  1.00  0.00      P1   C
ATOM    751  O   LEU P  78      42.571  -0.227  11.965  1.00  0.00      P1   O
ATOM    752  N   LEU P  79      43.828   1.674  12.333  1.00  0.00      P1   N
ATOM    753  HN  LEU P  79      44.318   2.230  13.000  1.00  0.00      P1    
ATOM    754  CA  LEU P  79      43.355   2.347  11.182  1.00  0.00      P1   C
ATOM    755  HA  LEU P  79      42.276   2.372  11.157  1.00  0.00      P1    
ATOM    756  CB  LEU P  79      43.529   3.854  11.322  1.00  0.00      P1   C
ATOM    757  HB1 LEU P  79      44.614   4.087  11.374  1.00  0.00      P1    
ATOM    758  HB2 LEU P  79      42.997   4.333  10.472  1.00  0.00      P1    
ATOM    759  CG  LEU P  79      42.910   4.661  12.489  1.00  0.00      P1   C
ATOM    760  HG  LEU P  79      42.890   4.025  13.400  1.00  0.00      P1    
ATOM    761  CD1 LEU P  79      43.672   5.938  12.660  1.00  0.00      P1   C
ATOM    762 HD11 LEU P  79      43.866   6.385  11.662  1.00  0.00      P1    
ATOM    763 HD12 LEU P  79      43.126   6.743  13.196  1.00  0.00      P1    
ATOM    764 HD13 LEU P  79      44.695   5.849  13.084  1.00  0.00      P1    
ATOM    765  CD2 LEU P  79      41.479   4.979  12.225  1.00  0.00      P1   C
ATOM    766 HD21 LEU P  79      40.913   4.050  12.000  1.00  0.00      P1    
ATOM    767 HD22 LEU P  79      40.952   5.409  13.103  1.00  0.00      P1    
ATOM    768 HD23 LEU P  79      41.379   5.622  11.325  1.00  0.00      P1    
ATOM    769  C   LEU P  79      43.884   1.738   9.859  1.00  0.00      P1   C
ATOM    770  O   LEU P  79      43.250   1.710   8.815  1.00  0.00      P1   O
ATOM    771  N   THR P  80      45.175   1.226   9.911  1.00  0.00      P1   N
ATOM    772  HN  THR P  80      45.521   1.200  10.845  1.00  0.00      P1    
ATOM    773  CA  THR P  80      45.800   0.394   8.845  1.00  0.00      P1   C
ATOM    774  HA  THR P  80      45.689   1.014   7.967  1.00  0.00      P1    
ATOM    775  CB  THR P  80      47.265   0.102   9.178  1.00  0.00      P1   C
ATOM    776  HB  THR P  80      47.371  -0.716   9.923  1.00  0.00      P1    
ATOM    777  OG1 THR P  80      47.981   1.230   9.377  1.00  0.00      P1   O
ATOM    778  HG1 THR P  80      47.663   1.554  10.223  1.00  0.00      P1    
ATOM    779  CG2 THR P  80      47.856  -0.631   7.968  1.00  0.00      P1   C
ATOM    780 HG21 THR P  80      47.850   0.033   7.077  1.00  0.00      P1    
ATOM    781 HG22 THR P  80      48.944  -0.710   8.183  1.00  0.00      P1    
ATOM    782 HG23 THR P  80      47.387  -1.594   7.673  1.00  0.00      P1    
ATOM    783  C   THR P  80      45.009  -0.904   8.474  1.00  0.00      P1   C
ATOM    784  O   THR P  80      44.526  -1.052   7.355  1.00  0.00      P1   O
ATOM    785  N   VAL P  81      44.805  -1.799   9.554  1.00  0.00      P1   N
ATOM    786  HN  VAL P  81      45.147  -1.582  10.466  1.00  0.00      P1    
ATOM    787  CA  VAL P  81      44.026  -3.032   9.468  1.00  0.00      P1   C
ATOM    788  HA  VAL P  81      44.521  -3.676   8.756  1.00  0.00      P1    
ATOM    789  CB  VAL P  81      43.919  -3.768  10.811  1.00  0.00      P1   C
ATOM    790  HB  VAL P  81      43.663  -3.003  11.574  1.00  0.00      P1    
ATOM    791  CG1 VAL P  81      42.846  -4.832  10.952  1.00  0.00      P1   C
ATOM    792 HG11 VAL P  81      42.878  -5.336  11.942  1.00  0.00      P1    
ATOM    793 HG12 VAL P  81      41.896  -4.279  10.793  1.00  0.00      P1    
ATOM    794 HG13 VAL P  81      42.960  -5.596  10.153  1.00  0.00      P1    
ATOM    795  CG2 VAL P  81      45.363  -4.323  11.211  1.00  0.00      P1   C
ATOM    796 HG21 VAL P  81      46.127  -3.575  10.909  1.00  0.00      P1    
ATOM    797 HG22 VAL P  81      45.474  -4.477  12.305  1.00  0.00      P1    
ATOM    798 HG23 VAL P  81      45.591  -5.320  10.776  1.00  0.00      P1    
ATOM    799  C   VAL P  81      42.622  -2.752   8.912  1.00  0.00      P1   C
ATOM    800  O   VAL P  81      42.138  -3.432   8.087  1.00  0.00      P1   O
ATOM    801  N   ALA P  82      41.967  -1.679   9.377  1.00  0.00      P1   N
ATOM    802  HN  ALA P  82      42.239  -1.229  10.224  1.00  0.00      P1    
ATOM    803  CA  ALA P  82      40.643  -1.305   8.885  1.00  0.00      P1   C
ATOM    804  HA  ALA P  82      39.980  -2.135   9.081  1.00  0.00      P1    
ATOM    805  CB  ALA P  82      40.161  -0.100   9.700  1.00  0.00      P1   C
ATOM    806  HB1 ALA P  82      40.010  -0.317  10.779  1.00  0.00      P1    
ATOM    807  HB2 ALA P  82      40.781   0.810   9.551  1.00  0.00      P1    
ATOM    808  HB3 ALA P  82      39.137   0.211   9.403  1.00  0.00      P1    
ATOM    809  C   ALA P  82      40.553  -0.985   7.473  1.00  0.00      P1   C
ATOM    810  O   ALA P  82      39.629  -1.414   6.828  1.00  0.00      P1   O
ATOM    811  N   PHE P  83      41.496  -0.248   6.895  1.00  0.00      P1   N
ATOM    812  HN  PHE P  83      42.211   0.204   7.423  1.00  0.00      P1    
ATOM    813  CA  PHE P  83      41.616  -0.158   5.455  1.00  0.00      P1   C
ATOM    814  HA  PHE P  83      40.665   0.229   5.118  1.00  0.00      P1    
ATOM    815  CB  PHE P  83      42.590   0.994   5.171  1.00  0.00      P1   C
ATOM    816  HB1 PHE P  83      42.200   1.936   5.611  1.00  0.00      P1    
ATOM    817  HB2 PHE P  83      43.568   0.818   5.668  1.00  0.00      P1    
ATOM    818  CG  PHE P  83      42.997   1.353   3.793  1.00  0.00      P1   C
ATOM    819  CD1 PHE P  83      43.883   0.468   3.114  1.00  0.00      P1   C
ATOM    820  HD1 PHE P  83      44.459  -0.272   3.649  1.00  0.00      P1    
ATOM    821  CE1 PHE P  83      44.216   0.673   1.738  1.00  0.00      P1   C
ATOM    822  HE1 PHE P  83      44.898   0.000   1.240  1.00  0.00      P1    
ATOM    823  CZ  PHE P  83      43.676   1.798   1.065  1.00  0.00      P1   C
ATOM    824  HZ  PHE P  83      44.003   2.061   0.070  1.00  0.00      P1    
ATOM    825  CD2 PHE P  83      42.387   2.443   3.057  1.00  0.00      P1   C
ATOM    826  HD2 PHE P  83      41.779   3.103   3.658  1.00  0.00      P1    
ATOM    827  CE2 PHE P  83      42.728   2.630   1.708  1.00  0.00      P1   C
ATOM    828  HE2 PHE P  83      42.290   3.484   1.214  1.00  0.00      P1    
ATOM    829  C   PHE P  83      41.825  -1.486   4.644  1.00  0.00      P1   C
ATOM    830  O   PHE P  83      41.206  -1.757   3.619  1.00  0.00      P1   O
ATOM    831  N   LEU P  84      42.756  -2.365   5.193  1.00  0.00      P1   N
ATOM    832  HN  LEU P  84      43.264  -2.078   6.002  1.00  0.00      P1    
ATOM    833  CA  LEU P  84      43.048  -3.616   4.578  1.00  0.00      P1   C
ATOM    834  HA  LEU P  84      43.333  -3.330   3.576  1.00  0.00      P1    
ATOM    835  CB  LEU P  84      44.308  -4.227   5.381  1.00  0.00      P1   C
ATOM    836  HB1 LEU P  84      44.089  -4.242   6.470  1.00  0.00      P1    
ATOM    837  HB2 LEU P  84      44.435  -5.291   5.087  1.00  0.00      P1    
ATOM    838  CG  LEU P  84      45.641  -3.511   5.192  1.00  0.00      P1   C
ATOM    839  HG  LEU P  84      45.412  -2.428   5.280  1.00  0.00      P1    
ATOM    840  CD1 LEU P  84      46.682  -4.064   6.213  1.00  0.00      P1   C
ATOM    841 HD11 LEU P  84      46.698  -5.172   6.143  1.00  0.00      P1    
ATOM    842 HD12 LEU P  84      47.654  -3.594   5.946  1.00  0.00      P1    
ATOM    843 HD13 LEU P  84      46.358  -3.794   7.240  1.00  0.00      P1    
ATOM    844  CD2 LEU P  84      46.133  -3.595   3.754  1.00  0.00      P1   C
ATOM    845 HD21 LEU P  84      47.079  -3.024   3.640  1.00  0.00      P1    
ATOM    846 HD22 LEU P  84      46.381  -4.607   3.369  1.00  0.00      P1    
ATOM    847 HD23 LEU P  84      45.348  -3.061   3.178  1.00  0.00      P1    
ATOM    848  C   LEU P  84      41.972  -4.671   4.424  1.00  0.00      P1   C
ATOM    849  O   LEU P  84      41.761  -5.210   3.334  1.00  0.00      P1   O
ATOM    850  N   CYS P  85      41.080  -4.822   5.400  1.00  0.00      P1   N
ATOM    851  HN  CYS P  85      41.220  -4.370   6.278  1.00  0.00      P1    
ATOM    852  CA  CYS P  85      40.089  -5.928   5.490  1.00  0.00      P1   C
ATOM    853  HA  CYS P  85      40.560  -6.773   5.009  1.00  0.00      P1    
ATOM    854  CB  CYS P  85      39.665  -6.251   6.905  1.00  0.00      P1   C
ATOM    855  HB1 CYS P  85      39.279  -5.292   7.312  1.00  0.00      P1    
ATOM    856  HB2 CYS P  85      38.848  -7.003   6.934  1.00  0.00      P1    
ATOM    857  SG  CYS P  85      41.011  -6.658   8.082  1.00  0.00      P1   S
ATOM    858  HG1 CYS P  85      41.492  -5.432   8.226  1.00  0.00      P1    
ATOM    859  C   CYS P  85      38.848  -5.580   4.636  1.00  0.00      P1   C
ATOM    860  O   CYS P  85      37.986  -6.415   4.437  1.00  0.00      P1   O
ATOM    861  N   SER P  86      38.785  -4.348   4.138  1.00  0.00      P1   N
ATOM    862  HN  SER P  86      39.496  -3.716   4.433  1.00  0.00      P1    
ATOM    863  CA  SER P  86      37.800  -3.797   3.174  1.00  0.00      P1   C
ATOM    864  HA  SER P  86      36.952  -4.465   3.172  1.00  0.00      P1    
ATOM    865  CB  SER P  86      37.299  -2.431   3.636  1.00  0.00      P1   C
ATOM    866  HB1 SER P  86      38.047  -1.627   3.809  1.00  0.00      P1    
ATOM    867  HB2 SER P  86      36.501  -2.098   2.939  1.00  0.00      P1    
ATOM    868  OG  SER P  86      36.591  -2.540   4.867  1.00  0.00      P1   O
ATOM    869  HG1 SER P  86      35.780  -2.998   4.636  1.00  0.00      P1    
ATOM    870  C   SER P  86      38.436  -3.791   1.853  1.00  0.00      P1   C
ATOM    871  O   SER P  86      37.813  -4.079   0.848  1.00  0.00      P1   O
ATOM    872  N   ALA P  87      39.720  -3.417   1.745  1.00  0.00      P1   N
ATOM    873  HN  ALA P  87      40.251  -3.135   2.540  1.00  0.00      P1    
ATOM    874  CA  ALA P  87      40.469  -3.332   0.473  1.00  0.00      P1   C
ATOM    875  HA  ALA P  87      39.892  -2.661  -0.146  1.00  0.00      P1    
ATOM    876  CB  ALA P  87      41.928  -2.765   0.583  1.00  0.00      P1   C
ATOM    877  HB1 ALA P  87      42.356  -2.776  -0.442  1.00  0.00      P1    
ATOM    878  HB2 ALA P  87      41.972  -1.724   0.970  1.00  0.00      P1    
ATOM    879  HB3 ALA P  87      42.497  -3.439   1.259  1.00  0.00      P1    
ATOM    880  C   ALA P  87      40.513  -4.706  -0.224  1.00  0.00      P1   C
ATOM    881  O   ALA P  87      40.244  -4.817  -1.430  1.00  0.00      P1   O
ATOM    882  N   VAL P  88      40.905  -5.801   0.378  1.00  0.00      P1   N
ATOM    883  HN  VAL P  88      41.100  -5.767   1.355  1.00  0.00      P1    
ATOM    884  CA  VAL P  88      41.179  -7.085  -0.299  1.00  0.00      P1   C
ATOM    885  HA  VAL P  88      41.737  -6.743  -1.158  1.00  0.00      P1    
ATOM    886  CB  VAL P  88      41.884  -8.032   0.642  1.00  0.00      P1   C
ATOM    887  HB  VAL P  88      41.416  -7.996   1.649  1.00  0.00      P1    
ATOM    888  CG1 VAL P  88      42.022  -9.548   0.075  1.00  0.00      P1   C
ATOM    889 HG11 VAL P  88      42.342  -9.412  -0.980  1.00  0.00      P1    
ATOM    890 HG12 VAL P  88      42.879 -10.131   0.477  1.00  0.00      P1    
ATOM    891 HG13 VAL P  88      41.104 -10.172   0.120  1.00  0.00      P1    
ATOM    892  CG2 VAL P  88      43.244  -7.407   0.940  1.00  0.00      P1   C
ATOM    893 HG21 VAL P  88      43.823  -7.229   0.009  1.00  0.00      P1    
ATOM    894 HG22 VAL P  88      43.090  -6.397   1.377  1.00  0.00      P1    
ATOM    895 HG23 VAL P  88      43.806  -8.046   1.655  1.00  0.00      P1    
ATOM    896  C   VAL P  88      39.844  -7.792  -0.804  1.00  0.00      P1   C
ATOM    897  O   VAL P  88      39.812  -8.422  -1.829  1.00  0.00      P1   O
ATOM    898  N   LEU P  89      38.715  -7.644  -0.042  1.00  0.00      P1   N
ATOM    899  HN  LEU P  89      38.800  -7.053   0.757  1.00  0.00      P1    
ATOM    900  CA  LEU P  89      37.369  -8.045  -0.448  1.00  0.00      P1   C
ATOM    901  HA  LEU P  89      37.477  -9.058  -0.808  1.00  0.00      P1    
ATOM    902  CB  LEU P  89      36.360  -8.081   0.753  1.00  0.00      P1   C
ATOM    903  HB1 LEU P  89      36.385  -7.098   1.271  1.00  0.00      P1    
ATOM    904  HB2 LEU P  89      35.295  -8.187   0.452  1.00  0.00      P1    
ATOM    905  CG  LEU P  89      36.617  -9.249   1.711  1.00  0.00      P1   C
ATOM    906  HG  LEU P  89      37.716  -9.340   1.850  1.00  0.00      P1    
ATOM    907  CD1 LEU P  89      35.822  -8.970   3.041  1.00  0.00      P1   C
ATOM    908 HD11 LEU P  89      36.206  -9.708   3.777  1.00  0.00      P1    
ATOM    909 HD12 LEU P  89      35.946  -7.981   3.532  1.00  0.00      P1    
ATOM    910 HD13 LEU P  89      34.723  -9.053   2.900  1.00  0.00      P1    
ATOM    911  CD2 LEU P  89      36.160 -10.564   1.068  1.00  0.00      P1   C
ATOM    912 HD21 LEU P  89      36.084 -11.414   1.779  1.00  0.00      P1    
ATOM    913 HD22 LEU P  89      35.233 -10.491   0.460  1.00  0.00      P1    
ATOM    914 HD23 LEU P  89      36.873 -10.801   0.250  1.00  0.00      P1    
ATOM    915  C   LEU P  89      36.922  -7.208  -1.666  1.00  0.00      P1   C
ATOM    916  O   LEU P  89      36.334  -7.742  -2.669  1.00  0.00      P1   O
ATOM    917  N   ALA P  90      37.187  -5.866  -1.788  1.00  0.00      P1   N
ATOM    918  HN  ALA P  90      37.817  -5.450  -1.137  1.00  0.00      P1    
ATOM    919  CA  ALA P  90      36.813  -5.057  -2.936  1.00  0.00      P1   C
ATOM    920  HA  ALA P  90      35.771  -5.271  -3.120  1.00  0.00      P1    
ATOM    921  CB  ALA P  90      36.815  -3.608  -2.573  1.00  0.00      P1   C
ATOM    922  HB1 ALA P  90      37.642  -3.275  -1.911  1.00  0.00      P1    
ATOM    923  HB2 ALA P  90      36.945  -2.843  -3.368  1.00  0.00      P1    
ATOM    924  HB3 ALA P  90      35.898  -3.461  -1.962  1.00  0.00      P1    
ATOM    925  C   ALA P  90      37.598  -5.413  -4.141  1.00  0.00      P1   C
ATOM    926  O   ALA P  90      37.065  -5.529  -5.183  1.00  0.00      P1   O
ATOM    927  N   MET P  91      38.934  -5.610  -3.975  1.00  0.00      P1   N
ATOM    928  HN  MET P  91      39.475  -5.516  -3.143  1.00  0.00      P1    
ATOM    929  CA  MET P  91      39.774  -6.015  -5.111  1.00  0.00      P1   C
ATOM    930  HA  MET P  91      39.690  -5.156  -5.760  1.00  0.00      P1    
ATOM    931  CB  MET P  91      41.339  -6.198  -4.706  1.00  0.00      P1   C
ATOM    932  HB1 MET P  91      41.420  -6.720  -3.728  1.00  0.00      P1    
ATOM    933  HB2 MET P  91      41.951  -6.810  -5.402  1.00  0.00      P1    
ATOM    934  CG  MET P  91      42.004  -4.803  -4.622  1.00  0.00      P1   C
ATOM    935  HG1 MET P  91      41.888  -4.205  -5.552  1.00  0.00      P1    
ATOM    936  HG2 MET P  91      41.475  -4.292  -3.790  1.00  0.00      P1    
ATOM    937  SD  MET P  91      43.716  -4.762  -3.943  1.00  0.00      P1   S
ATOM    938  CE  MET P  91      44.537  -5.317  -5.516  1.00  0.00      P1   C
ATOM    939  HE1 MET P  91      45.636  -5.339  -5.356  1.00  0.00      P1    
ATOM    940  HE2 MET P  91      44.294  -6.355  -5.829  1.00  0.00      P1    
ATOM    941  HE3 MET P  91      44.233  -4.774  -6.436  1.00  0.00      P1    
ATOM    942  C   MET P  91      39.444  -7.317  -5.821  1.00  0.00      P1   C
ATOM    943  O   MET P  91      39.385  -7.319  -7.050  1.00  0.00      P1   O
ATOM    944  N   PHE P  92      39.200  -8.374  -5.062  1.00  0.00      P1   N
ATOM    945  HN  PHE P  92      39.409  -8.381  -4.087  1.00  0.00      P1    
ATOM    946  CA  PHE P  92      38.641  -9.569  -5.563  1.00  0.00      P1   C
ATOM    947  HA  PHE P  92      39.186  -9.852  -6.451  1.00  0.00      P1    
ATOM    948  CB  PHE P  92      38.554 -10.629  -4.390  1.00  0.00      P1   C
ATOM    949  HB1 PHE P  92      39.579 -10.683  -3.965  1.00  0.00      P1    
ATOM    950  HB2 PHE P  92      37.849 -10.213  -3.639  1.00  0.00      P1    
ATOM    951  CG  PHE P  92      37.979 -11.990  -4.727  1.00  0.00      P1   C
ATOM    952  CD1 PHE P  92      36.813 -12.470  -4.060  1.00  0.00      P1   C
ATOM    953  HD1 PHE P  92      36.256 -12.026  -3.248  1.00  0.00      P1    
ATOM    954  CE1 PHE P  92      36.263 -13.604  -4.642  1.00  0.00      P1   C
ATOM    955  HE1 PHE P  92      35.354 -14.035  -4.250  1.00  0.00      P1    
ATOM    956  CZ  PHE P  92      36.744 -14.273  -5.773  1.00  0.00      P1   C
ATOM    957  HZ  PHE P  92      36.212 -15.149  -6.112  1.00  0.00      P1    
ATOM    958  CD2 PHE P  92      38.555 -12.664  -5.797  1.00  0.00      P1   C
ATOM    959  HD2 PHE P  92      39.445 -12.210  -6.208  1.00  0.00      P1    
ATOM    960  CE2 PHE P  92      37.957 -13.778  -6.315  1.00  0.00      P1   C
ATOM    961  HE2 PHE P  92      38.316 -14.242  -7.222  1.00  0.00      P1    
ATOM    962  C   PHE P  92      37.257  -9.303  -6.263  1.00  0.00      P1   C
ATOM    963  O   PHE P  92      36.987  -9.715  -7.377  1.00  0.00      P1   O
ATOM    964  N   GLY P  93      36.283  -8.546  -5.576  1.00  0.00      P1   N
ATOM    965  HN  GLY P  93      36.586  -8.356  -4.646  1.00  0.00      P1    
ATOM    966  CA  GLY P  93      34.986  -8.243  -6.108  1.00  0.00      P1   C
ATOM    967  HA1 GLY P  93      34.482  -7.680  -5.337  1.00  0.00      P1    
ATOM    968  HA2 GLY P  93      34.443  -9.166  -6.244  1.00  0.00      P1    
ATOM    969  C   GLY P  93      34.972  -7.384  -7.366  1.00  0.00      P1   C
ATOM    970  O   GLY P  93      34.351  -7.735  -8.352  1.00  0.00      P1   O
ATOM    971  N   TYR P  94      35.743  -6.335  -7.377  1.00  0.00      P1   N
ATOM    972  HN  TYR P  94      36.256  -6.199  -6.533  1.00  0.00      P1    
ATOM    973  CA  TYR P  94      36.067  -5.556  -8.582  1.00  0.00      P1   C
ATOM    974  HA  TYR P  94      35.165  -5.265  -9.100  1.00  0.00      P1    
ATOM    975  CB  TYR P  94      36.930  -4.323  -8.251  1.00  0.00      P1   C
ATOM    976  HB1 TYR P  94      37.674  -4.644  -7.490  1.00  0.00      P1    
ATOM    977  HB2 TYR P  94      37.349  -3.979  -9.220  1.00  0.00      P1    
ATOM    978  CG  TYR P  94      35.983  -3.187  -7.779  1.00  0.00      P1   C
ATOM    979  CD1 TYR P  94      36.097  -1.885  -8.407  1.00  0.00      P1   C
ATOM    980  HD1 TYR P  94      36.976  -1.670  -8.997  1.00  0.00      P1    
ATOM    981  CE1 TYR P  94      35.294  -0.812  -8.052  1.00  0.00      P1   C
ATOM    982  HE1 TYR P  94      35.500   0.144  -8.511  1.00  0.00      P1    
ATOM    983  CZ  TYR P  94      34.483  -0.912  -6.876  1.00  0.00      P1   C
ATOM    984  OH  TYR P  94      34.023   0.252  -6.341  1.00  0.00      P1   O
ATOM    985  HH  TYR P  94      34.302   0.952  -6.937  1.00  0.00      P1    
ATOM    986  CD2 TYR P  94      35.068  -3.285  -6.730  1.00  0.00      P1   C
ATOM    987  HD2 TYR P  94      34.851  -4.250  -6.297  1.00  0.00      P1    
ATOM    988  CE2 TYR P  94      34.329  -2.193  -6.318  1.00  0.00      P1   C
ATOM    989  HE2 TYR P  94      33.582  -2.188  -5.538  1.00  0.00      P1    
ATOM    990  C   TYR P  94      36.718  -6.304  -9.720  1.00  0.00      P1   C
ATOM    991  O   TYR P  94      36.383  -6.217 -10.917  1.00  0.00      P1   O
ATOM    992  N   PHE P  95      37.730  -7.107  -9.372  1.00  0.00      P1   N
ATOM    993  HN  PHE P  95      38.165  -7.022  -8.480  1.00  0.00      P1    
ATOM    994  CA  PHE P  95      38.360  -7.978 -10.373  1.00  0.00      P1   C
ATOM    995  HA  PHE P  95      38.797  -7.356 -11.140  1.00  0.00      P1    
ATOM    996  CB  PHE P  95      39.556  -8.712  -9.638  1.00  0.00      P1   C
ATOM    997  HB1 PHE P  95      40.296  -7.951  -9.309  1.00  0.00      P1    
ATOM    998  HB2 PHE P  95      39.398  -9.220  -8.663  1.00  0.00      P1    
ATOM    999  CG  PHE P  95      40.195  -9.803 -10.524  1.00  0.00      P1   C
ATOM   1000  CD1 PHE P  95      39.857 -11.128 -10.343  1.00  0.00      P1   C
ATOM   1001  HD1 PHE P  95      39.180 -11.527  -9.602  1.00  0.00      P1    
ATOM   1002  CE1 PHE P  95      40.357 -12.093 -11.189  1.00  0.00      P1   C
ATOM   1003  HE1 PHE P  95      40.039 -13.111 -11.020  1.00  0.00      P1    
ATOM   1004  CZ  PHE P  95      41.165 -11.715 -12.257  1.00  0.00      P1   C
ATOM   1005  HZ  PHE P  95      41.456 -12.473 -12.968  1.00  0.00      P1    
ATOM   1006  CD2 PHE P  95      41.140  -9.445 -11.477  1.00  0.00      P1   C
ATOM   1007  HD2 PHE P  95      41.418  -8.402 -11.512  1.00  0.00      P1    
ATOM   1008  CE2 PHE P  95      41.530 -10.408 -12.436  1.00  0.00      P1   C
ATOM   1009  HE2 PHE P  95      42.211 -10.080 -13.208  1.00  0.00      P1    
ATOM   1010  C   PHE P  95      37.479  -8.994 -11.150  1.00  0.00      P1   C
ATOM   1011  O   PHE P  95      37.495  -9.093 -12.356  1.00  0.00      P1   O
ATOM   1012  N   LEU P  96      36.584  -9.759 -10.506  1.00  0.00      P1   N
ATOM   1013  HN  LEU P  96      36.319  -9.627  -9.554  1.00  0.00      P1    
ATOM   1014  CA  LEU P  96      35.750 -10.640 -11.268  1.00  0.00      P1   C
ATOM   1015  HA  LEU P  96      36.326 -11.293 -11.907  1.00  0.00      P1    
ATOM   1016  CB  LEU P  96      34.993 -11.512 -10.277  1.00  0.00      P1   C
ATOM   1017  HB1 LEU P  96      34.479 -10.745  -9.659  1.00  0.00      P1    
ATOM   1018  HB2 LEU P  96      34.246 -12.139 -10.809  1.00  0.00      P1    
ATOM   1019  CG  LEU P  96      35.856 -12.536  -9.549  1.00  0.00      P1   C
ATOM   1020  HG  LEU P  96      36.556 -11.933  -8.933  1.00  0.00      P1    
ATOM   1021  CD1 LEU P  96      34.888 -13.445  -8.807  1.00  0.00      P1   C
ATOM   1022 HD11 LEU P  96      34.335 -14.036  -9.568  1.00  0.00      P1    
ATOM   1023 HD12 LEU P  96      35.442 -14.149  -8.149  1.00  0.00      P1    
ATOM   1024 HD13 LEU P  96      34.342 -12.711  -8.177  1.00  0.00      P1    
ATOM   1025  CD2 LEU P  96      36.797 -13.345 -10.525  1.00  0.00      P1   C
ATOM   1026 HD21 LEU P  96      36.290 -13.666 -11.460  1.00  0.00      P1    
ATOM   1027 HD22 LEU P  96      37.700 -12.809 -10.888  1.00  0.00      P1    
ATOM   1028 HD23 LEU P  96      37.104 -14.301 -10.049  1.00  0.00      P1    
ATOM   1029  C   LEU P  96      34.719  -9.972 -12.293  1.00  0.00      P1   C
ATOM   1030  O   LEU P  96      34.475 -10.413 -13.419  1.00  0.00      P1   O
ATOM   1031  N   VAL P  97      34.018  -8.915 -11.849  1.00  0.00      P1   N
ATOM   1032  HN  VAL P  97      34.149  -8.435 -10.985  1.00  0.00      P1    
ATOM   1033  CA  VAL P  97      33.290  -8.270 -12.869  1.00  0.00      P1   C
ATOM   1034  HA  VAL P  97      32.630  -8.882 -13.466  1.00  0.00      P1    
ATOM   1035  CB  VAL P  97      32.342  -7.299 -12.251  1.00  0.00      P1   C
ATOM   1036  HB  VAL P  97      31.766  -6.981 -13.146  1.00  0.00      P1    
ATOM   1037  CG1 VAL P  97      31.385  -7.932 -11.245  1.00  0.00      P1   C
ATOM   1038 HG11 VAL P  97      30.493  -7.339 -10.950  1.00  0.00      P1    
ATOM   1039 HG12 VAL P  97      30.998  -8.883 -11.671  1.00  0.00      P1    
ATOM   1040 HG13 VAL P  97      31.877  -8.163 -10.276  1.00  0.00      P1    
ATOM   1041  CG2 VAL P  97      33.053  -6.141 -11.576  1.00  0.00      P1   C
ATOM   1042 HG21 VAL P  97      32.305  -5.596 -10.961  1.00  0.00      P1    
ATOM   1043 HG22 VAL P  97      33.849  -6.493 -10.886  1.00  0.00      P1    
ATOM   1044 HG23 VAL P  97      33.571  -5.417 -12.241  1.00  0.00      P1    
ATOM   1045  C   VAL P  97      34.083  -7.592 -14.011  1.00  0.00      P1   C
ATOM   1046  O   VAL P  97      33.738  -7.893 -15.141  1.00  0.00      P1   O
ATOM   1047  N   ARG P  98      35.204  -6.837 -13.760  1.00  0.00      P1   N
ATOM   1048  HN  ARG P  98      35.457  -6.771 -12.798  1.00  0.00      P1    
ATOM   1049  CA  ARG P  98      36.015  -6.199 -14.801  1.00  0.00      P1   C
ATOM   1050  HA  ARG P  98      35.436  -5.586 -15.475  1.00  0.00      P1    
ATOM   1051  CB  ARG P  98      36.987  -5.227 -14.160  1.00  0.00      P1   C
ATOM   1052  HB1 ARG P  98      37.623  -5.866 -13.511  1.00  0.00      P1    
ATOM   1053  HB2 ARG P  98      37.774  -4.757 -14.787  1.00  0.00      P1    
ATOM   1054  CG  ARG P  98      36.467  -4.022 -13.349  1.00  0.00      P1   C
ATOM   1055  HG1 ARG P  98      36.454  -4.115 -12.242  1.00  0.00      P1    
ATOM   1056  HG2 ARG P  98      37.217  -3.231 -13.565  1.00  0.00      P1    
ATOM   1057  CD  ARG P  98      35.158  -3.368 -13.816  1.00  0.00      P1   C
ATOM   1058  HD1 ARG P  98      34.365  -4.146 -13.777  1.00  0.00      P1    
ATOM   1059  HD2 ARG P  98      34.901  -2.455 -13.237  1.00  0.00      P1    
ATOM   1060  NE  ARG P  98      35.415  -2.827 -15.189  1.00  0.00      P1   N
ATOM   1061  HE  ARG P  98      36.358  -2.778 -15.520  1.00  0.00      P1    
ATOM   1062  CZ  ARG P  98      34.538  -2.449 -16.180  1.00  0.00      P1   C
ATOM   1063  NH1 ARG P  98      33.351  -2.231 -15.802  1.00  0.00      P1   N
ATOM   1064 HH11 ARG P  98      32.811  -1.823 -16.538  1.00  0.00      P1    
ATOM   1065 HH12 ARG P  98      33.062  -2.282 -14.846  1.00  0.00      P1    
ATOM   1066  NH2 ARG P  98      35.112  -2.167 -17.317  1.00  0.00      P1   N
ATOM   1067 HH21 ARG P  98      34.416  -2.034 -18.023  1.00  0.00      P1    
ATOM   1068 HH22 ARG P  98      36.100  -2.199 -17.472  1.00  0.00      P1    
ATOM   1069  C   ARG P  98      36.701  -7.147 -15.741  1.00  0.00      P1   C
ATOM   1070  O   ARG P  98      36.768  -6.900 -16.965  1.00  0.00      P1   O
ATOM   1071  N   LYS P  99      37.170  -8.305 -15.278  1.00  0.00      P1   N
ATOM   1072  HN  LYS P  99      37.041  -8.559 -14.323  1.00  0.00      P1    
ATOM   1073  CA  LYS P  99      37.809  -9.299 -16.119  1.00  0.00      P1   C
ATOM   1074  HA  LYS P  99      38.314  -8.769 -16.913  1.00  0.00      P1    
ATOM   1075  CB  LYS P  99      38.859 -10.049 -15.322  1.00  0.00      P1   C
ATOM   1076  HB1 LYS P  99      39.581  -9.349 -14.849  1.00  0.00      P1    
ATOM   1077  HB2 LYS P  99      38.281 -10.673 -14.607  1.00  0.00      P1    
ATOM   1078  CG  LYS P  99      39.733 -11.049 -16.112  1.00  0.00      P1   C
ATOM   1079  HG1 LYS P  99      40.351 -11.686 -15.443  1.00  0.00      P1    
ATOM   1080  HG2 LYS P  99      39.026 -11.745 -16.613  1.00  0.00      P1    
ATOM   1081  CD  LYS P  99      40.573 -10.475 -17.241  1.00  0.00      P1   C
ATOM   1082  HD1 LYS P  99      39.849 -10.112 -18.002  1.00  0.00      P1    
ATOM   1083  HD2 LYS P  99      41.017  -9.491 -16.979  1.00  0.00      P1    
ATOM   1084  CE  LYS P  99      41.561 -11.437 -17.872  1.00  0.00      P1   C
ATOM   1085  HE1 LYS P  99      42.613 -11.340 -17.529  1.00  0.00      P1    
ATOM   1086  HE2 LYS P  99      41.176 -12.427 -17.546  1.00  0.00      P1    
ATOM   1087  NZ  LYS P  99      41.410 -11.400 -19.277  1.00  0.00      P1   N
ATOM   1088  HZ1 LYS P  99      40.628 -11.999 -19.612  1.00  0.00      P1    
ATOM   1089  HZ2 LYS P  99      41.222 -10.447 -19.647  1.00  0.00      P1    
ATOM   1090  HZ3 LYS P  99      42.260 -11.805 -19.719  1.00  0.00      P1    
ATOM   1091  C   LYS P  99      36.878 -10.248 -16.871  1.00  0.00      P1   C
ATOM   1092  O   LYS P  99      37.028 -10.492 -18.093  1.00  0.00      P1   O
ATOM   1093  N   TYR P 100      35.740 -10.747 -16.203  1.00  0.00      P1   N
ATOM   1094  HN  TYR P 100      35.677 -10.421 -15.263  1.00  0.00      P1    
ATOM   1095  CA  TYR P 100      34.963 -11.896 -16.696  1.00  0.00      P1   C
ATOM   1096  HA  TYR P 100      35.471 -12.260 -17.577  1.00  0.00      P1    
ATOM   1097  CB  TYR P 100      34.951 -12.968 -15.647  1.00  0.00      P1   C
ATOM   1098  HB1 TYR P 100      34.482 -12.612 -14.704  1.00  0.00      P1    
ATOM   1099  HB2 TYR P 100      34.330 -13.811 -16.018  1.00  0.00      P1    
ATOM   1100  CG  TYR P 100      36.420 -13.335 -15.480  1.00  0.00      P1   C
ATOM   1101  CD1 TYR P 100      37.061 -14.098 -16.456  1.00  0.00      P1   C
ATOM   1102  HD1 TYR P 100      36.556 -14.389 -17.365  1.00  0.00      P1    
ATOM   1103  CE1 TYR P 100      38.372 -14.568 -16.268  1.00  0.00      P1   C
ATOM   1104  HE1 TYR P 100      38.999 -15.131 -16.943  1.00  0.00      P1    
ATOM   1105  CZ  TYR P 100      39.101 -14.257 -15.102  1.00  0.00      P1   C
ATOM   1106  OH  TYR P 100      40.427 -14.726 -14.852  1.00  0.00      P1   O
ATOM   1107  HH  TYR P 100      40.717 -15.087 -15.692  1.00  0.00      P1    
ATOM   1108  CD2 TYR P 100      37.118 -13.090 -14.316  1.00  0.00      P1   C
ATOM   1109  HD2 TYR P 100      36.612 -12.591 -13.503  1.00  0.00      P1    
ATOM   1110  CE2 TYR P 100      38.417 -13.544 -14.136  1.00  0.00      P1   C
ATOM   1111  HE2 TYR P 100      39.019 -13.370 -13.256  1.00  0.00      P1    
ATOM   1112  C   TYR P 100      33.526 -11.546 -16.934  1.00  0.00      P1   C
ATOM   1113  O   TYR P 100      32.814 -12.297 -17.588  1.00  0.00      P1   O
ATOM   1114  N   ALA P 101      33.029 -10.388 -16.528  1.00  0.00      P1   N
ATOM   1115  HN  ALA P 101      33.608  -9.679 -16.131  1.00  0.00      P1    
ATOM   1116  CA  ALA P 101      31.620 -10.055 -16.630  1.00  0.00      P1   C
ATOM   1117  HA  ALA P 101      31.093 -10.464 -17.480  1.00  0.00      P1    
ATOM   1118  CB  ALA P 101      30.965 -10.939 -15.489  1.00  0.00      P1   C
ATOM   1119  HB1 ALA P 101      29.863 -10.828 -15.399  1.00  0.00      P1    
ATOM   1120  HB2 ALA P 101      31.162 -11.998 -15.761  1.00  0.00      P1    
ATOM   1121  HB3 ALA P 101      31.444 -10.706 -14.515  1.00  0.00      P1    
ATOM   1122  C   ALA P 101      31.143  -8.663 -16.300  1.00  0.00      P1   C
ATOM   1123  O   ALA P 101      30.682  -8.347 -15.142  1.00  0.00      P1   O
ATOM   1124  N   PRO P 102      31.267  -7.646 -17.176  1.00  0.00      P1   N
ATOM   1125  CD  PRO P 102      32.065  -7.889 -18.476  1.00  0.00      P1   C
ATOM   1126  HD1 PRO P 102      31.671  -8.735 -19.079  1.00  0.00      P1    
ATOM   1127  HD2 PRO P 102      33.139  -8.122 -18.317  1.00  0.00      P1    
ATOM   1128  CA  PRO P 102      31.318  -6.257 -16.699  1.00  0.00      P1   C
ATOM   1129  HA  PRO P 102      31.938  -6.189 -15.818  1.00  0.00      P1    
ATOM   1130  CB  PRO P 102      31.856  -5.488 -17.898  1.00  0.00      P1   C
ATOM   1131  HB1 PRO P 102      32.925  -5.237 -17.728  1.00  0.00      P1    
ATOM   1132  HB2 PRO P 102      31.395  -4.543 -18.256  1.00  0.00      P1    
ATOM   1133  CG  PRO P 102      31.831  -6.482 -19.115  1.00  0.00      P1   C
ATOM   1134  HG1 PRO P 102      32.729  -6.388 -19.763  1.00  0.00      P1    
ATOM   1135  HG2 PRO P 102      30.817  -6.588 -19.556  1.00  0.00      P1    
ATOM   1136  C   PRO P 102      29.954  -5.765 -16.341  1.00  0.00      P1   C
ATOM   1137  O   PRO P 102      29.810  -4.720 -15.664  1.00  0.00      P1   O
ATOM   1138  N   GLU P 103      28.885  -6.432 -16.844  1.00  0.00      P1   N
ATOM   1139  HN  GLU P 103      29.059  -7.276 -17.345  1.00  0.00      P1    
ATOM   1140  CA  GLU P 103      27.511  -6.032 -16.576  1.00  0.00      P1   C
ATOM   1141  HA  GLU P 103      27.277  -4.979 -16.608  1.00  0.00      P1    
ATOM   1142  CB  GLU P 103      26.478  -6.544 -17.656  1.00  0.00      P1   C
ATOM   1143  HB1 GLU P 103      26.869  -7.580 -17.743  1.00  0.00      P1    
ATOM   1144  HB2 GLU P 103      25.480  -6.517 -17.167  1.00  0.00      P1    
ATOM   1145  CG  GLU P 103      26.449  -5.837 -18.985  1.00  0.00      P1   C
ATOM   1146  HG1 GLU P 103      25.985  -4.832 -19.080  1.00  0.00      P1    
ATOM   1147  HG2 GLU P 103      27.482  -5.845 -19.395  1.00  0.00      P1    
ATOM   1148  CD  GLU P 103      25.685  -6.692 -20.067  1.00  0.00      P1   C
ATOM   1149  OE1 GLU P 103      24.486  -6.494 -20.286  1.00  0.00      P1   O
ATOM   1150  OE2 GLU P 103      26.320  -7.472 -20.847  1.00  0.00      P1   O
ATOM   1151  C   GLU P 103      27.032  -6.473 -15.182  1.00  0.00      P1   C
ATOM   1152  O   GLU P 103      25.921  -6.217 -14.711  1.00  0.00      P1   O
ATOM   1153  N   ALA P 104      27.908  -7.216 -14.456  1.00  0.00      P1   N
ATOM   1154  HN  ALA P 104      28.648  -7.739 -14.871  1.00  0.00      P1    
ATOM   1155  CA  ALA P 104      27.594  -7.525 -13.032  1.00  0.00      P1   C
ATOM   1156  HA  ALA P 104      26.528  -7.564 -12.865  1.00  0.00      P1    
ATOM   1157  CB  ALA P 104      28.205  -8.783 -12.638  1.00  0.00      P1   C
ATOM   1158  HB1 ALA P 104      27.858  -9.676 -13.201  1.00  0.00      P1    
ATOM   1159  HB2 ALA P 104      29.316  -8.770 -12.681  1.00  0.00      P1    
ATOM   1160  HB3 ALA P 104      28.031  -9.015 -11.566  1.00  0.00      P1    
ATOM   1161  C   ALA P 104      28.190  -6.393 -12.271  1.00  0.00      P1   C
ATOM   1162  O   ALA P 104      28.047  -6.361 -11.048  1.00  0.00      P1   O
ATOM   1163  N   GLY P 105      28.824  -5.331 -12.857  1.00  0.00      P1   N
ATOM   1164  HN  GLY P 105      28.910  -5.306 -13.850  1.00  0.00      P1    
ATOM   1165  CA  GLY P 105      29.180  -4.023 -12.300  1.00  0.00      P1   C
ATOM   1166  HA1 GLY P 105      29.920  -3.611 -12.970  1.00  0.00      P1    
ATOM   1167  HA2 GLY P 105      29.462  -4.279 -11.289  1.00  0.00      P1    
ATOM   1168  C   GLY P 105      28.053  -3.114 -12.296  1.00  0.00      P1   C
ATOM   1169  O   GLY P 105      27.062  -3.377 -13.017  1.00  0.00      P1   O
ATOM   1170  N   GLY P 106      28.191  -1.990 -11.665  1.00  0.00      P1   N
ATOM   1171  HN  GLY P 106      29.043  -1.848 -11.167  1.00  0.00      P1    
ATOM   1172  CA  GLY P 106      27.109  -1.111 -11.262  1.00  0.00      P1   C
ATOM   1173  HA1 GLY P 106      26.658  -0.582 -12.089  1.00  0.00      P1    
ATOM   1174  HA2 GLY P 106      27.494  -0.388 -10.559  1.00  0.00      P1    
ATOM   1175  C   GLY P 106      25.906  -1.800 -10.583  1.00  0.00      P1   C
ATOM   1176  O   GLY P 106      25.997  -2.971 -10.222  1.00  0.00      P1   O
ATOM   1177  N   SER P 107      24.748  -1.087 -10.448  1.00  0.00      P1   N
ATOM   1178  HN  SER P 107      24.613  -0.182 -10.843  1.00  0.00      P1    
ATOM   1179  CA  SER P 107      23.477  -1.499  -9.791  1.00  0.00      P1   C
ATOM   1180  HA  SER P 107      23.743  -1.407  -8.748  1.00  0.00      P1    
ATOM   1181  CB  SER P 107      22.322  -0.374 -10.157  1.00  0.00      P1   C
ATOM   1182  HB1 SER P 107      22.683   0.547  -9.651  1.00  0.00      P1    
ATOM   1183  HB2 SER P 107      22.490  -0.147 -11.232  1.00  0.00      P1    
ATOM   1184  OG  SER P 107      21.049  -0.807  -9.774  1.00  0.00      P1   O
ATOM   1185  HG1 SER P 107      20.838  -0.449  -8.909  1.00  0.00      P1    
ATOM   1186  C   SER P 107      22.996  -2.849 -10.196  1.00  0.00      P1   C
ATOM   1187  O   SER P 107      23.061  -3.859  -9.545  1.00  0.00      P1   O
ATOM   1188  N   GLY P 108      22.638  -2.921 -11.493  1.00  0.00      P1   N
ATOM   1189  HN  GLY P 108      22.781  -2.161 -12.122  1.00  0.00      P1    
ATOM   1190  CA  GLY P 108      21.846  -4.102 -12.149  1.00  0.00      P1   C
ATOM   1191  HA1 GLY P 108      21.640  -4.818 -11.367  1.00  0.00      P1    
ATOM   1192  HA2 GLY P 108      22.438  -4.454 -12.981  1.00  0.00      P1    
ATOM   1193  C   GLY P 108      20.584  -3.675 -12.720  1.00  0.00      P1   C
ATOM   1194  O   GLY P 108      20.054  -4.308 -13.656  1.00  0.00      P1   O
ATOM   1195  N   ILE P 109      19.972  -2.631 -12.084  1.00  0.00      P1   N
ATOM   1196  HN  ILE P 109      20.351  -2.262 -11.239  1.00  0.00      P1    
ATOM   1197  CA  ILE P 109      18.685  -2.087 -12.564  1.00  0.00      P1   C
ATOM   1198  HA  ILE P 109      18.026  -2.931 -12.424  1.00  0.00      P1    
ATOM   1199  CB  ILE P 109      18.233  -1.071 -11.516  1.00  0.00      P1   C
ATOM   1200  HB  ILE P 109      19.077  -0.352 -11.456  1.00  0.00      P1    
ATOM   1201  CG2 ILE P 109      17.060  -0.207 -12.032  1.00  0.00      P1   C
ATOM   1202 HG21 ILE P 109      16.210  -0.810 -12.417  1.00  0.00      P1    
ATOM   1203 HG22 ILE P 109      16.733   0.357 -11.132  1.00  0.00      P1    
ATOM   1204 HG23 ILE P 109      17.268   0.625 -12.739  1.00  0.00      P1    
ATOM   1205  CG1 ILE P 109      17.950  -1.656 -10.126  1.00  0.00      P1   C
ATOM   1206 HG11 ILE P 109      18.667  -2.467  -9.877  1.00  0.00      P1    
ATOM   1207 HG12 ILE P 109      18.113  -0.960  -9.276  1.00  0.00      P1    
ATOM   1208  CD  ILE P 109      16.658  -2.446 -10.046  1.00  0.00      P1   C
ATOM   1209  HD1 ILE P 109      15.771  -1.779 -10.097  1.00  0.00      P1    
ATOM   1210  HD2 ILE P 109      16.527  -3.125 -10.916  1.00  0.00      P1    
ATOM   1211  HD3 ILE P 109      16.631  -3.046  -9.111  1.00  0.00      P1    
ATOM   1212  C   ILE P 109      18.694  -1.653 -14.030  1.00  0.00      P1   C
ATOM   1213  O   ILE P 109      17.721  -2.038 -14.697  1.00  0.00      P1   O
ATOM   1214  N   PRO P 110      19.681  -0.996 -14.586  1.00  0.00      P1   N
ATOM   1215  CD  PRO P 110      20.722  -0.285 -13.926  1.00  0.00      P1   C
ATOM   1216  HD1 PRO P 110      21.581  -0.952 -13.699  1.00  0.00      P1    
ATOM   1217  HD2 PRO P 110      20.354   0.231 -13.014  1.00  0.00      P1    
ATOM   1218  CA  PRO P 110      19.549  -0.563 -15.982  1.00  0.00      P1   C
ATOM   1219  HA  PRO P 110      18.578  -0.122 -16.150  1.00  0.00      P1    
ATOM   1220  CB  PRO P 110      20.708   0.470 -16.172  1.00  0.00      P1   C
ATOM   1221  HB1 PRO P 110      20.400   1.217 -16.935  1.00  0.00      P1    
ATOM   1222  HB2 PRO P 110      21.620  -0.047 -16.538  1.00  0.00      P1    
ATOM   1223  CG  PRO P 110      21.172   0.907 -14.794  1.00  0.00      P1   C
ATOM   1224  HG1 PRO P 110      20.717   1.866 -14.466  1.00  0.00      P1    
ATOM   1225  HG2 PRO P 110      22.215   1.245 -14.611  1.00  0.00      P1    
ATOM   1226  C   PRO P 110      19.669  -1.770 -16.826  1.00  0.00      P1   C
ATOM   1227  O   PRO P 110      19.166  -1.787 -17.989  1.00  0.00      P1   O
ATOM   1228  N   GLU P 111      20.459  -2.750 -16.385  1.00  0.00      P1   N
ATOM   1229  HN  GLU P 111      20.959  -2.675 -15.525  1.00  0.00      P1    
ATOM   1230  CA  GLU P 111      20.602  -3.878 -17.296  1.00  0.00      P1   C
ATOM   1231  HA  GLU P 111      21.034  -3.591 -18.243  1.00  0.00      P1    
ATOM   1232  CB  GLU P 111      21.719  -4.810 -16.769  1.00  0.00      P1   C
ATOM   1233  HB1 GLU P 111      21.462  -5.021 -15.709  1.00  0.00      P1    
ATOM   1234  HB2 GLU P 111      21.667  -5.806 -17.257  1.00  0.00      P1    
ATOM   1235  CG  GLU P 111      23.109  -4.296 -17.104  1.00  0.00      P1    
ATOM   1236  HG1 GLU P 111      23.861  -5.065 -16.826  1.00  0.00      P1    
ATOM   1237  HG2 GLU P 111      23.216  -4.116 -18.195  1.00  0.00      P1    
ATOM   1238  CD  GLU P 111      23.576  -3.048 -16.400  1.00  0.00      P1    
ATOM   1239  OE1 GLU P 111      23.080  -2.398 -15.506  1.00  0.00      P1    
ATOM   1240  OE2 GLU P 111      24.784  -2.660 -16.994  1.00  0.00      P1    
ATOM   1241  HE2 GLU P 111      25.063  -1.899 -16.480  1.00  0.00      P1    
ATOM   1242  C   GLU P 111      19.300  -4.717 -17.637  1.00  0.00      P1   C
ATOM   1243  O   GLU P 111      19.115  -5.134 -18.760  1.00  0.00      P1   O
ATOM   1244  N   ILE P 112      18.553  -4.928 -16.514  1.00  0.00      P1   N
ATOM   1245  HN  ILE P 112      18.964  -4.520 -15.703  1.00  0.00      P1    
ATOM   1246  CA  ILE P 112      17.288  -5.714 -16.495  1.00  0.00      P1   C
ATOM   1247  HA  ILE P 112      17.459  -6.549 -17.159  1.00  0.00      P1    
ATOM   1248  CB  ILE P 112      16.817  -6.096 -15.109  1.00  0.00      P1   C
ATOM   1249  HB  ILE P 112      16.754  -5.101 -14.621  1.00  0.00      P1    
ATOM   1250  CG2 ILE P 112      15.355  -6.583 -15.142  1.00  0.00      P1   C
ATOM   1251 HG21 ILE P 112      15.249  -7.416 -15.870  1.00  0.00      P1    
ATOM   1252 HG22 ILE P 112      15.006  -6.947 -14.153  1.00  0.00      P1    
ATOM   1253 HG23 ILE P 112      14.699  -5.766 -15.511  1.00  0.00      P1    
ATOM   1254  CG1 ILE P 112      17.896  -7.008 -14.427  1.00  0.00      P1   C
ATOM   1255 HG11 ILE P 112      18.865  -6.474 -14.324  1.00  0.00      P1    
ATOM   1256 HG12 ILE P 112      17.661  -7.173 -13.354  1.00  0.00      P1    
ATOM   1257  CD  ILE P 112      18.207  -8.401 -15.110  1.00  0.00      P1   C
ATOM   1258  HD1 ILE P 112      17.304  -9.004 -14.877  1.00  0.00      P1    
ATOM   1259  HD2 ILE P 112      18.528  -8.362 -16.173  1.00  0.00      P1    
ATOM   1260  HD3 ILE P 112      19.012  -8.886 -14.517  1.00  0.00      P1    
ATOM   1261  C   ILE P 112      16.270  -4.942 -17.308  1.00  0.00      P1   C
ATOM   1262  O   ILE P 112      15.455  -5.524 -17.994  1.00  0.00      P1   O
ATOM   1263  N   GLN P 113      16.278  -3.571 -17.274  1.00  0.00      P1   N
ATOM   1264  HN  GLN P 113      17.006  -3.146 -16.741  1.00  0.00      P1    
ATOM   1265  CA  GLN P 113      15.487  -2.795 -18.139  1.00  0.00      P1   C
ATOM   1266  HA  GLN P 113      14.471  -3.045 -17.871  1.00  0.00      P1    
ATOM   1267  CB  GLN P 113      15.575  -1.341 -17.710  1.00  0.00      P1   C
ATOM   1268  HB1 GLN P 113      16.604  -0.923 -17.739  1.00  0.00      P1    
ATOM   1269  HB2 GLN P 113      15.096  -0.755 -18.523  1.00  0.00      P1    
ATOM   1270  CG  GLN P 113      14.985  -0.873 -16.311  1.00  0.00      P1   C
ATOM   1271  HG1 GLN P 113      13.882  -0.969 -16.404  1.00  0.00      P1    
ATOM   1272  HG2 GLN P 113      15.228  -1.538 -15.455  1.00  0.00      P1    
ATOM   1273  CD  GLN P 113      15.289   0.622 -15.965  1.00  0.00      P1   C
ATOM   1274  OE1 GLN P 113      15.845   0.974 -14.939  1.00  0.00      P1   O
ATOM   1275  NE2 GLN P 113      14.883   1.586 -16.799  1.00  0.00      P1   N
ATOM   1276 HE21 GLN P 113      15.044   2.516 -16.469  1.00  0.00      P1    
ATOM   1277 HE22 GLN P 113      14.459   1.352 -17.674  1.00  0.00      P1    
ATOM   1278  C   GLN P 113      15.789  -2.919 -19.687  1.00  0.00      P1   C
ATOM   1279  O   GLN P 113      14.937  -3.012 -20.559  1.00  0.00      P1   O
ATOM   1280  N   GLY P 114      17.087  -3.121 -20.028  1.00  0.00      P1   N
ATOM   1281  HN  GLY P 114      17.741  -3.063 -19.277  1.00  0.00      P1    
ATOM   1282  CA  GLY P 114      17.681  -3.328 -21.422  1.00  0.00      P1   C
ATOM   1283  HA1 GLY P 114      18.740  -3.150 -21.537  1.00  0.00      P1    
ATOM   1284  HA2 GLY P 114      17.215  -2.721 -22.184  1.00  0.00      P1    
ATOM   1285  C   GLY P 114      17.261  -4.694 -21.931  1.00  0.00      P1   C
ATOM   1286  O   GLY P 114      16.828  -4.817 -23.106  1.00  0.00      P1   O
ATOM   1287  N   ALA P 115      17.292  -5.705 -21.066  1.00  0.00      P1   N
ATOM   1288  HN  ALA P 115      17.789  -5.613 -20.207  1.00  0.00      P1    
ATOM   1289  CA  ALA P 115      16.919  -7.044 -21.317  1.00  0.00      P1   C
ATOM   1290  HA  ALA P 115      17.584  -7.327 -22.120  1.00  0.00      P1    
ATOM   1291  CB  ALA P 115      17.240  -7.836 -20.054  1.00  0.00      P1   C
ATOM   1292  HB1 ALA P 115      18.329  -7.788 -19.841  1.00  0.00      P1    
ATOM   1293  HB2 ALA P 115      16.698  -7.305 -19.242  1.00  0.00      P1    
ATOM   1294  HB3 ALA P 115      16.896  -8.883 -20.194  1.00  0.00      P1    
ATOM   1295  C   ALA P 115      15.379  -7.202 -21.682  1.00  0.00      P1   C
ATOM   1296  O   ALA P 115      15.045  -7.823 -22.672  1.00  0.00      P1   O
ATOM   1297  N   LEU P 116      14.450  -6.581 -20.920  1.00  0.00      P1   N
ATOM   1298  HN  LEU P 116      14.853  -6.017 -20.204  1.00  0.00      P1    
ATOM   1299  CA  LEU P 116      13.028  -6.437 -21.171  1.00  0.00      P1   C
ATOM   1300  HA  LEU P 116      12.714  -7.458 -21.336  1.00  0.00      P1    
ATOM   1301  CB  LEU P 116      12.239  -6.013 -19.905  1.00  0.00      P1   C
ATOM   1302  HB1 LEU P 116      12.670  -5.050 -19.555  1.00  0.00      P1    
ATOM   1303  HB2 LEU P 116      11.170  -5.849 -20.158  1.00  0.00      P1    
ATOM   1304  CG  LEU P 116      12.253  -6.937 -18.668  1.00  0.00      P1   C
ATOM   1305  HG  LEU P 116      13.263  -7.038 -18.216  1.00  0.00      P1    
ATOM   1306  CD1 LEU P 116      11.296  -6.376 -17.614  1.00  0.00      P1   C
ATOM   1307 HD11 LEU P 116      11.508  -5.324 -17.325  1.00  0.00      P1    
ATOM   1308 HD12 LEU P 116      10.234  -6.427 -17.934  1.00  0.00      P1    
ATOM   1309 HD13 LEU P 116      11.377  -6.924 -16.652  1.00  0.00      P1    
ATOM   1310  CD2 LEU P 116      11.713  -8.360 -18.874  1.00  0.00      P1   C
ATOM   1311 HD21 LEU P 116      11.989  -8.795 -19.859  1.00  0.00      P1    
ATOM   1312 HD22 LEU P 116      11.922  -9.085 -18.059  1.00  0.00      P1    
ATOM   1313 HD23 LEU P 116      10.644  -8.212 -19.141  1.00  0.00      P1    
ATOM   1314  C   LEU P 116      12.670  -5.689 -22.358  1.00  0.00      P1   C
ATOM   1315  O   LEU P 116      11.787  -6.070 -23.171  1.00  0.00      P1   O
ATOM   1316  N   GLU P 117      13.303  -4.510 -22.678  1.00  0.00      P1   N
ATOM   1317  HN  GLU P 117      13.845  -3.974 -22.035  1.00  0.00      P1    
ATOM   1318  CA  GLU P 117      13.209  -3.904 -24.033  1.00  0.00      P1   C
ATOM   1319  HA  GLU P 117      12.150  -3.848 -24.239  1.00  0.00      P1    
ATOM   1320  CB  GLU P 117      13.896  -2.510 -24.122  1.00  0.00      P1   C
ATOM   1321  HB1 GLU P 117      14.981  -2.484 -23.884  1.00  0.00      P1    
ATOM   1322  HB2 GLU P 117      13.770  -2.177 -25.174  1.00  0.00      P1    
ATOM   1323  CG  GLU P 117      13.206  -1.495 -23.191  1.00  0.00      P1   C
ATOM   1324  HG1 GLU P 117      12.117  -1.673 -23.063  1.00  0.00      P1    
ATOM   1325  HG2 GLU P 117      13.685  -1.601 -22.194  1.00  0.00      P1    
ATOM   1326  CD  GLU P 117      13.325  -0.128 -23.748  1.00  0.00      P1   C
ATOM   1327  OE1 GLU P 117      12.968   0.079 -24.943  1.00  0.00      P1   O
ATOM   1328  OE2 GLU P 117      13.802   0.745 -22.985  1.00  0.00      P1   O
ATOM   1329  C   GLU P 117      13.861  -4.771 -25.112  1.00  0.00      P1   C
ATOM   1330  O   GLU P 117      13.581  -4.633 -26.260  1.00  0.00      P1   O
ATOM   1331  N   ASP P 118      14.739  -5.727 -24.725  1.00  0.00      P1   N
ATOM   1332  HN  ASP P 118      15.135  -5.636 -23.815  1.00  0.00      P1    
ATOM   1333  CA  ASP P 118      15.364  -6.727 -25.566  1.00  0.00      P1   C
ATOM   1334  HA  ASP P 118      15.777  -7.424 -24.851  1.00  0.00      P1    
ATOM   1335  CB  ASP P 118      14.290  -7.508 -26.432  1.00  0.00      P1   C
ATOM   1336  HB1 ASP P 118      13.411  -7.720 -25.787  1.00  0.00      P1    
ATOM   1337  HB2 ASP P 118      13.967  -6.952 -27.338  1.00  0.00      P1    
ATOM   1338  CG  ASP P 118      14.722  -8.851 -27.028  1.00  0.00      P1   C
ATOM   1339  OD1 ASP P 118      13.875  -9.531 -27.663  1.00  0.00      P1   O
ATOM   1340  OD2 ASP P 118      15.839  -9.241 -26.669  1.00  0.00      P1   O
ATOM   1341  C   ASP P 118      16.539  -6.213 -26.400  1.00  0.00      P1   C
ATOM   1342  O   ASP P 118      16.697  -6.456 -27.573  1.00  0.00      P1   O
ATOM   1343  N   GLN P 119      17.309  -5.355 -25.744  1.00  0.00      P1   N
ATOM   1344  HN  GLN P 119      17.074  -5.086 -24.814  1.00  0.00      P1    
ATOM   1345  CA  GLN P 119      18.472  -4.659 -26.259  1.00  0.00      P1   C
ATOM   1346  HA  GLN P 119      18.562  -4.832 -27.321  1.00  0.00      P1    
ATOM   1347  CB  GLN P 119      18.278  -3.141 -26.038  1.00  0.00      P1   C
ATOM   1348  HB1 GLN P 119      18.138  -3.060 -24.938  1.00  0.00      P1    
ATOM   1349  HB2 GLN P 119      19.240  -2.662 -26.323  1.00  0.00      P1    
ATOM   1350  CG  GLN P 119      17.061  -2.466 -26.766  1.00  0.00      P1   C
ATOM   1351  HG1 GLN P 119      16.150  -2.431 -26.130  1.00  0.00      P1    
ATOM   1352  HG2 GLN P 119      17.409  -1.424 -26.933  1.00  0.00      P1    
ATOM   1353  CD  GLN P 119      16.740  -2.946 -28.163  1.00  0.00      P1   C
ATOM   1354  OE1 GLN P 119      17.500  -2.740 -29.085  1.00  0.00      P1   O
ATOM   1355  NE2 GLN P 119      15.570  -3.652 -28.278  1.00  0.00      P1   N
ATOM   1356 HE21 GLN P 119      15.403  -4.108 -29.152  1.00  0.00      P1    
ATOM   1357 HE22 GLN P 119      14.955  -3.667 -27.490  1.00  0.00      P1    
ATOM   1358  C   GLN P 119      19.762  -5.276 -25.594  1.00  0.00      P1   C
ATOM   1359  O   GLN P 119      20.885  -5.109 -26.035  1.00  0.00      P1   O
ATOM   1360  N   ARG P 120      19.721  -5.925 -24.400  1.00  0.00      P1   N
ATOM   1361  HN  ARG P 120      18.843  -5.935 -23.929  1.00  0.00      P1    
ATOM   1362  CA  ARG P 120      20.860  -6.416 -23.696  1.00  0.00      P1   C
ATOM   1363  HA  ARG P 120      21.745  -6.316 -24.306  1.00  0.00      P1    
ATOM   1364  CB  ARG P 120      21.206  -5.750 -22.420  1.00  0.00      P1   C
ATOM   1365  HB1 ARG P 120      20.319  -5.797 -21.754  1.00  0.00      P1    
ATOM   1366  HB2 ARG P 120      21.865  -6.391 -21.796  1.00  0.00      P1    
ATOM   1367  CG  ARG P 120      21.817  -4.349 -22.488  1.00  0.00      P1   C
ATOM   1368  HG1 ARG P 120      21.049  -3.608 -22.797  1.00  0.00      P1    
ATOM   1369  HG2 ARG P 120      22.112  -4.186 -21.429  1.00  0.00      P1    
ATOM   1370  CD  ARG P 120      23.158  -4.259 -23.316  1.00  0.00      P1   C
ATOM   1371  HD1 ARG P 120      22.874  -4.375 -24.384  1.00  0.00      P1    
ATOM   1372  HD2 ARG P 120      23.733  -3.330 -23.116  1.00  0.00      P1    
ATOM   1373  NE  ARG P 120      24.045  -5.437 -23.016  1.00  0.00      P1   N
ATOM   1374  HE  ARG P 120      24.179  -5.665 -22.051  1.00  0.00      P1    
ATOM   1375  CZ  ARG P 120      24.870  -6.041 -23.887  1.00  0.00      P1   C
ATOM   1376  NH1 ARG P 120      24.942  -5.680 -25.201  1.00  0.00      P1   N
ATOM   1377 HH11 ARG P 120      25.517  -6.262 -25.776  1.00  0.00      P1    
ATOM   1378 HH12 ARG P 120      24.495  -4.867 -25.573  1.00  0.00      P1    
ATOM   1379  NH2 ARG P 120      25.585  -7.053 -23.496  1.00  0.00      P1   N
ATOM   1380 HH21 ARG P 120      26.103  -7.503 -24.223  1.00  0.00      P1    
ATOM   1381 HH22 ARG P 120      25.697  -7.276 -22.528  1.00  0.00      P1    
ATOM   1382  C   ARG P 120      20.662  -7.899 -23.416  1.00  0.00      P1   C
ATOM   1383  O   ARG P 120      19.780  -8.224 -22.600  1.00  0.00      P1   O
ATOM   1384  N   PRO P 121      21.382  -8.812 -24.040  1.00  0.00      P1   N
ATOM   1385  CD  PRO P 121      22.174  -8.632 -25.263  1.00  0.00      P1   C
ATOM   1386  HD1 PRO P 121      23.192  -8.282 -24.988  1.00  0.00      P1    
ATOM   1387  HD2 PRO P 121      21.662  -8.102 -26.095  1.00  0.00      P1    
ATOM   1388  CA  PRO P 121      21.325 -10.179 -23.576  1.00  0.00      P1   C
ATOM   1389  HA  PRO P 121      20.327 -10.537 -23.781  1.00  0.00      P1    
ATOM   1390  CB  PRO P 121      22.482 -10.863 -24.395  1.00  0.00      P1   C
ATOM   1391  HB1 PRO P 121      22.208 -11.913 -24.632  1.00  0.00      P1    
ATOM   1392  HB2 PRO P 121      23.440 -10.824 -23.834  1.00  0.00      P1    
ATOM   1393  CG  PRO P 121      22.421 -10.106 -25.716  1.00  0.00      P1   C
ATOM   1394  HG1 PRO P 121      21.495 -10.521 -26.169  1.00  0.00      P1    
ATOM   1395  HG2 PRO P 121      23.329 -10.216 -26.345  1.00  0.00      P1    
ATOM   1396  C   PRO P 121      21.590 -10.504 -22.072  1.00  0.00      P1   C
ATOM   1397  O   PRO P 121      22.622 -10.050 -21.531  1.00  0.00      P1   O
ATOM   1398  N   VAL P 122      20.766 -11.287 -21.421  1.00  0.00      P1   N
ATOM   1399  HN  VAL P 122      19.895 -11.525 -21.843  1.00  0.00      P1    
ATOM   1400  CA  VAL P 122      20.815 -11.829 -20.081  1.00  0.00      P1   C
ATOM   1401  HA  VAL P 122      21.260 -10.994 -19.560  1.00  0.00      P1    
ATOM   1402  CB  VAL P 122      19.452 -12.178 -19.377  1.00  0.00      P1   C
ATOM   1403  HB  VAL P 122      18.917 -12.876 -20.055  1.00  0.00      P1    
ATOM   1404  CG1 VAL P 122      19.579 -12.775 -17.931  1.00  0.00      P1   C
ATOM   1405 HG11 VAL P 122      18.588 -12.804 -17.428  1.00  0.00      P1    
ATOM   1406 HG12 VAL P 122      19.881 -13.843 -17.970  1.00  0.00      P1    
ATOM   1407 HG13 VAL P 122      20.269 -12.221 -17.259  1.00  0.00      P1    
ATOM   1408  CG2 VAL P 122      18.594 -10.919 -19.403  1.00  0.00      P1   C
ATOM   1409 HG21 VAL P 122      18.810 -10.255 -18.539  1.00  0.00      P1    
ATOM   1410 HG22 VAL P 122      18.689 -10.480 -20.419  1.00  0.00      P1    
ATOM   1411 HG23 VAL P 122      17.537 -11.242 -19.289  1.00  0.00      P1    
ATOM   1412  C   VAL P 122      21.794 -12.999 -19.969  1.00  0.00      P1   C
ATOM   1413  O   VAL P 122      21.509 -14.206 -19.920  1.00  0.00      P1   O
ATOM   1414  N   ARG P 123      23.076 -12.693 -20.181  1.00  0.00      P1   N
ATOM   1415  HN  ARG P 123      23.191 -11.716 -20.341  1.00  0.00      P1    
ATOM   1416  CA  ARG P 123      24.123 -13.677 -20.241  1.00  0.00      P1   C
ATOM   1417  HA  ARG P 123      23.661 -14.472 -20.807  1.00  0.00      P1    
ATOM   1418  CB  ARG P 123      25.335 -13.211 -21.070  1.00  0.00      P1   C
ATOM   1419  HB1 ARG P 123      25.579 -12.299 -20.484  1.00  0.00      P1    
ATOM   1420  HB2 ARG P 123      26.203 -13.895 -20.963  1.00  0.00      P1    
ATOM   1421  CG  ARG P 123      25.012 -12.805 -22.509  1.00  0.00      P1   C
ATOM   1422  HG1 ARG P 123      24.270 -13.544 -22.881  1.00  0.00      P1    
ATOM   1423  HG2 ARG P 123      24.516 -11.812 -22.473  1.00  0.00      P1    
ATOM   1424  CD  ARG P 123      26.260 -12.796 -23.317  1.00  0.00      P1   C
ATOM   1425  HD1 ARG P 123      26.852 -11.905 -23.016  1.00  0.00      P1    
ATOM   1426  HD2 ARG P 123      26.907 -13.636 -22.985  1.00  0.00      P1    
ATOM   1427  NE  ARG P 123      26.017 -12.722 -24.762  1.00  0.00      P1   N
ATOM   1428  HE  ARG P 123      25.818 -13.549 -25.287  1.00  0.00      P1    
ATOM   1429  CZ  ARG P 123      26.298 -11.600 -25.471  1.00  0.00      P1   C
ATOM   1430  NH1 ARG P 123      26.551 -10.397 -24.959  1.00  0.00      P1   N
ATOM   1431 HH11 ARG P 123      26.593  -9.642 -25.613  1.00  0.00      P1    
ATOM   1432 HH12 ARG P 123      26.355 -10.278 -23.985  1.00  0.00      P1    
ATOM   1433  NH2 ARG P 123      26.327 -11.751 -26.779  1.00  0.00      P1   N
ATOM   1434 HH21 ARG P 123      26.292 -10.928 -27.347  1.00  0.00      P1    
ATOM   1435 HH22 ARG P 123      26.398 -12.703 -27.077  1.00  0.00      P1    
ATOM   1436  C   ARG P 123      24.582 -14.178 -18.829  1.00  0.00      P1   C
ATOM   1437  O   ARG P 123      25.586 -13.809 -18.272  1.00  0.00      P1   O
ATOM   1438  N   TRP P 124      23.823 -15.120 -18.368  1.00  0.00      P1   N
ATOM   1439  HN  TRP P 124      23.198 -15.599 -18.980  1.00  0.00      P1    
ATOM   1440  CA  TRP P 124      23.783 -15.606 -16.998  1.00  0.00      P1   C
ATOM   1441  HA  TRP P 124      23.893 -14.776 -16.316  1.00  0.00      P1    
ATOM   1442  CB  TRP P 124      22.388 -16.165 -16.706  1.00  0.00      P1   C
ATOM   1443  HB1 TRP P 124      22.332 -16.606 -15.688  1.00  0.00      P1    
ATOM   1444  HB2 TRP P 124      21.729 -15.275 -16.619  1.00  0.00      P1    
ATOM   1445  CG  TRP P 124      21.760 -17.205 -17.622  1.00  0.00      P1   C
ATOM   1446  CD1 TRP P 124      20.784 -16.902 -18.570  1.00  0.00      P1   C
ATOM   1447  HD1 TRP P 124      20.295 -15.939 -18.565  1.00  0.00      P1    
ATOM   1448  NE1 TRP P 124      20.425 -18.068 -19.220  1.00  0.00      P1   N
ATOM   1449  HE1 TRP P 124      19.759 -18.306 -19.893  1.00  0.00      P1    
ATOM   1450  CE2 TRP P 124      21.130 -19.112 -18.747  1.00  0.00      P1   C
ATOM   1451  CD2 TRP P 124      22.090 -18.611 -17.806  1.00  0.00      P1   C
ATOM   1452  CE3 TRP P 124      23.017 -19.458 -17.214  1.00  0.00      P1   C
ATOM   1453  HE3 TRP P 124      23.625 -19.092 -16.400  1.00  0.00      P1    
ATOM   1454  CZ3 TRP P 124      22.981 -20.829 -17.513  1.00  0.00      P1   C
ATOM   1455  HZ3 TRP P 124      23.606 -21.384 -16.828  1.00  0.00      P1    
ATOM   1456  CZ2 TRP P 124      21.266 -20.451 -19.209  1.00  0.00      P1   C
ATOM   1457  HZ2 TRP P 124      20.773 -20.697 -20.138  1.00  0.00      P1    
ATOM   1458  CH2 TRP P 124      22.074 -21.320 -18.510  1.00  0.00      P1   C
ATOM   1459  HH2 TRP P 124      22.175 -22.348 -18.827  1.00  0.00      P1    
ATOM   1460  C   TRP P 124      24.834 -16.641 -16.696  1.00  0.00      P1   C
ATOM   1461  O   TRP P 124      25.176 -16.741 -15.547  1.00  0.00      P1   O
ATOM   1462  N   TRP P 125      25.495 -17.258 -17.656  1.00  0.00      P1   N
ATOM   1463  HN  TRP P 125      25.366 -17.072 -18.627  1.00  0.00      P1    
ATOM   1464  CA  TRP P 125      26.644 -18.084 -17.427  1.00  0.00      P1   C
ATOM   1465  HA  TRP P 125      26.510 -18.919 -16.756  1.00  0.00      P1    
ATOM   1466  CB  TRP P 125      27.014 -18.696 -18.724  1.00  0.00      P1   C
ATOM   1467  HB1 TRP P 125      27.982 -19.241 -18.753  1.00  0.00      P1    
ATOM   1468  HB2 TRP P 125      26.151 -19.380 -18.872  1.00  0.00      P1    
ATOM   1469  CG  TRP P 125      27.063 -17.831 -19.955  1.00  0.00      P1   C
ATOM   1470  CD1 TRP P 125      28.120 -17.203 -20.486  1.00  0.00      P1   C
ATOM   1471  HD1 TRP P 125      29.018 -17.117 -19.892  1.00  0.00      P1    
ATOM   1472  NE1 TRP P 125      27.829 -16.592 -21.692  1.00  0.00      P1   N
ATOM   1473  HE1 TRP P 125      28.478 -16.036 -22.163  1.00  0.00      P1    
ATOM   1474  CE2 TRP P 125      26.448 -16.733 -21.850  1.00  0.00      P1   C
ATOM   1475  CD2 TRP P 125      25.984 -17.522 -20.825  1.00  0.00      P1   C
ATOM   1476  CE3 TRP P 125      24.582 -17.861 -20.849  1.00  0.00      P1   C
ATOM   1477  HE3 TRP P 125      24.164 -18.522 -20.105  1.00  0.00      P1    
ATOM   1478  CZ3 TRP P 125      23.760 -17.282 -21.742  1.00  0.00      P1   C
ATOM   1479  HZ3 TRP P 125      22.695 -17.459 -21.762  1.00  0.00      P1    
ATOM   1480  CZ2 TRP P 125      25.654 -16.269 -22.816  1.00  0.00      P1   C
ATOM   1481  HZ2 TRP P 125      26.043 -15.668 -23.624  1.00  0.00      P1    
ATOM   1482  CH2 TRP P 125      24.256 -16.451 -22.699  1.00  0.00      P1   C
ATOM   1483  HH2 TRP P 125      23.559 -16.140 -23.463  1.00  0.00      P1    
ATOM   1484  C   TRP P 125      27.922 -17.390 -16.781  1.00  0.00      P1   C
ATOM   1485  O   TRP P 125      28.444 -17.868 -15.809  1.00  0.00      P1   O
ATOM   1486  N   ARG P 126      28.305 -16.128 -17.300  1.00  0.00      P1   N
ATOM   1487  HN  ARG P 126      27.888 -15.770 -18.132  1.00  0.00      P1    
ATOM   1488  CA  ARG P 126      29.282 -15.339 -16.640  1.00  0.00      P1   C
ATOM   1489  HA  ARG P 126      30.021 -15.966 -16.165  1.00  0.00      P1    
ATOM   1490  CB  ARG P 126      29.837 -14.371 -17.700  1.00  0.00      P1   C
ATOM   1491  HB1 ARG P 126      28.953 -13.873 -18.152  1.00  0.00      P1    
ATOM   1492  HB2 ARG P 126      30.457 -13.658 -17.117  1.00  0.00      P1    
ATOM   1493  CG  ARG P 126      30.796 -15.012 -18.743  1.00  0.00      P1   C
ATOM   1494  HG1 ARG P 126      30.345 -15.752 -19.439  1.00  0.00      P1    
ATOM   1495  HG2 ARG P 126      31.038 -14.144 -19.393  1.00  0.00      P1    
ATOM   1496  CD  ARG P 126      32.103 -15.470 -18.149  1.00  0.00      P1   C
ATOM   1497  HD1 ARG P 126      32.688 -14.634 -17.711  1.00  0.00      P1    
ATOM   1498  HD2 ARG P 126      31.921 -16.360 -17.509  1.00  0.00      P1    
ATOM   1499  NE  ARG P 126      32.863 -15.948 -19.389  1.00  0.00      P1   N
ATOM   1500  HE  ARG P 126      32.442 -16.013 -20.294  1.00  0.00      P1    
ATOM   1501  CZ  ARG P 126      34.186 -16.217 -19.354  1.00  0.00      P1   C
ATOM   1502  NH1 ARG P 126      34.799 -16.390 -18.208  1.00  0.00      P1   N
ATOM   1503 HH11 ARG P 126      35.671 -16.878 -18.167  1.00  0.00      P1    
ATOM   1504 HH12 ARG P 126      34.336 -16.619 -17.352  1.00  0.00      P1    
ATOM   1505  NH2 ARG P 126      34.786 -16.385 -20.518  1.00  0.00      P1   N
ATOM   1506 HH21 ARG P 126      35.749 -16.654 -20.503  1.00  0.00      P1    
ATOM   1507 HH22 ARG P 126      34.271 -16.325 -21.373  1.00  0.00      P1    
ATOM   1508  C   ARG P 126      28.707 -14.528 -15.536  1.00  0.00      P1   C
ATOM   1509  O   ARG P 126      29.278 -14.433 -14.488  1.00  0.00      P1   O
ATOM   1510  N   VAL P 127      27.477 -13.903 -15.747  1.00  0.00      P1   N
ATOM   1511  HN  VAL P 127      26.913 -14.044 -16.557  1.00  0.00      P1    
ATOM   1512  CA  VAL P 127      26.937 -12.920 -14.799  1.00  0.00      P1   C
ATOM   1513  HA  VAL P 127      27.785 -12.370 -14.420  1.00  0.00      P1    
ATOM   1514  CB  VAL P 127      25.888 -11.968 -15.400  1.00  0.00      P1   C
ATOM   1515  HB  VAL P 127      24.950 -12.435 -15.770  1.00  0.00      P1    
ATOM   1516  CG1 VAL P 127      25.318 -10.990 -14.350  1.00  0.00      P1   C
ATOM   1517 HG11 VAL P 127      24.554 -11.373 -13.641  1.00  0.00      P1    
ATOM   1518 HG12 VAL P 127      26.156 -10.591 -13.739  1.00  0.00      P1    
ATOM   1519 HG13 VAL P 127      24.902 -10.113 -14.890  1.00  0.00      P1    
ATOM   1520  CG2 VAL P 127      26.569 -11.250 -16.554  1.00  0.00      P1   C
ATOM   1521 HG21 VAL P 127      25.838 -10.916 -17.321  1.00  0.00      P1    
ATOM   1522 HG22 VAL P 127      27.151 -10.349 -16.265  1.00  0.00      P1    
ATOM   1523 HG23 VAL P 127      27.205 -11.925 -17.166  1.00  0.00      P1    
ATOM   1524  C   VAL P 127      26.424 -13.531 -13.493  1.00  0.00      P1   C
ATOM   1525  O   VAL P 127      26.604 -12.981 -12.392  1.00  0.00      P1   O
ATOM   1526  N   LEU P 128      25.703 -14.702 -13.507  1.00  0.00      P1   N
ATOM   1527  HN  LEU P 128      25.577 -15.307 -14.290  1.00  0.00      P1    
ATOM   1528  CA  LEU P 128      25.164 -15.212 -12.245  1.00  0.00      P1   C
ATOM   1529  HA  LEU P 128      24.649 -14.388 -11.775  1.00  0.00      P1    
ATOM   1530  CB  LEU P 128      24.123 -16.329 -12.606  1.00  0.00      P1   C
ATOM   1531  HB1 LEU P 128      23.384 -15.816 -13.258  1.00  0.00      P1    
ATOM   1532  HB2 LEU P 128      24.582 -17.190 -13.136  1.00  0.00      P1    
ATOM   1533  CG  LEU P 128      23.355 -16.821 -11.386  1.00  0.00      P1   C
ATOM   1534  HG  LEU P 128      24.085 -17.308 -10.705  1.00  0.00      P1    
ATOM   1535  CD1 LEU P 128      22.582 -15.692 -10.556  1.00  0.00      P1   C
ATOM   1536 HD11 LEU P 128      21.734 -15.231 -11.107  1.00  0.00      P1    
ATOM   1537 HD12 LEU P 128      21.936 -16.277  -9.867  1.00  0.00      P1    
ATOM   1538 HD13 LEU P 128      23.255 -14.961 -10.058  1.00  0.00      P1    
ATOM   1539  CD2 LEU P 128      22.394 -18.013 -11.700  1.00  0.00      P1   C
ATOM   1540 HD21 LEU P 128      21.737 -17.776 -12.564  1.00  0.00      P1    
ATOM   1541 HD22 LEU P 128      22.974 -18.950 -11.841  1.00  0.00      P1    
ATOM   1542 HD23 LEU P 128      21.644 -18.150 -10.893  1.00  0.00      P1    
ATOM   1543  C   LEU P 128      26.071 -15.654 -11.112  1.00  0.00      P1   C
ATOM   1544  O   LEU P 128      25.883 -15.143 -10.018  1.00  0.00      P1   O
ATOM   1545  N   PRO P 129      27.063 -16.553 -11.227  1.00  0.00      P1   N
ATOM   1546  CD  PRO P 129      27.373 -17.375 -12.401  1.00  0.00      P1   C
ATOM   1547  HD1 PRO P 129      27.328 -16.740 -13.311  1.00  0.00      P1    
ATOM   1548  HD2 PRO P 129      26.594 -18.158 -12.521  1.00  0.00      P1    
ATOM   1549  CA  PRO P 129      28.019 -16.716 -10.185  1.00  0.00      P1   C
ATOM   1550  HA  PRO P 129      27.473 -17.049  -9.314  1.00  0.00      P1    
ATOM   1551  CB  PRO P 129      28.963 -17.853 -10.650  1.00  0.00      P1   C
ATOM   1552  HB1 PRO P 129      28.428 -18.726 -10.219  1.00  0.00      P1    
ATOM   1553  HB2 PRO P 129      29.961 -17.770 -10.170  1.00  0.00      P1    
ATOM   1554  CG  PRO P 129      28.797 -17.915 -12.143  1.00  0.00      P1   C
ATOM   1555  HG1 PRO P 129      28.669 -18.931 -12.573  1.00  0.00      P1    
ATOM   1556  HG2 PRO P 129      29.557 -17.383 -12.755  1.00  0.00      P1    
ATOM   1557  C   PRO P 129      28.745 -15.414  -9.706  1.00  0.00      P1   C
ATOM   1558  O   PRO P 129      28.864 -15.152  -8.527  1.00  0.00      P1   O
ATOM   1559  N   VAL P 130      29.324 -14.684 -10.636  1.00  0.00      P1   N
ATOM   1560  HN  VAL P 130      29.236 -14.989 -11.582  1.00  0.00      P1    
ATOM   1561  CA  VAL P 130      30.058 -13.505 -10.361  1.00  0.00      P1   C
ATOM   1562  HA  VAL P 130      30.808 -13.780  -9.634  1.00  0.00      P1    
ATOM   1563  CB  VAL P 130      30.677 -12.948 -11.689  1.00  0.00      P1   C
ATOM   1564  HB  VAL P 130      29.827 -12.820 -12.393  1.00  0.00      P1    
ATOM   1565  CG1 VAL P 130      31.298 -11.588 -11.458  1.00  0.00      P1   C
ATOM   1566 HG11 VAL P 130      30.492 -10.841 -11.293  1.00  0.00      P1    
ATOM   1567 HG12 VAL P 130      32.158 -11.621 -10.755  1.00  0.00      P1    
ATOM   1568 HG13 VAL P 130      31.734 -11.208 -12.406  1.00  0.00      P1    
ATOM   1569  CG2 VAL P 130      31.657 -13.946 -12.178  1.00  0.00      P1   C
ATOM   1570 HG21 VAL P 130      31.298 -14.984 -12.016  1.00  0.00      P1    
ATOM   1571 HG22 VAL P 130      31.851 -13.848 -13.267  1.00  0.00      P1    
ATOM   1572 HG23 VAL P 130      32.614 -13.852 -11.622  1.00  0.00      P1    
ATOM   1573  C   VAL P 130      29.273 -12.440  -9.689  1.00  0.00      P1   C
ATOM   1574  O   VAL P 130      29.819 -11.954  -8.742  1.00  0.00      P1   O
ATOM   1575  N   LYS P 131      27.990 -12.103 -10.057  1.00  0.00      P1   N
ATOM   1576  HN  LYS P 131      27.524 -12.649 -10.749  1.00  0.00      P1    
ATOM   1577  CA  LYS P 131      27.292 -11.086  -9.328  1.00  0.00      P1   C
ATOM   1578  HA  LYS P 131      27.930 -10.219  -9.417  1.00  0.00      P1    
ATOM   1579  CB  LYS P 131      26.004 -10.683  -9.966  1.00  0.00      P1   C
ATOM   1580  HB1 LYS P 131      26.143 -10.443 -11.042  1.00  0.00      P1    
ATOM   1581  HB2 LYS P 131      25.272 -11.500  -9.789  1.00  0.00      P1    
ATOM   1582  CG  LYS P 131      25.340  -9.505  -9.247  1.00  0.00      P1   C
ATOM   1583  HG1 LYS P 131      24.285  -9.470  -9.593  1.00  0.00      P1    
ATOM   1584  HG2 LYS P 131      25.479  -9.595  -8.149  1.00  0.00      P1    
ATOM   1585  CD  LYS P 131      25.881  -8.093  -9.607  1.00  0.00      P1   C
ATOM   1586  HD1 LYS P 131      26.893  -7.985  -9.161  1.00  0.00      P1    
ATOM   1587  HD2 LYS P 131      26.056  -8.198 -10.699  1.00  0.00      P1    
ATOM   1588  CE  LYS P 131      24.952  -7.019  -9.228  1.00  0.00      P1   C
ATOM   1589  HE1 LYS P 131      23.877  -7.286  -9.313  1.00  0.00      P1    
ATOM   1590  HE2 LYS P 131      25.035  -6.950  -8.122  1.00  0.00      P1    
ATOM   1591  NZ  LYS P 131      25.234  -5.640  -9.760  1.00  0.00      P1   N
ATOM   1592  HZ1 LYS P 131      26.011  -5.184  -9.241  1.00  0.00      P1    
ATOM   1593  HZ2 LYS P 131      25.477  -5.756 -10.765  1.00  0.00      P1    
ATOM   1594  HZ3 LYS P 131      24.449  -4.960  -9.697  1.00  0.00      P1    
ATOM   1595  C   LYS P 131      27.111 -11.475  -7.856  1.00  0.00      P1   C
ATOM   1596  O   LYS P 131      27.222 -10.677  -6.916  1.00  0.00      P1   O
ATOM   1597  N   PHE P 132      26.790 -12.764  -7.577  1.00  0.00      P1   N
ATOM   1598  HN  PHE P 132      26.605 -13.311  -8.389  1.00  0.00      P1    
ATOM   1599  CA  PHE P 132      26.792 -13.378  -6.263  1.00  0.00      P1   C
ATOM   1600  HA  PHE P 132      26.002 -12.852  -5.747  1.00  0.00      P1    
ATOM   1601  CB  PHE P 132      26.164 -14.773  -6.397  1.00  0.00      P1   C
ATOM   1602  HB1 PHE P 132      25.253 -14.842  -7.030  1.00  0.00      P1    
ATOM   1603  HB2 PHE P 132      26.850 -15.409  -6.995  1.00  0.00      P1    
ATOM   1604  CG  PHE P 132      25.960 -15.555  -5.109  1.00  0.00      P1   C
ATOM   1605  CD1 PHE P 132      24.724 -15.396  -4.476  1.00  0.00      P1   C
ATOM   1606  HD1 PHE P 132      24.134 -14.596  -4.900  1.00  0.00      P1    
ATOM   1607  CE1 PHE P 132      24.410 -15.972  -3.250  1.00  0.00      P1   C
ATOM   1608  HE1 PHE P 132      23.472 -15.688  -2.798  1.00  0.00      P1    
ATOM   1609  CZ  PHE P 132      25.344 -16.890  -2.674  1.00  0.00      P1   C
ATOM   1610  HZ  PHE P 132      25.152 -17.316  -1.700  1.00  0.00      P1    
ATOM   1611  CD2 PHE P 132      26.921 -16.399  -4.511  1.00  0.00      P1   C
ATOM   1612  HD2 PHE P 132      27.938 -16.497  -4.859  1.00  0.00      P1    
ATOM   1613  CE2 PHE P 132      26.599 -17.049  -3.328  1.00  0.00      P1   C
ATOM   1614  HE2 PHE P 132      27.347 -17.708  -2.913  1.00  0.00      P1    
ATOM   1615  C   PHE P 132      28.092 -13.268  -5.478  1.00  0.00      P1   C
ATOM   1616  O   PHE P 132      28.128 -12.566  -4.474  1.00  0.00      P1   O
ATOM   1617  N   PHE P 133      29.253 -13.897  -5.924  1.00  0.00      P1   N
ATOM   1618  HN  PHE P 133      29.167 -14.312  -6.827  1.00  0.00      P1    
ATOM   1619  CA  PHE P 133      30.537 -13.724  -5.332  1.00  0.00      P1   C
ATOM   1620  HA  PHE P 133      30.293 -13.842  -4.287  1.00  0.00      P1    
ATOM   1621  CB  PHE P 133      31.572 -14.782  -5.633  1.00  0.00      P1   C
ATOM   1622  HB1 PHE P 133      31.773 -14.938  -6.715  1.00  0.00      P1    
ATOM   1623  HB2 PHE P 133      32.553 -14.555  -5.164  1.00  0.00      P1    
ATOM   1624  CG  PHE P 133      31.159 -16.214  -5.194  1.00  0.00      P1   C
ATOM   1625  CD1 PHE P 133      31.236 -16.521  -3.852  1.00  0.00      P1   C
ATOM   1626  HD1 PHE P 133      31.659 -15.826  -3.141  1.00  0.00      P1    
ATOM   1627  CE1 PHE P 133      30.683 -17.690  -3.350  1.00  0.00      P1   C
ATOM   1628  HE1 PHE P 133      30.725 -17.947  -2.301  1.00  0.00      P1    
ATOM   1629  CZ  PHE P 133      30.231 -18.673  -4.269  1.00  0.00      P1   C
ATOM   1630  HZ  PHE P 133      29.753 -19.568  -3.898  1.00  0.00      P1    
ATOM   1631  CD2 PHE P 133      30.714 -17.207  -6.132  1.00  0.00      P1   C
ATOM   1632  HD2 PHE P 133      30.679 -16.841  -7.148  1.00  0.00      P1    
ATOM   1633  CE2 PHE P 133      30.221 -18.426  -5.638  1.00  0.00      P1   C
ATOM   1634  HE2 PHE P 133      29.856 -19.183  -6.318  1.00  0.00      P1    
ATOM   1635  C   PHE P 133      31.079 -12.314  -5.300  1.00  0.00      P1   C
ATOM   1636  O   PHE P 133      31.511 -11.837  -4.239  1.00  0.00      P1   O
ATOM   1637  N   GLY P 134      30.999 -11.565  -6.423  1.00  0.00      P1   N
ATOM   1638  HN  GLY P 134      30.395 -11.717  -7.202  1.00  0.00      P1    
ATOM   1639  CA  GLY P 134      31.535 -10.162  -6.354  1.00  0.00      P1   C
ATOM   1640  HA1 GLY P 134      31.556  -9.785  -7.366  1.00  0.00      P1    
ATOM   1641  HA2 GLY P 134      32.493 -10.258  -5.866  1.00  0.00      P1    
ATOM   1642  C   GLY P 134      30.753  -9.136  -5.600  1.00  0.00      P1   C
ATOM   1643  O   GLY P 134      31.305  -8.174  -5.084  1.00  0.00      P1   O
ATOM   1644  N   GLY P 135      29.397  -9.321  -5.509  1.00  0.00      P1   N
ATOM   1645  HN  GLY P 135      28.973 -10.057  -6.031  1.00  0.00      P1    
ATOM   1646  CA  GLY P 135      28.516  -8.365  -4.873  1.00  0.00      P1   C
ATOM   1647  HA1 GLY P 135      27.518  -8.597  -5.213  1.00  0.00      P1    
ATOM   1648  HA2 GLY P 135      28.900  -7.380  -5.094  1.00  0.00      P1    
ATOM   1649  C   GLY P 135      28.560  -8.588  -3.488  1.00  0.00      P1   C
ATOM   1650  O   GLY P 135      28.641  -7.585  -2.755  1.00  0.00      P1   O
ATOM   1651  N   LEU P 136      28.524  -9.863  -3.084  1.00  0.00      P1   N
ATOM   1652  HN  LEU P 136      28.407 -10.596  -3.749  1.00  0.00      P1    
ATOM   1653  CA  LEU P 136      28.611 -10.301  -1.701  1.00  0.00      P1   C
ATOM   1654  HA  LEU P 136      27.813  -9.840  -1.139  1.00  0.00      P1    
ATOM   1655  CB  LEU P 136      28.449 -11.852  -1.792  1.00  0.00      P1   C
ATOM   1656  HB1 LEU P 136      27.466 -11.933  -2.302  1.00  0.00      P1    
ATOM   1657  HB2 LEU P 136      29.249 -12.387  -2.348  1.00  0.00      P1    
ATOM   1658  CG  LEU P 136      28.291 -12.608  -0.447  1.00  0.00      P1   C
ATOM   1659  HG  LEU P 136      27.821 -11.904   0.273  1.00  0.00      P1    
ATOM   1660  CD1 LEU P 136      27.379 -13.833  -0.625  1.00  0.00      P1   C
ATOM   1661 HD11 LEU P 136      27.867 -14.452  -1.408  1.00  0.00      P1    
ATOM   1662 HD12 LEU P 136      27.411 -14.374   0.345  1.00  0.00      P1    
ATOM   1663 HD13 LEU P 136      26.303 -13.625  -0.802  1.00  0.00      P1    
ATOM   1664  CD2 LEU P 136      29.644 -13.071   0.132  1.00  0.00      P1   C
ATOM   1665 HD21 LEU P 136      29.489 -13.360   1.193  1.00  0.00      P1    
ATOM   1666 HD22 LEU P 136      30.182 -13.835  -0.469  1.00  0.00      P1    
ATOM   1667 HD23 LEU P 136      30.346 -12.216   0.237  1.00  0.00      P1    
ATOM   1668  C   LEU P 136      29.953  -9.859  -1.052  1.00  0.00      P1   C
ATOM   1669  O   LEU P 136      29.916  -9.120  -0.035  1.00  0.00      P1   O
ATOM   1670  N   GLY P 137      31.082 -10.095  -1.728  1.00  0.00      P1   N
ATOM   1671  HN  GLY P 137      30.974 -10.704  -2.510  1.00  0.00      P1    
ATOM   1672  CA  GLY P 137      32.410  -9.567  -1.430  1.00  0.00      P1   C
ATOM   1673  HA1 GLY P 137      32.893  -9.697  -2.387  1.00  0.00      P1    
ATOM   1674  HA2 GLY P 137      32.814 -10.136  -0.606  1.00  0.00      P1    
ATOM   1675  C   GLY P 137      32.424  -8.078  -1.058  1.00  0.00      P1   C
ATOM   1676  O   GLY P 137      32.943  -7.763  -0.027  1.00  0.00      P1   O
ATOM   1677  N   THR P 138      31.869  -7.226  -1.842  1.00  0.00      P1   N
ATOM   1678  HN  THR P 138      31.583  -7.449  -2.770  1.00  0.00      P1    
ATOM   1679  CA  THR P 138      31.844  -5.837  -1.623  1.00  0.00      P1   C
ATOM   1680  HA  THR P 138      32.834  -5.522  -1.328  1.00  0.00      P1    
ATOM   1681  CB  THR P 138      31.595  -5.047  -2.875  1.00  0.00      P1   C
ATOM   1682  HB  THR P 138      31.575  -3.962  -2.634  1.00  0.00      P1    
ATOM   1683  OG1 THR P 138      30.465  -5.467  -3.610  1.00  0.00      P1   O
ATOM   1684  HG1 THR P 138      29.926  -5.940  -2.972  1.00  0.00      P1    
ATOM   1685  CG2 THR P 138      32.857  -5.273  -3.818  1.00  0.00      P1   C
ATOM   1686 HG21 THR P 138      33.812  -5.121  -3.271  1.00  0.00      P1    
ATOM   1687 HG22 THR P 138      32.715  -6.291  -4.240  1.00  0.00      P1    
ATOM   1688 HG23 THR P 138      32.879  -4.598  -4.700  1.00  0.00      P1    
ATOM   1689  C   THR P 138      30.903  -5.269  -0.562  1.00  0.00      P1   C
ATOM   1690  O   THR P 138      31.208  -4.492   0.300  1.00  0.00      P1   O
ATOM   1691  N   LEU P 139      29.647  -5.806  -0.493  1.00  0.00      P1   N
ATOM   1692  HN  LEU P 139      29.255  -6.457  -1.139  1.00  0.00      P1    
ATOM   1693  CA  LEU P 139      28.822  -5.421   0.608  1.00  0.00      P1   C
ATOM   1694  HA  LEU P 139      28.603  -4.364   0.654  1.00  0.00      P1    
ATOM   1695  CB  LEU P 139      27.470  -6.074   0.395  1.00  0.00      P1   C
ATOM   1696  HB1 LEU P 139      27.506  -7.168   0.207  1.00  0.00      P1    
ATOM   1697  HB2 LEU P 139      26.814  -5.840   1.261  1.00  0.00      P1    
ATOM   1698  CG  LEU P 139      26.624  -5.371  -0.759  1.00  0.00      P1   C
ATOM   1699  HG  LEU P 139      27.294  -4.800  -1.436  1.00  0.00      P1    
ATOM   1700  CD1 LEU P 139      25.686  -6.256  -1.611  1.00  0.00      P1   C
ATOM   1701 HD11 LEU P 139      25.066  -5.633  -2.290  1.00  0.00      P1    
ATOM   1702 HD12 LEU P 139      26.229  -7.041  -2.181  1.00  0.00      P1    
ATOM   1703 HD13 LEU P 139      25.056  -6.837  -0.904  1.00  0.00      P1    
ATOM   1704  CD2 LEU P 139      25.793  -4.178  -0.148  1.00  0.00      P1   C
ATOM   1705 HD21 LEU P 139      25.175  -4.648   0.646  1.00  0.00      P1    
ATOM   1706 HD22 LEU P 139      26.390  -3.471   0.467  1.00  0.00      P1    
ATOM   1707 HD23 LEU P 139      25.181  -3.618  -0.886  1.00  0.00      P1    
ATOM   1708  C   LEU P 139      29.337  -5.828   1.998  1.00  0.00      P1   C
ATOM   1709  O   LEU P 139      29.295  -5.014   2.929  1.00  0.00      P1   O
ATOM   1710  N   GLY P 140      29.822  -7.068   2.191  1.00  0.00      P1   N
ATOM   1711  HN  GLY P 140      29.610  -7.639   1.401  1.00  0.00      P1    
ATOM   1712  CA  GLY P 140      30.329  -7.719   3.384  1.00  0.00      P1   C
ATOM   1713  HA1 GLY P 140      30.185  -8.778   3.231  1.00  0.00      P1    
ATOM   1714  HA2 GLY P 140      29.761  -7.339   4.221  1.00  0.00      P1    
ATOM   1715  C   GLY P 140      31.750  -7.135   3.786  1.00  0.00      P1   C
ATOM   1716  O   GLY P 140      31.997  -7.113   4.941  1.00  0.00      P1   O
ATOM   1717  N   GLY P 141      32.496  -6.743   2.729  1.00  0.00      P1   N
ATOM   1718  HN  GLY P 141      32.205  -6.756   1.776  1.00  0.00      P1    
ATOM   1719  CA  GLY P 141      33.765  -6.025   2.861  1.00  0.00      P1   C
ATOM   1720  HA1 GLY P 141      34.254  -5.815   1.921  1.00  0.00      P1    
ATOM   1721  HA2 GLY P 141      34.377  -6.544   3.584  1.00  0.00      P1    
ATOM   1722  C   GLY P 141      33.648  -4.642   3.374  1.00  0.00      P1   C
ATOM   1723  O   GLY P 141      34.629  -3.951   3.690  1.00  0.00      P1   O
ATOM   1724  N   GLY P 142      32.389  -4.092   3.369  1.00  0.00      P1   N
ATOM   1725  HN  GLY P 142      31.589  -4.618   3.088  1.00  0.00      P1    
ATOM   1726  CA  GLY P 142      32.074  -2.903   4.212  1.00  0.00      P1   C
ATOM   1727  HA1 GLY P 142      32.921  -2.576   4.797  1.00  0.00      P1    
ATOM   1728  HA2 GLY P 142      31.261  -3.158   4.875  1.00  0.00      P1    
ATOM   1729  C   GLY P 142      31.739  -1.746   3.368  1.00  0.00      P1   C
ATOM   1730  O   GLY P 142      31.765  -0.587   3.752  1.00  0.00      P1   O
ATOM   1731  N   MET P 143      31.338  -1.980   2.049  1.00  0.00      P1   N
ATOM   1732  HN  MET P 143      31.324  -2.910   1.690  1.00  0.00      P1    
ATOM   1733  CA  MET P 143      31.092  -0.924   1.194  1.00  0.00      P1   C
ATOM   1734  HA  MET P 143      31.441   0.020   1.584  1.00  0.00      P1    
ATOM   1735  CB  MET P 143      31.721  -1.078  -0.232  1.00  0.00      P1   C
ATOM   1736  HB1 MET P 143      31.105  -1.845  -0.748  1.00  0.00      P1    
ATOM   1737  HB2 MET P 143      31.578  -0.089  -0.717  1.00  0.00      P1    
ATOM   1738  CG  MET P 143      33.192  -1.467  -0.226  1.00  0.00      P1   C
ATOM   1739  HG1 MET P 143      33.824  -0.749   0.340  1.00  0.00      P1    
ATOM   1740  HG2 MET P 143      33.369  -2.435   0.290  1.00  0.00      P1    
ATOM   1741  SD  MET P 143      33.820  -1.741  -1.919  1.00  0.00      P1   S
ATOM   1742  CE  MET P 143      33.579  -0.185  -2.825  1.00  0.00      P1   C
ATOM   1743  HE1 MET P 143      33.950  -0.311  -3.864  1.00  0.00      P1    
ATOM   1744  HE2 MET P 143      32.539   0.202  -2.864  1.00  0.00      P1    
ATOM   1745  HE3 MET P 143      34.180   0.652  -2.409  1.00  0.00      P1    
ATOM   1746  C   MET P 143      29.598  -0.619   1.147  1.00  0.00      P1   C
ATOM   1747  O   MET P 143      28.872  -1.570   0.942  1.00  0.00      P1   O
ATOM   1748  N   VAL P 144      29.100   0.599   1.496  1.00  0.00      P1   N
ATOM   1749  HN  VAL P 144      29.720   1.346   1.722  1.00  0.00      P1    
ATOM   1750  CA  VAL P 144      27.678   0.846   1.496  1.00  0.00      P1   C
ATOM   1751  HA  VAL P 144      27.143  -0.010   1.880  1.00  0.00      P1    
ATOM   1752  CB  VAL P 144      27.378   2.139   2.184  1.00  0.00      P1   C
ATOM   1753  HB  VAL P 144      27.928   2.984   1.716  1.00  0.00      P1    
ATOM   1754  CG1 VAL P 144      25.874   2.485   2.260  1.00  0.00      P1   C
ATOM   1755 HG11 VAL P 144      25.351   2.346   1.290  1.00  0.00      P1    
ATOM   1756 HG12 VAL P 144      25.407   1.791   2.991  1.00  0.00      P1    
ATOM   1757 HG13 VAL P 144      25.716   3.486   2.716  1.00  0.00      P1    
ATOM   1758  CG2 VAL P 144      27.889   2.119   3.682  1.00  0.00      P1   C
ATOM   1759 HG21 VAL P 144      28.044   3.135   4.103  1.00  0.00      P1    
ATOM   1760 HG22 VAL P 144      27.089   1.575   4.229  1.00  0.00      P1    
ATOM   1761 HG23 VAL P 144      28.874   1.612   3.762  1.00  0.00      P1    
ATOM   1762  C   VAL P 144      27.213   1.005   0.037  1.00  0.00      P1   C
ATOM   1763  O   VAL P 144      27.788   1.783  -0.727  1.00  0.00      P1   O
ATOM   1764  N   LEU P 145      26.238   0.206  -0.415  1.00  0.00      P1   N
ATOM   1765  HN  LEU P 145      25.884  -0.440   0.258  1.00  0.00      P1    
ATOM   1766  CA  LEU P 145      25.918   0.103  -1.821  1.00  0.00      P1   C
ATOM   1767  HA  LEU P 145      26.235   1.052  -2.226  1.00  0.00      P1    
ATOM   1768  CB  LEU P 145      26.569  -1.132  -2.434  1.00  0.00      P1   C
ATOM   1769  HB1 LEU P 145      26.374  -2.115  -1.956  1.00  0.00      P1    
ATOM   1770  HB2 LEU P 145      26.192  -1.229  -3.475  1.00  0.00      P1    
ATOM   1771  CG  LEU P 145      28.129  -1.054  -2.513  1.00  0.00      P1   C
ATOM   1772  HG  LEU P 145      28.398  -0.770  -1.473  1.00  0.00      P1    
ATOM   1773  CD1 LEU P 145      28.767  -2.401  -2.790  1.00  0.00      P1   C
ATOM   1774 HD11 LEU P 145      28.645  -2.710  -3.850  1.00  0.00      P1    
ATOM   1775 HD12 LEU P 145      29.851  -2.231  -2.620  1.00  0.00      P1    
ATOM   1776 HD13 LEU P 145      28.386  -3.246  -2.178  1.00  0.00      P1    
ATOM   1777  CD2 LEU P 145      28.463   0.031  -3.491  1.00  0.00      P1   C
ATOM   1778 HD21 LEU P 145      28.075  -0.199  -4.506  1.00  0.00      P1    
ATOM   1779 HD22 LEU P 145      27.923   0.934  -3.135  1.00  0.00      P1    
ATOM   1780 HD23 LEU P 145      29.563   0.173  -3.424  1.00  0.00      P1    
ATOM   1781  C   LEU P 145      24.401   0.044  -1.933  1.00  0.00      P1   C
ATOM   1782  O   LEU P 145      23.630   0.997  -2.130  1.00  0.00      P1   O
ATOM   1783  N   GLY P 146      23.844  -1.192  -1.889  1.00  0.00      P1   N
ATOM   1784  HN  GLY P 146      24.440  -1.935  -2.183  1.00  0.00      P1    
ATOM   1785  CA  GLY P 146      22.386  -1.474  -1.821  1.00  0.00      P1   C
ATOM   1786  HA1 GLY P 146      21.881  -0.922  -2.600  1.00  0.00      P1    
ATOM   1787  HA2 GLY P 146      22.062  -1.049  -0.882  1.00  0.00      P1    
ATOM   1788  C   GLY P 146      22.071  -2.936  -2.074  1.00  0.00      P1   C
ATOM   1789  O   GLY P 146      22.866  -3.788  -2.433  1.00  0.00      P1   O
ATOM   1790  N   ARG P 147      20.759  -3.334  -1.824  1.00  0.00      P1   N
ATOM   1791  HN  ARG P 147      20.097  -2.718  -1.404  1.00  0.00      P1    
ATOM   1792  CA  ARG P 147      20.215  -4.663  -2.088  1.00  0.00      P1   C
ATOM   1793  HA  ARG P 147      20.971  -5.403  -2.303  1.00  0.00      P1    
ATOM   1794  CB  ARG P 147      19.666  -5.156  -0.683  1.00  0.00      P1   C
ATOM   1795  HB1 ARG P 147      18.842  -4.488  -0.350  1.00  0.00      P1    
ATOM   1796  HB2 ARG P 147      19.112  -6.118  -0.726  1.00  0.00      P1    
ATOM   1797  CG  ARG P 147      20.761  -5.287   0.405  1.00  0.00      P1   C
ATOM   1798  HG1 ARG P 147      21.203  -4.287   0.598  1.00  0.00      P1    
ATOM   1799  HG2 ARG P 147      20.221  -5.577   1.333  1.00  0.00      P1    
ATOM   1800  CD  ARG P 147      21.841  -6.365   0.260  1.00  0.00      P1   C
ATOM   1801  HD1 ARG P 147      21.388  -7.299  -0.135  1.00  0.00      P1    
ATOM   1802  HD2 ARG P 147      22.710  -5.922  -0.272  1.00  0.00      P1    
ATOM   1803  NE  ARG P 147      22.313  -6.660   1.714  1.00  0.00      P1   N
ATOM   1804  HE  ARG P 147      23.169  -6.238   2.013  1.00  0.00      P1    
ATOM   1805  CZ  ARG P 147      21.648  -7.486   2.546  1.00  0.00      P1   C
ATOM   1806  NH1 ARG P 147      20.579  -8.114   2.160  1.00  0.00      P1   N
ATOM   1807 HH11 ARG P 147      20.258  -8.903   2.685  1.00  0.00      P1    
ATOM   1808 HH12 ARG P 147      20.125  -7.968   1.281  1.00  0.00      P1    
ATOM   1809  NH2 ARG P 147      22.067  -7.872   3.731  1.00  0.00      P1   N
ATOM   1810 HH21 ARG P 147      21.517  -8.585   4.165  1.00  0.00      P1    
ATOM   1811 HH22 ARG P 147      23.030  -7.709   3.945  1.00  0.00      P1    
ATOM   1812  C   ARG P 147      19.077  -4.759  -3.093  1.00  0.00      P1   C
ATOM   1813  O   ARG P 147      18.417  -5.841  -3.319  1.00  0.00      P1   O
ATOM   1814  N   GLN P 148      18.838  -3.606  -3.779  1.00  0.00      P1   N
ATOM   1815  HN  GLN P 148      19.314  -2.748  -3.604  1.00  0.00      P1    
ATOM   1816  CA  GLN P 148      17.993  -3.442  -4.898  1.00  0.00      P1   C
ATOM   1817  HA  GLN P 148      17.086  -3.968  -4.640  1.00  0.00      P1    
ATOM   1818  CB  GLN P 148      17.388  -1.995  -5.280  1.00  0.00      P1   C
ATOM   1819  HB1 GLN P 148      16.497  -1.698  -4.686  1.00  0.00      P1    
ATOM   1820  HB2 GLN P 148      18.163  -1.237  -5.034  1.00  0.00      P1    
ATOM   1821  CG  GLN P 148      16.878  -1.873  -6.747  1.00  0.00      P1   C
ATOM   1822  HG1 GLN P 148      17.805  -1.938  -7.356  1.00  0.00      P1    
ATOM   1823  HG2 GLN P 148      16.255  -2.742  -7.047  1.00  0.00      P1    
ATOM   1824  CD  GLN P 148      16.249  -0.550  -7.152  1.00  0.00      P1   C
ATOM   1825  OE1 GLN P 148      15.021  -0.493  -7.211  1.00  0.00      P1   O
ATOM   1826  NE2 GLN P 148      17.010   0.531  -7.066  1.00  0.00      P1   N
ATOM   1827 HE21 GLN P 148      16.605   1.385  -7.392  1.00  0.00      P1    
ATOM   1828 HE22 GLN P 148      17.967   0.447  -6.788  1.00  0.00      P1    
ATOM   1829  C   GLN P 148      18.590  -4.073  -6.164  1.00  0.00      P1   C
ATOM   1830  O   GLN P 148      18.019  -4.987  -6.774  1.00  0.00      P1   O
ATOM   1831  N   GLY P 149      19.742  -3.536  -6.633  1.00  0.00      P1   N
ATOM   1832  HN  GLY P 149      19.993  -2.705  -6.143  1.00  0.00      P1    
ATOM   1833  CA  GLY P 149      20.577  -3.994  -7.741  1.00  0.00      P1   C
ATOM   1834  HA1 GLY P 149      21.465  -3.380  -7.776  1.00  0.00      P1    
ATOM   1835  HA2 GLY P 149      20.040  -3.834  -8.665  1.00  0.00      P1    
ATOM   1836  C   GLY P 149      20.890  -5.406  -7.713  1.00  0.00      P1   C
ATOM   1837  O   GLY P 149      20.386  -6.022  -8.670  1.00  0.00      P1   O
ATOM   1838  N   PRO P 150      21.589  -5.973  -6.711  1.00  0.00      P1   N
ATOM   1839  CD  PRO P 150      22.450  -5.091  -5.839  1.00  0.00      P1   C
ATOM   1840  HD1 PRO P 150      21.897  -4.689  -4.963  1.00  0.00      P1    
ATOM   1841  HD2 PRO P 150      22.821  -4.163  -6.324  1.00  0.00      P1    
ATOM   1842  CA  PRO P 150      22.068  -7.321  -6.853  1.00  0.00      P1   C
ATOM   1843  HA  PRO P 150      22.614  -7.370  -7.784  1.00  0.00      P1    
ATOM   1844  CB  PRO P 150      23.087  -7.387  -5.613  1.00  0.00      P1   C
ATOM   1845  HB1 PRO P 150      23.830  -8.181  -5.841  1.00  0.00      P1    
ATOM   1846  HB2 PRO P 150      22.602  -7.802  -4.704  1.00  0.00      P1    
ATOM   1847  CG  PRO P 150      23.614  -5.988  -5.376  1.00  0.00      P1   C
ATOM   1848  HG1 PRO P 150      24.477  -5.874  -6.066  1.00  0.00      P1    
ATOM   1849  HG2 PRO P 150      23.908  -5.686  -4.348  1.00  0.00      P1    
ATOM   1850  C   PRO P 150      20.996  -8.304  -6.917  1.00  0.00      P1   C
ATOM   1851  O   PRO P 150      21.149  -9.283  -7.702  1.00  0.00      P1   O
ATOM   1852  N   THR P 151      19.980  -8.245  -6.076  1.00  0.00      P1   N
ATOM   1853  HN  THR P 151      20.008  -7.598  -5.318  1.00  0.00      P1    
ATOM   1854  CA  THR P 151      18.815  -9.146  -6.014  1.00  0.00      P1   C
ATOM   1855  HA  THR P 151      19.263 -10.129  -5.999  1.00  0.00      P1    
ATOM   1856  CB  THR P 151      18.162  -8.932  -4.677  1.00  0.00      P1   C
ATOM   1857  HB  THR P 151      17.469  -8.064  -4.659  1.00  0.00      P1    
ATOM   1858  OG1 THR P 151      19.136  -8.652  -3.689  1.00  0.00      P1   O
ATOM   1859  HG1 THR P 151      18.881  -7.738  -3.549  1.00  0.00      P1    
ATOM   1860  CG2 THR P 151      17.449 -10.255  -4.236  1.00  0.00      P1   C
ATOM   1861 HG21 THR P 151      16.893 -10.641  -5.118  1.00  0.00      P1    
ATOM   1862 HG22 THR P 151      17.948 -11.112  -3.735  1.00  0.00      P1    
ATOM   1863 HG23 THR P 151      16.725  -9.968  -3.443  1.00  0.00      P1    
ATOM   1864  C   THR P 151      17.863  -9.093  -7.156  1.00  0.00      P1   C
ATOM   1865  O   THR P 151      17.408 -10.093  -7.675  1.00  0.00      P1   O
ATOM   1866  N   VAL P 152      17.607  -7.875  -7.742  1.00  0.00      P1   N
ATOM   1867  HN  VAL P 152      17.908  -7.039  -7.290  1.00  0.00      P1    
ATOM   1868  CA  VAL P 152      16.869  -7.839  -8.909  1.00  0.00      P1   C
ATOM   1869  HA  VAL P 152      15.895  -8.296  -8.813  1.00  0.00      P1    
ATOM   1870  CB  VAL P 152      16.426  -6.350  -9.187  1.00  0.00      P1   C
ATOM   1871  HB  VAL P 152      17.272  -5.641  -9.067  1.00  0.00      P1    
ATOM   1872  CG1 VAL P 152      15.872  -6.183 -10.567  1.00  0.00      P1   C
ATOM   1873 HG11 VAL P 152      15.607  -5.118 -10.741  1.00  0.00      P1    
ATOM   1874 HG12 VAL P 152      16.693  -6.343 -11.299  1.00  0.00      P1    
ATOM   1875 HG13 VAL P 152      15.057  -6.885 -10.843  1.00  0.00      P1    
ATOM   1876  CG2 VAL P 152      15.368  -6.035  -8.098  1.00  0.00      P1   C
ATOM   1877 HG21 VAL P 152      15.015  -5.059  -8.497  1.00  0.00      P1    
ATOM   1878 HG22 VAL P 152      14.545  -6.781  -8.121  1.00  0.00      P1    
ATOM   1879 HG23 VAL P 152      15.654  -5.949  -7.028  1.00  0.00      P1    
ATOM   1880  C   VAL P 152      17.554  -8.494 -10.031  1.00  0.00      P1   C
ATOM   1881  O   VAL P 152      16.901  -9.186 -10.813  1.00  0.00      P1   O
ATOM   1882  N   GLN P 153      18.873  -8.300 -10.138  1.00  0.00      P1   N
ATOM   1883  HN  GLN P 153      19.394  -7.755  -9.485  1.00  0.00      P1    
ATOM   1884  CA  GLN P 153      19.669  -8.875 -11.211  1.00  0.00      P1   C
ATOM   1885  HA  GLN P 153      19.080  -8.920 -12.115  1.00  0.00      P1    
ATOM   1886  CB  GLN P 153      20.942  -8.062 -11.592  1.00  0.00      P1   C
ATOM   1887  HB1 GLN P 153      20.598  -7.110 -12.051  1.00  0.00      P1    
ATOM   1888  HB2 GLN P 153      21.516  -7.705 -10.711  1.00  0.00      P1    
ATOM   1889  CG  GLN P 153      22.026  -8.787 -12.567  1.00  0.00      P1   C
ATOM   1890  HG1 GLN P 153      22.313  -9.747 -12.089  1.00  0.00      P1    
ATOM   1891  HG2 GLN P 153      21.468  -9.016 -13.500  1.00  0.00      P1    
ATOM   1892  CD  GLN P 153      23.259  -7.987 -12.862  1.00  0.00      P1   C
ATOM   1893  OE1 GLN P 153      24.128  -7.729 -12.012  1.00  0.00      P1   O
ATOM   1894  NE2 GLN P 153      23.484  -7.696 -14.205  1.00  0.00      P1   N
ATOM   1895 HE21 GLN P 153      24.239  -7.164 -14.589  1.00  0.00      P1    
ATOM   1896 HE22 GLN P 153      22.802  -8.088 -14.823  1.00  0.00      P1    
ATOM   1897  C   GLN P 153      19.952 -10.357 -11.082  1.00  0.00      P1   C
ATOM   1898  O   GLN P 153      19.818 -11.181 -11.992  1.00  0.00      P1   O
ATOM   1899  N   ILE P 154      20.274 -10.784  -9.811  1.00  0.00      P1   N
ATOM   1900  HN  ILE P 154      20.486 -10.076  -9.143  1.00  0.00      P1    
ATOM   1901  CA  ILE P 154      20.398 -12.247  -9.554  1.00  0.00      P1   C
ATOM   1902  HA  ILE P 154      21.051 -12.684 -10.296  1.00  0.00      P1    
ATOM   1903  CB  ILE P 154      21.017 -12.403  -8.125  1.00  0.00      P1   C
ATOM   1904  HB  ILE P 154      20.468 -11.628  -7.549  1.00  0.00      P1    
ATOM   1905  CG2 ILE P 154      20.766 -13.877  -7.639  1.00  0.00      P1   C
ATOM   1906 HG21 ILE P 154      21.432 -14.143  -6.790  1.00  0.00      P1    
ATOM   1907 HG22 ILE P 154      19.741 -14.075  -7.259  1.00  0.00      P1    
ATOM   1908 HG23 ILE P 154      21.076 -14.661  -8.362  1.00  0.00      P1    
ATOM   1909  CG1 ILE P 154      22.558 -12.078  -8.099  1.00  0.00      P1   C
ATOM   1910 HG11 ILE P 154      22.985 -13.012  -8.523  1.00  0.00      P1    
ATOM   1911 HG12 ILE P 154      22.731 -11.136  -8.661  1.00  0.00      P1    
ATOM   1912  CD  ILE P 154      23.057 -11.871  -6.673  1.00  0.00      P1   C
ATOM   1913  HD1 ILE P 154      22.338 -11.265  -6.081  1.00  0.00      P1    
ATOM   1914  HD2 ILE P 154      23.082 -12.778  -6.031  1.00  0.00      P1    
ATOM   1915  HD3 ILE P 154      23.987 -11.265  -6.713  1.00  0.00      P1    
ATOM   1916  C   ILE P 154      19.076 -13.071  -9.654  1.00  0.00      P1   C
ATOM   1917  O   ILE P 154      18.990 -14.124 -10.252  1.00  0.00      P1   O
ATOM   1918  N   GLY P 155      17.982 -12.426  -9.175  1.00  0.00      P1   N
ATOM   1919  HN  GLY P 155      17.983 -11.634  -8.570  1.00  0.00      P1    
ATOM   1920  CA  GLY P 155      16.730 -13.123  -9.271  1.00  0.00      P1   C
ATOM   1921  HA1 GLY P 155      15.955 -12.638  -8.696  1.00  0.00      P1    
ATOM   1922  HA2 GLY P 155      16.753 -14.181  -9.057  1.00  0.00      P1    
ATOM   1923  C   GLY P 155      16.253 -13.036 -10.746  1.00  0.00      P1   C
ATOM   1924  O   GLY P 155      15.646 -13.988 -11.234  1.00  0.00      P1   O
ATOM   1925  N   GLY P 156      16.748 -11.999 -11.507  1.00  0.00      P1   N
ATOM   1926  HN  GLY P 156      17.367 -11.328 -11.105  1.00  0.00      P1    
ATOM   1927  CA  GLY P 156      16.346 -11.824 -12.968  1.00  0.00      P1   C
ATOM   1928  HA1 GLY P 156      16.577 -10.832 -13.325  1.00  0.00      P1    
ATOM   1929  HA2 GLY P 156      15.284 -12.008 -13.030  1.00  0.00      P1    
ATOM   1930  C   GLY P 156      17.019 -12.823 -13.911  1.00  0.00      P1   C
ATOM   1931  O   GLY P 156      16.424 -13.390 -14.835  1.00  0.00      P1   O
ATOM   1932  N   ASN P 157      18.275 -13.047 -13.685  1.00  0.00      P1   N
ATOM   1933  HN  ASN P 157      18.716 -12.461 -13.009  1.00  0.00      P1    
ATOM   1934  CA  ASN P 157      19.036 -14.079 -14.286  1.00  0.00      P1   C
ATOM   1935  HA  ASN P 157      19.012 -13.950 -15.358  1.00  0.00      P1    
ATOM   1936  CB  ASN P 157      20.560 -13.933 -13.863  1.00  0.00      P1   C
ATOM   1937  HB1 ASN P 157      20.670 -13.840 -12.761  1.00  0.00      P1    
ATOM   1938  HB2 ASN P 157      21.145 -14.852 -14.080  1.00  0.00      P1    
ATOM   1939  CG  ASN P 157      21.321 -12.788 -14.675  1.00  0.00      P1   C
ATOM   1940  OD1 ASN P 157      22.300 -13.093 -15.344  1.00  0.00      P1   O
ATOM   1941  ND2 ASN P 157      20.785 -11.564 -14.568  1.00  0.00      P1   N
ATOM   1942 HD21 ASN P 157      21.227 -10.826 -15.079  1.00  0.00      P1    
ATOM   1943 HD22 ASN P 157      20.200 -11.352 -13.785  1.00  0.00      P1    
ATOM   1944  C   ASN P 157      18.595 -15.484 -14.053  1.00  0.00      P1   C
ATOM   1945  O   ASN P 157      18.430 -16.207 -14.984  1.00  0.00      P1   O
ATOM   1946  N   ILE P 158      18.263 -15.829 -12.773  1.00  0.00      P1   N
ATOM   1947  HN  ILE P 158      18.397 -15.206 -12.007  1.00  0.00      P1    
ATOM   1948  CA  ILE P 158      17.516 -17.110 -12.521  1.00  0.00      P1   C
ATOM   1949  HA  ILE P 158      18.127 -17.865 -12.993  1.00  0.00      P1    
ATOM   1950  CB  ILE P 158      17.440 -17.365 -10.990  1.00  0.00      P1   C
ATOM   1951  HB  ILE P 158      16.999 -16.478 -10.486  1.00  0.00      P1    
ATOM   1952  CG2 ILE P 158      16.499 -18.614 -10.649  1.00  0.00      P1   C
ATOM   1953 HG21 ILE P 158      16.716 -18.881  -9.592  1.00  0.00      P1    
ATOM   1954 HG22 ILE P 158      15.410 -18.393 -10.655  1.00  0.00      P1    
ATOM   1955 HG23 ILE P 158      16.747 -19.384 -11.411  1.00  0.00      P1    
ATOM   1956  CG1 ILE P 158      18.917 -17.402 -10.454  1.00  0.00      P1   C
ATOM   1957 HG11 ILE P 158      19.251 -18.407 -10.788  1.00  0.00      P1    
ATOM   1958 HG12 ILE P 158      19.489 -16.610 -10.983  1.00  0.00      P1    
ATOM   1959  CD  ILE P 158      19.107 -17.371  -8.928  1.00  0.00      P1   C
ATOM   1960  HD1 ILE P 158      20.080 -17.794  -8.598  1.00  0.00      P1    
ATOM   1961  HD2 ILE P 158      18.722 -16.403  -8.543  1.00  0.00      P1    
ATOM   1962  HD3 ILE P 158      18.392 -18.155  -8.598  1.00  0.00      P1    
ATOM   1963  C   ILE P 158      16.181 -17.201 -13.125  1.00  0.00      P1   C
ATOM   1964  O   ILE P 158      15.758 -18.302 -13.571  1.00  0.00      P1   O
ATOM   1965  N   GLY P 159      15.524 -16.056 -13.279  1.00  0.00      P1   N
ATOM   1966  HN  GLY P 159      15.840 -15.220 -12.837  1.00  0.00      P1    
ATOM   1967  CA  GLY P 159      14.253 -15.945 -13.989  1.00  0.00      P1   C
ATOM   1968  HA1 GLY P 159      14.064 -14.886 -13.895  1.00  0.00      P1    
ATOM   1969  HA2 GLY P 159      13.467 -16.460 -13.456  1.00  0.00      P1    
ATOM   1970  C   GLY P 159      14.242 -16.385 -15.473  1.00  0.00      P1   C
ATOM   1971  O   GLY P 159      13.440 -17.164 -15.917  1.00  0.00      P1   O
ATOM   1972  N   ARG P 160      15.188 -15.770 -16.161  1.00  0.00      P1   N
ATOM   1973  HN  ARG P 160      15.698 -15.021 -15.747  1.00  0.00      P1    
ATOM   1974  CA  ARG P 160      15.585 -16.122 -17.504  1.00  0.00      P1   C
ATOM   1975  HA  ARG P 160      14.696 -16.033 -18.111  1.00  0.00      P1    
ATOM   1976  CB  ARG P 160      16.572 -15.060 -18.138  1.00  0.00      P1   C
ATOM   1977  HB1 ARG P 160      16.115 -14.066 -18.331  1.00  0.00      P1    
ATOM   1978  HB2 ARG P 160      17.262 -14.861 -17.291  1.00  0.00      P1    
ATOM   1979  CG  ARG P 160      17.412 -15.506 -19.353  1.00  0.00      P1   C
ATOM   1980  HG1 ARG P 160      18.100 -14.697 -19.680  1.00  0.00      P1    
ATOM   1981  HG2 ARG P 160      18.146 -16.300 -19.097  1.00  0.00      P1    
ATOM   1982  CD  ARG P 160      16.561 -15.772 -20.637  1.00  0.00      P1   C
ATOM   1983  HD1 ARG P 160      15.756 -16.506 -20.420  1.00  0.00      P1    
ATOM   1984  HD2 ARG P 160      16.117 -14.824 -21.008  1.00  0.00      P1    
ATOM   1985  NE  ARG P 160      17.298 -16.403 -21.780  1.00  0.00      P1   N
ATOM   1986  HE  ARG P 160      17.668 -17.280 -21.473  1.00  0.00      P1    
ATOM   1987  CZ  ARG P 160      17.012 -16.286 -23.037  1.00  0.00      P1   C
ATOM   1988  NH1 ARG P 160      16.548 -15.148 -23.476  1.00  0.00      P1   N
ATOM   1989 HH11 ARG P 160      16.560 -15.100 -24.475  1.00  0.00      P1    
ATOM   1990 HH12 ARG P 160      16.466 -14.349 -22.881  1.00  0.00      P1    
ATOM   1991  NH2 ARG P 160      17.255 -17.252 -23.975  1.00  0.00      P1   N
ATOM   1992 HH21 ARG P 160      16.860 -16.952 -24.843  1.00  0.00      P1    
ATOM   1993 HH22 ARG P 160      17.476 -18.127 -23.543  1.00  0.00      P1    
ATOM   1994  C   ARG P 160      16.156 -17.526 -17.591  1.00  0.00      P1   C
ATOM   1995  O   ARG P 160      15.776 -18.261 -18.455  1.00  0.00      P1   O
ATOM   1996  N   MET P 161      16.989 -17.903 -16.645  1.00  0.00      P1   N
ATOM   1997  HN  MET P 161      17.411 -17.275 -15.996  1.00  0.00      P1    
ATOM   1998  CA  MET P 161      17.718 -19.189 -16.590  1.00  0.00      P1   C
ATOM   1999  HA  MET P 161      18.334 -19.188 -17.476  1.00  0.00      P1    
ATOM   2000  CB  MET P 161      18.647 -19.253 -15.392  1.00  0.00      P1   C
ATOM   2001  HB1 MET P 161      19.327 -18.377 -15.325  1.00  0.00      P1    
ATOM   2002  HB2 MET P 161      18.031 -19.123 -14.476  1.00  0.00      P1    
ATOM   2003  CG  MET P 161      19.606 -20.448 -15.336  1.00  0.00      P1   C
ATOM   2004  HG1 MET P 161      18.966 -21.323 -15.582  1.00  0.00      P1    
ATOM   2005  HG2 MET P 161      20.468 -20.278 -16.016  1.00  0.00      P1    
ATOM   2006  SD  MET P 161      20.409 -20.584 -13.660  1.00  0.00      P1   S
ATOM   2007  CE  MET P 161      18.936 -21.346 -12.884  1.00  0.00      P1   C
ATOM   2008  HE1 MET P 161      18.033 -20.811 -13.247  1.00  0.00      P1    
ATOM   2009  HE2 MET P 161      18.856 -22.449 -12.990  1.00  0.00      P1    
ATOM   2010  HE3 MET P 161      19.035 -21.179 -11.790  1.00  0.00      P1    
ATOM   2011  C   MET P 161      16.877 -20.461 -16.607  1.00  0.00      P1   C
ATOM   2012  O   MET P 161      17.088 -21.413 -17.429  1.00  0.00      P1   O
ATOM   2013  N   VAL P 162      15.726 -20.398 -15.907  1.00  0.00      P1   N
ATOM   2014  HN  VAL P 162      15.545 -19.583 -15.362  1.00  0.00      P1    
ATOM   2015  CA  VAL P 162      14.669 -21.451 -15.765  1.00  0.00      P1   C
ATOM   2016  HA  VAL P 162      15.182 -22.390 -15.617  1.00  0.00      P1    
ATOM   2017  CB  VAL P 162      13.622 -21.158 -14.732  1.00  0.00      P1   C
ATOM   2018  HB  VAL P 162      13.586 -20.050 -14.794  1.00  0.00      P1    
ATOM   2019  CG1 VAL P 162      12.190 -21.707 -15.094  1.00  0.00      P1   C
ATOM   2020 HG11 VAL P 162      11.502 -21.328 -14.307  1.00  0.00      P1    
ATOM   2021 HG12 VAL P 162      11.935 -21.163 -16.029  1.00  0.00      P1    
ATOM   2022 HG13 VAL P 162      12.129 -22.813 -15.180  1.00  0.00      P1    
ATOM   2023  CG2 VAL P 162      14.106 -21.604 -13.332  1.00  0.00      P1   C
ATOM   2024 HG21 VAL P 162      13.313 -21.490 -12.562  1.00  0.00      P1    
ATOM   2025 HG22 VAL P 162      14.291 -22.699 -13.299  1.00  0.00      P1    
ATOM   2026 HG23 VAL P 162      15.026 -21.114 -12.948  1.00  0.00      P1    
ATOM   2027  C   VAL P 162      14.074 -21.676 -17.139  1.00  0.00      P1   C
ATOM   2028  O   VAL P 162      13.740 -22.827 -17.541  1.00  0.00      P1   O
ATOM   2029  N   LEU P 163      13.888 -20.670 -18.009  1.00  0.00      P1   N
ATOM   2030  HN  LEU P 163      14.248 -19.751 -17.869  1.00  0.00      P1    
ATOM   2031  CA  LEU P 163      13.450 -20.946 -19.378  1.00  0.00      P1   C
ATOM   2032  HA  LEU P 163      12.517 -21.489 -19.342  1.00  0.00      P1    
ATOM   2033  CB  LEU P 163      13.141 -19.629 -20.168  1.00  0.00      P1   C
ATOM   2034  HB1 LEU P 163      12.219 -19.237 -19.687  1.00  0.00      P1    
ATOM   2035  HB2 LEU P 163      13.928 -18.851 -20.067  1.00  0.00      P1    
ATOM   2036  CG  LEU P 163      12.765 -19.893 -21.630  1.00  0.00      P1   C
ATOM   2037  HG  LEU P 163      12.560 -20.970 -21.812  1.00  0.00      P1    
ATOM   2038  CD1 LEU P 163      11.487 -19.113 -22.066  1.00  0.00      P1   C
ATOM   2039 HD11 LEU P 163      11.084 -19.444 -23.047  1.00  0.00      P1    
ATOM   2040 HD12 LEU P 163      10.667 -19.256 -21.331  1.00  0.00      P1    
ATOM   2041 HD13 LEU P 163      11.767 -18.040 -22.142  1.00  0.00      P1    
ATOM   2042  CD2 LEU P 163      13.873 -19.399 -22.532  1.00  0.00      P1   C
ATOM   2043 HD21 LEU P 163      14.724 -20.108 -22.622  1.00  0.00      P1    
ATOM   2044 HD22 LEU P 163      13.494 -19.296 -23.571  1.00  0.00      P1    
ATOM   2045 HD23 LEU P 163      14.314 -18.408 -22.293  1.00  0.00      P1    
ATOM   2046  C   LEU P 163      14.433 -21.747 -20.219  1.00  0.00      P1   C
ATOM   2047  O   LEU P 163      14.108 -22.775 -20.787  1.00  0.00      P1   O
ATOM   2048  N   ASP P 164      15.744 -21.311 -20.223  1.00  0.00      P1   N
ATOM   2049  HN  ASP P 164      15.930 -20.520 -19.646  1.00  0.00      P1    
ATOM   2050  CA  ASP P 164      16.836 -21.926 -21.016  1.00  0.00      P1   C
ATOM   2051  HA  ASP P 164      16.612 -21.942 -22.072  1.00  0.00      P1    
ATOM   2052  CB  ASP P 164      18.082 -20.994 -20.864  1.00  0.00      P1   C
ATOM   2053  HB1 ASP P 164      18.422 -20.970 -19.806  1.00  0.00      P1    
ATOM   2054  HB2 ASP P 164      18.888 -21.502 -21.436  1.00  0.00      P1    
ATOM   2055  CG  ASP P 164      17.905 -19.590 -21.494  1.00  0.00      P1   C
ATOM   2056  OD1 ASP P 164      18.548 -18.683 -21.016  1.00  0.00      P1   O
ATOM   2057  OD2 ASP P 164      17.308 -19.467 -22.591  1.00  0.00      P1   O
ATOM   2058  C   ASP P 164      17.088 -23.382 -20.659  1.00  0.00      P1   C
ATOM   2059  O   ASP P 164      17.268 -24.189 -21.524  1.00  0.00      P1   O
ATOM   2060  N   ILE P 165      17.137 -23.756 -19.348  1.00  0.00      P1   N
ATOM   2061  HN  ILE P 165      16.899 -23.090 -18.645  1.00  0.00      P1    
ATOM   2062  CA  ILE P 165      17.320 -25.080 -18.853  1.00  0.00      P1   C
ATOM   2063  HA  ILE P 165      18.177 -25.519 -19.343  1.00  0.00      P1    
ATOM   2064  CB  ILE P 165      17.841 -25.056 -17.356  1.00  0.00      P1   C
ATOM   2065  HB  ILE P 165      18.079 -26.132 -17.213  1.00  0.00      P1    
ATOM   2066  CG2 ILE P 165      19.094 -24.219 -17.198  1.00  0.00      P1   C
ATOM   2067 HG21 ILE P 165      19.731 -24.234 -18.108  1.00  0.00      P1    
ATOM   2068 HG22 ILE P 165      18.883 -23.145 -17.006  1.00  0.00      P1    
ATOM   2069 HG23 ILE P 165      19.522 -24.559 -16.230  1.00  0.00      P1    
ATOM   2070  CG1 ILE P 165      16.786 -24.605 -16.357  1.00  0.00      P1   C
ATOM   2071 HG11 ILE P 165      16.506 -23.582 -16.689  1.00  0.00      P1    
ATOM   2072 HG12 ILE P 165      15.867 -25.224 -16.438  1.00  0.00      P1    
ATOM   2073  CD  ILE P 165      17.190 -24.653 -14.809  1.00  0.00      P1   C
ATOM   2074  HD1 ILE P 165      17.645 -23.706 -14.447  1.00  0.00      P1    
ATOM   2075  HD2 ILE P 165      16.266 -24.699 -14.195  1.00  0.00      P1    
ATOM   2076  HD3 ILE P 165      17.984 -25.426 -14.723  1.00  0.00      P1    
ATOM   2077  C   ILE P 165      16.218 -26.152 -19.069  1.00  0.00      P1   C
ATOM   2078  O   ILE P 165      16.554 -27.254 -19.411  1.00  0.00      P1   O
ATOM   2079  N   PHE P 166      14.897 -25.755 -19.009  1.00  0.00      P1   N
ATOM   2080  HN  PHE P 166      14.639 -24.893 -18.580  1.00  0.00      P1    
ATOM   2081  CA  PHE P 166      13.817 -26.618 -19.208  1.00  0.00      P1   C
ATOM   2082  HA  PHE P 166      14.148 -27.626 -19.003  1.00  0.00      P1    
ATOM   2083  CB  PHE P 166      12.721 -26.406 -18.043  1.00  0.00      P1   C
ATOM   2084  HB1 PHE P 166      12.279 -25.398 -18.194  1.00  0.00      P1    
ATOM   2085  HB2 PHE P 166      11.955 -27.210 -18.070  1.00  0.00      P1    
ATOM   2086  CG  PHE P 166      13.236 -26.455 -16.680  1.00  0.00      P1   C
ATOM   2087  CD1 PHE P 166      12.682 -25.539 -15.718  1.00  0.00      P1   C
ATOM   2088  HD1 PHE P 166      11.998 -24.774 -16.056  1.00  0.00      P1    
ATOM   2089  CE1 PHE P 166      13.054 -25.603 -14.348  1.00  0.00      P1   C
ATOM   2090  HE1 PHE P 166      12.600 -24.884 -13.682  1.00  0.00      P1    
ATOM   2091  CZ  PHE P 166      14.013 -26.527 -13.945  1.00  0.00      P1   C
ATOM   2092  HZ  PHE P 166      14.287 -26.490 -12.901  1.00  0.00      P1    
ATOM   2093  CD2 PHE P 166      14.042 -27.441 -16.184  1.00  0.00      P1   C
ATOM   2094  HD2 PHE P 166      14.312 -28.241 -16.857  1.00  0.00      P1    
ATOM   2095  CE2 PHE P 166      14.471 -27.552 -14.874  1.00  0.00      P1   C
ATOM   2096  HE2 PHE P 166      15.205 -28.313 -14.656  1.00  0.00      P1    
ATOM   2097  C   PHE P 166      13.285 -26.528 -20.657  1.00  0.00      P1   C
ATOM   2098  O   PHE P 166      12.316 -27.198 -20.995  1.00  0.00      P1   O
ATOM   2099  N   ARG P 167      13.969 -25.768 -21.588  1.00  0.00      P1   N
ATOM   2100  HN  ARG P 167      14.689 -25.193 -21.207  1.00  0.00      P1    
ATOM   2101  CA  ARG P 167      13.750 -25.744 -23.015  1.00  0.00      P1   C
ATOM   2102  HA  ARG P 167      14.441 -25.010 -23.402  1.00  0.00      P1    
ATOM   2103  CB  ARG P 167      13.997 -27.114 -23.803  1.00  0.00      P1   C
ATOM   2104  HB1 ARG P 167      13.409 -27.830 -23.189  1.00  0.00      P1    
ATOM   2105  HB2 ARG P 167      13.433 -27.040 -24.757  1.00  0.00      P1    
ATOM   2106  CG  ARG P 167      15.397 -27.647 -23.927  1.00  0.00      P1   C
ATOM   2107  HG1 ARG P 167      15.210 -28.590 -24.484  1.00  0.00      P1    
ATOM   2108  HG2 ARG P 167      15.937 -26.932 -24.584  1.00  0.00      P1    
ATOM   2109  CD  ARG P 167      16.153 -27.854 -22.655  1.00  0.00      P1   C
ATOM   2110  HD1 ARG P 167      16.439 -26.833 -22.324  1.00  0.00      P1    
ATOM   2111  HD2 ARG P 167      15.466 -28.270 -21.888  1.00  0.00      P1    
ATOM   2112  NE  ARG P 167      17.368 -28.749 -22.971  1.00  0.00      P1   N
ATOM   2113  HE  ARG P 167      17.534 -29.180 -23.858  1.00  0.00      P1    
ATOM   2114  CZ  ARG P 167      18.423 -28.824 -22.082  1.00  0.00      P1   C
ATOM   2115  NH1 ARG P 167      18.440 -28.318 -20.899  1.00  0.00      P1   N
ATOM   2116 HH11 ARG P 167      19.229 -28.527 -20.321  1.00  0.00      P1    
ATOM   2117 HH12 ARG P 167      17.645 -27.863 -20.497  1.00  0.00      P1    
ATOM   2118  NH2 ARG P 167      19.496 -29.563 -22.346  1.00  0.00      P1   N
ATOM   2119 HH21 ARG P 167      20.024 -30.057 -21.655  1.00  0.00      P1    
ATOM   2120 HH22 ARG P 167      19.682 -29.862 -23.282  1.00  0.00      P1    
ATOM   2121  C   ARG P 167      12.346 -25.088 -23.455  1.00  0.00      P1   C
ATOM   2122  O   ARG P 167      11.831 -25.441 -24.510  1.00  0.00      P1   O
ATOM   2123  N   LEU P 168      11.773 -24.210 -22.648  1.00  0.00      P1   N
ATOM   2124  HN  LEU P 168      12.251 -24.196 -21.773  1.00  0.00      P1    
ATOM   2125  CA  LEU P 168      10.693 -23.349 -23.049  1.00  0.00      P1   C
ATOM   2126  HA  LEU P 168       9.917 -23.984 -23.449  1.00  0.00      P1    
ATOM   2127  CB  LEU P 168      10.013 -22.562 -21.866  1.00  0.00      P1   C
ATOM   2128  HB1 LEU P 168      10.822 -22.065 -21.290  1.00  0.00      P1    
ATOM   2129  HB2 LEU P 168       9.323 -21.777 -22.242  1.00  0.00      P1    
ATOM   2130  CG  LEU P 168       9.203 -23.514 -20.883  1.00  0.00      P1   C
ATOM   2131  HG  LEU P 168       9.519 -24.573 -20.993  1.00  0.00      P1    
ATOM   2132  CD1 LEU P 168       9.376 -22.987 -19.501  1.00  0.00      P1   C
ATOM   2133 HD11 LEU P 168       8.786 -23.657 -18.840  1.00  0.00      P1    
ATOM   2134 HD12 LEU P 168      10.430 -22.987 -19.149  1.00  0.00      P1    
ATOM   2135 HD13 LEU P 168       8.898 -21.985 -19.446  1.00  0.00      P1    
ATOM   2136  CD2 LEU P 168       7.775 -23.685 -21.331  1.00  0.00      P1   C
ATOM   2137 HD21 LEU P 168       7.218 -24.347 -20.633  1.00  0.00      P1    
ATOM   2138 HD22 LEU P 168       7.280 -22.695 -21.421  1.00  0.00      P1    
ATOM   2139 HD23 LEU P 168       7.795 -24.173 -22.329  1.00  0.00      P1    
ATOM   2140  C   LEU P 168      11.093 -22.359 -24.143  1.00  0.00      P1   C
ATOM   2141  O   LEU P 168      12.133 -21.694 -24.053  1.00  0.00      P1   O
ATOM   2142  N   LYS P 169      10.241 -22.167 -25.132  1.00  0.00      P1   N
ATOM   2143  HN  LYS P 169       9.323 -22.539 -25.245  1.00  0.00      P1    
ATOM   2144  CA  LYS P 169      10.595 -21.337 -26.263  1.00  0.00      P1   C
ATOM   2145  HA  LYS P 169      11.657 -21.148 -26.224  1.00  0.00      P1    
ATOM   2146  CB  LYS P 169      10.286 -22.130 -27.551  1.00  0.00      P1   C
ATOM   2147  HB1 LYS P 169      10.683 -21.642 -28.467  1.00  0.00      P1    
ATOM   2148  HB2 LYS P 169      10.795 -23.106 -27.405  1.00  0.00      P1    
ATOM   2149  CG  LYS P 169       8.822 -22.423 -27.812  1.00  0.00      P1   C
ATOM   2150  HG1 LYS P 169       8.270 -22.093 -26.906  1.00  0.00      P1    
ATOM   2151  HG2 LYS P 169       8.464 -21.862 -28.702  1.00  0.00      P1    
ATOM   2152  CD  LYS P 169       8.685 -23.862 -28.291  1.00  0.00      P1   C
ATOM   2153  HD1 LYS P 169       9.315 -24.041 -29.188  1.00  0.00      P1    
ATOM   2154  HD2 LYS P 169       9.180 -24.596 -27.620  1.00  0.00      P1    
ATOM   2155  CE  LYS P 169       7.227 -24.355 -28.613  1.00  0.00      P1   C
ATOM   2156  HE1 LYS P 169       6.728 -23.674 -29.335  1.00  0.00      P1    
ATOM   2157  HE2 LYS P 169       7.218 -25.437 -28.863  1.00  0.00      P1    
ATOM   2158  NZ  LYS P 169       6.427 -24.108 -27.513  1.00  0.00      P1   N
ATOM   2159  HZ1 LYS P 169       5.790 -24.874 -27.215  1.00  0.00      P1    
ATOM   2160  HZ2 LYS P 169       7.023 -23.961 -26.674  1.00  0.00      P1    
ATOM   2161  HZ3 LYS P 169       5.810 -23.274 -27.588  1.00  0.00      P1    
ATOM   2162  C   LYS P 169       9.737 -20.025 -26.249  1.00  0.00      P1   C
ATOM   2163  O   LYS P 169       8.875 -19.819 -25.324  1.00  0.00      P1   O
ATOM   2164  N   GLY P 170      10.081 -19.164 -27.209  1.00  0.00      P1   N
ATOM   2165  HN  GLY P 170      10.847 -19.404 -27.801  1.00  0.00      P1    
ATOM   2166  CA  GLY P 170       9.360 -17.884 -27.463  1.00  0.00      P1   C
ATOM   2167  HA1 GLY P 170       8.339 -18.096 -27.183  1.00  0.00      P1    
ATOM   2168  HA2 GLY P 170       9.612 -17.620 -28.480  1.00  0.00      P1    
ATOM   2169  C   GLY P 170       9.881 -16.731 -26.591  1.00  0.00      P1   C
ATOM   2170  O   GLY P 170      10.378 -16.991 -25.483  1.00  0.00      P1   O
ATOM   2171  N   ASP P 171       9.929 -15.490 -27.081  1.00  0.00      P1   N
ATOM   2172  HN  ASP P 171       9.466 -15.293 -27.942  1.00  0.00      P1    
ATOM   2173  CA  ASP P 171      10.389 -14.289 -26.425  1.00  0.00      P1   C
ATOM   2174  HA  ASP P 171      11.342 -14.604 -26.027  1.00  0.00      P1    
ATOM   2175  CB  ASP P 171      10.546 -13.071 -27.428  1.00  0.00      P1   C
ATOM   2176  HB1 ASP P 171       9.577 -13.067 -27.972  1.00  0.00      P1    
ATOM   2177  HB2 ASP P 171      10.564 -12.083 -26.921  1.00  0.00      P1    
ATOM   2178  CG  ASP P 171      11.673 -13.124 -28.425  1.00  0.00      P1   C
ATOM   2179  OD1 ASP P 171      11.678 -12.407 -29.439  1.00  0.00      P1   O
ATOM   2180  OD2 ASP P 171      12.628 -13.831 -28.095  1.00  0.00      P1   O
ATOM   2181  C   ASP P 171       9.466 -13.809 -25.256  1.00  0.00      P1   C
ATOM   2182  O   ASP P 171      10.024 -13.376 -24.271  1.00  0.00      P1   O
ATOM   2183  N   GLU P 172       8.110 -14.138 -25.329  1.00  0.00      P1   N
ATOM   2184  HN  GLU P 172       7.732 -14.465 -26.191  1.00  0.00      P1    
ATOM   2185  CA  GLU P 172       7.153 -13.858 -24.262  1.00  0.00      P1   C
ATOM   2186  HA  GLU P 172       7.107 -12.828 -23.940  1.00  0.00      P1    
ATOM   2187  CB  GLU P 172       5.697 -14.408 -24.625  1.00  0.00      P1   C
ATOM   2188  HB1 GLU P 172       5.672 -15.479 -24.919  1.00  0.00      P1    
ATOM   2189  HB2 GLU P 172       5.175 -14.080 -23.701  1.00  0.00      P1    
ATOM   2190  CG  GLU P 172       5.113 -13.664 -25.815  1.00  0.00      P1   C
ATOM   2191  HG1 GLU P 172       5.630 -14.111 -26.691  1.00  0.00      P1    
ATOM   2192  HG2 GLU P 172       4.008 -13.703 -25.924  1.00  0.00      P1    
ATOM   2193  CD  GLU P 172       5.442 -12.105 -25.981  1.00  0.00      P1   C
ATOM   2194  OE1 GLU P 172       4.648 -11.400 -25.301  1.00  0.00      P1   O
ATOM   2195  OE2 GLU P 172       6.241 -11.738 -26.893  1.00  0.00      P1   O
ATOM   2196  C   GLU P 172       7.563 -14.565 -23.027  1.00  0.00      P1   C
ATOM   2197  O   GLU P 172       7.634 -14.054 -21.911  1.00  0.00      P1   O
ATOM   2198  N   ALA P 173       7.841 -15.862 -23.076  1.00  0.00      P1   N
ATOM   2199  HN  ALA P 173       8.078 -16.324 -23.927  1.00  0.00      P1    
ATOM   2200  CA  ALA P 173       8.100 -16.690 -21.897  1.00  0.00      P1   C
ATOM   2201  HA  ALA P 173       7.301 -16.517 -21.191  1.00  0.00      P1    
ATOM   2202  CB  ALA P 173       8.291 -18.192 -22.254  1.00  0.00      P1   C
ATOM   2203  HB1 ALA P 173       9.106 -18.351 -22.992  1.00  0.00      P1    
ATOM   2204  HB2 ALA P 173       8.480 -18.765 -21.321  1.00  0.00      P1    
ATOM   2205  HB3 ALA P 173       7.329 -18.506 -22.712  1.00  0.00      P1    
ATOM   2206  C   ALA P 173       9.372 -16.177 -21.162  1.00  0.00      P1   C
ATOM   2207  O   ALA P 173       9.464 -15.904 -19.953  1.00  0.00      P1   O
ATOM   2208  N   ARG P 174      10.456 -15.876 -21.962  1.00  0.00      P1   N
ATOM   2209  HN  ARG P 174      10.379 -15.972 -22.951  1.00  0.00      P1    
ATOM   2210  CA  ARG P 174      11.681 -15.287 -21.447  1.00  0.00      P1   C
ATOM   2211  HA  ARG P 174      11.934 -16.055 -20.731  1.00  0.00      P1    
ATOM   2212  CB  ARG P 174      12.970 -15.492 -22.330  1.00  0.00      P1   C
ATOM   2213  HB1 ARG P 174      13.807 -15.105 -21.710  1.00  0.00      P1    
ATOM   2214  HB2 ARG P 174      13.114 -16.576 -22.526  1.00  0.00      P1    
ATOM   2215  CG  ARG P 174      12.940 -14.813 -23.683  1.00  0.00      P1   C
ATOM   2216  HG1 ARG P 174      13.649 -15.396 -24.309  1.00  0.00      P1    
ATOM   2217  HG2 ARG P 174      11.916 -14.913 -24.103  1.00  0.00      P1    
ATOM   2218  CD  ARG P 174      13.319 -13.367 -23.875  1.00  0.00      P1   C
ATOM   2219  HD1 ARG P 174      12.572 -12.643 -23.486  1.00  0.00      P1    
ATOM   2220  HD2 ARG P 174      14.312 -13.220 -23.397  1.00  0.00      P1    
ATOM   2221  NE  ARG P 174      13.546 -13.138 -25.273  1.00  0.00      P1   N
ATOM   2222  HE  ARG P 174      13.048 -13.659 -25.966  1.00  0.00      P1    
ATOM   2223  CZ  ARG P 174      14.334 -12.174 -25.787  1.00  0.00      P1   C
ATOM   2224  NH1 ARG P 174      14.795 -11.191 -25.146  1.00  0.00      P1   N
ATOM   2225 HH11 ARG P 174      15.365 -10.489 -25.574  1.00  0.00      P1    
ATOM   2226 HH12 ARG P 174      14.987 -11.325 -24.174  1.00  0.00      P1    
ATOM   2227  NH2 ARG P 174      14.524 -12.321 -27.059  1.00  0.00      P1   N
ATOM   2228 HH21 ARG P 174      15.036 -11.573 -27.480  1.00  0.00      P1    
ATOM   2229 HH22 ARG P 174      13.906 -12.971 -27.503  1.00  0.00      P1    
ATOM   2230  C   ARG P 174      11.544 -14.017 -20.761  1.00  0.00      P1   C
ATOM   2231  O   ARG P 174      12.098 -13.774 -19.704  1.00  0.00      P1   O
ATOM   2232  N   HSE P 175      10.790 -13.035 -21.371  1.00  0.00      P1   N
ATOM   2233  HN  HSE P 175      10.397 -13.081 -22.286  1.00  0.00      P1    
ATOM   2234  CA  HSE P 175      10.524 -11.826 -20.669  1.00  0.00      P1   C
ATOM   2235  HA  HSE P 175      11.457 -11.424 -20.302  1.00  0.00      P1    
ATOM   2236  CB  HSE P 175       9.829 -10.851 -21.646  1.00  0.00      P1   C
ATOM   2237  HB1 HSE P 175       9.015 -11.330 -22.231  1.00  0.00      P1    
ATOM   2238  HB2 HSE P 175       9.458  -9.914 -21.177  1.00  0.00      P1    
ATOM   2239  ND1 HSE P 175      11.994  -9.721 -22.532  1.00  0.00      P1   N
ATOM   2240  CG  HSE P 175      10.775 -10.309 -22.774  1.00  0.00      P1   C
ATOM   2241  CE1 HSE P 175      12.428  -9.318 -23.677  1.00  0.00      P1   C
ATOM   2242  HE1 HSE P 175      13.264  -8.646 -23.871  1.00  0.00      P1    
ATOM   2243  NE2 HSE P 175      11.530  -9.633 -24.658  1.00  0.00      P1   N
ATOM   2244  HE2 HSE P 175      11.560  -9.447 -25.640  1.00  0.00      P1    
ATOM   2245  CD2 HSE P 175      10.498 -10.275 -24.059  1.00  0.00      P1   C
ATOM   2246  HD2 HSE P 175       9.745 -10.791 -24.640  1.00  0.00      P1    
ATOM   2247  C   HSE P 175       9.678 -11.970 -19.453  1.00  0.00      P1   C
ATOM   2248  O   HSE P 175       9.905 -11.354 -18.409  1.00  0.00      P1   O
ATOM   2249  N   THR P 176       8.562 -12.736 -19.472  1.00  0.00      P1   N
ATOM   2250  HN  THR P 176       8.269 -13.065 -20.367  1.00  0.00      P1    
ATOM   2251  CA  THR P 176       7.675 -13.052 -18.361  1.00  0.00      P1   C
ATOM   2252  HA  THR P 176       7.198 -12.144 -18.025  1.00  0.00      P1    
ATOM   2253  CB  THR P 176       6.522 -14.008 -18.734  1.00  0.00      P1   C
ATOM   2254  HB  THR P 176       6.998 -14.966 -19.032  1.00  0.00      P1    
ATOM   2255  OG1 THR P 176       5.770 -13.411 -19.814  1.00  0.00      P1   O
ATOM   2256  HG1 THR P 176       6.333 -13.575 -20.574  1.00  0.00      P1    
ATOM   2257  CG2 THR P 176       5.635 -14.410 -17.566  1.00  0.00      P1   C
ATOM   2258 HG21 THR P 176       5.209 -13.470 -17.154  1.00  0.00      P1    
ATOM   2259 HG22 THR P 176       4.716 -15.000 -17.774  1.00  0.00      P1    
ATOM   2260 HG23 THR P 176       6.167 -14.953 -16.755  1.00  0.00      P1    
ATOM   2261  C   THR P 176       8.329 -13.623 -17.116  1.00  0.00      P1   C
ATOM   2262  O   THR P 176       8.215 -13.079 -16.025  1.00  0.00      P1   O
ATOM   2263  N   LEU P 177       9.071 -14.736 -17.247  1.00  0.00      P1   N
ATOM   2264  HN  LEU P 177       8.999 -15.317 -18.055  1.00  0.00      P1    
ATOM   2265  CA  LEU P 177       9.926 -15.217 -16.145  1.00  0.00      P1   C
ATOM   2266  HA  LEU P 177       9.275 -15.353 -15.294  1.00  0.00      P1    
ATOM   2267  CB  LEU P 177      10.476 -16.691 -16.451  1.00  0.00      P1   C
ATOM   2268  HB1 LEU P 177      11.285 -16.600 -17.207  1.00  0.00      P1    
ATOM   2269  HB2 LEU P 177      11.015 -17.191 -15.619  1.00  0.00      P1    
ATOM   2270  CG  LEU P 177       9.393 -17.774 -16.715  1.00  0.00      P1   C
ATOM   2271  HG  LEU P 177       8.986 -17.509 -17.714  1.00  0.00      P1    
ATOM   2272  CD1 LEU P 177      10.096 -19.107 -16.865  1.00  0.00      P1   C
ATOM   2273 HD11 LEU P 177      10.471 -19.478 -15.888  1.00  0.00      P1    
ATOM   2274 HD12 LEU P 177       9.272 -19.814 -17.101  1.00  0.00      P1    
ATOM   2275 HD13 LEU P 177      10.813 -18.994 -17.706  1.00  0.00      P1    
ATOM   2276  CD2 LEU P 177       8.262 -17.773 -15.673  1.00  0.00      P1   C
ATOM   2277 HD21 LEU P 177       7.637 -16.917 -16.008  1.00  0.00      P1    
ATOM   2278 HD22 LEU P 177       7.683 -18.718 -15.761  1.00  0.00      P1    
ATOM   2279 HD23 LEU P 177       8.510 -17.661 -14.596  1.00  0.00      P1    
ATOM   2280  C   LEU P 177      11.060 -14.243 -15.623  1.00  0.00      P1   C
ATOM   2281  O   LEU P 177      11.293 -14.008 -14.450  1.00  0.00      P1   O
ATOM   2282  N   LEU P 178      11.790 -13.584 -16.508  1.00  0.00      P1   N
ATOM   2283  HN  LEU P 178      11.689 -13.856 -17.461  1.00  0.00      P1    
ATOM   2284  CA  LEU P 178      12.877 -12.624 -16.215  1.00  0.00      P1   C
ATOM   2285  HA  LEU P 178      13.636 -13.062 -15.584  1.00  0.00      P1    
ATOM   2286  CB  LEU P 178      13.420 -12.040 -17.551  1.00  0.00      P1   C
ATOM   2287  HB1 LEU P 178      13.966 -12.881 -18.030  1.00  0.00      P1    
ATOM   2288  HB2 LEU P 178      12.518 -11.757 -18.134  1.00  0.00      P1    
ATOM   2289  CG  LEU P 178      14.325 -10.782 -17.525  1.00  0.00      P1   C
ATOM   2290  HG  LEU P 178      13.676  -9.946 -17.188  1.00  0.00      P1    
ATOM   2291  CD1 LEU P 178      15.627 -10.843 -16.814  1.00  0.00      P1   C
ATOM   2292 HD11 LEU P 178      16.150  -9.882 -17.008  1.00  0.00      P1    
ATOM   2293 HD12 LEU P 178      15.501 -10.890 -15.711  1.00  0.00      P1    
ATOM   2294 HD13 LEU P 178      16.227 -11.719 -17.142  1.00  0.00      P1    
ATOM   2295  CD2 LEU P 178      14.681 -10.401 -19.012  1.00  0.00      P1   C
ATOM   2296 HD21 LEU P 178      15.195  -9.428 -19.169  1.00  0.00      P1    
ATOM   2297 HD22 LEU P 178      15.288 -11.203 -19.483  1.00  0.00      P1    
ATOM   2298 HD23 LEU P 178      13.719 -10.347 -19.565  1.00  0.00      P1    
ATOM   2299  C   LEU P 178      12.315 -11.452 -15.357  1.00  0.00      P1   C
ATOM   2300  O   LEU P 178      12.738 -11.116 -14.288  1.00  0.00      P1   O
ATOM   2301  N   ALA P 179      11.148 -10.905 -15.779  1.00  0.00      P1   N
ATOM   2302  HN  ALA P 179      10.753 -11.046 -16.683  1.00  0.00      P1    
ATOM   2303  CA  ALA P 179      10.325 -10.000 -14.954  1.00  0.00      P1   C
ATOM   2304  HA  ALA P 179      10.842  -9.058 -14.852  1.00  0.00      P1    
ATOM   2305  CB  ALA P 179       9.072  -9.509 -15.800  1.00  0.00      P1   C
ATOM   2306  HB1 ALA P 179       9.458  -8.910 -16.652  1.00  0.00      P1    
ATOM   2307  HB2 ALA P 179       8.489 -10.362 -16.207  1.00  0.00      P1    
ATOM   2308  HB3 ALA P 179       8.390  -8.860 -15.210  1.00  0.00      P1    
ATOM   2309  C   ALA P 179       9.803 -10.523 -13.606  1.00  0.00      P1   C
ATOM   2310  O   ALA P 179       9.996  -9.849 -12.563  1.00  0.00      P1   O
ATOM   2311  N   THR P 180       9.259 -11.770 -13.555  1.00  0.00      P1   N
ATOM   2312  HN  THR P 180       9.106 -12.323 -14.370  1.00  0.00      P1    
ATOM   2313  CA  THR P 180       8.894 -12.539 -12.370  1.00  0.00      P1   C
ATOM   2314  HA  THR P 180       8.076 -12.021 -11.891  1.00  0.00      P1    
ATOM   2315  CB  THR P 180       8.471 -13.925 -12.753  1.00  0.00      P1   C
ATOM   2316  HB  THR P 180       9.219 -14.522 -13.317  1.00  0.00      P1    
ATOM   2317  OG1 THR P 180       7.267 -13.819 -13.600  1.00  0.00      P1   O
ATOM   2318  HG1 THR P 180       7.621 -13.676 -14.481  1.00  0.00      P1    
ATOM   2319  CG2 THR P 180       8.080 -14.888 -11.659  1.00  0.00      P1   C
ATOM   2320 HG21 THR P 180       7.720 -15.861 -12.058  1.00  0.00      P1    
ATOM   2321 HG22 THR P 180       8.872 -15.154 -10.926  1.00  0.00      P1    
ATOM   2322 HG23 THR P 180       7.249 -14.470 -11.052  1.00  0.00      P1    
ATOM   2323  C   THR P 180      10.016 -12.679 -11.368  1.00  0.00      P1   C
ATOM   2324  O   THR P 180       9.925 -12.410 -10.163  1.00  0.00      P1   O
ATOM   2325  N   GLY P 181      11.191 -13.072 -11.892  1.00  0.00      P1   N
ATOM   2326  HN  GLY P 181      11.250 -13.226 -12.876  1.00  0.00      P1    
ATOM   2327  CA  GLY P 181      12.458 -13.167 -11.186  1.00  0.00      P1   C
ATOM   2328  HA1 GLY P 181      13.134 -13.513 -11.954  1.00  0.00      P1    
ATOM   2329  HA2 GLY P 181      12.306 -13.873 -10.383  1.00  0.00      P1    
ATOM   2330  C   GLY P 181      13.056 -11.822 -10.519  1.00  0.00      P1   C
ATOM   2331  O   GLY P 181      13.416 -11.701  -9.363  1.00  0.00      P1   O
ATOM   2332  N   ALA P 182      12.987 -10.772 -11.288  1.00  0.00      P1   N
ATOM   2333  HN  ALA P 182      12.671 -10.904 -12.225  1.00  0.00      P1    
ATOM   2334  CA  ALA P 182      13.233  -9.393 -10.980  1.00  0.00      P1   C
ATOM   2335  HA  ALA P 182      14.212  -9.306 -10.532  1.00  0.00      P1    
ATOM   2336  CB  ALA P 182      13.199  -8.605 -12.285  1.00  0.00      P1   C
ATOM   2337  HB1 ALA P 182      14.070  -8.731 -12.963  1.00  0.00      P1    
ATOM   2338  HB2 ALA P 182      12.261  -8.684 -12.875  1.00  0.00      P1    
ATOM   2339  HB3 ALA P 182      13.305  -7.514 -12.103  1.00  0.00      P1    
ATOM   2340  C   ALA P 182      12.260  -8.811  -9.868  1.00  0.00      P1   C
ATOM   2341  O   ALA P 182      12.701  -8.188  -8.910  1.00  0.00      P1   O
ATOM   2342  N   ALA P 183      10.950  -8.996 -10.109  1.00  0.00      P1   N
ATOM   2343  HN  ALA P 183      10.692  -9.494 -10.933  1.00  0.00      P1    
ATOM   2344  CA  ALA P 183       9.798  -8.672  -9.179  1.00  0.00      P1   C
ATOM   2345  HA  ALA P 183       9.788  -7.593  -9.122  1.00  0.00      P1    
ATOM   2346  CB  ALA P 183       8.454  -9.032  -9.861  1.00  0.00      P1   C
ATOM   2347  HB1 ALA P 183       8.363  -8.756 -10.933  1.00  0.00      P1    
ATOM   2348  HB2 ALA P 183       8.248 -10.122  -9.926  1.00  0.00      P1    
ATOM   2349  HB3 ALA P 183       7.631  -8.518  -9.320  1.00  0.00      P1    
ATOM   2350  C   ALA P 183      10.039  -9.320  -7.793  1.00  0.00      P1   C
ATOM   2351  O   ALA P 183       9.911  -8.739  -6.695  1.00  0.00      P1   O
ATOM   2352  N   ALA P 184      10.306 -10.618  -7.775  1.00  0.00      P1   N
ATOM   2353  HN  ALA P 184      10.382 -10.998  -8.694  1.00  0.00      P1    
ATOM   2354  CA  ALA P 184      10.696 -11.479  -6.690  1.00  0.00      P1   C
ATOM   2355  HA  ALA P 184      10.022 -11.378  -5.852  1.00  0.00      P1    
ATOM   2356  CB  ALA P 184      10.963 -12.967  -7.148  1.00  0.00      P1   C
ATOM   2357  HB1 ALA P 184      11.512 -13.523  -6.359  1.00  0.00      P1    
ATOM   2358  HB2 ALA P 184       9.950 -13.401  -7.287  1.00  0.00      P1    
ATOM   2359  HB3 ALA P 184      11.445 -12.977  -8.149  1.00  0.00      P1    
ATOM   2360  C   ALA P 184      12.002 -10.952  -6.108  1.00  0.00      P1   C
ATOM   2361  O   ALA P 184      12.183 -10.915  -4.874  1.00  0.00      P1   O
ATOM   2362  N   GLY P 185      12.991 -10.580  -6.944  1.00  0.00      P1   N
ATOM   2363  HN  GLY P 185      12.934 -10.922  -7.879  1.00  0.00      P1    
ATOM   2364  CA  GLY P 185      14.219  -9.833  -6.605  1.00  0.00      P1   C
ATOM   2365  HA1 GLY P 185      14.742  -9.435  -7.463  1.00  0.00      P1    
ATOM   2366  HA2 GLY P 185      14.818 -10.473  -5.975  1.00  0.00      P1    
ATOM   2367  C   GLY P 185      13.939  -8.572  -5.702  1.00  0.00      P1   C
ATOM   2368  O   GLY P 185      14.581  -8.480  -4.653  1.00  0.00      P1   O
ATOM   2369  N   LEU P 186      12.994  -7.712  -5.967  1.00  0.00      P1   N
ATOM   2370  HN  LEU P 186      12.366  -7.988  -6.690  1.00  0.00      P1    
ATOM   2371  CA  LEU P 186      12.734  -6.563  -5.168  1.00  0.00      P1   C
ATOM   2372  HA  LEU P 186      13.703  -6.201  -4.857  1.00  0.00      P1    
ATOM   2373  CB  LEU P 186      12.069  -5.416  -5.920  1.00  0.00      P1   C
ATOM   2374  HB1 LEU P 186      12.515  -5.429  -6.938  1.00  0.00      P1    
ATOM   2375  HB2 LEU P 186      10.970  -5.489  -6.069  1.00  0.00      P1    
ATOM   2376  CG  LEU P 186      12.268  -3.988  -5.284  1.00  0.00      P1   C
ATOM   2377  HG  LEU P 186      12.930  -4.064  -4.395  1.00  0.00      P1    
ATOM   2378  CD1 LEU P 186      12.832  -2.956  -6.300  1.00  0.00      P1   C
ATOM   2379 HD11 LEU P 186      13.804  -3.324  -6.693  1.00  0.00      P1    
ATOM   2380 HD12 LEU P 186      12.193  -2.782  -7.192  1.00  0.00      P1    
ATOM   2381 HD13 LEU P 186      12.963  -1.995  -5.759  1.00  0.00      P1    
ATOM   2382  CD2 LEU P 186      10.887  -3.406  -4.824  1.00  0.00      P1   C
ATOM   2383 HD21 LEU P 186      10.432  -3.860  -3.918  1.00  0.00      P1    
ATOM   2384 HD22 LEU P 186      11.061  -2.354  -4.513  1.00  0.00      P1    
ATOM   2385 HD23 LEU P 186      10.076  -3.301  -5.577  1.00  0.00      P1    
ATOM   2386  C   LEU P 186      11.960  -6.941  -3.881  1.00  0.00      P1   C
ATOM   2387  O   LEU P 186      12.259  -6.392  -2.832  1.00  0.00      P1   O
ATOM   2388  N   ALA P 187      11.050  -7.998  -4.031  1.00  0.00      P1   N
ATOM   2389  HN  ALA P 187      10.732  -8.233  -4.946  1.00  0.00      P1    
ATOM   2390  CA  ALA P 187      10.317  -8.481  -2.924  1.00  0.00      P1   C
ATOM   2391  HA  ALA P 187       9.817  -7.589  -2.578  1.00  0.00      P1    
ATOM   2392  CB  ALA P 187       9.308  -9.473  -3.384  1.00  0.00      P1   C
ATOM   2393  HB1 ALA P 187       8.877 -10.033  -2.527  1.00  0.00      P1    
ATOM   2394  HB2 ALA P 187       8.446  -8.990  -3.891  1.00  0.00      P1    
ATOM   2395  HB3 ALA P 187       9.810 -10.231  -4.022  1.00  0.00      P1    
ATOM   2396  C   ALA P 187      11.219  -9.121  -1.819  1.00  0.00      P1   C
ATOM   2397  O   ALA P 187      11.123  -8.960  -0.626  1.00  0.00      P1   O
ATOM   2398  N   ALA P 188      12.173 -10.022  -2.252  1.00  0.00      P1   N
ATOM   2399  HN  ALA P 188      12.325 -10.173  -3.226  1.00  0.00      P1    
ATOM   2400  CA  ALA P 188      12.907 -10.750  -1.289  1.00  0.00      P1   C
ATOM   2401  HA  ALA P 188      12.349 -10.907  -0.378  1.00  0.00      P1    
ATOM   2402  CB  ALA P 188      13.317 -12.094  -1.893  1.00  0.00      P1   C
ATOM   2403  HB1 ALA P 188      13.712 -12.767  -1.102  1.00  0.00      P1    
ATOM   2404  HB2 ALA P 188      12.475 -12.655  -2.352  1.00  0.00      P1    
ATOM   2405  HB3 ALA P 188      14.064 -11.948  -2.702  1.00  0.00      P1    
ATOM   2406  C   ALA P 188      14.214 -10.042  -0.886  1.00  0.00      P1   C
ATOM   2407  O   ALA P 188      14.956 -10.357   0.070  1.00  0.00      P1   O
ATOM   2408  N   ALA P 189      14.578  -8.925  -1.573  1.00  0.00      P1   N
ATOM   2409  HN  ALA P 189      14.162  -8.649  -2.436  1.00  0.00      P1    
ATOM   2410  CA  ALA P 189      15.648  -8.005  -1.177  1.00  0.00      P1   C
ATOM   2411  HA  ALA P 189      16.513  -8.645  -1.091  1.00  0.00      P1    
ATOM   2412  CB  ALA P 189      15.819  -6.965  -2.267  1.00  0.00      P1   C
ATOM   2413  HB1 ALA P 189      16.251  -7.393  -3.197  1.00  0.00      P1    
ATOM   2414  HB2 ALA P 189      14.834  -6.466  -2.393  1.00  0.00      P1    
ATOM   2415  HB3 ALA P 189      16.501  -6.154  -1.931  1.00  0.00      P1    
ATOM   2416  C   ALA P 189      15.235  -7.315   0.093  1.00  0.00      P1   C
ATOM   2417  O   ALA P 189      16.091  -7.147   0.950  1.00  0.00      P1   O
ATOM   2418  N   PHE P 190      13.992  -6.750   0.195  1.00  0.00      P1   N
ATOM   2419  HN  PHE P 190      13.382  -6.829  -0.590  1.00  0.00      P1    
ATOM   2420  CA  PHE P 190      13.621  -5.826   1.232  1.00  0.00      P1   C
ATOM   2421  HA  PHE P 190      14.542  -5.615   1.755  1.00  0.00      P1    
ATOM   2422  CB  PHE P 190      13.062  -4.505   0.606  1.00  0.00      P1   C
ATOM   2423  HB1 PHE P 190      12.317  -4.881  -0.127  1.00  0.00      P1    
ATOM   2424  HB2 PHE P 190      12.593  -3.772   1.297  1.00  0.00      P1    
ATOM   2425  CG  PHE P 190      14.153  -3.800  -0.194  1.00  0.00      P1   C
ATOM   2426  CD1 PHE P 190      15.377  -3.310   0.366  1.00  0.00      P1   C
ATOM   2427  HD1 PHE P 190      15.654  -3.664   1.348  1.00  0.00      P1    
ATOM   2428  CE1 PHE P 190      16.238  -2.598  -0.376  1.00  0.00      P1   C
ATOM   2429  HE1 PHE P 190      17.134  -2.156   0.035  1.00  0.00      P1    
ATOM   2430  CZ  PHE P 190      15.945  -2.323  -1.651  1.00  0.00      P1   C
ATOM   2431  HZ  PHE P 190      16.574  -1.605  -2.156  1.00  0.00      P1    
ATOM   2432  CD2 PHE P 190      13.931  -3.557  -1.522  1.00  0.00      P1   C
ATOM   2433  HD2 PHE P 190      12.956  -3.812  -1.910  1.00  0.00      P1    
ATOM   2434  CE2 PHE P 190      14.843  -2.906  -2.315  1.00  0.00      P1   C
ATOM   2435  HE2 PHE P 190      14.584  -2.634  -3.328  1.00  0.00      P1    
ATOM   2436  C   PHE P 190      12.627  -6.541   2.227  1.00  0.00      P1   C
ATOM   2437  O   PHE P 190      12.157  -5.934   3.203  1.00  0.00      P1   O
ATOM   2438  N   ASN P 191      12.154  -7.802   1.824  1.00  0.00      P1   N
ATOM   2439  HN  ASN P 191      12.582  -8.239   1.036  1.00  0.00      P1    
ATOM   2440  CA  ASN P 191      11.012  -8.415   2.504  1.00  0.00      P1   C
ATOM   2441  HA  ASN P 191      10.841  -9.298   1.906  1.00  0.00      P1    
ATOM   2442  CB  ASN P 191      11.314  -8.689   3.998  1.00  0.00      P1   C
ATOM   2443  HB1 ASN P 191      12.371  -8.985   4.169  1.00  0.00      P1    
ATOM   2444  HB2 ASN P 191      11.303  -7.758   4.605  1.00  0.00      P1    
ATOM   2445  CG  ASN P 191      10.362  -9.721   4.682  1.00  0.00      P1   C
ATOM   2446  OD1 ASN P 191       9.393 -10.273   4.089  1.00  0.00      P1   O
ATOM   2447  ND2 ASN P 191      10.706 -10.074   5.902  1.00  0.00      P1   N
ATOM   2448 HD21 ASN P 191      11.445  -9.505   6.263  1.00  0.00      P1    
ATOM   2449 HD22 ASN P 191      10.052 -10.522   6.511  1.00  0.00      P1    
ATOM   2450  C   ASN P 191       9.699  -7.597   2.294  1.00  0.00      P1   C
ATOM   2451  O   ASN P 191       9.008  -7.289   3.285  1.00  0.00      P1   O
ATOM   2452  N   ALA P 192       9.458  -7.179   1.066  1.00  0.00      P1   N
ATOM   2453  HN  ALA P 192       9.953  -7.570   0.295  1.00  0.00      P1    
ATOM   2454  CA  ALA P 192       8.420  -6.200   0.854  1.00  0.00      P1   C
ATOM   2455  HA  ALA P 192       7.802  -6.023   1.721  1.00  0.00      P1    
ATOM   2456  CB  ALA P 192       9.187  -4.885   0.585  1.00  0.00      P1   C
ATOM   2457  HB1 ALA P 192       8.533  -4.055   0.240  1.00  0.00      P1    
ATOM   2458  HB2 ALA P 192       9.771  -4.549   1.469  1.00  0.00      P1    
ATOM   2459  HB3 ALA P 192       9.887  -5.130  -0.241  1.00  0.00      P1    
ATOM   2460  C   ALA P 192       7.542  -6.559  -0.280  1.00  0.00      P1   C
ATOM   2461  O   ALA P 192       7.849  -6.265  -1.465  1.00  0.00      P1   O
ATOM   2462  N   PRO P 193       6.301  -7.222  -0.048  1.00  0.00      P1   N
ATOM   2463  CD  PRO P 193       6.012  -7.720   1.317  1.00  0.00      P1   C
ATOM   2464  HD1 PRO P 193       5.950  -6.884   2.047  1.00  0.00      P1    
ATOM   2465  HD2 PRO P 193       6.689  -8.568   1.556  1.00  0.00      P1    
ATOM   2466  CA  PRO P 193       5.623  -7.931  -1.071  1.00  0.00      P1   C
ATOM   2467  HA  PRO P 193       6.304  -8.478  -1.706  1.00  0.00      P1    
ATOM   2468  CB  PRO P 193       4.689  -8.878  -0.352  1.00  0.00      P1   C
ATOM   2469  HB1 PRO P 193       5.217  -9.855  -0.383  1.00  0.00      P1    
ATOM   2470  HB2 PRO P 193       3.701  -9.022  -0.840  1.00  0.00      P1    
ATOM   2471  CG  PRO P 193       4.679  -8.437   1.120  1.00  0.00      P1   C
ATOM   2472  HG1 PRO P 193       4.555  -9.318   1.785  1.00  0.00      P1    
ATOM   2473  HG2 PRO P 193       3.854  -7.722   1.324  1.00  0.00      P1    
ATOM   2474  C   PRO P 193       4.946  -6.943  -1.996  1.00  0.00      P1   C
ATOM   2475  O   PRO P 193       5.060  -7.116  -3.198  1.00  0.00      P1   O
ATOM   2476  N   LEU P 194       4.165  -6.005  -1.385  1.00  0.00      P1   N
ATOM   2477  HN  LEU P 194       4.040  -5.899  -0.402  1.00  0.00      P1    
ATOM   2478  CA  LEU P 194       3.474  -5.014  -2.178  1.00  0.00      P1   C
ATOM   2479  HA  LEU P 194       2.864  -5.588  -2.860  1.00  0.00      P1    
ATOM   2480  CB  LEU P 194       2.636  -3.971  -1.385  1.00  0.00      P1   C
ATOM   2481  HB1 LEU P 194       3.261  -3.233  -0.837  1.00  0.00      P1    
ATOM   2482  HB2 LEU P 194       2.012  -3.426  -2.125  1.00  0.00      P1    
ATOM   2483  CG  LEU P 194       1.592  -4.722  -0.473  1.00  0.00      P1   C
ATOM   2484  HG  LEU P 194       2.098  -5.267   0.352  1.00  0.00      P1    
ATOM   2485  CD1 LEU P 194       0.734  -3.649   0.329  1.00  0.00      P1   C
ATOM   2486 HD11 LEU P 194       0.085  -4.276   0.976  1.00  0.00      P1    
ATOM   2487 HD12 LEU P 194       1.386  -3.029   0.980  1.00  0.00      P1    
ATOM   2488 HD13 LEU P 194       0.123  -2.970  -0.304  1.00  0.00      P1    
ATOM   2489  CD2 LEU P 194       0.663  -5.696  -1.186  1.00  0.00      P1   C
ATOM   2490 HD21 LEU P 194       1.286  -6.548  -1.533  1.00  0.00      P1    
ATOM   2491 HD22 LEU P 194      -0.123  -6.166  -0.556  1.00  0.00      P1    
ATOM   2492 HD23 LEU P 194      -0.020  -5.247  -1.938  1.00  0.00      P1    
ATOM   2493  C   LEU P 194       4.395  -4.207  -3.057  1.00  0.00      P1   C
ATOM   2494  O   LEU P 194       4.155  -3.881  -4.209  1.00  0.00      P1   O
ATOM   2495  N   ALA P 195       5.587  -3.851  -2.613  1.00  0.00      P1   N
ATOM   2496  HN  ALA P 195       5.855  -4.071  -1.678  1.00  0.00      P1    
ATOM   2497  CA  ALA P 195       6.536  -3.087  -3.489  1.00  0.00      P1   C
ATOM   2498  HA  ALA P 195       6.033  -2.232  -3.915  1.00  0.00      P1    
ATOM   2499  CB  ALA P 195       7.636  -2.574  -2.494  1.00  0.00      P1   C
ATOM   2500  HB1 ALA P 195       7.334  -1.679  -1.909  1.00  0.00      P1    
ATOM   2501  HB2 ALA P 195       7.963  -3.388  -1.813  1.00  0.00      P1    
ATOM   2502  HB3 ALA P 195       8.479  -2.206  -3.117  1.00  0.00      P1    
ATOM   2503  C   ALA P 195       7.172  -3.942  -4.561  1.00  0.00      P1   C
ATOM   2504  O   ALA P 195       7.270  -3.452  -5.657  1.00  0.00      P1   O
ATOM   2505  N   GLY P 196       7.428  -5.239  -4.315  1.00  0.00      P1   N
ATOM   2506  HN  GLY P 196       7.319  -5.536  -3.370  1.00  0.00      P1    
ATOM   2507  CA  GLY P 196       7.671  -6.250  -5.241  1.00  0.00      P1   C
ATOM   2508  HA1 GLY P 196       7.646  -7.202  -4.731  1.00  0.00      P1    
ATOM   2509  HA2 GLY P 196       8.657  -6.033  -5.625  1.00  0.00      P1    
ATOM   2510  C   GLY P 196       6.789  -6.349  -6.491  1.00  0.00      P1   C
ATOM   2511  O   GLY P 196       7.302  -6.245  -7.605  1.00  0.00      P1   O
ATOM   2512  N   ILE P 197       5.455  -6.580  -6.377  1.00  0.00      P1   N
ATOM   2513  HN  ILE P 197       5.122  -6.766  -5.456  1.00  0.00      P1    
ATOM   2514  CA  ILE P 197       4.510  -6.524  -7.496  1.00  0.00      P1   C
ATOM   2515  HA  ILE P 197       4.873  -7.275  -8.182  1.00  0.00      P1    
ATOM   2516  CB  ILE P 197       3.054  -6.860  -6.987  1.00  0.00      P1   C
ATOM   2517  HB  ILE P 197       2.710  -5.940  -6.467  1.00  0.00      P1    
ATOM   2518  CG2 ILE P 197       2.072  -7.176  -8.206  1.00  0.00      P1   C
ATOM   2519 HG21 ILE P 197       1.109  -7.533  -7.781  1.00  0.00      P1    
ATOM   2520 HG22 ILE P 197       1.905  -6.226  -8.755  1.00  0.00      P1    
ATOM   2521 HG23 ILE P 197       2.350  -8.018  -8.876  1.00  0.00      P1    
ATOM   2522  CG1 ILE P 197       3.111  -8.094  -5.991  1.00  0.00      P1   C
ATOM   2523 HG11 ILE P 197       3.068  -9.016  -6.610  1.00  0.00      P1    
ATOM   2524 HG12 ILE P 197       4.010  -8.355  -5.393  1.00  0.00      P1    
ATOM   2525  CD  ILE P 197       1.958  -8.051  -4.924  1.00  0.00      P1   C
ATOM   2526  HD1 ILE P 197       2.018  -9.007  -4.362  1.00  0.00      P1    
ATOM   2527  HD2 ILE P 197       2.218  -7.212  -4.243  1.00  0.00      P1    
ATOM   2528  HD3 ILE P 197       0.967  -7.912  -5.406  1.00  0.00      P1    
ATOM   2529  C   ILE P 197       4.466  -5.152  -8.078  1.00  0.00      P1   C
ATOM   2530  O   ILE P 197       4.614  -5.051  -9.274  1.00  0.00      P1   O
ATOM   2531  N   LEU P 198       4.485  -4.130  -7.217  1.00  0.00      P1   N
ATOM   2532  HN  LEU P 198       4.533  -4.274  -6.232  1.00  0.00      P1    
ATOM   2533  CA  LEU P 198       4.194  -2.704  -7.583  1.00  0.00      P1   C
ATOM   2534  HA  LEU P 198       3.228  -2.685  -8.067  1.00  0.00      P1    
ATOM   2535  CB  LEU P 198       3.890  -1.809  -6.262  1.00  0.00      P1   C
ATOM   2536  HB1 LEU P 198       2.940  -2.210  -5.847  1.00  0.00      P1    
ATOM   2537  HB2 LEU P 198       4.731  -2.057  -5.580  1.00  0.00      P1    
ATOM   2538  CG  LEU P 198       3.798  -0.243  -6.306  1.00  0.00      P1   C
ATOM   2539  HG  LEU P 198       4.572   0.117  -7.017  1.00  0.00      P1    
ATOM   2540  CD1 LEU P 198       2.513   0.384  -6.710  1.00  0.00      P1   C
ATOM   2541 HD11 LEU P 198       2.547   1.493  -6.762  1.00  0.00      P1    
ATOM   2542 HD12 LEU P 198       2.182  -0.000  -7.698  1.00  0.00      P1    
ATOM   2543 HD13 LEU P 198       1.714   0.202  -5.959  1.00  0.00      P1    
ATOM   2544  CD2 LEU P 198       4.174   0.318  -4.921  1.00  0.00      P1   C
ATOM   2545 HD21 LEU P 198       3.291   0.167  -4.264  1.00  0.00      P1    
ATOM   2546 HD22 LEU P 198       5.103  -0.137  -4.516  1.00  0.00      P1    
ATOM   2547 HD23 LEU P 198       4.348   1.415  -4.906  1.00  0.00      P1    
ATOM   2548  C   LEU P 198       5.236  -2.082  -8.520  1.00  0.00      P1   C
ATOM   2549  O   LEU P 198       4.954  -1.310  -9.395  1.00  0.00      P1   O
ATOM   2550  N   PHE P 199       6.499  -2.456  -8.296  1.00  0.00      P1   N
ATOM   2551  HN  PHE P 199       6.728  -2.984  -7.482  1.00  0.00      P1    
ATOM   2552  CA  PHE P 199       7.639  -2.230  -9.106  1.00  0.00      P1   C
ATOM   2553  HA  PHE P 199       7.863  -1.174  -9.074  1.00  0.00      P1    
ATOM   2554  CB  PHE P 199       8.851  -3.048  -8.549  1.00  0.00      P1   C
ATOM   2555  HB1 PHE P 199       9.022  -2.647  -7.527  1.00  0.00      P1    
ATOM   2556  HB2 PHE P 199       8.378  -4.048  -8.447  1.00  0.00      P1    
ATOM   2557  CG  PHE P 199      10.146  -3.139  -9.383  1.00  0.00      P1   C
ATOM   2558  CD1 PHE P 199      10.947  -2.053  -9.696  1.00  0.00      P1   C
ATOM   2559  HD1 PHE P 199      10.718  -1.061  -9.335  1.00  0.00      P1    
ATOM   2560  CE1 PHE P 199      12.113  -2.253 -10.398  1.00  0.00      P1   C
ATOM   2561  HE1 PHE P 199      12.773  -1.440 -10.664  1.00  0.00      P1    
ATOM   2562  CZ  PHE P 199      12.512  -3.495 -10.931  1.00  0.00      P1   C
ATOM   2563  HZ  PHE P 199      13.454  -3.549 -11.457  1.00  0.00      P1    
ATOM   2564  CD2 PHE P 199      10.592  -4.441  -9.827  1.00  0.00      P1   C
ATOM   2565  HD2 PHE P 199       9.919  -5.259  -9.617  1.00  0.00      P1    
ATOM   2566  CE2 PHE P 199      11.727  -4.651 -10.639  1.00  0.00      P1   C
ATOM   2567  HE2 PHE P 199      12.111  -5.572 -11.053  1.00  0.00      P1    
ATOM   2568  C   PHE P 199       7.374  -2.530 -10.615  1.00  0.00      P1   C
ATOM   2569  O   PHE P 199       7.826  -1.860 -11.524  1.00  0.00      P1   O
ATOM   2570  N   ILE P 200       6.607  -3.556 -10.998  1.00  0.00      P1   N
ATOM   2571  HN  ILE P 200       6.187  -4.162 -10.327  1.00  0.00      P1    
ATOM   2572  CA  ILE P 200       6.442  -4.045 -12.364  1.00  0.00      P1   C
ATOM   2573  HA  ILE P 200       7.345  -3.910 -12.940  1.00  0.00      P1    
ATOM   2574  CB  ILE P 200       6.201  -5.526 -12.423  1.00  0.00      P1   C
ATOM   2575  HB  ILE P 200       5.370  -5.724 -11.712  1.00  0.00      P1    
ATOM   2576  CG2 ILE P 200       6.026  -6.069 -13.807  1.00  0.00      P1   C
ATOM   2577 HG21 ILE P 200       6.661  -5.451 -14.477  1.00  0.00      P1    
ATOM   2578 HG22 ILE P 200       6.315  -7.132 -13.954  1.00  0.00      P1    
ATOM   2579 HG23 ILE P 200       4.989  -5.807 -14.107  1.00  0.00      P1    
ATOM   2580  CG1 ILE P 200       7.412  -6.361 -11.744  1.00  0.00      P1   C
ATOM   2581 HG11 ILE P 200       7.462  -6.144 -10.656  1.00  0.00      P1    
ATOM   2582 HG12 ILE P 200       7.034  -7.405 -11.726  1.00  0.00      P1    
ATOM   2583  CD  ILE P 200       8.765  -6.263 -12.466  1.00  0.00      P1   C
ATOM   2584  HD1 ILE P 200       9.443  -7.021 -12.017  1.00  0.00      P1    
ATOM   2585  HD2 ILE P 200       8.663  -6.560 -13.531  1.00  0.00      P1    
ATOM   2586  HD3 ILE P 200       9.122  -5.216 -12.365  1.00  0.00      P1    
ATOM   2587  C   ILE P 200       5.324  -3.281 -13.089  1.00  0.00      P1   C
ATOM   2588  O   ILE P 200       5.272  -3.213 -14.339  1.00  0.00      P1   O
ATOM   2589  N   ILE P 201       4.313  -2.745 -12.398  1.00  0.00      P1   N
ATOM   2590  HN  ILE P 201       4.372  -2.941 -11.423  1.00  0.00      P1    
ATOM   2591  CA  ILE P 201       3.220  -1.877 -12.944  1.00  0.00      P1   C
ATOM   2592  HA  ILE P 201       3.126  -2.064 -14.003  1.00  0.00      P1    
ATOM   2593  CB  ILE P 201       1.941  -2.216 -12.239  1.00  0.00      P1   C
ATOM   2594  HB  ILE P 201       1.060  -1.786 -12.761  1.00  0.00      P1    
ATOM   2595  CG2 ILE P 201       1.875  -3.785 -12.247  1.00  0.00      P1   C
ATOM   2596 HG21 ILE P 201       2.411  -4.394 -11.489  1.00  0.00      P1    
ATOM   2597 HG22 ILE P 201       0.814  -4.114 -12.221  1.00  0.00      P1    
ATOM   2598 HG23 ILE P 201       2.220  -4.197 -13.219  1.00  0.00      P1    
ATOM   2599  CG1 ILE P 201       2.017  -1.817 -10.721  1.00  0.00      P1   C
ATOM   2600 HG11 ILE P 201       2.745  -2.474 -10.197  1.00  0.00      P1    
ATOM   2601 HG12 ILE P 201       2.395  -0.797 -10.495  1.00  0.00      P1    
ATOM   2602  CD  ILE P 201       0.686  -1.911 -10.020  1.00  0.00      P1   C
ATOM   2603  HD1 ILE P 201      -0.169  -1.666 -10.686  1.00  0.00      P1    
ATOM   2604  HD2 ILE P 201       0.302  -2.940  -9.853  1.00  0.00      P1    
ATOM   2605  HD3 ILE P 201       0.587  -1.454  -9.012  1.00  0.00      P1    
ATOM   2606  C   ILE P 201       3.601  -0.460 -12.889  1.00  0.00      P1   C
ATOM   2607  O   ILE P 201       2.852   0.382 -13.410  1.00  0.00      P1   O
ATOM   2608  N   GLU P 202       4.721  -0.104 -12.258  1.00  0.00      P1   N
ATOM   2609  HN  GLU P 202       5.185  -0.750 -11.658  1.00  0.00      P1    
ATOM   2610  CA  GLU P 202       5.243   1.266 -12.243  1.00  0.00      P1   C
ATOM   2611  HA  GLU P 202       4.442   1.903 -12.587  1.00  0.00      P1    
ATOM   2612  CB  GLU P 202       5.569   1.822 -10.793  1.00  0.00      P1   C
ATOM   2613  HB1 GLU P 202       6.281   1.115 -10.316  1.00  0.00      P1    
ATOM   2614  HB2 GLU P 202       6.106   2.788 -10.899  1.00  0.00      P1    
ATOM   2615  CG  GLU P 202       4.394   2.180  -9.880  1.00  0.00      P1    
ATOM   2616  HG1 GLU P 202       3.833   1.222  -9.845  1.00  0.00      P1    
ATOM   2617  HG2 GLU P 202       4.650   2.301  -8.805  1.00  0.00      P1    
ATOM   2618  CD  GLU P 202       3.430   3.367 -10.222  1.00  0.00      P1    
ATOM   2619  OE1 GLU P 202       2.488   3.220 -10.986  1.00  0.00      P1    
ATOM   2620  OE2 GLU P 202       3.803   4.538  -9.632  1.00  0.00      P1    
ATOM   2621  HE2 GLU P 202       3.262   5.286  -9.896  1.00  0.00      P1    
ATOM   2622  C   GLU P 202       6.438   1.384 -13.218  1.00  0.00      P1   C
ATOM   2623  O   GLU P 202       6.286   1.847 -14.335  1.00  0.00      P1   O
ATOM   2624  N   GLN P 203       7.634   0.919 -12.707  1.00  0.00      P1   N
ATOM   2625  HN  GLN P 203       7.767   0.467 -11.828  1.00  0.00      P1    
ATOM   2626  CA  GLN P 203       8.976   1.217 -13.336  1.00  0.00      P1   C
ATOM   2627  HA  GLN P 203       8.945   2.245 -13.665  1.00  0.00      P1    
ATOM   2628  CB  GLN P 203      10.225   0.984 -12.424  1.00  0.00      P1   C
ATOM   2629  HB1 GLN P 203      10.011   0.092 -11.798  1.00  0.00      P1    
ATOM   2630  HB2 GLN P 203      11.178   0.746 -12.943  1.00  0.00      P1    
ATOM   2631  CG  GLN P 203      10.549   2.096 -11.424  1.00  0.00      P1   C
ATOM   2632  HG1 GLN P 203      11.129   1.732 -10.549  1.00  0.00      P1    
ATOM   2633  HG2 GLN P 203      11.271   2.747 -11.964  1.00  0.00      P1    
ATOM   2634  CD  GLN P 203       9.307   2.867 -10.810  1.00  0.00      P1   C
ATOM   2635  OE1 GLN P 203       8.596   2.302  -9.985  1.00  0.00      P1   O
ATOM   2636  NE2 GLN P 203       8.959   4.011 -11.379  1.00  0.00      P1   N
ATOM   2637 HE21 GLN P 203       8.062   4.355 -11.099  1.00  0.00      P1    
ATOM   2638 HE22 GLN P 203       9.525   4.511 -12.034  1.00  0.00      P1    
ATOM   2639  C   GLN P 203       9.060   0.508 -14.687  1.00  0.00      P1   C
ATOM   2640  O   GLN P 203       9.567   1.077 -15.688  1.00  0.00      P1   O
ATOM   2641  N   MET P 204       8.510  -0.716 -14.684  1.00  0.00      P1   N
ATOM   2642  HN  MET P 204       8.109  -1.089 -13.850  1.00  0.00      P1    
ATOM   2643  CA  MET P 204       8.706  -1.712 -15.728  1.00  0.00      P1   C
ATOM   2644  HA  MET P 204       9.518  -1.410 -16.372  1.00  0.00      P1    
ATOM   2645  CB  MET P 204       8.929  -3.106 -15.204  1.00  0.00      P1   C
ATOM   2646  HB1 MET P 204       7.995  -3.287 -14.631  1.00  0.00      P1    
ATOM   2647  HB2 MET P 204       8.998  -3.835 -16.039  1.00  0.00      P1    
ATOM   2648  CG  MET P 204      10.276  -3.217 -14.456  1.00  0.00      P1   C
ATOM   2649  HG1 MET P 204      10.421  -2.394 -13.724  1.00  0.00      P1    
ATOM   2650  HG2 MET P 204      10.417  -4.214 -13.987  1.00  0.00      P1    
ATOM   2651  SD  MET P 204      11.696  -3.034 -15.509  1.00  0.00      P1   S
ATOM   2652  CE  MET P 204      12.887  -3.104 -14.150  1.00  0.00      P1   C
ATOM   2653  HE1 MET P 204      13.913  -3.184 -14.569  1.00  0.00      P1    
ATOM   2654  HE2 MET P 204      12.773  -2.244 -13.455  1.00  0.00      P1    
ATOM   2655  HE3 MET P 204      12.759  -3.947 -13.438  1.00  0.00      P1    
ATOM   2656  C   MET P 204       7.516  -1.538 -16.745  1.00  0.00      P1   C
ATOM   2657  O   MET P 204       7.484  -2.217 -17.781  1.00  0.00      P1   O
ATOM   2658  N   ARG P 205       6.733  -0.498 -16.606  1.00  0.00      P1   N
ATOM   2659  HN  ARG P 205       6.860  -0.045 -15.727  1.00  0.00      P1    
ATOM   2660  CA  ARG P 205       5.576  -0.282 -17.495  1.00  0.00      P1   C
ATOM   2661  HA  ARG P 205       5.088  -1.245 -17.467  1.00  0.00      P1    
ATOM   2662  CB  ARG P 205       4.510   0.731 -16.922  1.00  0.00      P1   C
ATOM   2663  HB1 ARG P 205       4.061   0.327 -15.990  1.00  0.00      P1    
ATOM   2664  HB2 ARG P 205       4.896   1.762 -16.768  1.00  0.00      P1    
ATOM   2665  CG  ARG P 205       3.395   1.076 -17.952  1.00  0.00      P1   C
ATOM   2666  HG1 ARG P 205       3.784   1.738 -18.756  1.00  0.00      P1    
ATOM   2667  HG2 ARG P 205       3.076   0.172 -18.514  1.00  0.00      P1    
ATOM   2668  CD  ARG P 205       2.181   1.844 -17.311  1.00  0.00      P1   C
ATOM   2669  HD1 ARG P 205       1.543   1.266 -16.609  1.00  0.00      P1    
ATOM   2670  HD2 ARG P 205       2.594   2.685 -16.714  1.00  0.00      P1    
ATOM   2671  NE  ARG P 205       1.262   2.320 -18.388  1.00  0.00      P1   N
ATOM   2672  HE  ARG P 205       1.527   2.254 -19.350  1.00  0.00      P1    
ATOM   2673  CZ  ARG P 205      -0.036   2.458 -18.208  1.00  0.00      P1   C
ATOM   2674  NH1 ARG P 205      -0.507   2.860 -17.015  1.00  0.00      P1   N
ATOM   2675 HH11 ARG P 205      -1.448   3.105 -16.782  1.00  0.00      P1    
ATOM   2676 HH12 ARG P 205       0.072   2.611 -16.239  1.00  0.00      P1    
ATOM   2677  NH2 ARG P 205      -0.848   2.514 -19.214  1.00  0.00      P1   N
ATOM   2678 HH21 ARG P 205      -1.744   2.959 -19.203  1.00  0.00      P1    
ATOM   2679 HH22 ARG P 205      -0.405   2.147 -20.032  1.00  0.00      P1    
ATOM   2680  C   ARG P 205       5.838  -0.121 -18.956  1.00  0.00      P1   C
ATOM   2681  O   ARG P 205       5.155  -0.707 -19.802  1.00  0.00      P1   O
ATOM   2682  N   PRO P 206       6.795   0.706 -19.478  1.00  0.00      P1   N
ATOM   2683  CD  PRO P 206       7.479   1.787 -18.719  1.00  0.00      P1   C
ATOM   2684  HD1 PRO P 206       8.086   1.290 -17.932  1.00  0.00      P1    
ATOM   2685  HD2 PRO P 206       6.658   2.465 -18.401  1.00  0.00      P1    
ATOM   2686  CA  PRO P 206       7.145   0.646 -20.896  1.00  0.00      P1   C
ATOM   2687  HA  PRO P 206       6.233   0.659 -21.474  1.00  0.00      P1    
ATOM   2688  CB  PRO P 206       7.840   2.001 -21.144  1.00  0.00      P1   C
ATOM   2689  HB1 PRO P 206       7.137   2.754 -21.559  1.00  0.00      P1    
ATOM   2690  HB2 PRO P 206       8.773   1.967 -21.747  1.00  0.00      P1    
ATOM   2691  CG  PRO P 206       8.388   2.483 -19.802  1.00  0.00      P1   C
ATOM   2692  HG1 PRO P 206       8.291   3.588 -19.746  1.00  0.00      P1    
ATOM   2693  HG2 PRO P 206       9.477   2.296 -19.685  1.00  0.00      P1    
ATOM   2694  C   PRO P 206       7.981  -0.590 -21.304  1.00  0.00      P1   C
ATOM   2695  O   PRO P 206       7.691  -1.224 -22.287  1.00  0.00      P1   O
ATOM   2696  N   GLN P 207       9.015  -1.016 -20.472  1.00  0.00      P1   N
ATOM   2697  HN  GLN P 207       9.288  -0.430 -19.713  1.00  0.00      P1    
ATOM   2698  CA  GLN P 207      10.043  -2.129 -20.596  1.00  0.00      P1   C
ATOM   2699  HA  GLN P 207      10.719  -1.917 -21.411  1.00  0.00      P1    
ATOM   2700  CB  GLN P 207      10.984  -2.251 -19.359  1.00  0.00      P1   C
ATOM   2701  HB1 GLN P 207      10.302  -2.156 -18.487  1.00  0.00      P1    
ATOM   2702  HB2 GLN P 207      11.427  -3.256 -19.192  1.00  0.00      P1    
ATOM   2703  CG  GLN P 207      12.127  -1.196 -19.281  1.00  0.00      P1   C
ATOM   2704  HG1 GLN P 207      12.580  -1.123 -18.269  1.00  0.00      P1    
ATOM   2705  HG2 GLN P 207      12.993  -1.468 -19.921  1.00  0.00      P1    
ATOM   2706  CD  GLN P 207      11.772   0.283 -19.654  1.00  0.00      P1   C
ATOM   2707  OE1 GLN P 207      11.064   0.825 -18.819  1.00  0.00      P1   O
ATOM   2708  NE2 GLN P 207      12.115   1.003 -20.727  1.00  0.00      P1   N
ATOM   2709 HE21 GLN P 207      11.721   1.922 -20.701  1.00  0.00      P1    
ATOM   2710 HE22 GLN P 207      12.448   0.690 -21.616  1.00  0.00      P1    
ATOM   2711  C   GLN P 207       9.443  -3.577 -20.796  1.00  0.00      P1   C
ATOM   2712  O   GLN P 207       9.996  -4.437 -21.436  1.00  0.00      P1   O
ATOM   2713  N   PHE P 208       8.380  -3.933 -20.087  1.00  0.00      P1   N
ATOM   2714  HN  PHE P 208       8.119  -3.193 -19.471  1.00  0.00      P1    
ATOM   2715  CA  PHE P 208       7.719  -5.282 -20.047  1.00  0.00      P1   C
ATOM   2716  HA  PHE P 208       8.463  -6.020 -20.307  1.00  0.00      P1    
ATOM   2717  CB  PHE P 208       7.396  -5.371 -18.540  1.00  0.00      P1   C
ATOM   2718  HB1 PHE P 208       8.304  -5.227 -17.916  1.00  0.00      P1    
ATOM   2719  HB2 PHE P 208       6.792  -4.471 -18.296  1.00  0.00      P1    
ATOM   2720  CG  PHE P 208       6.573  -6.581 -18.165  1.00  0.00      P1   C
ATOM   2721  CD1 PHE P 208       7.140  -7.849 -18.188  1.00  0.00      P1   C
ATOM   2722  HD1 PHE P 208       8.080  -7.956 -18.709  1.00  0.00      P1    
ATOM   2723  CE1 PHE P 208       6.406  -8.931 -17.773  1.00  0.00      P1   C
ATOM   2724  HE1 PHE P 208       6.710  -9.948 -17.973  1.00  0.00      P1    
ATOM   2725  CZ  PHE P 208       5.151  -8.713 -17.150  1.00  0.00      P1   C
ATOM   2726  HZ  PHE P 208       4.587  -9.506 -16.682  1.00  0.00      P1    
ATOM   2727  CD2 PHE P 208       5.346  -6.350 -17.512  1.00  0.00      P1   C
ATOM   2728  HD2 PHE P 208       4.962  -5.347 -17.396  1.00  0.00      P1    
ATOM   2729  CE2 PHE P 208       4.582  -7.451 -17.018  1.00  0.00      P1   C
ATOM   2730  HE2 PHE P 208       3.621  -7.342 -16.538  1.00  0.00      P1    
ATOM   2731  C   PHE P 208       6.463  -5.456 -20.782  1.00  0.00      P1   C
ATOM   2732  O   PHE P 208       5.633  -4.534 -20.826  1.00  0.00      P1   O
ATOM   2733  N   ARG P 209       6.259  -6.650 -21.406  1.00  0.00      P1   N
ATOM   2734  HN  ARG P 209       7.005  -7.305 -21.494  1.00  0.00      P1    
ATOM   2735  CA  ARG P 209       5.123  -6.882 -22.246  1.00  0.00      P1   C
ATOM   2736  HA  ARG P 209       4.807  -5.960 -22.712  1.00  0.00      P1    
ATOM   2737  CB  ARG P 209       5.346  -7.957 -23.482  1.00  0.00      P1   C
ATOM   2738  HB1 ARG P 209       5.032  -8.971 -23.155  1.00  0.00      P1    
ATOM   2739  HB2 ARG P 209       4.665  -7.585 -24.277  1.00  0.00      P1    
ATOM   2740  CG  ARG P 209       6.807  -7.956 -23.983  1.00  0.00      P1   C
ATOM   2741  HG1 ARG P 209       7.142  -6.920 -24.204  1.00  0.00      P1    
ATOM   2742  HG2 ARG P 209       7.425  -8.415 -23.181  1.00  0.00      P1    
ATOM   2743  CD  ARG P 209       6.918  -8.825 -25.275  1.00  0.00      P1   C
ATOM   2744  HD1 ARG P 209       7.119  -9.854 -24.908  1.00  0.00      P1    
ATOM   2745  HD2 ARG P 209       6.015  -8.693 -25.909  1.00  0.00      P1    
ATOM   2746  NE  ARG P 209       8.142  -8.443 -25.938  1.00  0.00      P1   N
ATOM   2747  HE  ARG P 209       8.659  -7.644 -25.632  1.00  0.00      P1    
ATOM   2748  CZ  ARG P 209       8.547  -8.881 -27.096  1.00  0.00      P1   C
ATOM   2749  NH1 ARG P 209       8.100  -9.973 -27.673  1.00  0.00      P1   N
ATOM   2750 HH11 ARG P 209       8.459 -10.166 -28.586  1.00  0.00      P1    
ATOM   2751 HH12 ARG P 209       7.473 -10.540 -27.138  1.00  0.00      P1    
ATOM   2752  NH2 ARG P 209       9.510  -8.236 -27.674  1.00  0.00      P1   N
ATOM   2753 HH21 ARG P 209       9.742  -8.496 -28.612  1.00  0.00      P1    
ATOM   2754 HH22 ARG P 209       9.636  -7.292 -27.370  1.00  0.00      P1    
ATOM   2755  C   ARG P 209       3.960  -7.477 -21.310  1.00  0.00      P1   C
ATOM   2756  O   ARG P 209       3.948  -8.588 -20.662  1.00  0.00      P1   O
ATOM   2757  N   TYR P 210       2.948  -6.616 -21.059  1.00  0.00      P1   N
ATOM   2758  HN  TYR P 210       2.924  -5.725 -21.506  1.00  0.00      P1    
ATOM   2759  CA  TYR P 210       1.882  -6.848 -20.030  1.00  0.00      P1   C
ATOM   2760  HA  TYR P 210       2.166  -7.428 -19.165  1.00  0.00      P1    
ATOM   2761  CB  TYR P 210       1.577  -5.419 -19.568  1.00  0.00      P1   C
ATOM   2762  HB1 TYR P 210       2.467  -5.012 -19.043  1.00  0.00      P1    
ATOM   2763  HB2 TYR P 210       1.405  -4.784 -20.464  1.00  0.00      P1    
ATOM   2764  CG  TYR P 210       0.419  -5.343 -18.577  1.00  0.00      P1   C
ATOM   2765  CD1 TYR P 210       0.550  -5.967 -17.261  1.00  0.00      P1   C
ATOM   2766  HD1 TYR P 210       1.456  -6.448 -16.922  1.00  0.00      P1    
ATOM   2767  CE1 TYR P 210      -0.464  -5.918 -16.333  1.00  0.00      P1   C
ATOM   2768  HE1 TYR P 210      -0.290  -6.286 -15.333  1.00  0.00      P1    
ATOM   2769  CZ  TYR P 210      -1.675  -5.300 -16.682  1.00  0.00      P1   C
ATOM   2770  OH  TYR P 210      -2.756  -5.333 -15.713  1.00  0.00      P1   O
ATOM   2771  HH  TYR P 210      -3.378  -4.651 -15.979  1.00  0.00      P1    
ATOM   2772  CD2 TYR P 210      -0.738  -4.622 -18.843  1.00  0.00      P1   C
ATOM   2773  HD2 TYR P 210      -0.835  -4.116 -19.792  1.00  0.00      P1    
ATOM   2774  CE2 TYR P 210      -1.783  -4.523 -17.882  1.00  0.00      P1   C
ATOM   2775  HE2 TYR P 210      -2.694  -3.969 -18.054  1.00  0.00      P1    
ATOM   2776  C   TYR P 210       0.706  -7.625 -20.745  1.00  0.00      P1   C
ATOM   2777  O   TYR P 210       0.102  -7.193 -21.697  1.00  0.00      P1   O
ATOM   2778  N   THR P 211       0.367  -8.802 -20.215  1.00  0.00      P1   N
ATOM   2779  HN  THR P 211       0.916  -9.228 -19.500  1.00  0.00      P1    
ATOM   2780  CA  THR P 211      -0.824  -9.539 -20.541  1.00  0.00      P1   C
ATOM   2781  HA  THR P 211      -1.549  -8.779 -20.793  1.00  0.00      P1    
ATOM   2782  CB  THR P 211      -0.742 -10.420 -21.801  1.00  0.00      P1   C
ATOM   2783  HB  THR P 211      -0.605  -9.660 -22.599  1.00  0.00      P1    
ATOM   2784  OG1 THR P 211      -1.948 -11.114 -22.136  1.00  0.00      P1   O
ATOM   2785  HG1 THR P 211      -2.489 -10.498 -22.635  1.00  0.00      P1    
ATOM   2786  CG2 THR P 211       0.475 -11.374 -21.679  1.00  0.00      P1   C
ATOM   2787 HG21 THR P 211       0.470 -11.985 -20.751  1.00  0.00      P1    
ATOM   2788 HG22 THR P 211       0.430 -12.141 -22.481  1.00  0.00      P1    
ATOM   2789 HG23 THR P 211       1.463 -10.871 -21.755  1.00  0.00      P1    
ATOM   2790  C   THR P 211      -1.161 -10.277 -19.260  1.00  0.00      P1   C
ATOM   2791  O   THR P 211      -0.534 -10.326 -18.192  1.00  0.00      P1   O
ATOM   2792  N   LEU P 212      -2.336 -11.004 -19.239  1.00  0.00      P1   N
ATOM   2793  HN  LEU P 212      -2.904 -11.050 -20.057  1.00  0.00      P1    
ATOM   2794  CA  LEU P 212      -2.814 -11.698 -18.046  1.00  0.00      P1   C
ATOM   2795  HA  LEU P 212      -2.809 -10.973 -17.246  1.00  0.00      P1    
ATOM   2796  CB  LEU P 212      -4.286 -11.989 -18.270  1.00  0.00      P1   C
ATOM   2797  HB1 LEU P 212      -4.335 -12.707 -19.117  1.00  0.00      P1    
ATOM   2798  HB2 LEU P 212      -4.744 -12.488 -17.389  1.00  0.00      P1    
ATOM   2799  CG  LEU P 212      -5.198 -10.813 -18.617  1.00  0.00      P1   C
ATOM   2800  HG  LEU P 212      -4.916 -10.423 -19.618  1.00  0.00      P1    
ATOM   2801  CD1 LEU P 212      -6.577 -11.434 -18.998  1.00  0.00      P1   C
ATOM   2802 HD11 LEU P 212      -7.107 -11.697 -18.058  1.00  0.00      P1    
ATOM   2803 HD12 LEU P 212      -7.240 -10.697 -19.500  1.00  0.00      P1    
ATOM   2804 HD13 LEU P 212      -6.442 -12.308 -19.671  1.00  0.00      P1    
ATOM   2805  CD2 LEU P 212      -5.159  -9.610 -17.602  1.00  0.00      P1   C
ATOM   2806 HD21 LEU P 212      -4.166  -9.129 -17.728  1.00  0.00      P1    
ATOM   2807 HD22 LEU P 212      -5.979  -8.918 -17.891  1.00  0.00      P1    
ATOM   2808 HD23 LEU P 212      -5.333  -9.939 -16.555  1.00  0.00      P1    
ATOM   2809  C   LEU P 212      -2.086 -12.848 -17.400  1.00  0.00      P1   C
ATOM   2810  O   LEU P 212      -2.027 -13.024 -16.202  1.00  0.00      P1   O
ATOM   2811  N   ILE P 213      -1.394 -13.661 -18.222  1.00  0.00      P1   N
ATOM   2812  HN  ILE P 213      -1.550 -13.605 -19.205  1.00  0.00      P1    
ATOM   2813  CA  ILE P 213      -0.407 -14.585 -17.789  1.00  0.00      P1   C
ATOM   2814  HA  ILE P 213      -0.825 -15.211 -17.014  1.00  0.00      P1    
ATOM   2815  CB  ILE P 213      -0.163 -15.734 -18.747  1.00  0.00      P1   C
ATOM   2816  HB  ILE P 213       0.251 -15.282 -19.674  1.00  0.00      P1    
ATOM   2817  CG2 ILE P 213       0.863 -16.711 -18.242  1.00  0.00      P1   C
ATOM   2818 HG21 ILE P 213       1.018 -17.531 -18.976  1.00  0.00      P1    
ATOM   2819 HG22 ILE P 213       1.819 -16.209 -17.981  1.00  0.00      P1    
ATOM   2820 HG23 ILE P 213       0.487 -17.104 -17.274  1.00  0.00      P1    
ATOM   2821  CG1 ILE P 213      -1.447 -16.451 -19.143  1.00  0.00      P1   C
ATOM   2822 HG11 ILE P 213      -2.117 -15.901 -19.838  1.00  0.00      P1    
ATOM   2823 HG12 ILE P 213      -1.204 -17.372 -19.715  1.00  0.00      P1    
ATOM   2824  CD  ILE P 213      -2.341 -16.959 -17.949  1.00  0.00      P1   C
ATOM   2825  HD1 ILE P 213      -3.177 -17.489 -18.453  1.00  0.00      P1    
ATOM   2826  HD2 ILE P 213      -1.853 -17.729 -17.313  1.00  0.00      P1    
ATOM   2827  HD3 ILE P 213      -2.768 -16.144 -17.326  1.00  0.00      P1    
ATOM   2828  C   ILE P 213       0.835 -14.004 -17.184  1.00  0.00      P1   C
ATOM   2829  O   ILE P 213       1.362 -14.518 -16.216  1.00  0.00      P1   O
ATOM   2830  N   SER P 214       1.381 -12.896 -17.791  1.00  0.00      P1   N
ATOM   2831  HN  SER P 214       0.905 -12.457 -18.549  1.00  0.00      P1    
ATOM   2832  CA  SER P 214       2.632 -12.320 -17.515  1.00  0.00      P1   C
ATOM   2833  HA  SER P 214       3.325 -13.126 -17.326  1.00  0.00      P1    
ATOM   2834  CB  SER P 214       3.237 -11.551 -18.700  1.00  0.00      P1   C
ATOM   2835  HB1 SER P 214       4.310 -11.313 -18.540  1.00  0.00      P1    
ATOM   2836  HB2 SER P 214       3.182 -12.104 -19.662  1.00  0.00      P1    
ATOM   2837  OG  SER P 214       2.630 -10.254 -19.008  1.00  0.00      P1   O
ATOM   2838  HG1 SER P 214       3.254  -9.847 -19.614  1.00  0.00      P1    
ATOM   2839  C   SER P 214       2.583 -11.582 -16.242  1.00  0.00      P1   C
ATOM   2840  O   SER P 214       3.620 -11.509 -15.554  1.00  0.00      P1   O
ATOM   2841  N   ILE P 215       1.380 -11.023 -15.875  1.00  0.00      P1   N
ATOM   2842  HN  ILE P 215       0.620 -10.937 -16.514  1.00  0.00      P1    
ATOM   2843  CA  ILE P 215       1.276 -10.386 -14.574  1.00  0.00      P1   C
ATOM   2844  HA  ILE P 215       2.228  -9.980 -14.267  1.00  0.00      P1    
ATOM   2845  CB  ILE P 215       0.409  -9.168 -14.518  1.00  0.00      P1   C
ATOM   2846  HB  ILE P 215       0.676  -8.527 -15.386  1.00  0.00      P1    
ATOM   2847  CG2 ILE P 215      -1.144  -9.512 -14.730  1.00  0.00      P1   C
ATOM   2848 HG21 ILE P 215      -1.840  -8.653 -14.837  1.00  0.00      P1    
ATOM   2849 HG22 ILE P 215      -1.248 -10.238 -15.566  1.00  0.00      P1    
ATOM   2850 HG23 ILE P 215      -1.486  -9.956 -13.771  1.00  0.00      P1    
ATOM   2851  CG1 ILE P 215       0.634  -8.409 -13.252  1.00  0.00      P1   C
ATOM   2852 HG11 ILE P 215      -0.206  -7.707 -13.063  1.00  0.00      P1    
ATOM   2853 HG12 ILE P 215       0.525  -9.128 -12.413  1.00  0.00      P1    
ATOM   2854  CD  ILE P 215       1.968  -7.665 -13.159  1.00  0.00      P1   C
ATOM   2855  HD1 ILE P 215       1.892  -6.772 -13.816  1.00  0.00      P1    
ATOM   2856  HD2 ILE P 215       2.133  -7.301 -12.122  1.00  0.00      P1    
ATOM   2857  HD3 ILE P 215       2.851  -8.279 -13.436  1.00  0.00      P1    
ATOM   2858  C   ILE P 215       0.899 -11.495 -13.594  1.00  0.00      P1   C
ATOM   2859  O   ILE P 215       1.356 -11.460 -12.493  1.00  0.00      P1   O
ATOM   2860  N   LYS P 216       0.131 -12.510 -13.925  1.00  0.00      P1   N
ATOM   2861  HN  LYS P 216      -0.314 -12.584 -14.814  1.00  0.00      P1    
ATOM   2862  CA  LYS P 216      -0.151 -13.607 -13.024  1.00  0.00      P1   C
ATOM   2863  HA  LYS P 216      -0.665 -13.256 -12.141  1.00  0.00      P1    
ATOM   2864  CB  LYS P 216      -1.139 -14.616 -13.699  1.00  0.00      P1   C
ATOM   2865  HB1 LYS P 216      -0.854 -14.846 -14.748  1.00  0.00      P1    
ATOM   2866  HB2 LYS P 216      -0.963 -15.593 -13.201  1.00  0.00      P1    
ATOM   2867  CG  LYS P 216      -2.593 -14.283 -13.450  1.00  0.00      P1   C
ATOM   2868  HG1 LYS P 216      -2.639 -14.466 -12.355  1.00  0.00      P1    
ATOM   2869  HG2 LYS P 216      -2.832 -13.237 -13.739  1.00  0.00      P1    
ATOM   2870  CD  LYS P 216      -3.509 -15.275 -14.230  1.00  0.00      P1   C
ATOM   2871  HD1 LYS P 216      -3.224 -15.331 -15.303  1.00  0.00      P1    
ATOM   2872  HD2 LYS P 216      -3.237 -16.289 -13.869  1.00  0.00      P1    
ATOM   2873  CE  LYS P 216      -4.988 -15.019 -14.173  1.00  0.00      P1   C
ATOM   2874  HE1 LYS P 216      -5.455 -15.860 -14.729  1.00  0.00      P1    
ATOM   2875  HE2 LYS P 216      -5.349 -15.063 -13.123  1.00  0.00      P1    
ATOM   2876  NZ  LYS P 216      -5.366 -13.772 -14.801  1.00  0.00      P1   N
ATOM   2877  HZ1 LYS P 216      -5.956 -13.292 -14.092  1.00  0.00      P1    
ATOM   2878  HZ2 LYS P 216      -4.544 -13.174 -15.021  1.00  0.00      P1    
ATOM   2879  HZ3 LYS P 216      -5.904 -13.980 -15.666  1.00  0.00      P1    
ATOM   2880  C   LYS P 216       1.091 -14.331 -12.535  1.00  0.00      P1   C
ATOM   2881  O   LYS P 216       1.154 -14.666 -11.360  1.00  0.00      P1   O
ATOM   2882  N   ALA P 217       2.083 -14.499 -13.436  1.00  0.00      P1   N
ATOM   2883  HN  ALA P 217       1.997 -14.240 -14.395  1.00  0.00      P1    
ATOM   2884  CA  ALA P 217       3.373 -15.061 -13.093  1.00  0.00      P1   C
ATOM   2885  HA  ALA P 217       3.212 -16.077 -12.765  1.00  0.00      P1    
ATOM   2886  CB  ALA P 217       4.170 -15.101 -14.444  1.00  0.00      P1   C
ATOM   2887  HB1 ALA P 217       5.185 -15.542 -14.346  1.00  0.00      P1    
ATOM   2888  HB2 ALA P 217       3.667 -15.840 -15.104  1.00  0.00      P1    
ATOM   2889  HB3 ALA P 217       4.156 -14.093 -14.913  1.00  0.00      P1    
ATOM   2890  C   ALA P 217       4.152 -14.292 -12.070  1.00  0.00      P1   C
ATOM   2891  O   ALA P 217       4.654 -14.876 -11.108  1.00  0.00      P1   O
ATOM   2892  N   VAL P 218       4.225 -12.912 -12.183  1.00  0.00      P1   N
ATOM   2893  HN  VAL P 218       4.037 -12.481 -13.062  1.00  0.00      P1    
ATOM   2894  CA  VAL P 218       4.739 -12.016 -11.214  1.00  0.00      P1   C
ATOM   2895  HA  VAL P 218       5.814 -12.087 -11.148  1.00  0.00      P1    
ATOM   2896  CB  VAL P 218       4.624 -10.586 -11.804  1.00  0.00      P1   C
ATOM   2897  HB  VAL P 218       3.741 -10.381 -12.447  1.00  0.00      P1    
ATOM   2898  CG1 VAL P 218       4.546  -9.489 -10.727  1.00  0.00      P1   C
ATOM   2899 HG11 VAL P 218       4.530  -8.460 -11.146  1.00  0.00      P1    
ATOM   2900 HG12 VAL P 218       3.593  -9.622 -10.172  1.00  0.00      P1    
ATOM   2901 HG13 VAL P 218       5.457  -9.438 -10.093  1.00  0.00      P1    
ATOM   2902  CG2 VAL P 218       5.795 -10.283 -12.784  1.00  0.00      P1   C
ATOM   2903 HG21 VAL P 218       5.922 -10.916 -13.688  1.00  0.00      P1    
ATOM   2904 HG22 VAL P 218       5.540  -9.364 -13.354  1.00  0.00      P1    
ATOM   2905 HG23 VAL P 218       6.720 -10.303 -12.170  1.00  0.00      P1    
ATOM   2906  C   VAL P 218       4.140 -12.148  -9.854  1.00  0.00      P1   C
ATOM   2907  O   VAL P 218       4.825 -12.445  -8.889  1.00  0.00      P1   O
ATOM   2908  N   PHE P 219       2.836 -12.117  -9.768  1.00  0.00      P1   N
ATOM   2909  HN  PHE P 219       2.235 -11.906 -10.535  1.00  0.00      P1    
ATOM   2910  CA  PHE P 219       2.077 -12.432  -8.536  1.00  0.00      P1   C
ATOM   2911  HA  PHE P 219       2.402 -11.676  -7.836  1.00  0.00      P1    
ATOM   2912  CB  PHE P 219       0.479 -12.379  -8.656  1.00  0.00      P1   C
ATOM   2913  HB1 PHE P 219       0.103 -12.737  -9.639  1.00  0.00      P1    
ATOM   2914  HB2 PHE P 219       0.021 -12.963  -7.829  1.00  0.00      P1    
ATOM   2915  CG  PHE P 219       0.033 -10.953  -8.562  1.00  0.00      P1   C
ATOM   2916  CD1 PHE P 219      -0.067 -10.043  -9.645  1.00  0.00      P1   C
ATOM   2917  HD1 PHE P 219       0.206 -10.340 -10.647  1.00  0.00      P1    
ATOM   2918  CE1 PHE P 219      -0.758  -8.805  -9.453  1.00  0.00      P1   C
ATOM   2919  HE1 PHE P 219      -0.733  -8.056 -10.230  1.00  0.00      P1    
ATOM   2920  CZ  PHE P 219      -1.294  -8.579  -8.213  1.00  0.00      P1   C
ATOM   2921  HZ  PHE P 219      -1.785  -7.631  -8.052  1.00  0.00      P1    
ATOM   2922  CD2 PHE P 219      -0.472 -10.610  -7.314  1.00  0.00      P1   C
ATOM   2923  HD2 PHE P 219      -0.467 -11.352  -6.530  1.00  0.00      P1    
ATOM   2924  CE2 PHE P 219      -1.069  -9.421  -7.134  1.00  0.00      P1   C
ATOM   2925  HE2 PHE P 219      -1.491  -9.163  -6.173  1.00  0.00      P1    
ATOM   2926  C   PHE P 219       2.429 -13.778  -8.003  1.00  0.00      P1   C
ATOM   2927  O   PHE P 219       2.871 -13.865  -6.816  1.00  0.00      P1   O
ATOM   2928  N   ILE P 220       2.458 -14.932  -8.825  1.00  0.00      P1   N
ATOM   2929  HN  ILE P 220       2.019 -14.894  -9.720  1.00  0.00      P1    
ATOM   2930  CA  ILE P 220       2.842 -16.211  -8.198  1.00  0.00      P1   C
ATOM   2931  HA  ILE P 220       2.126 -16.345  -7.400  1.00  0.00      P1    
ATOM   2932  CB  ILE P 220       2.694 -17.541  -9.136  1.00  0.00      P1   C
ATOM   2933  HB  ILE P 220       3.480 -17.438  -9.915  1.00  0.00      P1    
ATOM   2934  CG2 ILE P 220       2.970 -18.764  -8.209  1.00  0.00      P1   C
ATOM   2935 HG21 ILE P 220       2.523 -18.530  -7.219  1.00  0.00      P1    
ATOM   2936 HG22 ILE P 220       2.767 -19.763  -8.650  1.00  0.00      P1    
ATOM   2937 HG23 ILE P 220       4.057 -18.849  -7.995  1.00  0.00      P1    
ATOM   2938  CG1 ILE P 220       1.326 -17.604  -9.832  1.00  0.00      P1   C
ATOM   2939 HG11 ILE P 220       0.597 -17.540  -8.996  1.00  0.00      P1    
ATOM   2940 HG12 ILE P 220       1.097 -16.760 -10.518  1.00  0.00      P1    
ATOM   2941  CD  ILE P 220       1.119 -18.861 -10.698  1.00  0.00      P1   C
ATOM   2942  HD1 ILE P 220       0.135 -19.062 -11.172  1.00  0.00      P1    
ATOM   2943  HD2 ILE P 220       1.894 -18.900 -11.494  1.00  0.00      P1    
ATOM   2944  HD3 ILE P 220       1.409 -19.760 -10.113  1.00  0.00      P1    
ATOM   2945  C   ILE P 220       4.328 -16.129  -7.686  1.00  0.00      P1   C
ATOM   2946  O   ILE P 220       4.567 -16.518  -6.577  1.00  0.00      P1   O
ATOM   2947  N   GLY P 221       5.279 -15.573  -8.485  1.00  0.00      P1   N
ATOM   2948  HN  GLY P 221       4.999 -15.147  -9.342  1.00  0.00      P1    
ATOM   2949  CA  GLY P 221       6.691 -15.554  -8.149  1.00  0.00      P1   C
ATOM   2950  HA1 GLY P 221       7.156 -15.039  -8.976  1.00  0.00      P1    
ATOM   2951  HA2 GLY P 221       7.132 -16.528  -7.997  1.00  0.00      P1    
ATOM   2952  C   GLY P 221       7.067 -14.687  -6.887  1.00  0.00      P1   C
ATOM   2953  O   GLY P 221       7.889 -15.044  -6.092  1.00  0.00      P1   O
ATOM   2954  N   VAL P 222       6.489 -13.520  -6.690  1.00  0.00      P1   N
ATOM   2955  HN  VAL P 222       5.843 -13.117  -7.334  1.00  0.00      P1    
ATOM   2956  CA  VAL P 222       6.562 -12.644  -5.543  1.00  0.00      P1   C
ATOM   2957  HA  VAL P 222       7.622 -12.475  -5.422  1.00  0.00      P1    
ATOM   2958  CB  VAL P 222       5.908 -11.306  -5.636  1.00  0.00      P1   C
ATOM   2959  HB  VAL P 222       4.876 -11.409  -6.033  1.00  0.00      P1    
ATOM   2960  CG1 VAL P 222       5.890 -10.573  -4.265  1.00  0.00      P1   C
ATOM   2961 HG11 VAL P 222       5.597  -9.508  -4.384  1.00  0.00      P1    
ATOM   2962 HG12 VAL P 222       5.079 -11.010  -3.644  1.00  0.00      P1    
ATOM   2963 HG13 VAL P 222       6.907 -10.672  -3.829  1.00  0.00      P1    
ATOM   2964  CG2 VAL P 222       6.521 -10.402  -6.699  1.00  0.00      P1   C
ATOM   2965 HG21 VAL P 222       7.344  -9.818  -6.236  1.00  0.00      P1    
ATOM   2966 HG22 VAL P 222       6.804 -10.803  -7.696  1.00  0.00      P1    
ATOM   2967 HG23 VAL P 222       5.809  -9.562  -6.844  1.00  0.00      P1    
ATOM   2968  C   VAL P 222       6.068 -13.339  -4.297  1.00  0.00      P1   C
ATOM   2969  O   VAL P 222       6.787 -13.370  -3.263  1.00  0.00      P1   O
ATOM   2970  N   ILE P 223       4.874 -13.987  -4.309  1.00  0.00      P1   N
ATOM   2971  HN  ILE P 223       4.240 -13.932  -5.076  1.00  0.00      P1    
ATOM   2972  CA  ILE P 223       4.470 -14.815  -3.187  1.00  0.00      P1   C
ATOM   2973  HA  ILE P 223       4.560 -14.148  -2.343  1.00  0.00      P1    
ATOM   2974  CB  ILE P 223       3.042 -15.240  -3.316  1.00  0.00      P1   C
ATOM   2975  HB  ILE P 223       2.943 -15.613  -4.358  1.00  0.00      P1    
ATOM   2976  CG2 ILE P 223       2.578 -16.461  -2.371  1.00  0.00      P1   C
ATOM   2977 HG21 ILE P 223       3.105 -17.357  -2.764  1.00  0.00      P1    
ATOM   2978 HG22 ILE P 223       2.779 -16.170  -1.318  1.00  0.00      P1    
ATOM   2979 HG23 ILE P 223       1.485 -16.623  -2.486  1.00  0.00      P1    
ATOM   2980  CG1 ILE P 223       2.170 -13.971  -3.092  1.00  0.00      P1   C
ATOM   2981 HG11 ILE P 223       2.511 -13.193  -3.808  1.00  0.00      P1    
ATOM   2982 HG12 ILE P 223       1.167 -14.280  -3.459  1.00  0.00      P1    
ATOM   2983  CD  ILE P 223       2.209 -13.431  -1.707  1.00  0.00      P1   C
ATOM   2984  HD1 ILE P 223       3.191 -13.173  -1.257  1.00  0.00      P1    
ATOM   2985  HD2 ILE P 223       1.567 -12.526  -1.661  1.00  0.00      P1    
ATOM   2986  HD3 ILE P 223       1.774 -14.214  -1.050  1.00  0.00      P1    
ATOM   2987  C   ILE P 223       5.365 -15.922  -2.763  1.00  0.00      P1   C
ATOM   2988  O   ILE P 223       5.834 -15.936  -1.635  1.00  0.00      P1   O
ATOM   2989  N   MET P 224       5.831 -16.722  -3.758  1.00  0.00      P1   N
ATOM   2990  HN  MET P 224       5.427 -16.627  -4.664  1.00  0.00      P1    
ATOM   2991  CA  MET P 224       6.799 -17.788  -3.580  1.00  0.00      P1   C
ATOM   2992  HA  MET P 224       6.497 -18.418  -2.757  1.00  0.00      P1    
ATOM   2993  CB  MET P 224       6.984 -18.673  -4.815  1.00  0.00      P1   C
ATOM   2994  HB1 MET P 224       7.245 -17.926  -5.594  1.00  0.00      P1    
ATOM   2995  HB2 MET P 224       7.778 -19.442  -4.700  1.00  0.00      P1    
ATOM   2996  CG  MET P 224       5.672 -19.367  -5.236  1.00  0.00      P1   C
ATOM   2997  HG1 MET P 224       4.927 -18.629  -5.600  1.00  0.00      P1    
ATOM   2998  HG2 MET P 224       5.883 -19.923  -6.175  1.00  0.00      P1    
ATOM   2999  SD  MET P 224       4.967 -20.501  -4.024  1.00  0.00      P1   S
ATOM   3000  CE  MET P 224       3.491 -20.653  -5.017  1.00  0.00      P1   C
ATOM   3001  HE1 MET P 224       2.788 -19.803  -4.885  1.00  0.00      P1    
ATOM   3002  HE2 MET P 224       3.740 -20.793  -6.091  1.00  0.00      P1    
ATOM   3003  HE3 MET P 224       2.909 -21.580  -4.825  1.00  0.00      P1    
ATOM   3004  C   MET P 224       8.153 -17.345  -3.035  1.00  0.00      P1   C
ATOM   3005  O   MET P 224       8.587 -17.976  -2.054  1.00  0.00      P1   O
ATOM   3006  N   SER P 225       8.691 -16.200  -3.615  1.00  0.00      P1   N
ATOM   3007  HN  SER P 225       8.196 -15.688  -4.313  1.00  0.00      P1    
ATOM   3008  CA  SER P 225       9.935 -15.631  -3.023  1.00  0.00      P1   C
ATOM   3009  HA  SER P 225      10.742 -16.349  -3.023  1.00  0.00      P1    
ATOM   3010  CB  SER P 225      10.272 -14.366  -3.924  1.00  0.00      P1   C
ATOM   3011  HB1 SER P 225      11.352 -14.102  -3.927  1.00  0.00      P1    
ATOM   3012  HB2 SER P 225      10.261 -14.673  -4.992  1.00  0.00      P1    
ATOM   3013  OG  SER P 225       9.459 -13.279  -3.630  1.00  0.00      P1   O
ATOM   3014  HG1 SER P 225       8.543 -13.459  -3.854  1.00  0.00      P1    
ATOM   3015  C   SER P 225       9.694 -15.138  -1.558  1.00  0.00      P1   C
ATOM   3016  O   SER P 225      10.484 -15.380  -0.695  1.00  0.00      P1   O
ATOM   3017  N   THR P 226       8.487 -14.615  -1.309  1.00  0.00      P1   N
ATOM   3018  HN  THR P 226       7.924 -14.436  -2.112  1.00  0.00      P1    
ATOM   3019  CA  THR P 226       8.135 -14.109  -0.021  1.00  0.00      P1   C
ATOM   3020  HA  THR P 226       8.945 -13.427   0.191  1.00  0.00      P1    
ATOM   3021  CB  THR P 226       6.811 -13.239   0.076  1.00  0.00      P1   C
ATOM   3022  HB  THR P 226       5.973 -13.723  -0.469  1.00  0.00      P1    
ATOM   3023  OG1 THR P 226       6.947 -11.990  -0.509  1.00  0.00      P1   O
ATOM   3024  HG1 THR P 226       7.513 -12.051  -1.282  1.00  0.00      P1    
ATOM   3025  CG2 THR P 226       6.299 -12.968   1.519  1.00  0.00      P1   C
ATOM   3026 HG21 THR P 226       5.466 -12.233   1.543  1.00  0.00      P1    
ATOM   3027 HG22 THR P 226       6.037 -13.935   1.998  1.00  0.00      P1    
ATOM   3028 HG23 THR P 226       7.129 -12.558   2.134  1.00  0.00      P1    
ATOM   3029  C   THR P 226       8.188 -15.022   1.132  1.00  0.00      P1   C
ATOM   3030  O   THR P 226       8.786 -14.743   2.207  1.00  0.00      P1   O
ATOM   3031  N   ILE P 227       7.584 -16.212   0.976  1.00  0.00      P1   N
ATOM   3032  HN  ILE P 227       7.193 -16.352   0.069  1.00  0.00      P1    
ATOM   3033  CA  ILE P 227       7.531 -17.271   1.960  1.00  0.00      P1   C
ATOM   3034  HA  ILE P 227       7.230 -16.752   2.858  1.00  0.00      P1    
ATOM   3035  CB  ILE P 227       6.416 -18.252   1.618  1.00  0.00      P1   C
ATOM   3036  HB  ILE P 227       6.666 -18.579   0.586  1.00  0.00      P1    
ATOM   3037  CG2 ILE P 227       6.504 -19.440   2.548  1.00  0.00      P1   C
ATOM   3038 HG21 ILE P 227       7.390 -20.045   2.258  1.00  0.00      P1    
ATOM   3039 HG22 ILE P 227       6.585 -19.070   3.593  1.00  0.00      P1    
ATOM   3040 HG23 ILE P 227       5.622 -20.111   2.481  1.00  0.00      P1    
ATOM   3041  CG1 ILE P 227       5.064 -17.555   1.716  1.00  0.00      P1   C
ATOM   3042 HG11 ILE P 227       4.748 -17.436   2.774  1.00  0.00      P1    
ATOM   3043 HG12 ILE P 227       5.233 -16.515   1.365  1.00  0.00      P1    
ATOM   3044  CD  ILE P 227       4.093 -18.216   0.749  1.00  0.00      P1   C
ATOM   3045  HD1 ILE P 227       3.245 -17.519   0.576  1.00  0.00      P1    
ATOM   3046  HD2 ILE P 227       4.590 -18.329  -0.239  1.00  0.00      P1    
ATOM   3047  HD3 ILE P 227       3.816 -19.227   1.115  1.00  0.00      P1    
ATOM   3048  C   ILE P 227       8.873 -17.828   2.228  1.00  0.00      P1   C
ATOM   3049  O   ILE P 227       9.198 -17.941   3.411  1.00  0.00      P1   O
ATOM   3050  N   MET P 228       9.661 -18.114   1.134  1.00  0.00      P1   N
ATOM   3051  HN  MET P 228       9.285 -18.026   0.215  1.00  0.00      P1    
ATOM   3052  CA  MET P 228      10.958 -18.702   1.237  1.00  0.00      P1   C
ATOM   3053  HA  MET P 228      10.932 -19.663   1.730  1.00  0.00      P1    
ATOM   3054  CB  MET P 228      11.725 -18.863  -0.096  1.00  0.00      P1   C
ATOM   3055  HB1 MET P 228      11.364 -18.067  -0.782  1.00  0.00      P1    
ATOM   3056  HB2 MET P 228      12.815 -18.735   0.079  1.00  0.00      P1    
ATOM   3057  CG  MET P 228      11.476 -20.163  -0.855  1.00  0.00      P1   C
ATOM   3058  HG1 MET P 228      10.402 -20.111  -1.135  1.00  0.00      P1    
ATOM   3059  HG2 MET P 228      11.976 -20.264  -1.842  1.00  0.00      P1    
ATOM   3060  SD  MET P 228      11.823 -21.647   0.090  1.00  0.00      P1   S
ATOM   3061  CE  MET P 228      13.652 -21.305   0.320  1.00  0.00      P1   C
ATOM   3062  HE1 MET P 228      13.919 -20.773   1.258  1.00  0.00      P1    
ATOM   3063  HE2 MET P 228      14.288 -22.212   0.238  1.00  0.00      P1    
ATOM   3064  HE3 MET P 228      14.043 -20.603  -0.446  1.00  0.00      P1    
ATOM   3065  C   MET P 228      11.847 -17.875   2.148  1.00  0.00      P1   C
ATOM   3066  O   MET P 228      12.490 -18.465   2.975  1.00  0.00      P1   O
ATOM   3067  N   TYR P 229      11.778 -16.492   2.023  1.00  0.00      P1   N
ATOM   3068  HN  TYR P 229      11.315 -16.097   1.234  1.00  0.00      P1    
ATOM   3069  CA  TYR P 229      12.755 -15.687   2.822  1.00  0.00      P1   C
ATOM   3070  HA  TYR P 229      13.667 -16.259   2.733  1.00  0.00      P1    
ATOM   3071  CB  TYR P 229      12.897 -14.271   2.096  1.00  0.00      P1   C
ATOM   3072  HB1 TYR P 229      13.345 -14.442   1.093  1.00  0.00      P1    
ATOM   3073  HB2 TYR P 229      11.950 -13.721   1.909  1.00  0.00      P1    
ATOM   3074  CG  TYR P 229      13.816 -13.268   2.864  1.00  0.00      P1   C
ATOM   3075  CD1 TYR P 229      13.301 -12.262   3.779  1.00  0.00      P1   C
ATOM   3076  HD1 TYR P 229      12.255 -12.375   4.024  1.00  0.00      P1    
ATOM   3077  CE1 TYR P 229      14.155 -11.422   4.452  1.00  0.00      P1   C
ATOM   3078  HE1 TYR P 229      13.771 -10.843   5.278  1.00  0.00      P1    
ATOM   3079  CZ  TYR P 229      15.536 -11.584   4.260  1.00  0.00      P1   C
ATOM   3080  OH  TYR P 229      16.435 -10.668   4.938  1.00  0.00      P1   O
ATOM   3081  HH  TYR P 229      17.299 -11.066   5.069  1.00  0.00      P1    
ATOM   3082  CD2 TYR P 229      15.262 -13.232   2.624  1.00  0.00      P1   C
ATOM   3083  HD2 TYR P 229      15.673 -13.835   1.829  1.00  0.00      P1    
ATOM   3084  CE2 TYR P 229      16.139 -12.455   3.403  1.00  0.00      P1   C
ATOM   3085  HE2 TYR P 229      17.206 -12.459   3.235  1.00  0.00      P1    
ATOM   3086  C   TYR P 229      12.378 -15.575   4.293  1.00  0.00      P1   C
ATOM   3087  O   TYR P 229      13.229 -15.533   5.115  1.00  0.00      P1   O
ATOM   3088  N   ARG P 230      11.081 -15.595   4.610  1.00  0.00      P1   N
ATOM   3089  HN  ARG P 230      10.422 -15.691   3.868  1.00  0.00      P1    
ATOM   3090  CA  ARG P 230      10.584 -15.403   5.985  1.00  0.00      P1   C
ATOM   3091  HA  ARG P 230      11.207 -14.604   6.357  1.00  0.00      P1    
ATOM   3092  CB  ARG P 230       9.029 -15.042   6.034  1.00  0.00      P1   C
ATOM   3093  HB1 ARG P 230       8.475 -15.708   5.338  1.00  0.00      P1    
ATOM   3094  HB2 ARG P 230       8.737 -15.159   7.099  1.00  0.00      P1    
ATOM   3095  CG  ARG P 230       8.746 -13.566   5.745  1.00  0.00      P1   C
ATOM   3096  HG1 ARG P 230       9.385 -12.950   6.413  1.00  0.00      P1    
ATOM   3097  HG2 ARG P 230       9.015 -13.436   4.675  1.00  0.00      P1    
ATOM   3098  CD  ARG P 230       7.305 -13.175   5.952  1.00  0.00      P1   C
ATOM   3099  HD1 ARG P 230       6.705 -13.841   5.297  1.00  0.00      P1    
ATOM   3100  HD2 ARG P 230       6.957 -13.318   6.997  1.00  0.00      P1    
ATOM   3101  NE  ARG P 230       7.136 -11.741   5.511  1.00  0.00      P1   N
ATOM   3102  HE  ARG P 230       7.854 -11.195   5.078  1.00  0.00      P1    
ATOM   3103  CZ  ARG P 230       5.938 -11.104   5.584  1.00  0.00      P1   C
ATOM   3104  NH1 ARG P 230       4.783 -11.677   5.887  1.00  0.00      P1   N
ATOM   3105 HH11 ARG P 230       3.960 -11.128   6.031  1.00  0.00      P1    
ATOM   3106 HH12 ARG P 230       4.826 -12.555   6.364  1.00  0.00      P1    
ATOM   3107  NH2 ARG P 230       5.880  -9.914   5.103  1.00  0.00      P1   N
ATOM   3108 HH21 ARG P 230       5.003  -9.436   5.068  1.00  0.00      P1    
ATOM   3109 HH22 ARG P 230       6.684  -9.319   5.096  1.00  0.00      P1    
ATOM   3110  C   ARG P 230      10.790 -16.733   6.831  1.00  0.00      P1   C
ATOM   3111  O   ARG P 230      10.789 -16.703   8.072  1.00  0.00      P1   O
ATOM   3112  N   ILE P 231      11.154 -17.854   6.213  1.00  0.00      P1   N
ATOM   3113  HN  ILE P 231      11.158 -17.770   5.220  1.00  0.00      P1    
ATOM   3114  CA  ILE P 231      11.465 -19.027   6.912  1.00  0.00      P1   C
ATOM   3115  HA  ILE P 231      10.779 -19.148   7.738  1.00  0.00      P1    
ATOM   3116  CB  ILE P 231      11.241 -20.309   6.046  1.00  0.00      P1   C
ATOM   3117  HB  ILE P 231      11.840 -20.176   5.120  1.00  0.00      P1    
ATOM   3118  CG2 ILE P 231      11.946 -21.492   6.784  1.00  0.00      P1   C
ATOM   3119 HG21 ILE P 231      11.895 -22.392   6.133  1.00  0.00      P1    
ATOM   3120 HG22 ILE P 231      13.005 -21.176   6.897  1.00  0.00      P1    
ATOM   3121 HG23 ILE P 231      11.636 -21.670   7.835  1.00  0.00      P1    
ATOM   3122  CG1 ILE P 231       9.738 -20.482   5.718  1.00  0.00      P1   C
ATOM   3123 HG11 ILE P 231       9.197 -20.976   6.553  1.00  0.00      P1    
ATOM   3124 HG12 ILE P 231       9.241 -19.508   5.520  1.00  0.00      P1    
ATOM   3125  CD  ILE P 231       9.607 -21.440   4.474  1.00  0.00      P1   C
ATOM   3126  HD1 ILE P 231       9.747 -22.510   4.738  1.00  0.00      P1    
ATOM   3127  HD2 ILE P 231       8.537 -21.500   4.181  1.00  0.00      P1    
ATOM   3128  HD3 ILE P 231      10.319 -21.136   3.677  1.00  0.00      P1    
ATOM   3129  C   ILE P 231      12.780 -18.854   7.631  1.00  0.00      P1   C
ATOM   3130  O   ILE P 231      12.869 -19.262   8.804  1.00  0.00      P1   O
ATOM   3131  N   PHE P 232      13.819 -18.334   6.970  1.00  0.00      P1   N
ATOM   3132  HN  PHE P 232      13.641 -18.018   6.041  1.00  0.00      P1    
ATOM   3133  CA  PHE P 232      15.180 -18.353   7.365  1.00  0.00      P1   C
ATOM   3134  HA  PHE P 232      15.246 -18.992   8.234  1.00  0.00      P1    
ATOM   3135  CB  PHE P 232      16.152 -18.898   6.353  1.00  0.00      P1   C
ATOM   3136  HB1 PHE P 232      16.242 -18.445   5.343  1.00  0.00      P1    
ATOM   3137  HB2 PHE P 232      17.183 -18.936   6.764  1.00  0.00      P1    
ATOM   3138  CG  PHE P 232      15.794 -20.380   6.078  1.00  0.00      P1   C
ATOM   3139  CD1 PHE P 232      16.349 -21.404   6.899  1.00  0.00      P1   C
ATOM   3140  HD1 PHE P 232      16.958 -21.161   7.757  1.00  0.00      P1    
ATOM   3141  CE1 PHE P 232      16.030 -22.771   6.553  1.00  0.00      P1   C
ATOM   3142  HE1 PHE P 232      16.370 -23.518   7.255  1.00  0.00      P1    
ATOM   3143  CZ  PHE P 232      15.310 -23.044   5.409  1.00  0.00      P1   C
ATOM   3144  HZ  PHE P 232      14.990 -24.074   5.338  1.00  0.00      P1    
ATOM   3145  CD2 PHE P 232      15.016 -20.717   5.008  1.00  0.00      P1   C
ATOM   3146  HD2 PHE P 232      14.579 -19.948   4.388  1.00  0.00      P1    
ATOM   3147  CE2 PHE P 232      14.926 -22.063   4.516  1.00  0.00      P1   C
ATOM   3148  HE2 PHE P 232      14.532 -22.319   3.543  1.00  0.00      P1    
ATOM   3149  C   PHE P 232      15.707 -17.004   7.889  1.00  0.00      P1   C
ATOM   3150  O   PHE P 232      16.923 -16.771   7.790  1.00  0.00      P1   O
ATOM   3151  N   ASN P 233      14.785 -16.089   8.162  1.00  0.00      P1   N
ATOM   3152  HN  ASN P 233      13.803 -16.242   8.080  1.00  0.00      P1    
ATOM   3153  CA  ASN P 233      15.097 -14.778   8.598  1.00  0.00      P1   C
ATOM   3154  HA  ASN P 233      16.159 -14.732   8.789  1.00  0.00      P1    
ATOM   3155  CB  ASN P 233      14.632 -13.646   7.545  1.00  0.00      P1   C
ATOM   3156  HB1 ASN P 233      15.090 -13.927   6.572  1.00  0.00      P1    
ATOM   3157  HB2 ASN P 233      13.524 -13.701   7.485  1.00  0.00      P1    
ATOM   3158  CG  ASN P 233      15.045 -12.196   7.997  1.00  0.00      P1   C
ATOM   3159  OD1 ASN P 233      16.263 -12.116   8.234  1.00  0.00      P1   O
ATOM   3160  ND2 ASN P 233      14.130 -11.163   8.111  1.00  0.00      P1   N
ATOM   3161 HD21 ASN P 233      14.427 -10.212   8.197  1.00  0.00      P1    
ATOM   3162 HD22 ASN P 233      13.141 -11.296   8.047  1.00  0.00      P1    
ATOM   3163  C   ASN P 233      14.409 -14.574   9.893  1.00  0.00      P1   C
ATOM   3164  O   ASN P 233      13.245 -14.976   9.982  1.00  0.00      P1   O
ATOM   3165  N   HSE P 234      15.062 -14.030  10.909  1.00  0.00      P1   N
ATOM   3166  HN  HSE P 234      15.954 -13.584  10.929  1.00  0.00      P1    
ATOM   3167  CA  HSE P 234      14.550 -14.084  12.269  1.00  0.00      P1   C
ATOM   3168  HA  HSE P 234      13.483 -14.138  12.424  1.00  0.00      P1    
ATOM   3169  CB  HSE P 234      15.260 -15.243  13.065  1.00  0.00      P1   C
ATOM   3170  HB1 HSE P 234      16.327 -15.058  12.820  1.00  0.00      P1    
ATOM   3171  HB2 HSE P 234      15.060 -15.227  14.158  1.00  0.00      P1    
ATOM   3172  ND1 HSE P 234      13.720 -17.119  12.805  1.00  0.00      P1   N
ATOM   3173  CG  HSE P 234      14.900 -16.609  12.524  1.00  0.00      P1   C
ATOM   3174  CE1 HSE P 234      13.746 -18.357  12.343  1.00  0.00      P1   C
ATOM   3175  HE1 HSE P 234      12.937 -19.084  12.403  1.00  0.00      P1    
ATOM   3176  NE2 HSE P 234      15.012 -18.567  11.749  1.00  0.00      P1   N
ATOM   3177  HE2 HSE P 234      15.283 -19.339  11.173  1.00  0.00      P1    
ATOM   3178  CD2 HSE P 234      15.714 -17.462  11.889  1.00  0.00      P1   C
ATOM   3179  HD2 HSE P 234      16.748 -17.302  11.608  1.00  0.00      P1    
ATOM   3180  C   HSE P 234      14.962 -12.806  12.931  1.00  0.00      P1   C
ATOM   3181  O   HSE P 234      14.934 -12.798  14.173  1.00  0.00      P1   O
ATOM   3182  N   GLU P 235      15.099 -11.774  12.118  1.00  0.00      P1   N
ATOM   3183  HN  GLU P 235      15.045 -11.708  11.124  1.00  0.00      P1    
ATOM   3184  CA  GLU P 235      15.510 -10.494  12.622  1.00  0.00      P1   C
ATOM   3185  HA  GLU P 235      16.127 -10.673  13.491  1.00  0.00      P1    
ATOM   3186  CB  GLU P 235      16.418  -9.696  11.696  1.00  0.00      P1   C
ATOM   3187  HB1 GLU P 235      15.864  -9.333  10.804  1.00  0.00      P1    
ATOM   3188  HB2 GLU P 235      16.858  -8.824  12.226  1.00  0.00      P1    
ATOM   3189  CG  GLU P 235      17.569 -10.763  11.313  1.00  0.00      P1    
ATOM   3190  HG1 GLU P 235      17.885 -11.056  12.337  1.00  0.00      P1    
ATOM   3191  HG2 GLU P 235      17.183 -11.709  10.875  1.00  0.00      P1    
ATOM   3192  CD  GLU P 235      18.723 -10.250  10.491  1.00  0.00      P1    
ATOM   3193  OE1 GLU P 235      19.126 -10.677   9.425  1.00  0.00      P1    
ATOM   3194  OE2 GLU P 235      19.297  -9.126  11.038  1.00  0.00      P1    
ATOM   3195  HE2 GLU P 235      19.910  -8.753  10.401  1.00  0.00      P1    
ATOM   3196  C   GLU P 235      14.292  -9.580  12.906  1.00  0.00      P1   C
ATOM   3197  O   GLU P 235      13.199  -9.880  12.423  1.00  0.00      P1   O
ATOM   3198  N   VAL P 236      14.575  -8.492  13.648  1.00  0.00      P1   N
ATOM   3199  HN  VAL P 236      15.460  -8.468  14.108  1.00  0.00      P1    
ATOM   3200  CA  VAL P 236      13.723  -7.350  13.910  1.00  0.00      P1   C
ATOM   3201  HA  VAL P 236      12.730  -7.696  14.155  1.00  0.00      P1    
ATOM   3202  CB  VAL P 236      14.258  -6.584  15.098  1.00  0.00      P1   C
ATOM   3203  HB  VAL P 236      13.744  -5.617  15.288  1.00  0.00      P1    
ATOM   3204  CG1 VAL P 236      14.077  -7.492  16.252  1.00  0.00      P1   C
ATOM   3205 HG11 VAL P 236      12.999  -7.663  16.462  1.00  0.00      P1    
ATOM   3206 HG12 VAL P 236      14.418  -8.533  16.068  1.00  0.00      P1    
ATOM   3207 HG13 VAL P 236      14.471  -7.101  17.215  1.00  0.00      P1    
ATOM   3208  CG2 VAL P 236      15.739  -6.149  14.950  1.00  0.00      P1   C
ATOM   3209 HG21 VAL P 236      15.916  -5.268  14.296  1.00  0.00      P1    
ATOM   3210 HG22 VAL P 236      16.121  -5.903  15.963  1.00  0.00      P1    
ATOM   3211 HG23 VAL P 236      16.476  -6.873  14.541  1.00  0.00      P1    
ATOM   3212  C   VAL P 236      13.645  -6.569  12.532  1.00  0.00      P1   C
ATOM   3213  O   VAL P 236      14.576  -6.648  11.758  1.00  0.00      P1   O
ATOM   3214  N   ALA P 237      12.522  -5.903  12.226  1.00  0.00      P1   N
ATOM   3215  HN  ALA P 237      11.806  -5.729  12.898  1.00  0.00      P1    
ATOM   3216  CA  ALA P 237      12.326  -5.088  10.985  1.00  0.00      P1   C
ATOM   3217  HA  ALA P 237      12.081  -5.740  10.160  1.00  0.00      P1    
ATOM   3218  CB  ALA P 237      11.153  -4.130  11.349  1.00  0.00      P1   C
ATOM   3219  HB1 ALA P 237      11.061  -3.305  10.610  1.00  0.00      P1    
ATOM   3220  HB2 ALA P 237      10.170  -4.646  11.374  1.00  0.00      P1    
ATOM   3221  HB3 ALA P 237      11.304  -3.670  12.348  1.00  0.00      P1    
ATOM   3222  C   ALA P 237      13.565  -4.257  10.587  1.00  0.00      P1   C
ATOM   3223  O   ALA P 237      14.297  -3.787  11.447  1.00  0.00      P1   O
ATOM   3224  N   LEU P 238      13.756  -4.173   9.269  1.00  0.00      P1   N
ATOM   3225  HN  LEU P 238      13.077  -4.581   8.664  1.00  0.00      P1    
ATOM   3226  CA  LEU P 238      15.050  -3.733   8.653  1.00  0.00      P1   C
ATOM   3227  HA  LEU P 238      15.897  -4.354   8.905  1.00  0.00      P1    
ATOM   3228  CB  LEU P 238      14.854  -3.727   7.166  1.00  0.00      P1   C
ATOM   3229  HB1 LEU P 238      14.751  -4.793   6.871  1.00  0.00      P1    
ATOM   3230  HB2 LEU P 238      13.915  -3.200   6.894  1.00  0.00      P1    
ATOM   3231  CG  LEU P 238      16.011  -3.451   6.263  1.00  0.00      P1   C
ATOM   3232  HG  LEU P 238      16.343  -2.392   6.316  1.00  0.00      P1    
ATOM   3233  CD1 LEU P 238      17.238  -4.315   6.673  1.00  0.00      P1   C
ATOM   3234 HD11 LEU P 238      18.038  -4.149   5.920  1.00  0.00      P1    
ATOM   3235 HD12 LEU P 238      17.639  -4.033   7.670  1.00  0.00      P1    
ATOM   3236 HD13 LEU P 238      16.973  -5.394   6.659  1.00  0.00      P1    
ATOM   3237  CD2 LEU P 238      15.569  -3.556   4.829  1.00  0.00      P1   C
ATOM   3238 HD21 LEU P 238      14.914  -2.717   4.509  1.00  0.00      P1    
ATOM   3239 HD22 LEU P 238      16.492  -3.608   4.214  1.00  0.00      P1    
ATOM   3240 HD23 LEU P 238      15.027  -4.489   4.565  1.00  0.00      P1    
ATOM   3241  C   LEU P 238      15.584  -2.362   9.098  1.00  0.00      P1   C
ATOM   3242  O   LEU P 238      16.703  -2.199   9.557  1.00  0.00      P1   O
ATOM   3243  N   ILE P 239      14.741  -1.380   8.907  1.00  0.00      P1   N
ATOM   3244  HN  ILE P 239      13.810  -1.548   8.593  1.00  0.00      P1    
ATOM   3245  CA  ILE P 239      14.963  -0.069   9.354  1.00  0.00      P1   C
ATOM   3246  HA  ILE P 239      16.029   0.024   9.505  1.00  0.00      P1    
ATOM   3247  CB  ILE P 239      14.534   1.021   8.311  1.00  0.00      P1   C
ATOM   3248  HB  ILE P 239      13.435   0.973   8.153  1.00  0.00      P1    
ATOM   3249  CG2 ILE P 239      15.060   2.372   8.795  1.00  0.00      P1   C
ATOM   3250 HG21 ILE P 239      14.897   2.512   9.885  1.00  0.00      P1    
ATOM   3251 HG22 ILE P 239      16.155   2.332   8.609  1.00  0.00      P1    
ATOM   3252 HG23 ILE P 239      14.589   3.104   8.104  1.00  0.00      P1    
ATOM   3253  CG1 ILE P 239      15.189   0.797   6.927  1.00  0.00      P1   C
ATOM   3254 HG11 ILE P 239      16.285   0.700   7.082  1.00  0.00      P1    
ATOM   3255 HG12 ILE P 239      14.964  -0.195   6.481  1.00  0.00      P1    
ATOM   3256  CD  ILE P 239      14.877   1.859   5.873  1.00  0.00      P1   C
ATOM   3257  HD1 ILE P 239      15.244   1.661   4.844  1.00  0.00      P1    
ATOM   3258  HD2 ILE P 239      13.768   1.859   5.798  1.00  0.00      P1    
ATOM   3259  HD3 ILE P 239      15.296   2.833   6.205  1.00  0.00      P1    
ATOM   3260  C   ILE P 239      14.338   0.177  10.746  1.00  0.00      P1   C
ATOM   3261  O   ILE P 239      13.156   0.053  10.946  1.00  0.00      P1   O
ATOM   3262  N   ASP P 240      15.091   0.651  11.683  1.00  0.00      P1   N
ATOM   3263  HN  ASP P 240      16.065   0.561  11.488  1.00  0.00      P1    
ATOM   3264  CA  ASP P 240      14.627   1.340  12.850  1.00  0.00      P1   C
ATOM   3265  HA  ASP P 240      13.723   0.850  13.181  1.00  0.00      P1    
ATOM   3266  CB  ASP P 240      15.614   0.918  13.925  1.00  0.00      P1   C
ATOM   3267  HB1 ASP P 240      15.623  -0.192  13.939  1.00  0.00      P1    
ATOM   3268  HB2 ASP P 240      16.674   1.205  13.756  1.00  0.00      P1    
ATOM   3269  CG  ASP P 240      15.232   1.290  15.346  1.00  0.00      P1   C
ATOM   3270  OD1 ASP P 240      14.114   1.765  15.590  1.00  0.00      P1   O
ATOM   3271  OD2 ASP P 240      16.074   1.091  16.282  1.00  0.00      P1   O
ATOM   3272  C   ASP P 240      14.473   2.768  12.723  1.00  0.00      P1   C
ATOM   3273  O   ASP P 240      15.371   3.525  12.388  1.00  0.00      P1   O
ATOM   3274  N   VAL P 241      13.271   3.257  13.096  1.00  0.00      P1   N
ATOM   3275  HN  VAL P 241      12.549   2.611  13.330  1.00  0.00      P1    
ATOM   3276  CA  VAL P 241      12.809   4.660  13.138  1.00  0.00      P1   C
ATOM   3277  HA  VAL P 241      13.657   5.219  12.771  1.00  0.00      P1    
ATOM   3278  CB  VAL P 241      11.657   4.891  12.171  1.00  0.00      P1   C
ATOM   3279  HB  VAL P 241      11.337   5.954  12.143  1.00  0.00      P1    
ATOM   3280  CG1 VAL P 241      12.089   4.463  10.736  1.00  0.00      P1   C
ATOM   3281 HG11 VAL P 241      12.996   5.013  10.405  1.00  0.00      P1    
ATOM   3282 HG12 VAL P 241      12.196   3.368  10.583  1.00  0.00      P1    
ATOM   3283 HG13 VAL P 241      11.217   4.669  10.080  1.00  0.00      P1    
ATOM   3284  CG2 VAL P 241      10.425   4.029  12.696  1.00  0.00      P1   C
ATOM   3285 HG21 VAL P 241       9.591   4.428  12.080  1.00  0.00      P1    
ATOM   3286 HG22 VAL P 241      10.641   2.946  12.573  1.00  0.00      P1    
ATOM   3287 HG23 VAL P 241      10.139   4.326  13.728  1.00  0.00      P1    
ATOM   3288  C   VAL P 241      12.385   5.177  14.508  1.00  0.00      P1   C
ATOM   3289  O   VAL P 241      12.112   6.342  14.689  1.00  0.00      P1   O
ATOM   3290  N   GLY P 242      12.370   4.394  15.588  1.00  0.00      P1   N
ATOM   3291  HN  GLY P 242      12.594   3.433  15.450  1.00  0.00      P1    
ATOM   3292  CA  GLY P 242      11.782   4.759  16.864  1.00  0.00      P1   C
ATOM   3293  HA1 GLY P 242      12.313   5.624  17.231  1.00  0.00      P1    
ATOM   3294  HA2 GLY P 242      12.008   3.885  17.458  1.00  0.00      P1    
ATOM   3295  C   GLY P 242      10.298   4.981  16.859  1.00  0.00      P1   C
ATOM   3296  O   GLY P 242       9.432   4.171  16.517  1.00  0.00      P1   O
ATOM   3297  N   LYS P 243       9.869   6.128  17.507  1.00  0.00      P1   N
ATOM   3298  HN  LYS P 243      10.408   6.609  18.194  1.00  0.00      P1    
ATOM   3299  CA  LYS P 243       8.419   6.325  17.631  1.00  0.00      P1   C
ATOM   3300  HA  LYS P 243       7.887   5.434  17.330  1.00  0.00      P1    
ATOM   3301  CB  LYS P 243       7.928   6.529  19.074  1.00  0.00      P1   C
ATOM   3302  HB1 LYS P 243       8.406   7.444  19.485  1.00  0.00      P1    
ATOM   3303  HB2 LYS P 243       6.852   6.793  18.983  1.00  0.00      P1    
ATOM   3304  CG  LYS P 243       8.129   5.305  20.008  1.00  0.00      P1   C
ATOM   3305  HG1 LYS P 243       7.374   5.378  20.820  1.00  0.00      P1    
ATOM   3306  HG2 LYS P 243       7.868   4.391  19.434  1.00  0.00      P1    
ATOM   3307  CD  LYS P 243       9.578   5.255  20.671  1.00  0.00      P1   C
ATOM   3308  HD1 LYS P 243      10.191   4.839  19.843  1.00  0.00      P1    
ATOM   3309  HD2 LYS P 243      10.001   6.272  20.823  1.00  0.00      P1    
ATOM   3310  CE  LYS P 243       9.769   4.529  21.926  1.00  0.00      P1   C
ATOM   3311  HE1 LYS P 243      10.834   4.635  22.226  1.00  0.00      P1    
ATOM   3312  HE2 LYS P 243       9.117   4.915  22.738  1.00  0.00      P1    
ATOM   3313  NZ  LYS P 243       9.493   3.133  21.747  1.00  0.00      P1   N
ATOM   3314  HZ1 LYS P 243      10.016   2.473  22.357  1.00  0.00      P1    
ATOM   3315  HZ2 LYS P 243       8.485   2.883  21.802  1.00  0.00      P1    
ATOM   3316  HZ3 LYS P 243       9.713   2.928  20.751  1.00  0.00      P1    
ATOM   3317  C   LYS P 243       8.048   7.557  16.809  1.00  0.00      P1   C
ATOM   3318  O   LYS P 243       8.652   8.575  17.009  1.00  0.00      P1   O
ATOM   3319  N   LEU P 244       7.197   7.373  15.821  1.00  0.00      P1   N
ATOM   3320  HN  LEU P 244       6.930   6.437  15.604  1.00  0.00      P1    
ATOM   3321  CA  LEU P 244       6.644   8.479  15.018  1.00  0.00      P1   C
ATOM   3322  HA  LEU P 244       7.272   9.323  15.263  1.00  0.00      P1    
ATOM   3323  CB  LEU P 244       6.853   8.125  13.494  1.00  0.00      P1   C
ATOM   3324  HB1 LEU P 244       6.198   7.297  13.150  1.00  0.00      P1    
ATOM   3325  HB2 LEU P 244       6.697   9.011  12.842  1.00  0.00      P1    
ATOM   3326  CG  LEU P 244       8.357   7.704  13.149  1.00  0.00      P1   C
ATOM   3327  HG  LEU P 244       8.524   6.782  13.747  1.00  0.00      P1    
ATOM   3328  CD1 LEU P 244       8.466   7.263  11.709  1.00  0.00      P1   C
ATOM   3329 HD11 LEU P 244       8.242   8.051  10.959  1.00  0.00      P1    
ATOM   3330 HD12 LEU P 244       9.452   6.804  11.480  1.00  0.00      P1    
ATOM   3331 HD13 LEU P 244       7.763   6.433  11.484  1.00  0.00      P1    
ATOM   3332  CD2 LEU P 244       9.415   8.825  13.458  1.00  0.00      P1   C
ATOM   3333 HD21 LEU P 244       9.030   9.732  12.943  1.00  0.00      P1    
ATOM   3334 HD22 LEU P 244       9.360   9.108  14.531  1.00  0.00      P1    
ATOM   3335 HD23 LEU P 244      10.464   8.558  13.206  1.00  0.00      P1    
ATOM   3336  C   LEU P 244       5.169   8.833  15.222  1.00  0.00      P1   C
ATOM   3337  O   LEU P 244       4.217   8.100  15.038  1.00  0.00      P1   O
ATOM   3338  N   SER P 245       4.894  10.123  15.494  1.00  0.00      P1   N
ATOM   3339  HN  SER P 245       5.600  10.799  15.691  1.00  0.00      P1    
ATOM   3340  CA  SER P 245       3.577  10.648  15.623  1.00  0.00      P1   C
ATOM   3341  HA  SER P 245       2.994   9.966  16.225  1.00  0.00      P1    
ATOM   3342  CB  SER P 245       3.447  11.935  16.368  1.00  0.00      P1   C
ATOM   3343  HB1 SER P 245       4.196  12.667  15.997  1.00  0.00      P1    
ATOM   3344  HB2 SER P 245       2.415  12.343  16.314  1.00  0.00      P1    
ATOM   3345  OG  SER P 245       3.807  11.708  17.735  1.00  0.00      P1   O
ATOM   3346  HG1 SER P 245       4.749  11.859  17.844  1.00  0.00      P1    
ATOM   3347  C   SER P 245       2.923  10.872  14.228  1.00  0.00      P1   C
ATOM   3348  O   SER P 245       3.507  11.456  13.357  1.00  0.00      P1   O
ATOM   3349  N   ASP P 246       1.706  10.391  14.088  1.00  0.00      P1   N
ATOM   3350  HN  ASP P 246       1.419   9.685  14.731  1.00  0.00      P1    
ATOM   3351  CA  ASP P 246       0.576  10.677  13.135  1.00  0.00      P1   C
ATOM   3352  HA  ASP P 246       0.692  10.034  12.275  1.00  0.00      P1    
ATOM   3353  CB  ASP P 246      -0.823  10.274  13.743  1.00  0.00      P1   C
ATOM   3354  HB1 ASP P 246      -1.056  10.952  14.592  1.00  0.00      P1    
ATOM   3355  HB2 ASP P 246      -1.658  10.465  13.035  1.00  0.00      P1    
ATOM   3356  CG  ASP P 246      -0.720   8.735  13.994  1.00  0.00      P1   C
ATOM   3357  OD1 ASP P 246      -1.673   8.017  13.416  1.00  0.00      P1   O
ATOM   3358  OD2 ASP P 246       0.079   8.268  14.813  1.00  0.00      P1   O
ATOM   3359  C   ASP P 246       0.514  12.167  12.666  1.00  0.00      P1   C
ATOM   3360  O   ASP P 246       0.847  13.023  13.464  1.00  0.00      P1   O
ATOM   3361  N   ALA P 247       0.167  12.462  11.374  1.00  0.00      P1   N
ATOM   3362  HN  ALA P 247      -0.027  11.805  10.649  1.00  0.00      P1    
ATOM   3363  CA  ALA P 247       0.167  13.863  10.876  1.00  0.00      P1   C
ATOM   3364  HA  ALA P 247       0.828  14.483  11.462  1.00  0.00      P1    
ATOM   3365  CB  ALA P 247       0.675  13.835   9.498  1.00  0.00      P1   C
ATOM   3366  HB1 ALA P 247       0.004  13.390   8.732  1.00  0.00      P1    
ATOM   3367  HB2 ALA P 247       0.814  14.908   9.246  1.00  0.00      P1    
ATOM   3368  HB3 ALA P 247       1.660  13.325   9.435  1.00  0.00      P1    
ATOM   3369  C   ALA P 247      -1.248  14.493  10.972  1.00  0.00      P1   C
ATOM   3370  O   ALA P 247      -2.091  14.097  10.234  1.00  0.00      P1   O
ATOM   3371  N   PRO P 248      -1.590  15.497  11.803  1.00  0.00      P1   N
ATOM   3372  CD  PRO P 248      -0.941  15.768  13.046  1.00  0.00      P1   C
ATOM   3373  HD1 PRO P 248       0.079  16.181  12.896  1.00  0.00      P1    
ATOM   3374  HD2 PRO P 248      -0.968  14.815  13.617  1.00  0.00      P1    
ATOM   3375  CA  PRO P 248      -2.763  16.350  11.623  1.00  0.00      P1   C
ATOM   3376  HA  PRO P 248      -3.553  15.727  12.015  1.00  0.00      P1    
ATOM   3377  CB  PRO P 248      -2.536  17.513  12.639  1.00  0.00      P1   C
ATOM   3378  HB1 PRO P 248      -3.337  18.166  13.047  1.00  0.00      P1    
ATOM   3379  HB2 PRO P 248      -1.675  17.977  12.113  1.00  0.00      P1    
ATOM   3380  CG  PRO P 248      -1.812  16.833  13.790  1.00  0.00      P1   C
ATOM   3381  HG1 PRO P 248      -2.485  16.238  14.444  1.00  0.00      P1    
ATOM   3382  HG2 PRO P 248      -1.215  17.587  14.346  1.00  0.00      P1    
ATOM   3383  C   PRO P 248      -3.033  16.852  10.206  1.00  0.00      P1   C
ATOM   3384  O   PRO P 248      -2.139  16.757   9.367  1.00  0.00      P1   O
ATOM   3385  N   LEU P 249      -4.293  17.327   9.874  1.00  0.00      P1   N
ATOM   3386  HN  LEU P 249      -4.987  17.453  10.579  1.00  0.00      P1    
ATOM   3387  CA  LEU P 249      -4.589  17.993   8.600  1.00  0.00      P1   C
ATOM   3388  HA  LEU P 249      -4.293  17.382   7.760  1.00  0.00      P1    
ATOM   3389  CB  LEU P 249      -6.027  18.487   8.563  1.00  0.00      P1   C
ATOM   3390  HB1 LEU P 249      -6.061  19.264   9.357  1.00  0.00      P1    
ATOM   3391  HB2 LEU P 249      -6.351  19.019   7.643  1.00  0.00      P1    
ATOM   3392  CG  LEU P 249      -7.123  17.432   8.756  1.00  0.00      P1   C
ATOM   3393  HG  LEU P 249      -7.047  16.689   9.578  1.00  0.00      P1    
ATOM   3394  CD1 LEU P 249      -8.469  18.160   9.027  1.00  0.00      P1   C
ATOM   3395 HD11 LEU P 249      -8.597  18.904   8.212  1.00  0.00      P1    
ATOM   3396 HD12 LEU P 249      -9.334  17.469   8.930  1.00  0.00      P1    
ATOM   3397 HD13 LEU P 249      -8.489  18.744   9.972  1.00  0.00      P1    
ATOM   3398  CD2 LEU P 249      -7.267  16.785   7.359  1.00  0.00      P1   C
ATOM   3399 HD21 LEU P 249      -8.178  16.154   7.441  1.00  0.00      P1    
ATOM   3400 HD22 LEU P 249      -7.550  17.493   6.551  1.00  0.00      P1    
ATOM   3401 HD23 LEU P 249      -6.342  16.236   7.082  1.00  0.00      P1    
ATOM   3402  C   LEU P 249      -3.630  19.274   8.475  1.00  0.00      P1   C
ATOM   3403  O   LEU P 249      -3.167  19.547   7.368  1.00  0.00      P1   O
ATOM   3404  N   ASN P 250      -3.464  20.012   9.609  1.00  0.00      P1   N
ATOM   3405  HN  ASN P 250      -3.963  19.679  10.405  1.00  0.00      P1    
ATOM   3406  CA  ASN P 250      -2.613  21.178   9.785  1.00  0.00      P1   C
ATOM   3407  HA  ASN P 250      -3.100  21.925   9.175  1.00  0.00      P1    
ATOM   3408  CB  ASN P 250      -2.719  21.746  11.197  1.00  0.00      P1   C
ATOM   3409  HB1 ASN P 250      -2.149  21.028  11.825  1.00  0.00      P1    
ATOM   3410  HB2 ASN P 250      -2.341  22.789  11.252  1.00  0.00      P1    
ATOM   3411  CG  ASN P 250      -4.150  21.651  11.716  1.00  0.00      P1   C
ATOM   3412  OD1 ASN P 250      -4.344  20.763  12.543  1.00  0.00      P1   O
ATOM   3413  ND2 ASN P 250      -5.156  22.444  11.288  1.00  0.00      P1   N
ATOM   3414 HD21 ASN P 250      -6.013  22.507  11.800  1.00  0.00      P1    
ATOM   3415 HD22 ASN P 250      -4.897  23.178  10.661  1.00  0.00      P1    
ATOM   3416  C   ASN P 250      -1.184  21.089   9.386  1.00  0.00      P1   C
ATOM   3417  O   ASN P 250      -0.641  22.112   9.062  1.00  0.00      P1   O
ATOM   3418  N   THR P 251      -0.550  19.936   9.499  1.00  0.00      P1   N
ATOM   3419  HN  THR P 251      -1.006  19.127   9.861  1.00  0.00      P1    
ATOM   3420  CA  THR P 251       0.933  19.785   9.317  1.00  0.00      P1   C
ATOM   3421  HA  THR P 251       1.336  20.781   9.429  1.00  0.00      P1    
ATOM   3422  CB  THR P 251       1.613  18.786  10.210  1.00  0.00      P1   C
ATOM   3423  HB  THR P 251       2.627  18.490   9.865  1.00  0.00      P1    
ATOM   3424  OG1 THR P 251       0.834  17.621  10.400  1.00  0.00      P1   O
ATOM   3425  HG1 THR P 251       1.369  17.118  11.018  1.00  0.00      P1    
ATOM   3426  CG2 THR P 251       1.649  19.537  11.526  1.00  0.00      P1   C
ATOM   3427 HG21 THR P 251       0.613  19.683  11.901  1.00  0.00      P1    
ATOM   3428 HG22 THR P 251       2.170  18.899  12.271  1.00  0.00      P1    
ATOM   3429 HG23 THR P 251       2.263  20.460  11.451  1.00  0.00      P1    
ATOM   3430  C   THR P 251       1.180  19.392   7.859  1.00  0.00      P1   C
ATOM   3431  O   THR P 251       2.349  19.655   7.479  1.00  0.00      P1   O
ATOM   3432  N   LEU P 252       0.337  18.812   6.979  1.00  0.00      P1   N
ATOM   3433  HN  LEU P 252      -0.580  18.669   7.344  1.00  0.00      P1    
ATOM   3434  CA  LEU P 252       0.656  18.237   5.705  1.00  0.00      P1   C
ATOM   3435  HA  LEU P 252       1.334  17.396   5.746  1.00  0.00      P1    
ATOM   3436  CB  LEU P 252      -0.659  17.828   4.990  1.00  0.00      P1   C
ATOM   3437  HB1 LEU P 252      -1.345  18.696   4.889  1.00  0.00      P1    
ATOM   3438  HB2 LEU P 252      -0.478  17.548   3.930  1.00  0.00      P1    
ATOM   3439  CG  LEU P 252      -1.560  16.750   5.732  1.00  0.00      P1   C
ATOM   3440  HG  LEU P 252      -1.730  17.081   6.779  1.00  0.00      P1    
ATOM   3441  CD1 LEU P 252      -2.931  16.595   5.078  1.00  0.00      P1   C
ATOM   3442 HD11 LEU P 252      -2.817  16.244   4.030  1.00  0.00      P1    
ATOM   3443 HD12 LEU P 252      -3.541  15.888   5.680  1.00  0.00      P1    
ATOM   3444 HD13 LEU P 252      -3.499  17.549   5.051  1.00  0.00      P1    
ATOM   3445  CD2 LEU P 252      -0.949  15.333   5.876  1.00  0.00      P1   C
ATOM   3446 HD21 LEU P 252      -1.707  14.644   6.308  1.00  0.00      P1    
ATOM   3447 HD22 LEU P 252      -0.548  15.061   4.876  1.00  0.00      P1    
ATOM   3448 HD23 LEU P 252      -0.153  15.484   6.636  1.00  0.00      P1    
ATOM   3449  C   LEU P 252       1.457  19.250   4.754  1.00  0.00      P1   C
ATOM   3450  O   LEU P 252       2.372  18.867   3.949  1.00  0.00      P1   O
ATOM   3451  N   TRP P 253       1.164  20.601   4.778  1.00  0.00      P1   N
ATOM   3452  HN  TRP P 253       0.433  21.052   5.284  1.00  0.00      P1    
ATOM   3453  CA  TRP P 253       1.887  21.616   4.068  1.00  0.00      P1   C
ATOM   3454  HA  TRP P 253       1.747  21.422   3.014  1.00  0.00      P1    
ATOM   3455  CB  TRP P 253       1.326  23.036   4.328  1.00  0.00      P1   C
ATOM   3456  HB1 TRP P 253       1.681  23.650   3.473  1.00  0.00      P1    
ATOM   3457  HB2 TRP P 253       0.226  23.066   4.175  1.00  0.00      P1    
ATOM   3458  CG  TRP P 253       1.808  23.773   5.584  1.00  0.00      P1   C
ATOM   3459  CD1 TRP P 253       1.313  23.681   6.862  1.00  0.00      P1   C
ATOM   3460  HD1 TRP P 253       0.341  23.224   6.975  1.00  0.00      P1    
ATOM   3461  NE1 TRP P 253       1.921  24.586   7.674  1.00  0.00      P1   N
ATOM   3462  HE1 TRP P 253       1.452  25.049   8.394  1.00  0.00      P1    
ATOM   3463  CE2 TRP P 253       2.989  25.139   7.014  1.00  0.00      P1   C
ATOM   3464  CD2 TRP P 253       2.952  24.690   5.668  1.00  0.00      P1   C
ATOM   3465  CE3 TRP P 253       3.866  25.114   4.722  1.00  0.00      P1   C
ATOM   3466  HE3 TRP P 253       3.865  24.890   3.666  1.00  0.00      P1    
ATOM   3467  CZ3 TRP P 253       4.936  25.911   5.141  1.00  0.00      P1   C
ATOM   3468  HZ3 TRP P 253       5.662  26.036   4.352  1.00  0.00      P1    
ATOM   3469  CZ2 TRP P 253       4.090  25.958   7.402  1.00  0.00      P1   C
ATOM   3470  HZ2 TRP P 253       4.165  26.220   8.447  1.00  0.00      P1    
ATOM   3471  CH2 TRP P 253       5.102  26.300   6.483  1.00  0.00      P1   C
ATOM   3472  HH2 TRP P 253       6.079  26.678   6.746  1.00  0.00      P1    
ATOM   3473  C   TRP P 253       3.453  21.555   4.217  1.00  0.00      P1   C
ATOM   3474  O   TRP P 253       4.257  21.837   3.317  1.00  0.00      P1   O
ATOM   3475  N   LEU P 254       3.939  21.230   5.432  1.00  0.00      P1   N
ATOM   3476  HN  LEU P 254       3.309  21.121   6.196  1.00  0.00      P1    
ATOM   3477  CA  LEU P 254       5.355  21.230   5.790  1.00  0.00      P1   C
ATOM   3478  HA  LEU P 254       5.841  22.146   5.490  1.00  0.00      P1    
ATOM   3479  CB  LEU P 254       5.604  21.102   7.323  1.00  0.00      P1   C
ATOM   3480  HB1 LEU P 254       5.208  20.135   7.699  1.00  0.00      P1    
ATOM   3481  HB2 LEU P 254       6.690  20.960   7.513  1.00  0.00      P1    
ATOM   3482  CG  LEU P 254       5.187  22.388   8.155  1.00  0.00      P1   C
ATOM   3483  HG  LEU P 254       4.421  23.049   7.695  1.00  0.00      P1    
ATOM   3484  CD1 LEU P 254       4.484  21.901   9.496  1.00  0.00      P1   C
ATOM   3485 HD11 LEU P 254       4.202  22.734  10.174  1.00  0.00      P1    
ATOM   3486 HD12 LEU P 254       3.568  21.339   9.214  1.00  0.00      P1    
ATOM   3487 HD13 LEU P 254       5.267  21.314  10.022  1.00  0.00      P1    
ATOM   3488  CD2 LEU P 254       6.312  23.416   8.551  1.00  0.00      P1   C
ATOM   3489 HD21 LEU P 254       6.693  23.224   9.577  1.00  0.00      P1    
ATOM   3490 HD22 LEU P 254       7.172  23.369   7.849  1.00  0.00      P1    
ATOM   3491 HD23 LEU P 254       5.914  24.450   8.469  1.00  0.00      P1    
ATOM   3492  C   LEU P 254       6.098  20.111   5.136  1.00  0.00      P1   C
ATOM   3493  O   LEU P 254       7.294  20.088   5.021  1.00  0.00      P1   O
ATOM   3494  N   TYR P 255       5.358  19.128   4.626  1.00  0.00      P1   N
ATOM   3495  HN  TYR P 255       4.367  19.102   4.729  1.00  0.00      P1    
ATOM   3496  CA  TYR P 255       6.003  18.003   3.935  1.00  0.00      P1   C
ATOM   3497  HA  TYR P 255       6.983  17.767   4.325  1.00  0.00      P1    
ATOM   3498  CB  TYR P 255       5.294  16.710   4.281  1.00  0.00      P1   C
ATOM   3499  HB1 TYR P 255       4.201  16.665   4.089  1.00  0.00      P1    
ATOM   3500  HB2 TYR P 255       5.689  15.787   3.807  1.00  0.00      P1    
ATOM   3501  CG  TYR P 255       5.487  16.425   5.838  1.00  0.00      P1   C
ATOM   3502  CD1 TYR P 255       6.479  15.483   6.186  1.00  0.00      P1   C
ATOM   3503  HD1 TYR P 255       7.157  15.088   5.444  1.00  0.00      P1    
ATOM   3504  CE1 TYR P 255       6.419  14.960   7.478  1.00  0.00      P1   C
ATOM   3505  HE1 TYR P 255       7.160  14.213   7.724  1.00  0.00      P1    
ATOM   3506  CZ  TYR P 255       5.691  15.622   8.494  1.00  0.00      P1   C
ATOM   3507  OH  TYR P 255       5.640  15.446   9.921  1.00  0.00      P1   O
ATOM   3508  HH  TYR P 255       6.342  14.814  10.094  1.00  0.00      P1    
ATOM   3509  CD2 TYR P 255       4.662  16.996   6.759  1.00  0.00      P1   C
ATOM   3510  HD2 TYR P 255       3.826  17.639   6.528  1.00  0.00      P1    
ATOM   3511  CE2 TYR P 255       4.852  16.714   8.080  1.00  0.00      P1   C
ATOM   3512  HE2 TYR P 255       4.249  17.318   8.742  1.00  0.00      P1    
ATOM   3513  C   TYR P 255       6.139  18.292   2.428  1.00  0.00      P1   C
ATOM   3514  O   TYR P 255       6.864  17.664   1.658  1.00  0.00      P1   O
ATOM   3515  N   LEU P 256       5.451  19.272   1.901  1.00  0.00      P1   N
ATOM   3516  HN  LEU P 256       4.885  19.891   2.440  1.00  0.00      P1    
ATOM   3517  CA  LEU P 256       5.564  19.694   0.485  1.00  0.00      P1   C
ATOM   3518  HA  LEU P 256       5.503  18.768  -0.067  1.00  0.00      P1    
ATOM   3519  CB  LEU P 256       4.268  20.323  -0.026  1.00  0.00      P1   C
ATOM   3520  HB1 LEU P 256       3.376  19.707   0.217  1.00  0.00      P1    
ATOM   3521  HB2 LEU P 256       4.199  21.179   0.679  1.00  0.00      P1    
ATOM   3522  CG  LEU P 256       4.264  20.953  -1.482  1.00  0.00      P1   C
ATOM   3523  HG  LEU P 256       5.127  21.653  -1.491  1.00  0.00      P1    
ATOM   3524  CD1 LEU P 256       4.410  19.986  -2.585  1.00  0.00      P1   C
ATOM   3525 HD11 LEU P 256       5.277  19.308  -2.435  1.00  0.00      P1    
ATOM   3526 HD12 LEU P 256       3.584  19.244  -2.555  1.00  0.00      P1    
ATOM   3527 HD13 LEU P 256       4.494  20.502  -3.565  1.00  0.00      P1    
ATOM   3528  CD2 LEU P 256       2.967  21.772  -1.572  1.00  0.00      P1   C
ATOM   3529 HD21 LEU P 256       2.930  22.379  -0.642  1.00  0.00      P1    
ATOM   3530 HD22 LEU P 256       2.920  22.332  -2.530  1.00  0.00      P1    
ATOM   3531 HD23 LEU P 256       2.095  21.094  -1.686  1.00  0.00      P1    
ATOM   3532  C   LEU P 256       6.840  20.305   0.088  1.00  0.00      P1   C
ATOM   3533  O   LEU P 256       7.504  19.972  -0.867  1.00  0.00      P1   O
ATOM   3534  N   ILE P 257       7.319  21.201   0.934  1.00  0.00      P1   N
ATOM   3535  HN  ILE P 257       6.756  21.361   1.741  1.00  0.00      P1    
ATOM   3536  CA  ILE P 257       8.539  21.963   0.801  1.00  0.00      P1   C
ATOM   3537  HA  ILE P 257       8.464  22.323  -0.214  1.00  0.00      P1    
ATOM   3538  CB  ILE P 257       8.607  23.065   1.841  1.00  0.00      P1   C
ATOM   3539  HB  ILE P 257       8.659  22.538   2.818  1.00  0.00      P1    
ATOM   3540  CG2 ILE P 257       9.839  23.902   1.556  1.00  0.00      P1   C
ATOM   3541 HG21 ILE P 257      10.799  23.371   1.730  1.00  0.00      P1    
ATOM   3542 HG22 ILE P 257       9.884  24.345   0.538  1.00  0.00      P1    
ATOM   3543 HG23 ILE P 257       9.885  24.806   2.200  1.00  0.00      P1    
ATOM   3544  CG1 ILE P 257       7.332  23.991   1.948  1.00  0.00      P1   C
ATOM   3545 HG11 ILE P 257       6.426  23.395   2.190  1.00  0.00      P1    
ATOM   3546 HG12 ILE P 257       7.545  24.729   2.751  1.00  0.00      P1    
ATOM   3547  CD  ILE P 257       7.080  24.710   0.604  1.00  0.00      P1   C
ATOM   3548  HD1 ILE P 257       6.283  25.472   0.742  1.00  0.00      P1    
ATOM   3549  HD2 ILE P 257       7.971  25.278   0.261  1.00  0.00      P1    
ATOM   3550  HD3 ILE P 257       6.710  23.978  -0.146  1.00  0.00      P1    
ATOM   3551  C   ILE P 257       9.766  21.130   0.695  1.00  0.00      P1   C
ATOM   3552  O   ILE P 257      10.669  21.327  -0.165  1.00  0.00      P1   O
ATOM   3553  N   LEU P 258       9.842  20.040   1.543  1.00  0.00      P1   N
ATOM   3554  HN  LEU P 258       9.200  19.898   2.292  1.00  0.00      P1    
ATOM   3555  CA  LEU P 258      10.949  19.068   1.575  1.00  0.00      P1   C
ATOM   3556  HA  LEU P 258      11.820  19.705   1.613  1.00  0.00      P1    
ATOM   3557  CB  LEU P 258      10.958  18.187   2.824  1.00  0.00      P1   C
ATOM   3558  HB1 LEU P 258      10.991  18.932   3.647  1.00  0.00      P1    
ATOM   3559  HB2 LEU P 258      10.086  17.510   2.950  1.00  0.00      P1    
ATOM   3560  CG  LEU P 258      12.182  17.246   3.010  1.00  0.00      P1   C
ATOM   3561  HG  LEU P 258      12.077  16.415   2.280  1.00  0.00      P1    
ATOM   3562  CD1 LEU P 258      13.564  17.812   2.637  1.00  0.00      P1   C
ATOM   3563 HD11 LEU P 258      13.708  18.558   3.449  1.00  0.00      P1    
ATOM   3564 HD12 LEU P 258      14.327  17.006   2.614  1.00  0.00      P1    
ATOM   3565 HD13 LEU P 258      13.444  18.345   1.670  1.00  0.00      P1    
ATOM   3566  CD2 LEU P 258      12.065  16.364   4.278  1.00  0.00      P1   C
ATOM   3567 HD21 LEU P 258      12.927  15.667   4.210  1.00  0.00      P1    
ATOM   3568 HD22 LEU P 258      12.092  16.923   5.237  1.00  0.00      P1    
ATOM   3569 HD23 LEU P 258      11.303  15.556   4.236  1.00  0.00      P1    
ATOM   3570  C   LEU P 258      10.975  18.243   0.297  1.00  0.00      P1   C
ATOM   3571  O   LEU P 258      12.040  18.060  -0.276  1.00  0.00      P1   O
ATOM   3572  N   GLY P 259       9.746  17.975  -0.281  1.00  0.00      P1   N
ATOM   3573  HN  GLY P 259       8.956  17.940   0.326  1.00  0.00      P1    
ATOM   3574  CA  GLY P 259       9.377  17.449  -1.553  1.00  0.00      P1   C
ATOM   3575  HA1 GLY P 259       8.303  17.481  -1.665  1.00  0.00      P1    
ATOM   3576  HA2 GLY P 259       9.815  16.478  -1.736  1.00  0.00      P1    
ATOM   3577  C   GLY P 259      10.014  18.340  -2.722  1.00  0.00      P1   C
ATOM   3578  O   GLY P 259      10.872  17.854  -3.439  1.00  0.00      P1   O
ATOM   3579  N   ILE P 260       9.662  19.592  -2.781  1.00  0.00      P1   N
ATOM   3580  HN  ILE P 260       9.106  19.887  -2.007  1.00  0.00      P1    
ATOM   3581  CA  ILE P 260      10.265  20.584  -3.663  1.00  0.00      P1   C
ATOM   3582  HA  ILE P 260      10.242  20.197  -4.671  1.00  0.00      P1    
ATOM   3583  CB  ILE P 260       9.435  21.869  -3.413  1.00  0.00      P1   C
ATOM   3584  HB  ILE P 260       9.461  22.193  -2.351  1.00  0.00      P1    
ATOM   3585  CG2 ILE P 260      10.174  23.027  -4.146  1.00  0.00      P1   C
ATOM   3586 HG21 ILE P 260       9.695  24.011  -3.960  1.00  0.00      P1    
ATOM   3587 HG22 ILE P 260      11.247  23.094  -3.863  1.00  0.00      P1    
ATOM   3588 HG23 ILE P 260      10.192  22.895  -5.249  1.00  0.00      P1    
ATOM   3589  CG1 ILE P 260       7.959  21.751  -3.842  1.00  0.00      P1   C
ATOM   3590 HG11 ILE P 260       7.535  20.982  -3.161  1.00  0.00      P1    
ATOM   3591 HG12 ILE P 260       7.580  22.730  -3.476  1.00  0.00      P1    
ATOM   3592  CD  ILE P 260       7.689  21.352  -5.220  1.00  0.00      P1   C
ATOM   3593  HD1 ILE P 260       6.594  21.388  -5.404  1.00  0.00      P1    
ATOM   3594  HD2 ILE P 260       8.071  22.180  -5.855  1.00  0.00      P1    
ATOM   3595  HD3 ILE P 260       8.092  20.360  -5.518  1.00  0.00      P1    
ATOM   3596  C   ILE P 260      11.809  20.650  -3.503  1.00  0.00      P1   C
ATOM   3597  O   ILE P 260      12.469  20.755  -4.519  1.00  0.00      P1   O
ATOM   3598  N   ILE P 261      12.430  20.660  -2.305  1.00  0.00      P1   N
ATOM   3599  HN  ILE P 261      11.753  20.543  -1.582  1.00  0.00      P1    
ATOM   3600  CA  ILE P 261      13.835  20.612  -2.035  1.00  0.00      P1   C
ATOM   3601  HA  ILE P 261      14.252  21.512  -2.463  1.00  0.00      P1    
ATOM   3602  CB  ILE P 261      14.030  20.740  -0.554  1.00  0.00      P1   C
ATOM   3603  HB  ILE P 261      13.307  20.133   0.031  1.00  0.00      P1    
ATOM   3604  CG2 ILE P 261      15.405  20.294   0.009  1.00  0.00      P1   C
ATOM   3605 HG21 ILE P 261      15.422  19.189  -0.109  1.00  0.00      P1    
ATOM   3606 HG22 ILE P 261      16.302  20.756  -0.456  1.00  0.00      P1    
ATOM   3607 HG23 ILE P 261      15.517  20.418   1.107  1.00  0.00      P1    
ATOM   3608  CG1 ILE P 261      13.818  22.203  -0.133  1.00  0.00      P1   C
ATOM   3609 HG11 ILE P 261      14.601  22.820  -0.624  1.00  0.00      P1    
ATOM   3610 HG12 ILE P 261      12.958  22.743  -0.583  1.00  0.00      P1    
ATOM   3611  CD  ILE P 261      13.914  22.537   1.338  1.00  0.00      P1   C
ATOM   3612  HD1 ILE P 261      13.102  21.930   1.791  1.00  0.00      P1    
ATOM   3613  HD2 ILE P 261      14.884  22.203   1.766  1.00  0.00      P1    
ATOM   3614  HD3 ILE P 261      13.692  23.623   1.411  1.00  0.00      P1    
ATOM   3615  C   ILE P 261      14.525  19.380  -2.641  1.00  0.00      P1   C
ATOM   3616  O   ILE P 261      15.533  19.524  -3.284  1.00  0.00      P1   O
ATOM   3617  N   PHE P 262      13.927  18.131  -2.501  1.00  0.00      P1   N
ATOM   3618  HN  PHE P 262      13.081  18.077  -1.977  1.00  0.00      P1    
ATOM   3619  CA  PHE P 262      14.347  16.958  -3.187  1.00  0.00      P1   C
ATOM   3620  HA  PHE P 262      15.418  16.857  -3.094  1.00  0.00      P1    
ATOM   3621  CB  PHE P 262      13.706  15.616  -2.601  1.00  0.00      P1   C
ATOM   3622  HB1 PHE P 262      12.654  15.894  -2.378  1.00  0.00      P1    
ATOM   3623  HB2 PHE P 262      13.673  14.711  -3.244  1.00  0.00      P1    
ATOM   3624  CG  PHE P 262      14.402  15.268  -1.320  1.00  0.00      P1   C
ATOM   3625  CD1 PHE P 262      13.726  15.341  -0.134  1.00  0.00      P1   C
ATOM   3626  HD1 PHE P 262      12.659  15.503  -0.134  1.00  0.00      P1    
ATOM   3627  CE1 PHE P 262      14.273  14.883   1.037  1.00  0.00      P1   C
ATOM   3628  HE1 PHE P 262      13.692  14.930   1.946  1.00  0.00      P1    
ATOM   3629  CZ  PHE P 262      15.646  14.513   1.037  1.00  0.00      P1   C
ATOM   3630  HZ  PHE P 262      16.048  14.161   1.975  1.00  0.00      P1    
ATOM   3631  CD2 PHE P 262      15.716  14.952  -1.320  1.00  0.00      P1   C
ATOM   3632  HD2 PHE P 262      16.150  14.907  -2.308  1.00  0.00      P1    
ATOM   3633  CE2 PHE P 262      16.388  14.519  -0.143  1.00  0.00      P1   C
ATOM   3634  HE2 PHE P 262      17.401  14.181  -0.304  1.00  0.00      P1    
ATOM   3635  C   PHE P 262      14.242  17.123  -4.724  1.00  0.00      P1   C
ATOM   3636  O   PHE P 262      15.103  16.676  -5.514  1.00  0.00      P1   O
ATOM   3637  N   GLY P 263      13.252  17.774  -5.187  1.00  0.00      P1   N
ATOM   3638  HN  GLY P 263      12.612  18.250  -4.589  1.00  0.00      P1    
ATOM   3639  CA  GLY P 263      12.994  17.875  -6.635  1.00  0.00      P1   C
ATOM   3640  HA1 GLY P 263      11.950  18.109  -6.783  1.00  0.00      P1    
ATOM   3641  HA2 GLY P 263      13.133  16.896  -7.069  1.00  0.00      P1    
ATOM   3642  C   GLY P 263      13.767  18.908  -7.402  1.00  0.00      P1   C
ATOM   3643  O   GLY P 263      13.841  18.929  -8.623  1.00  0.00      P1   O
ATOM   3644  N   ILE P 264      14.369  19.850  -6.646  1.00  0.00      P1   N
ATOM   3645  HN  ILE P 264      14.039  19.898  -5.707  1.00  0.00      P1    
ATOM   3646  CA  ILE P 264      15.371  20.655  -7.133  1.00  0.00      P1   C
ATOM   3647  HA  ILE P 264      15.226  20.853  -8.185  1.00  0.00      P1    
ATOM   3648  CB  ILE P 264      15.455  22.025  -6.352  1.00  0.00      P1   C
ATOM   3649  HB  ILE P 264      15.198  21.827  -5.290  1.00  0.00      P1    
ATOM   3650  CG2 ILE P 264      16.834  22.668  -6.527  1.00  0.00      P1   C
ATOM   3651 HG21 ILE P 264      17.099  22.673  -7.606  1.00  0.00      P1    
ATOM   3652 HG22 ILE P 264      16.975  23.672  -6.072  1.00  0.00      P1    
ATOM   3653 HG23 ILE P 264      17.679  22.128  -6.051  1.00  0.00      P1    
ATOM   3654  CG1 ILE P 264      14.387  23.044  -6.925  1.00  0.00      P1   C
ATOM   3655 HG11 ILE P 264      15.016  23.630  -7.630  1.00  0.00      P1    
ATOM   3656 HG12 ILE P 264      13.499  22.433  -7.193  1.00  0.00      P1    
ATOM   3657  CD  ILE P 264      14.012  24.031  -5.767  1.00  0.00      P1   C
ATOM   3658  HD1 ILE P 264      13.409  24.821  -6.263  1.00  0.00      P1    
ATOM   3659  HD2 ILE P 264      13.576  23.426  -4.944  1.00  0.00      P1    
ATOM   3660  HD3 ILE P 264      14.922  24.443  -5.282  1.00  0.00      P1    
ATOM   3661  C   ILE P 264      16.686  19.945  -7.201  1.00  0.00      P1   C
ATOM   3662  O   ILE P 264      17.258  19.906  -8.294  1.00  0.00      P1   O
ATOM   3663  N   PHE P 265      17.143  19.404  -6.085  1.00  0.00      P1   N
ATOM   3664  HN  PHE P 265      16.540  19.413  -5.290  1.00  0.00      P1    
ATOM   3665  CA  PHE P 265      18.396  18.698  -5.884  1.00  0.00      P1   C
ATOM   3666  HA  PHE P 265      19.160  19.426  -6.112  1.00  0.00      P1    
ATOM   3667  CB  PHE P 265      18.627  18.402  -4.372  1.00  0.00      P1   C
ATOM   3668  HB1 PHE P 265      18.458  19.386  -3.886  1.00  0.00      P1    
ATOM   3669  HB2 PHE P 265      17.674  17.884  -4.131  1.00  0.00      P1    
ATOM   3670  CG  PHE P 265      19.899  17.641  -3.999  1.00  0.00      P1   C
ATOM   3671  CD1 PHE P 265      21.180  17.961  -4.493  1.00  0.00      P1   C
ATOM   3672  HD1 PHE P 265      21.323  18.804  -5.152  1.00  0.00      P1    
ATOM   3673  CE1 PHE P 265      22.264  17.121  -4.283  1.00  0.00      P1   C
ATOM   3674  HE1 PHE P 265      23.197  17.287  -4.802  1.00  0.00      P1    
ATOM   3675  CZ  PHE P 265      22.112  16.036  -3.376  1.00  0.00      P1   C
ATOM   3676  HZ  PHE P 265      22.998  15.432  -3.249  1.00  0.00      P1    
ATOM   3677  CD2 PHE P 265      19.768  16.527  -3.124  1.00  0.00      P1   C
ATOM   3678  HD2 PHE P 265      18.829  16.118  -2.782  1.00  0.00      P1    
ATOM   3679  CE2 PHE P 265      20.855  15.743  -2.877  1.00  0.00      P1   C
ATOM   3680  HE2 PHE P 265      20.834  14.881  -2.227  1.00  0.00      P1    
ATOM   3681  C   PHE P 265      18.554  17.477  -6.795  1.00  0.00      P1   C
ATOM   3682  O   PHE P 265      19.688  17.175  -7.269  1.00  0.00      P1   O
ATOM   3683  N   GLY P 266      17.520  16.657  -7.009  1.00  0.00      P1   N
ATOM   3684  HN  GLY P 266      16.684  16.967  -6.562  1.00  0.00      P1    
ATOM   3685  CA  GLY P 266      17.489  15.499  -7.878  1.00  0.00      P1   C
ATOM   3686  HA1 GLY P 266      16.490  15.105  -7.996  1.00  0.00      P1    
ATOM   3687  HA2 GLY P 266      17.971  14.768  -7.246  1.00  0.00      P1    
ATOM   3688  C   GLY P 266      18.045  15.546  -9.272  1.00  0.00      P1   C
ATOM   3689  O   GLY P 266      18.987  14.813  -9.619  1.00  0.00      P1   O
ATOM   3690  N   PRO P 267      17.556  16.426 -10.071  1.00  0.00      P1   N
ATOM   3691  CD  PRO P 267      16.246  17.124  -9.992  1.00  0.00      P1   C
ATOM   3692  HD1 PRO P 267      16.399  18.057  -9.410  1.00  0.00      P1    
ATOM   3693  HD2 PRO P 267      15.324  16.564  -9.722  1.00  0.00      P1    
ATOM   3694  CA  PRO P 267      18.206  16.747 -11.391  1.00  0.00      P1   C
ATOM   3695  HA  PRO P 267      18.142  15.827 -11.954  1.00  0.00      P1    
ATOM   3696  CB  PRO P 267      17.269  17.883 -11.960  1.00  0.00      P1   C
ATOM   3697  HB1 PRO P 267      17.253  17.839 -13.070  1.00  0.00      P1    
ATOM   3698  HB2 PRO P 267      17.396  18.914 -11.566  1.00  0.00      P1    
ATOM   3699  CG  PRO P 267      15.963  17.457 -11.461  1.00  0.00      P1   C
ATOM   3700  HG1 PRO P 267      15.626  16.515 -11.945  1.00  0.00      P1    
ATOM   3701  HG2 PRO P 267      15.199  18.262 -11.432  1.00  0.00      P1    
ATOM   3702  C   PRO P 267      19.671  17.136 -11.367  1.00  0.00      P1   C
ATOM   3703  O   PRO P 267      20.410  16.904 -12.328  1.00  0.00      P1   O
ATOM   3704  N   ILE P 268      20.139  17.755 -10.275  1.00  0.00      P1   N
ATOM   3705  HN  ILE P 268      19.528  17.831  -9.491  1.00  0.00      P1    
ATOM   3706  CA  ILE P 268      21.488  18.107 -10.281  1.00  0.00      P1   C
ATOM   3707  HA  ILE P 268      21.903  18.281 -11.263  1.00  0.00      P1    
ATOM   3708  CB  ILE P 268      21.741  19.517  -9.675  1.00  0.00      P1   C
ATOM   3709  HB  ILE P 268      21.032  20.178 -10.217  1.00  0.00      P1    
ATOM   3710  CG2 ILE P 268      21.309  19.547  -8.211  1.00  0.00      P1   C
ATOM   3711 HG21 ILE P 268      21.456  20.575  -7.816  1.00  0.00      P1    
ATOM   3712 HG22 ILE P 268      20.248  19.235  -8.109  1.00  0.00      P1    
ATOM   3713 HG23 ILE P 268      21.960  18.978  -7.514  1.00  0.00      P1    
ATOM   3714  CG1 ILE P 268      23.241  20.046  -9.885  1.00  0.00      P1   C
ATOM   3715 HG11 ILE P 268      23.291  21.131  -9.650  1.00  0.00      P1    
ATOM   3716 HG12 ILE P 268      23.916  19.489  -9.201  1.00  0.00      P1    
ATOM   3717  CD  ILE P 268      23.740  19.921 -11.361  1.00  0.00      P1   C
ATOM   3718  HD1 ILE P 268      23.141  20.618 -11.986  1.00  0.00      P1    
ATOM   3719  HD2 ILE P 268      24.799  20.256 -11.386  1.00  0.00      P1    
ATOM   3720  HD3 ILE P 268      23.631  18.901 -11.786  1.00  0.00      P1    
ATOM   3721  C   ILE P 268      22.367  17.019  -9.704  1.00  0.00      P1   C
ATOM   3722  O   ILE P 268      23.540  16.930  -9.933  1.00  0.00      P1   O
ATOM   3723  N   PHE P 269      21.819  16.210  -8.831  1.00  0.00      P1   N
ATOM   3724  HN  PHE P 269      21.023  16.605  -8.379  1.00  0.00      P1    
ATOM   3725  CA  PHE P 269      22.507  15.090  -8.256  1.00  0.00      P1   C
ATOM   3726  HA  PHE P 269      23.462  15.286  -7.792  1.00  0.00      P1    
ATOM   3727  CB  PHE P 269      21.602  14.572  -7.074  1.00  0.00      P1   C
ATOM   3728  HB1 PHE P 269      21.507  15.397  -6.336  1.00  0.00      P1    
ATOM   3729  HB2 PHE P 269      20.603  14.236  -7.425  1.00  0.00      P1    
ATOM   3730  CG  PHE P 269      22.298  13.492  -6.213  1.00  0.00      P1   C
ATOM   3731  CD1 PHE P 269      23.485  13.623  -5.529  1.00  0.00      P1   C
ATOM   3732  HD1 PHE P 269      24.008  14.533  -5.783  1.00  0.00      P1    
ATOM   3733  CE1 PHE P 269      24.151  12.559  -4.939  1.00  0.00      P1   C
ATOM   3734  HE1 PHE P 269      25.117  12.663  -4.467  1.00  0.00      P1    
ATOM   3735  CZ  PHE P 269      23.485  11.294  -4.818  1.00  0.00      P1   C
ATOM   3736  HZ  PHE P 269      23.949  10.466  -4.304  1.00  0.00      P1    
ATOM   3737  CD2 PHE P 269      21.687  12.282  -6.150  1.00  0.00      P1   C
ATOM   3738  HD2 PHE P 269      20.714  12.218  -6.613  1.00  0.00      P1    
ATOM   3739  CE2 PHE P 269      22.227  11.185  -5.390  1.00  0.00      P1   C
ATOM   3740  HE2 PHE P 269      21.683  10.254  -5.454  1.00  0.00      P1    
ATOM   3741  C   PHE P 269      22.774  13.985  -9.291  1.00  0.00      P1   C
ATOM   3742  O   PHE P 269      23.820  13.315  -9.361  1.00  0.00      P1   O
ATOM   3743  N   ASN P 270      21.783  13.784 -10.263  1.00  0.00      P1   N
ATOM   3744  HN  ASN P 270      20.843  13.988 -10.002  1.00  0.00      P1    
ATOM   3745  CA  ASN P 270      21.930  12.918 -11.437  1.00  0.00      P1   C
ATOM   3746  HA  ASN P 270      22.209  11.923 -11.126  1.00  0.00      P1    
ATOM   3747  CB  ASN P 270      20.586  13.026 -12.232  1.00  0.00      P1   C
ATOM   3748  HB1 ASN P 270      20.285  14.066 -12.482  1.00  0.00      P1    
ATOM   3749  HB2 ASN P 270      20.721  12.439 -13.165  1.00  0.00      P1    
ATOM   3750  CG  ASN P 270      19.461  12.292 -11.506  1.00  0.00      P1   C
ATOM   3751  OD1 ASN P 270      19.577  11.706 -10.458  1.00  0.00      P1   O
ATOM   3752  ND2 ASN P 270      18.284  12.359 -12.108  1.00  0.00      P1   N
ATOM   3753 HD21 ASN P 270      17.637  11.722 -11.688  1.00  0.00      P1    
ATOM   3754 HD22 ASN P 270      18.177  12.856 -12.969  1.00  0.00      P1    
ATOM   3755  C   ASN P 270      23.041  13.369 -12.270  1.00  0.00      P1   C
ATOM   3756  O   ASN P 270      23.968  12.621 -12.547  1.00  0.00      P1   O
ATOM   3757  N   LYS P 271      23.119  14.610 -12.728  1.00  0.00      P1   N
ATOM   3758  HN  LYS P 271      22.278  15.145 -12.698  1.00  0.00      P1    
ATOM   3759  CA  LYS P 271      24.319  15.093 -13.428  1.00  0.00      P1   C
ATOM   3760  HA  LYS P 271      24.364  14.457 -14.300  1.00  0.00      P1    
ATOM   3761  CB  LYS P 271      24.156  16.478 -14.068  1.00  0.00      P1   C
ATOM   3762  HB1 LYS P 271      23.127  16.584 -14.474  1.00  0.00      P1    
ATOM   3763  HB2 LYS P 271      24.396  17.269 -13.325  1.00  0.00      P1    
ATOM   3764  CG  LYS P 271      25.190  16.771 -15.156  1.00  0.00      P1   C
ATOM   3765  HG1 LYS P 271      26.257  16.807 -14.850  1.00  0.00      P1    
ATOM   3766  HG2 LYS P 271      25.302  15.904 -15.842  1.00  0.00      P1    
ATOM   3767  CD  LYS P 271      24.953  18.050 -16.000  1.00  0.00      P1   C
ATOM   3768  HD1 LYS P 271      24.592  18.834 -15.301  1.00  0.00      P1    
ATOM   3769  HD2 LYS P 271      25.866  18.445 -16.495  1.00  0.00      P1    
ATOM   3770  CE  LYS P 271      23.728  17.913 -16.916  1.00  0.00      P1   C
ATOM   3771  HE1 LYS P 271      22.806  17.664 -16.348  1.00  0.00      P1    
ATOM   3772  HE2 LYS P 271      23.517  18.927 -17.319  1.00  0.00      P1    
ATOM   3773  NZ  LYS P 271      23.908  16.971 -18.074  1.00  0.00      P1   N
ATOM   3774  HZ1 LYS P 271      24.714  17.269 -18.659  1.00  0.00      P1    
ATOM   3775  HZ2 LYS P 271      24.029  16.015 -17.684  1.00  0.00      P1    
ATOM   3776  HZ3 LYS P 271      23.059  16.900 -18.670  1.00  0.00      P1    
ATOM   3777  C   LYS P 271      25.655  15.024 -12.660  1.00  0.00      P1   C
ATOM   3778  O   LYS P 271      26.690  14.618 -13.213  1.00  0.00      P1   O
ATOM   3779  N   TRP P 272      25.646  15.382 -11.416  1.00  0.00      P1   N
ATOM   3780  HN  TRP P 272      24.812  15.764 -11.026  1.00  0.00      P1    
ATOM   3781  CA  TRP P 272      26.864  15.481 -10.604  1.00  0.00      P1   C
ATOM   3782  HA  TRP P 272      27.541  16.066 -11.208  1.00  0.00      P1    
ATOM   3783  CB  TRP P 272      26.467  16.268  -9.317  1.00  0.00      P1   C
ATOM   3784  HB1 TRP P 272      26.053  17.235  -9.673  1.00  0.00      P1    
ATOM   3785  HB2 TRP P 272      25.683  15.710  -8.763  1.00  0.00      P1    
ATOM   3786  CG  TRP P 272      27.589  16.530  -8.364  1.00  0.00      P1   C
ATOM   3787  CD1 TRP P 272      28.939  16.700  -8.644  1.00  0.00      P1   C
ATOM   3788  HD1 TRP P 272      29.386  16.609  -9.624  1.00  0.00      P1    
ATOM   3789  NE1 TRP P 272      29.556  16.940  -7.428  1.00  0.00      P1   N
ATOM   3790  HE1 TRP P 272      30.450  17.248  -7.184  1.00  0.00      P1    
ATOM   3791  CE2 TRP P 272      28.645  17.000  -6.451  1.00  0.00      P1   C
ATOM   3792  CD2 TRP P 272      27.366  16.763  -6.964  1.00  0.00      P1   C
ATOM   3793  CE3 TRP P 272      26.239  16.720  -6.176  1.00  0.00      P1   C
ATOM   3794  HE3 TRP P 272      25.287  16.453  -6.609  1.00  0.00      P1    
ATOM   3795  CZ3 TRP P 272      26.446  16.754  -4.799  1.00  0.00      P1   C
ATOM   3796  HZ3 TRP P 272      25.650  16.578  -4.092  1.00  0.00      P1    
ATOM   3797  CZ2 TRP P 272      28.811  17.169  -5.125  1.00  0.00      P1   C
ATOM   3798  HZ2 TRP P 272      29.837  17.213  -4.791  1.00  0.00      P1    
ATOM   3799  CH2 TRP P 272      27.702  17.045  -4.269  1.00  0.00      P1   C
ATOM   3800  HH2 TRP P 272      27.880  17.126  -3.207  1.00  0.00      P1    
ATOM   3801  C   TRP P 272      27.538  14.084 -10.310  1.00  0.00      P1   C
ATOM   3802  O   TRP P 272      28.741  14.014 -10.117  1.00  0.00      P1   O
ATOM   3803  N   VAL P 273      26.781  12.997 -10.303  1.00  0.00      P1   N
ATOM   3804  HN  VAL P 273      25.794  13.113 -10.387  1.00  0.00      P1    
ATOM   3805  CA  VAL P 273      27.397  11.676 -10.157  1.00  0.00      P1   C
ATOM   3806  HA  VAL P 273      28.311  11.837  -9.606  1.00  0.00      P1    
ATOM   3807  CB  VAL P 273      26.596  10.683  -9.244  1.00  0.00      P1   C
ATOM   3808  HB  VAL P 273      27.153   9.737  -9.074  1.00  0.00      P1    
ATOM   3809  CG1 VAL P 273      26.361  11.348  -7.875  1.00  0.00      P1   C
ATOM   3810 HG11 VAL P 273      26.204  10.661  -7.016  1.00  0.00      P1    
ATOM   3811 HG12 VAL P 273      27.321  11.870  -7.672  1.00  0.00      P1    
ATOM   3812 HG13 VAL P 273      25.571  12.127  -7.938  1.00  0.00      P1    
ATOM   3813  CG2 VAL P 273      25.231  10.251  -9.918  1.00  0.00      P1   C
ATOM   3814 HG21 VAL P 273      24.475  11.043 -10.104  1.00  0.00      P1    
ATOM   3815 HG22 VAL P 273      25.392   9.828 -10.932  1.00  0.00      P1    
ATOM   3816 HG23 VAL P 273      24.714   9.512  -9.268  1.00  0.00      P1    
ATOM   3817  C   VAL P 273      27.758  11.036 -11.536  1.00  0.00      P1   C
ATOM   3818  O   VAL P 273      28.714  10.204 -11.610  1.00  0.00      P1   O
ATOM   3819  N   LEU P 274      27.125  11.491 -12.672  1.00  0.00      P1   N
ATOM   3820  HN  LEU P 274      26.426  12.197 -12.755  1.00  0.00      P1    
ATOM   3821  CA  LEU P 274      27.503  10.966 -13.987  1.00  0.00      P1   C
ATOM   3822  HA  LEU P 274      27.790   9.925 -13.941  1.00  0.00      P1    
ATOM   3823  CB  LEU P 274      26.338  11.146 -15.019  1.00  0.00      P1   C
ATOM   3824  HB1 LEU P 274      25.967  12.193 -14.972  1.00  0.00      P1    
ATOM   3825  HB2 LEU P 274      26.795  10.922 -16.006  1.00  0.00      P1    
ATOM   3826  CG  LEU P 274      25.118  10.200 -14.902  1.00  0.00      P1   C
ATOM   3827  HG  LEU P 274      24.522  10.554 -14.034  1.00  0.00      P1    
ATOM   3828  CD1 LEU P 274      24.198  10.346 -16.097  1.00  0.00      P1   C
ATOM   3829 HD11 LEU P 274      24.804   9.981 -16.954  1.00  0.00      P1    
ATOM   3830 HD12 LEU P 274      23.197   9.888 -15.949  1.00  0.00      P1    
ATOM   3831 HD13 LEU P 274      24.026  11.403 -16.389  1.00  0.00      P1    
ATOM   3832  CD2 LEU P 274      25.468   8.719 -14.821  1.00  0.00      P1   C
ATOM   3833 HD21 LEU P 274      26.139   8.408 -15.649  1.00  0.00      P1    
ATOM   3834 HD22 LEU P 274      26.048   8.619 -13.879  1.00  0.00      P1    
ATOM   3835 HD23 LEU P 274      24.624   8.025 -14.619  1.00  0.00      P1    
ATOM   3836  C   LEU P 274      28.693  11.761 -14.553  1.00  0.00      P1   C
ATOM   3837  O   LEU P 274      29.542  11.266 -15.281  1.00  0.00      P1   O
ATOM   3838  N   GLY P 275      28.971  12.935 -14.041  1.00  0.00      P1   N
ATOM   3839  HN  GLY P 275      28.330  13.401 -13.436  1.00  0.00      P1    
ATOM   3840  CA  GLY P 275      30.130  13.693 -14.499  1.00  0.00      P1   C
ATOM   3841  HA1 GLY P 275      29.916  14.707 -14.195  1.00  0.00      P1    
ATOM   3842  HA2 GLY P 275      30.244  13.571 -15.566  1.00  0.00      P1    
ATOM   3843  C   GLY P 275      31.387  13.320 -13.748  1.00  0.00      P1   C
ATOM   3844  O   GLY P 275      32.524  13.310 -14.258  1.00  0.00      P1   O
ATOM   3845  N   MET P 276      31.348  12.917 -12.468  1.00  0.00      P1   N
ATOM   3846  HN  MET P 276      30.470  12.723 -12.038  1.00  0.00      P1    
ATOM   3847  CA  MET P 276      32.495  12.339 -11.788  1.00  0.00      P1   C
ATOM   3848  HA  MET P 276      33.395  12.925 -11.900  1.00  0.00      P1    
ATOM   3849  CB  MET P 276      32.292  12.348 -10.217  1.00  0.00      P1   C
ATOM   3850  HB1 MET P 276      31.994  13.412 -10.104  1.00  0.00      P1    
ATOM   3851  HB2 MET P 276      31.449  11.670  -9.963  1.00  0.00      P1    
ATOM   3852  CG  MET P 276      33.508  11.897  -9.342  1.00  0.00      P1   C
ATOM   3853  HG1 MET P 276      33.293  12.057  -8.264  1.00  0.00      P1    
ATOM   3854  HG2 MET P 276      33.535  10.812  -9.579  1.00  0.00      P1    
ATOM   3855  SD  MET P 276      35.196  12.874  -9.646  1.00  0.00      P1   S
ATOM   3856  CE  MET P 276      36.032  11.315  -9.385  1.00  0.00      P1   C
ATOM   3857  HE1 MET P 276      35.550  10.502  -9.969  1.00  0.00      P1    
ATOM   3858  HE2 MET P 276      37.138  11.371  -9.477  1.00  0.00      P1    
ATOM   3859  HE3 MET P 276      35.875  11.022  -8.325  1.00  0.00      P1    
ATOM   3860  C   MET P 276      32.752  10.990 -12.388  1.00  0.00      P1   C
ATOM   3861  O   MET P 276      33.932  10.577 -12.410  1.00  0.00      P1   O
ATOM   3862  N   GLN P 277      31.768  10.157 -12.836  1.00  0.00      P1   N
ATOM   3863  HN  GLN P 277      30.828  10.351 -12.566  1.00  0.00      P1    
ATOM   3864  CA  GLN P 277      32.000   8.891 -13.582  1.00  0.00      P1   C
ATOM   3865  HA  GLN P 277      32.671   8.352 -12.929  1.00  0.00      P1    
ATOM   3866  CB  GLN P 277      30.662   8.023 -13.640  1.00  0.00      P1   C
ATOM   3867  HB1 GLN P 277      30.459   7.619 -12.625  1.00  0.00      P1    
ATOM   3868  HB2 GLN P 277      29.820   8.697 -13.908  1.00  0.00      P1    
ATOM   3869  CG  GLN P 277      30.850   6.890 -14.668  1.00  0.00      P1   C
ATOM   3870  HG1 GLN P 277      30.749   7.319 -15.688  1.00  0.00      P1    
ATOM   3871  HG2 GLN P 277      31.823   6.395 -14.462  1.00  0.00      P1    
ATOM   3872  CD  GLN P 277      29.765   5.804 -14.826  1.00  0.00      P1   C
ATOM   3873  OE1 GLN P 277      28.877   5.948 -15.708  1.00  0.00      P1   O
ATOM   3874  NE2 GLN P 277      29.783   4.795 -13.912  1.00  0.00      P1   N
ATOM   3875 HE21 GLN P 277      29.091   4.073 -13.924  1.00  0.00      P1    
ATOM   3876 HE22 GLN P 277      30.558   4.744 -13.283  1.00  0.00      P1    
ATOM   3877  C   GLN P 277      32.722   9.027 -14.878  1.00  0.00      P1   C
ATOM   3878  O   GLN P 277      33.685   8.316 -15.061  1.00  0.00      P1   O
ATOM   3879  N   ASP P 278      32.394  10.076 -15.735  1.00  0.00      P1   N
ATOM   3880  HN  ASP P 278      31.550  10.541 -15.479  1.00  0.00      P1    
ATOM   3881  CA  ASP P 278      33.072  10.531 -16.911  1.00  0.00      P1   C
ATOM   3882  HA  ASP P 278      33.224   9.734 -17.623  1.00  0.00      P1    
ATOM   3883  CB  ASP P 278      32.302  11.668 -17.589  1.00  0.00      P1   C
ATOM   3884  HB1 ASP P 278      31.949  12.432 -16.865  1.00  0.00      P1    
ATOM   3885  HB2 ASP P 278      32.895  12.005 -18.466  1.00  0.00      P1    
ATOM   3886  CG  ASP P 278      31.040  11.107 -18.231  1.00  0.00      P1   C
ATOM   3887  OD1 ASP P 278      30.179  11.995 -18.636  1.00  0.00      P1   O
ATOM   3888  OD2 ASP P 278      30.915   9.872 -18.472  1.00  0.00      P1   O
ATOM   3889  C   ASP P 278      34.447  11.060 -16.520  1.00  0.00      P1   C
ATOM   3890  O   ASP P 278      35.547  10.802 -17.061  1.00  0.00      P1   O
ATOM   3891  N   LEU P 279      34.622  11.882 -15.463  1.00  0.00      P1   N
ATOM   3892  HN  LEU P 279      33.849  12.252 -14.953  1.00  0.00      P1    
ATOM   3893  CA  LEU P 279      35.964  12.304 -15.078  1.00  0.00      P1   C
ATOM   3894  HA  LEU P 279      36.433  12.763 -15.935  1.00  0.00      P1    
ATOM   3895  CB  LEU P 279      36.010  13.365 -13.929  1.00  0.00      P1   C
ATOM   3896  HB1 LEU P 279      35.338  14.242 -14.045  1.00  0.00      P1    
ATOM   3897  HB2 LEU P 279      35.610  12.856 -13.026  1.00  0.00      P1    
ATOM   3898  CG  LEU P 279      37.393  13.899 -13.627  1.00  0.00      P1   C
ATOM   3899  HG  LEU P 279      38.063  13.035 -13.434  1.00  0.00      P1    
ATOM   3900  CD1 LEU P 279      37.951  14.690 -14.829  1.00  0.00      P1   C
ATOM   3901 HD11 LEU P 279      38.134  13.968 -15.654  1.00  0.00      P1    
ATOM   3902 HD12 LEU P 279      37.295  15.526 -15.153  1.00  0.00      P1    
ATOM   3903 HD13 LEU P 279      38.968  15.077 -14.608  1.00  0.00      P1    
ATOM   3904  CD2 LEU P 279      37.312  14.877 -12.418  1.00  0.00      P1   C
ATOM   3905 HD21 LEU P 279      37.027  14.386 -11.463  1.00  0.00      P1    
ATOM   3906 HD22 LEU P 279      38.228  15.503 -12.362  1.00  0.00      P1    
ATOM   3907 HD23 LEU P 279      36.560  15.663 -12.644  1.00  0.00      P1    
ATOM   3908  C   LEU P 279      36.831  11.154 -14.581  1.00  0.00      P1   C
ATOM   3909  O   LEU P 279      38.026  10.976 -14.957  1.00  0.00      P1   O
ATOM   3910  N   LEU P 280      36.255  10.254 -13.728  1.00  0.00      P1   N
ATOM   3911  HN  LEU P 280      35.320  10.355 -13.397  1.00  0.00      P1    
ATOM   3912  CA  LEU P 280      36.981   9.051 -13.173  1.00  0.00      P1   C
ATOM   3913  HA  LEU P 280      37.861   9.387 -12.645  1.00  0.00      P1    
ATOM   3914  CB  LEU P 280      36.179   8.316 -12.071  1.00  0.00      P1   C
ATOM   3915  HB1 LEU P 280      35.664   9.081 -11.452  1.00  0.00      P1    
ATOM   3916  HB2 LEU P 280      35.301   7.813 -12.531  1.00  0.00      P1    
ATOM   3917  CG  LEU P 280      36.999   7.376 -11.075  1.00  0.00      P1   C
ATOM   3918  HG  LEU P 280      38.063   7.511 -11.365  1.00  0.00      P1    
ATOM   3919  CD1 LEU P 280      37.024   7.700  -9.563  1.00  0.00      P1   C
ATOM   3920 HD11 LEU P 280      37.116   8.791  -9.374  1.00  0.00      P1    
ATOM   3921 HD12 LEU P 280      36.061   7.341  -9.142  1.00  0.00      P1    
ATOM   3922 HD13 LEU P 280      37.865   7.126  -9.119  1.00  0.00      P1    
ATOM   3923  CD2 LEU P 280      36.772   5.979 -11.506  1.00  0.00      P1   C
ATOM   3924 HD21 LEU P 280      35.827   5.581 -11.079  1.00  0.00      P1    
ATOM   3925 HD22 LEU P 280      36.601   5.962 -12.604  1.00  0.00      P1    
ATOM   3926 HD23 LEU P 280      37.658   5.354 -11.262  1.00  0.00      P1    
ATOM   3927  C   LEU P 280      37.382   7.996 -14.215  1.00  0.00      P1   C
ATOM   3928  O   LEU P 280      38.516   7.506 -14.157  1.00  0.00      P1   O
ATOM   3929  N   HSE P 281      36.498   7.654 -15.196  1.00  0.00      P1   N
ATOM   3930  HN  HSE P 281      35.534   7.886 -15.095  1.00  0.00      P1    
ATOM   3931  CA  HSE P 281      36.829   6.874 -16.383  1.00  0.00      P1   C
ATOM   3932  HA  HSE P 281      36.892   5.834 -16.099  1.00  0.00      P1    
ATOM   3933  CB  HSE P 281      35.751   6.818 -17.534  1.00  0.00      P1   C
ATOM   3934  HB1 HSE P 281      35.300   7.819 -17.702  1.00  0.00      P1    
ATOM   3935  HB2 HSE P 281      36.236   6.383 -18.434  1.00  0.00      P1    
ATOM   3936  ND1 HSE P 281      34.637   4.624 -17.147  1.00  0.00      P1   N
ATOM   3937  CG  HSE P 281      34.618   6.017 -17.169  1.00  0.00      P1   C
ATOM   3938  CE1 HSE P 281      33.385   4.160 -17.399  1.00  0.00      P1   C
ATOM   3939  HE1 HSE P 281      33.257   3.093 -17.583  1.00  0.00      P1    
ATOM   3940  NE2 HSE P 281      32.550   5.165 -17.529  1.00  0.00      P1   N
ATOM   3941  HE2 HSE P 281      31.667   4.987 -17.963  1.00  0.00      P1    
ATOM   3942  CD2 HSE P 281      33.279   6.360 -17.360  1.00  0.00      P1   C
ATOM   3943  HD2 HSE P 281      32.867   7.359 -17.433  1.00  0.00      P1    
ATOM   3944  C   HSE P 281      38.157   7.235 -17.054  1.00  0.00      P1   C
ATOM   3945  O   HSE P 281      39.001   6.395 -17.309  1.00  0.00      P1   O
ATOM   3946  N   ARG P 282      38.472   8.523 -17.315  1.00  0.00      P1   N
ATOM   3947  HN  ARG P 282      37.839   9.264 -17.104  1.00  0.00      P1    
ATOM   3948  CA  ARG P 282      39.763   9.014 -17.799  1.00  0.00      P1   C
ATOM   3949  HA  ARG P 282      39.963   8.606 -18.778  1.00  0.00      P1    
ATOM   3950  CB  ARG P 282      39.599  10.562 -18.013  1.00  0.00      P1   C
ATOM   3951  HB1 ARG P 282      39.384  11.090 -17.060  1.00  0.00      P1    
ATOM   3952  HB2 ARG P 282      40.616  10.952 -18.233  1.00  0.00      P1    
ATOM   3953  CG  ARG P 282      38.659  10.980 -19.160  1.00  0.00      P1   C
ATOM   3954  HG1 ARG P 282      39.108  10.848 -20.168  1.00  0.00      P1    
ATOM   3955  HG2 ARG P 282      37.750  10.342 -19.187  1.00  0.00      P1    
ATOM   3956  CD  ARG P 282      38.183  12.479 -19.052  1.00  0.00      P1   C
ATOM   3957  HD1 ARG P 282      37.190  12.626 -19.527  1.00  0.00      P1    
ATOM   3958  HD2 ARG P 282      38.164  12.816 -17.994  1.00  0.00      P1    
ATOM   3959  NE  ARG P 282      39.137  13.403 -19.787  1.00  0.00      P1   N
ATOM   3960  HE  ARG P 282      39.963  12.906 -20.053  1.00  0.00      P1    
ATOM   3961  CZ  ARG P 282      38.781  14.645 -20.192  1.00  0.00      P1   C
ATOM   3962  NH1 ARG P 282      37.937  15.371 -19.605  1.00  0.00      P1   N
ATOM   3963 HH11 ARG P 282      37.523  15.018 -18.765  1.00  0.00      P1    
ATOM   3964 HH12 ARG P 282      37.751  16.313 -19.881  1.00  0.00      P1    
ATOM   3965  NH2 ARG P 282      39.536  15.176 -21.150  1.00  0.00      P1   N
ATOM   3966 HH21 ARG P 282      39.217  16.040 -21.541  1.00  0.00      P1    
ATOM   3967 HH22 ARG P 282      40.369  14.652 -21.329  1.00  0.00      P1    
ATOM   3968  C   ARG P 282      40.969   8.789 -16.939  1.00  0.00      P1   C
ATOM   3969  O   ARG P 282      42.051   8.593 -17.556  1.00  0.00      P1   O
ATOM   3970  N   VAL P 283      40.892   8.757 -15.570  1.00  0.00      P1   N
ATOM   3971  HN  VAL P 283      40.038   8.747 -15.056  1.00  0.00      P1    
ATOM   3972  CA  VAL P 283      41.992   8.566 -14.658  1.00  0.00      P1   C
ATOM   3973  HA  VAL P 283      42.739   9.185 -15.132  1.00  0.00      P1    
ATOM   3974  CB  VAL P 283      41.714   8.946 -13.195  1.00  0.00      P1   C
ATOM   3975  HB  VAL P 283      41.003   8.228 -12.733  1.00  0.00      P1    
ATOM   3976  CG1 VAL P 283      43.005   8.999 -12.317  1.00  0.00      P1   C
ATOM   3977 HG11 VAL P 283      42.889   9.383 -11.281  1.00  0.00      P1    
ATOM   3978 HG12 VAL P 283      43.221   7.926 -12.125  1.00  0.00      P1    
ATOM   3979 HG13 VAL P 283      43.954   9.487 -12.623  1.00  0.00      P1    
ATOM   3980  CG2 VAL P 283      40.980  10.258 -13.169  1.00  0.00      P1   C
ATOM   3981 HG21 VAL P 283      41.652  11.018 -13.623  1.00  0.00      P1    
ATOM   3982 HG22 VAL P 283      40.014  10.294 -13.718  1.00  0.00      P1    
ATOM   3983 HG23 VAL P 283      40.783  10.662 -12.153  1.00  0.00      P1    
ATOM   3984  C   VAL P 283      42.600   7.197 -14.710  1.00  0.00      P1   C
ATOM   3985  O   VAL P 283      43.830   6.921 -14.704  1.00  0.00      P1   O
ATOM   3986  N   HSE P 284      41.712   6.168 -14.926  1.00  0.00      P1   N
ATOM   3987  HN  HSE P 284      40.740   6.387 -14.889  1.00  0.00      P1    
ATOM   3988  CA  HSE P 284      42.120   4.801 -15.295  1.00  0.00      P1   C
ATOM   3989  HA  HSE P 284      43.135   4.674 -14.946  1.00  0.00      P1    
ATOM   3990  CB  HSE P 284      41.293   3.772 -14.574  1.00  0.00      P1   C
ATOM   3991  HB1 HSE P 284      41.394   2.672 -14.697  1.00  0.00      P1    
ATOM   3992  HB2 HSE P 284      41.546   4.029 -13.524  1.00  0.00      P1    
ATOM   3993  ND1 HSE P 284      39.172   3.429 -15.849  1.00  0.00      P1   N
ATOM   3994  CG  HSE P 284      39.814   3.932 -14.752  1.00  0.00      P1   C
ATOM   3995  CE1 HSE P 284      37.841   3.502 -15.608  1.00  0.00      P1   C
ATOM   3996  HE1 HSE P 284      37.080   3.114 -16.286  1.00  0.00      P1    
ATOM   3997  NE2 HSE P 284      37.583   4.000 -14.394  1.00  0.00      P1   N
ATOM   3998  HE2 HSE P 284      36.681   4.277 -14.060  1.00  0.00      P1    
ATOM   3999  CD2 HSE P 284      38.829   4.304 -13.826  1.00  0.00      P1   C
ATOM   4000  HD2 HSE P 284      39.003   4.955 -12.978  1.00  0.00      P1    
ATOM   4001  C   HSE P 284      42.255   4.396 -16.696  1.00  0.00      P1   C
ATOM   4002  O   HSE P 284      42.759   3.301 -17.038  1.00  0.00      P1   O
ATOM   4003  N   GLY P 285      41.655   5.215 -17.597  1.00  0.00      P1   N
ATOM   4004  HN  GLY P 285      41.261   6.103 -17.371  1.00  0.00      P1    
ATOM   4005  CA  GLY P 285      41.680   5.021 -19.077  1.00  0.00      P1   C
ATOM   4006  HA1 GLY P 285      42.724   4.866 -19.306  1.00  0.00      P1    
ATOM   4007  HA2 GLY P 285      41.176   5.842 -19.565  1.00  0.00      P1    
ATOM   4008  C   GLY P 285      40.900   3.761 -19.470  1.00  0.00      P1   C
ATOM   4009  O   GLY P 285      40.958   3.416 -20.668  1.00  0.00      P1   O
ATOM   4010  N   GLY P 286      40.201   3.024 -18.537  1.00  0.00      P1   N
ATOM   4011  HN  GLY P 286      40.079   3.279 -17.581  1.00  0.00      P1    
ATOM   4012  CA  GLY P 286      39.405   1.891 -18.951  1.00  0.00      P1   C
ATOM   4013  HA1 GLY P 286      39.271   1.911 -20.022  1.00  0.00      P1    
ATOM   4014  HA2 GLY P 286      38.436   1.849 -18.476  1.00  0.00      P1    
ATOM   4015  C   GLY P 286      40.033   0.607 -18.549  1.00  0.00      P1   C
ATOM   4016  O   GLY P 286      39.602  -0.470 -18.891  1.00  0.00      P1   O
ATOM   4017  N   ASN P 287      41.156   0.668 -17.740  1.00  0.00      P1   N
ATOM   4018  HN  ASN P 287      41.456   1.599 -17.546  1.00  0.00      P1    
ATOM   4019  CA  ASN P 287      42.169  -0.363 -17.680  1.00  0.00      P1   C
ATOM   4020  HA  ASN P 287      42.205  -1.080 -18.486  1.00  0.00      P1    
ATOM   4021  CB  ASN P 287      43.618   0.271 -17.824  1.00  0.00      P1   C
ATOM   4022  HB1 ASN P 287      43.673   1.084 -17.068  1.00  0.00      P1    
ATOM   4023  HB2 ASN P 287      44.399  -0.493 -17.624  1.00  0.00      P1    
ATOM   4024  CG  ASN P 287      43.790   0.915 -19.230  1.00  0.00      P1   C
ATOM   4025  OD1 ASN P 287      43.681   0.269 -20.237  1.00  0.00      P1   O
ATOM   4026  ND2 ASN P 287      44.195   2.194 -19.194  1.00  0.00      P1   N
ATOM   4027 HD21 ASN P 287      44.207   2.648 -20.086  1.00  0.00      P1    
ATOM   4028 HD22 ASN P 287      44.192   2.711 -18.338  1.00  0.00      P1    
ATOM   4029  C   ASN P 287      42.097  -1.010 -16.347  1.00  0.00      P1   C
ATOM   4030  O   ASN P 287      42.072  -0.404 -15.277  1.00  0.00      P1   O
ATOM   4031  N   ILE P 288      42.190  -2.372 -16.434  1.00  0.00      P1   N
ATOM   4032  HN  ILE P 288      42.440  -2.792 -17.304  1.00  0.00      P1    
ATOM   4033  CA  ILE P 288      41.801  -3.243 -15.330  1.00  0.00      P1   C
ATOM   4034  HA  ILE P 288      40.788  -2.915 -15.144  1.00  0.00      P1    
ATOM   4035  CB  ILE P 288      41.729  -4.729 -15.789  1.00  0.00      P1   C
ATOM   4036  HB  ILE P 288      42.669  -5.005 -16.314  1.00  0.00      P1    
ATOM   4037  CG2 ILE P 288      41.478  -5.746 -14.657  1.00  0.00      P1   C
ATOM   4038 HG21 ILE P 288      41.510  -6.792 -15.031  1.00  0.00      P1    
ATOM   4039 HG22 ILE P 288      42.340  -5.613 -13.969  1.00  0.00      P1    
ATOM   4040 HG23 ILE P 288      40.547  -5.598 -14.069  1.00  0.00      P1    
ATOM   4041  CG1 ILE P 288      40.495  -4.759 -16.769  1.00  0.00      P1   C
ATOM   4042 HG11 ILE P 288      39.578  -4.672 -16.147  1.00  0.00      P1    
ATOM   4043 HG12 ILE P 288      40.565  -3.841 -17.390  1.00  0.00      P1    
ATOM   4044  CD  ILE P 288      40.388  -6.036 -17.550  1.00  0.00      P1   C
ATOM   4045  HD1 ILE P 288      39.968  -6.792 -16.853  1.00  0.00      P1    
ATOM   4046  HD2 ILE P 288      39.762  -5.935 -18.462  1.00  0.00      P1    
ATOM   4047  HD3 ILE P 288      41.354  -6.445 -17.916  1.00  0.00      P1    
ATOM   4048  C   ILE P 288      42.639  -3.067 -14.088  1.00  0.00      P1   C
ATOM   4049  O   ILE P 288      42.127  -2.685 -13.043  1.00  0.00      P1   O
ATOM   4050  N   THR P 289      43.977  -3.055 -14.226  1.00  0.00      P1   N
ATOM   4051  HN  THR P 289      44.391  -3.189 -15.123  1.00  0.00      P1    
ATOM   4052  CA  THR P 289      44.928  -2.856 -13.085  1.00  0.00      P1   C
ATOM   4053  HA  THR P 289      44.617  -3.609 -12.375  1.00  0.00      P1    
ATOM   4054  CB  THR P 289      46.392  -2.918 -13.539  1.00  0.00      P1   C
ATOM   4055  HB  THR P 289      46.706  -2.075 -14.192  1.00  0.00      P1    
ATOM   4056  OG1 THR P 289      46.705  -4.152 -14.224  1.00  0.00      P1   O
ATOM   4057  HG1 THR P 289      46.242  -4.127 -15.064  1.00  0.00      P1    
ATOM   4058  CG2 THR P 289      47.401  -2.897 -12.360  1.00  0.00      P1   C
ATOM   4059 HG21 THR P 289      48.394  -3.276 -12.682  1.00  0.00      P1    
ATOM   4060 HG22 THR P 289      47.737  -1.938 -11.911  1.00  0.00      P1    
ATOM   4061 HG23 THR P 289      47.069  -3.521 -11.503  1.00  0.00      P1    
ATOM   4062  C   THR P 289      44.800  -1.534 -12.367  1.00  0.00      P1   C
ATOM   4063  O   THR P 289      44.815  -1.335 -11.183  1.00  0.00      P1   O
ATOM   4064  N   LYS P 290      44.695  -0.442 -13.200  1.00  0.00      P1   N
ATOM   4065  HN  LYS P 290      44.735  -0.488 -14.195  1.00  0.00      P1    
ATOM   4066  CA  LYS P 290      44.456   0.881 -12.615  1.00  0.00      P1   C
ATOM   4067  HA  LYS P 290      45.165   1.096 -11.830  1.00  0.00      P1    
ATOM   4068  CB  LYS P 290      44.510   2.027 -13.702  1.00  0.00      P1   C
ATOM   4069  HB1 LYS P 290      43.561   1.812 -14.238  1.00  0.00      P1    
ATOM   4070  HB2 LYS P 290      44.527   2.979 -13.131  1.00  0.00      P1    
ATOM   4071  CG  LYS P 290      45.745   1.908 -14.501  1.00  0.00      P1   C
ATOM   4072  HG1 LYS P 290      46.580   1.591 -13.840  1.00  0.00      P1    
ATOM   4073  HG2 LYS P 290      45.788   0.975 -15.102  1.00  0.00      P1    
ATOM   4074  CD  LYS P 290      46.036   3.075 -15.457  1.00  0.00      P1   C
ATOM   4075  HD1 LYS P 290      45.151   3.373 -16.059  1.00  0.00      P1    
ATOM   4076  HD2 LYS P 290      46.228   3.942 -14.789  1.00  0.00      P1    
ATOM   4077  CE  LYS P 290      47.237   2.847 -16.430  1.00  0.00      P1   C
ATOM   4078  HE1 LYS P 290      48.010   2.446 -15.741  1.00  0.00      P1    
ATOM   4079  HE2 LYS P 290      47.116   2.125 -17.266  1.00  0.00      P1    
ATOM   4080  NZ  LYS P 290      47.635   4.152 -16.881  1.00  0.00      P1   N
ATOM   4081  HZ1 LYS P 290      48.530   4.235 -17.404  1.00  0.00      P1    
ATOM   4082  HZ2 LYS P 290      46.918   4.485 -17.557  1.00  0.00      P1    
ATOM   4083  HZ3 LYS P 290      47.685   4.756 -16.036  1.00  0.00      P1    
ATOM   4084  C   LYS P 290      42.999   0.884 -11.935  1.00  0.00      P1   C
ATOM   4085  O   LYS P 290      42.787   1.392 -10.829  1.00  0.00      P1   O
ATOM   4086  N   TRP P 291      41.975   0.340 -12.571  1.00  0.00      P1   N
ATOM   4087  HN  TRP P 291      42.115  -0.092 -13.458  1.00  0.00      P1    
ATOM   4088  CA  TRP P 291      40.584   0.361 -12.076  1.00  0.00      P1   C
ATOM   4089  HA  TRP P 291      40.370   1.396 -11.853  1.00  0.00      P1    
ATOM   4090  CB  TRP P 291      39.593  -0.272 -13.173  1.00  0.00      P1   C
ATOM   4091  HB1 TRP P 291      39.980   0.030 -14.170  1.00  0.00      P1    
ATOM   4092  HB2 TRP P 291      39.681  -1.380 -13.148  1.00  0.00      P1    
ATOM   4093  CG  TRP P 291      38.142  -0.002 -13.030  1.00  0.00      P1   C
ATOM   4094  CD1 TRP P 291      37.305  -0.044 -11.979  1.00  0.00      P1   C
ATOM   4095  HD1 TRP P 291      37.512  -0.356 -10.965  1.00  0.00      P1    
ATOM   4096  NE1 TRP P 291      35.950   0.204 -12.404  1.00  0.00      P1   N
ATOM   4097  HE1 TRP P 291      35.091   0.338 -11.960  1.00  0.00      P1    
ATOM   4098  CE2 TRP P 291      35.965   0.309 -13.709  1.00  0.00      P1   C
ATOM   4099  CD2 TRP P 291      37.311   0.289 -14.158  1.00  0.00      P1   C
ATOM   4100  CE3 TRP P 291      37.564   0.529 -15.506  1.00  0.00      P1   C
ATOM   4101  HE3 TRP P 291      38.590   0.518 -15.843  1.00  0.00      P1    
ATOM   4102  CZ3 TRP P 291      36.526   0.796 -16.391  1.00  0.00      P1   C
ATOM   4103  HZ3 TRP P 291      36.702   0.905 -17.451  1.00  0.00      P1    
ATOM   4104  CZ2 TRP P 291      34.866   0.719 -14.525  1.00  0.00      P1   C
ATOM   4105  HZ2 TRP P 291      33.822   0.893 -14.314  1.00  0.00      P1    
ATOM   4106  CH2 TRP P 291      35.189   0.946 -15.900  1.00  0.00      P1   C
ATOM   4107  HH2 TRP P 291      34.436   1.226 -16.621  1.00  0.00      P1    
ATOM   4108  C   TRP P 291      40.416  -0.388 -10.764  1.00  0.00      P1   C
ATOM   4109  O   TRP P 291      39.847   0.014  -9.745  1.00  0.00      P1   O
ATOM   4110  N   VAL P 292      41.063  -1.609 -10.630  1.00  0.00      P1   N
ATOM   4111  HN  VAL P 292      41.613  -1.875 -11.418  1.00  0.00      P1    
ATOM   4112  CA  VAL P 292      40.976  -2.515  -9.524  1.00  0.00      P1   C
ATOM   4113  HA  VAL P 292      39.939  -2.620  -9.241  1.00  0.00      P1    
ATOM   4114  CB  VAL P 292      41.463  -3.972  -9.826  1.00  0.00      P1   C
ATOM   4115  HB  VAL P 292      42.478  -3.920 -10.274  1.00  0.00      P1    
ATOM   4116  CG1 VAL P 292      41.454  -4.867  -8.570  1.00  0.00      P1   C
ATOM   4117 HG11 VAL P 292      41.854  -5.797  -9.029  1.00  0.00      P1    
ATOM   4118 HG12 VAL P 292      42.175  -4.493  -7.812  1.00  0.00      P1    
ATOM   4119 HG13 VAL P 292      40.429  -5.037  -8.177  1.00  0.00      P1    
ATOM   4120  CG2 VAL P 292      40.469  -4.600 -10.931  1.00  0.00      P1   C
ATOM   4121 HG21 VAL P 292      40.650  -5.688 -11.066  1.00  0.00      P1    
ATOM   4122 HG22 VAL P 292      39.427  -4.521 -10.556  1.00  0.00      P1    
ATOM   4123 HG23 VAL P 292      40.507  -4.111 -11.928  1.00  0.00      P1    
ATOM   4124  C   VAL P 292      41.659  -2.041  -8.265  1.00  0.00      P1   C
ATOM   4125  O   VAL P 292      41.220  -2.138  -7.111  1.00  0.00      P1   O
ATOM   4126  N   LEU P 293      42.793  -1.394  -8.476  1.00  0.00      P1   N
ATOM   4127  HN  LEU P 293      43.100  -1.211  -9.407  1.00  0.00      P1    
ATOM   4128  CA  LEU P 293      43.525  -0.727  -7.459  1.00  0.00      P1   C
ATOM   4129  HA  LEU P 293      43.648  -1.401  -6.624  1.00  0.00      P1    
ATOM   4130  CB  LEU P 293      44.950  -0.384  -7.888  1.00  0.00      P1   C
ATOM   4131  HB1 LEU P 293      44.756   0.055  -8.890  1.00  0.00      P1    
ATOM   4132  HB2 LEU P 293      45.425   0.379  -7.235  1.00  0.00      P1    
ATOM   4133  CG  LEU P 293      45.948  -1.586  -8.117  1.00  0.00      P1   C
ATOM   4134  HG  LEU P 293      45.410  -2.391  -8.662  1.00  0.00      P1    
ATOM   4135  CD1 LEU P 293      47.170  -1.152  -8.912  1.00  0.00      P1   C
ATOM   4136 HD11 LEU P 293      46.781  -0.802  -9.892  1.00  0.00      P1    
ATOM   4137 HD12 LEU P 293      47.678  -0.299  -8.414  1.00  0.00      P1    
ATOM   4138 HD13 LEU P 293      47.825  -2.021  -9.136  1.00  0.00      P1    
ATOM   4139  CD2 LEU P 293      46.447  -2.116  -6.801  1.00  0.00      P1   C
ATOM   4140 HD21 LEU P 293      47.120  -2.970  -7.029  1.00  0.00      P1    
ATOM   4141 HD22 LEU P 293      47.065  -1.328  -6.320  1.00  0.00      P1    
ATOM   4142 HD23 LEU P 293      45.664  -2.501  -6.114  1.00  0.00      P1    
ATOM   4143  C   LEU P 293      42.750   0.456  -6.843  1.00  0.00      P1   C
ATOM   4144  O   LEU P 293      42.893   0.887  -5.677  1.00  0.00      P1   O
ATOM   4145  N   MET P 294      41.927   1.197  -7.690  1.00  0.00      P1   N
ATOM   4146  HN  MET P 294      41.983   1.002  -8.666  1.00  0.00      P1    
ATOM   4147  CA  MET P 294      40.868   2.123  -7.242  1.00  0.00      P1   C
ATOM   4148  HA  MET P 294      41.320   2.839  -6.572  1.00  0.00      P1    
ATOM   4149  CB  MET P 294      40.296   2.969  -8.427  1.00  0.00      P1   C
ATOM   4150  HB1 MET P 294      39.858   2.281  -9.182  1.00  0.00      P1    
ATOM   4151  HB2 MET P 294      39.476   3.547  -7.951  1.00  0.00      P1    
ATOM   4152  CG  MET P 294      41.321   3.848  -9.148  1.00  0.00      P1   C
ATOM   4153  HG1 MET P 294      41.889   4.422  -8.385  1.00  0.00      P1    
ATOM   4154  HG2 MET P 294      42.057   3.237  -9.713  1.00  0.00      P1    
ATOM   4155  SD  MET P 294      40.528   4.885 -10.350  1.00  0.00      P1   S
ATOM   4156  CE  MET P 294      41.963   5.646 -11.230  1.00  0.00      P1   C
ATOM   4157  HE1 MET P 294      41.550   6.289 -12.036  1.00  0.00      P1    
ATOM   4158  HE2 MET P 294      42.719   6.120 -10.568  1.00  0.00      P1    
ATOM   4159  HE3 MET P 294      42.526   4.790 -11.659  1.00  0.00      P1    
ATOM   4160  C   MET P 294      39.868   1.425  -6.306  1.00  0.00      P1   C
ATOM   4161  O   MET P 294      39.516   1.915  -5.191  1.00  0.00      P1   O
ATOM   4162  N   GLY P 295      39.408   0.286  -6.729  1.00  0.00      P1   N
ATOM   4163  HN  GLY P 295      39.581  -0.066  -7.646  1.00  0.00      P1    
ATOM   4164  CA  GLY P 295      38.469  -0.533  -5.978  1.00  0.00      P1   C
ATOM   4165  HA1 GLY P 295      38.349  -1.502  -6.438  1.00  0.00      P1    
ATOM   4166  HA2 GLY P 295      37.581   0.081  -5.987  1.00  0.00      P1    
ATOM   4167  C   GLY P 295      38.775  -0.792  -4.572  1.00  0.00      P1   C
ATOM   4168  O   GLY P 295      37.914  -0.623  -3.725  1.00  0.00      P1   O
ATOM   4169  N   GLY P 296      39.993  -1.371  -4.371  1.00  0.00      P1   N
ATOM   4170  HN  GLY P 296      40.541  -1.611  -5.169  1.00  0.00      P1    
ATOM   4171  CA  GLY P 296      40.673  -1.533  -3.088  1.00  0.00      P1   C
ATOM   4172  HA1 GLY P 296      41.653  -1.966  -3.220  1.00  0.00      P1    
ATOM   4173  HA2 GLY P 296      39.959  -2.116  -2.526  1.00  0.00      P1    
ATOM   4174  C   GLY P 296      40.836  -0.290  -2.248  1.00  0.00      P1   C
ATOM   4175  O   GLY P 296      40.561  -0.345  -1.055  1.00  0.00      P1   O
ATOM   4176  N   ALA P 297      41.278   0.864  -2.826  1.00  0.00      P1   N
ATOM   4177  HN  ALA P 297      41.655   0.885  -3.749  1.00  0.00      P1    
ATOM   4178  CA  ALA P 297      41.605   2.131  -2.111  1.00  0.00      P1   C
ATOM   4179  HA  ALA P 297      42.175   1.918  -1.218  1.00  0.00      P1    
ATOM   4180  CB  ALA P 297      42.450   3.065  -3.075  1.00  0.00      P1   C
ATOM   4181  HB1 ALA P 297      41.803   3.368  -3.926  1.00  0.00      P1    
ATOM   4182  HB2 ALA P 297      42.752   3.946  -2.469  1.00  0.00      P1    
ATOM   4183  HB3 ALA P 297      43.383   2.523  -3.338  1.00  0.00      P1    
ATOM   4184  C   ALA P 297      40.382   2.893  -1.798  1.00  0.00      P1   C
ATOM   4185  O   ALA P 297      40.225   3.450  -0.694  1.00  0.00      P1   O
ATOM   4186  N   ILE P 298      39.370   2.915  -2.695  1.00  0.00      P1   N
ATOM   4187  HN  ILE P 298      39.546   2.579  -3.617  1.00  0.00      P1    
ATOM   4188  CA  ILE P 298      38.028   3.450  -2.468  1.00  0.00      P1   C
ATOM   4189  HA  ILE P 298      38.078   4.488  -2.172  1.00  0.00      P1    
ATOM   4190  CB  ILE P 298      37.196   3.530  -3.810  1.00  0.00      P1   C
ATOM   4191  HB  ILE P 298      37.066   2.525  -4.264  1.00  0.00      P1    
ATOM   4192  CG2 ILE P 298      35.757   4.066  -3.424  1.00  0.00      P1   C
ATOM   4193 HG21 ILE P 298      35.216   4.057  -4.395  1.00  0.00      P1    
ATOM   4194 HG22 ILE P 298      35.280   3.368  -2.704  1.00  0.00      P1    
ATOM   4195 HG23 ILE P 298      35.781   5.101  -3.020  1.00  0.00      P1    
ATOM   4196  CG1 ILE P 298      37.905   4.400  -4.759  1.00  0.00      P1   C
ATOM   4197 HG11 ILE P 298      37.749   5.452  -4.437  1.00  0.00      P1    
ATOM   4198 HG12 ILE P 298      38.996   4.311  -4.949  1.00  0.00      P1    
ATOM   4199  CD  ILE P 298      37.326   4.239  -6.233  1.00  0.00      P1   C
ATOM   4200  HD1 ILE P 298      37.743   4.943  -6.985  1.00  0.00      P1    
ATOM   4201  HD2 ILE P 298      37.610   3.221  -6.578  1.00  0.00      P1    
ATOM   4202  HD3 ILE P 298      36.220   4.341  -6.214  1.00  0.00      P1    
ATOM   4203  C   ILE P 298      37.296   2.670  -1.365  1.00  0.00      P1   C
ATOM   4204  O   ILE P 298      36.554   3.173  -0.573  1.00  0.00      P1   O
ATOM   4205  N   GLY P 299      37.460   1.384  -1.425  1.00  0.00      P1   N
ATOM   4206  HN  GLY P 299      37.887   0.954  -2.216  1.00  0.00      P1    
ATOM   4207  CA  GLY P 299      36.638   0.524  -0.545  1.00  0.00      P1   C
ATOM   4208  HA1 GLY P 299      36.547  -0.438  -1.028  1.00  0.00      P1    
ATOM   4209  HA2 GLY P 299      35.683   0.990  -0.354  1.00  0.00      P1    
ATOM   4210  C   GLY P 299      37.238   0.308   0.811  1.00  0.00      P1   C
ATOM   4211  O   GLY P 299      36.538   0.153   1.852  1.00  0.00      P1   O
ATOM   4212  N   GLY P 300      38.611   0.445   0.806  1.00  0.00      P1   N
ATOM   4213  HN  GLY P 300      39.206   0.282   0.022  1.00  0.00      P1    
ATOM   4214  CA  GLY P 300      39.380   0.767   1.980  1.00  0.00      P1   C
ATOM   4215  HA1 GLY P 300      40.393   0.897   1.628  1.00  0.00      P1    
ATOM   4216  HA2 GLY P 300      39.296   0.034   2.768  1.00  0.00      P1    
ATOM   4217  C   GLY P 300      39.090   2.069   2.590  1.00  0.00      P1   C
ATOM   4218  O   GLY P 300      38.972   2.094   3.771  1.00  0.00      P1   O
ATOM   4219  N   LEU P 301      38.957   3.158   1.820  1.00  0.00      P1   N
ATOM   4220  HN  LEU P 301      39.143   3.191   0.841  1.00  0.00      P1    
ATOM   4221  CA  LEU P 301      38.567   4.418   2.344  1.00  0.00      P1   C
ATOM   4222  HA  LEU P 301      39.223   4.640   3.173  1.00  0.00      P1    
ATOM   4223  CB  LEU P 301      38.615   5.571   1.277  1.00  0.00      P1   C
ATOM   4224  HB1 LEU P 301      39.681   5.868   1.179  1.00  0.00      P1    
ATOM   4225  HB2 LEU P 301      38.318   4.966   0.394  1.00  0.00      P1    
ATOM   4226  CG  LEU P 301      37.677   6.871   1.476  1.00  0.00      P1   C
ATOM   4227  HG  LEU P 301      36.654   6.442   1.533  1.00  0.00      P1    
ATOM   4228  CD1 LEU P 301      37.949   7.694   2.723  1.00  0.00      P1   C
ATOM   4229 HD11 LEU P 301      38.600   8.537   2.408  1.00  0.00      P1    
ATOM   4230 HD12 LEU P 301      36.990   8.104   3.105  1.00  0.00      P1    
ATOM   4231 HD13 LEU P 301      38.458   7.026   3.451  1.00  0.00      P1    
ATOM   4232  CD2 LEU P 301      37.672   7.728   0.240  1.00  0.00      P1   C
ATOM   4233 HD21 LEU P 301      37.548   7.068  -0.645  1.00  0.00      P1    
ATOM   4234 HD22 LEU P 301      36.776   8.380   0.319  1.00  0.00      P1    
ATOM   4235 HD23 LEU P 301      38.499   8.450   0.069  1.00  0.00      P1    
ATOM   4236  C   LEU P 301      37.166   4.381   2.969  1.00  0.00      P1   C
ATOM   4237  O   LEU P 301      36.987   4.794   4.113  1.00  0.00      P1   O
ATOM   4238  N   CYS P 302      36.162   3.782   2.338  1.00  0.00      P1   N
ATOM   4239  HN  CYS P 302      36.444   3.448   1.443  1.00  0.00      P1    
ATOM   4240  CA  CYS P 302      34.790   3.655   2.863  1.00  0.00      P1   C
ATOM   4241  HA  CYS P 302      34.412   4.632   3.127  1.00  0.00      P1    
ATOM   4242  CB  CYS P 302      33.891   3.063   1.772  1.00  0.00      P1   C
ATOM   4243  HB1 CYS P 302      33.701   3.819   0.982  1.00  0.00      P1    
ATOM   4244  HB2 CYS P 302      34.427   2.302   1.166  1.00  0.00      P1    
ATOM   4245  SG  CYS P 302      32.149   2.595   2.244  1.00  0.00      P1   S
ATOM   4246  HG1 CYS P 302      32.417   1.689   3.173  1.00  0.00      P1    
ATOM   4247  C   CYS P 302      34.783   2.851   4.129  1.00  0.00      P1   C
ATOM   4248  O   CYS P 302      34.170   3.192   5.122  1.00  0.00      P1   O
ATOM   4249  N   GLY P 303      35.491   1.697   4.208  1.00  0.00      P1   N
ATOM   4250  HN  GLY P 303      36.104   1.325   3.515  1.00  0.00      P1    
ATOM   4251  CA  GLY P 303      35.451   0.759   5.310  1.00  0.00      P1   C
ATOM   4252  HA1 GLY P 303      35.979  -0.118   4.964  1.00  0.00      P1    
ATOM   4253  HA2 GLY P 303      34.411   0.535   5.494  1.00  0.00      P1    
ATOM   4254  C   GLY P 303      36.206   1.465   6.532  1.00  0.00      P1   C
ATOM   4255  O   GLY P 303      35.692   1.626   7.621  1.00  0.00      P1   O
ATOM   4256  N   LEU P 304      37.372   2.082   6.193  1.00  0.00      P1   N
ATOM   4257  HN  LEU P 304      37.847   1.954   5.326  1.00  0.00      P1    
ATOM   4258  CA  LEU P 304      38.147   2.951   7.070  1.00  0.00      P1   C
ATOM   4259  HA  LEU P 304      38.370   2.422   7.985  1.00  0.00      P1    
ATOM   4260  CB  LEU P 304      39.359   3.482   6.341  1.00  0.00      P1   C
ATOM   4261  HB1 LEU P 304      39.940   2.600   5.998  1.00  0.00      P1    
ATOM   4262  HB2 LEU P 304      38.979   3.986   5.427  1.00  0.00      P1    
ATOM   4263  CG  LEU P 304      40.292   4.567   6.923  1.00  0.00      P1   C
ATOM   4264  HG  LEU P 304      39.646   5.450   7.117  1.00  0.00      P1    
ATOM   4265  CD1 LEU P 304      40.900   4.172   8.313  1.00  0.00      P1   C
ATOM   4266 HD11 LEU P 304      40.052   4.047   9.019  1.00  0.00      P1    
ATOM   4267 HD12 LEU P 304      41.539   3.271   8.198  1.00  0.00      P1    
ATOM   4268 HD13 LEU P 304      41.475   5.088   8.568  1.00  0.00      P1    
ATOM   4269  CD2 LEU P 304      41.214   5.097   5.789  1.00  0.00      P1   C
ATOM   4270 HD21 LEU P 304      41.598   6.095   6.093  1.00  0.00      P1    
ATOM   4271 HD22 LEU P 304      42.040   4.376   5.610  1.00  0.00      P1    
ATOM   4272 HD23 LEU P 304      40.492   5.280   4.965  1.00  0.00      P1    
ATOM   4273  C   LEU P 304      37.415   4.161   7.653  1.00  0.00      P1   C
ATOM   4274  O   LEU P 304      37.570   4.465   8.845  1.00  0.00      P1   O
ATOM   4275  N   LEU P 305      36.755   4.960   6.825  1.00  0.00      P1   N
ATOM   4276  HN  LEU P 305      36.709   4.819   5.839  1.00  0.00      P1    
ATOM   4277  CA  LEU P 305      35.889   6.106   7.242  1.00  0.00      P1   C
ATOM   4278  HA  LEU P 305      36.446   6.649   7.991  1.00  0.00      P1    
ATOM   4279  CB  LEU P 305      35.553   7.024   6.032  1.00  0.00      P1   C
ATOM   4280  HB1 LEU P 305      36.519   7.247   5.531  1.00  0.00      P1    
ATOM   4281  HB2 LEU P 305      35.140   6.343   5.256  1.00  0.00      P1    
ATOM   4282  CG  LEU P 305      34.589   8.256   6.308  1.00  0.00      P1   C
ATOM   4283  HG  LEU P 305      33.543   7.971   6.551  1.00  0.00      P1    
ATOM   4284  CD1 LEU P 305      35.102   9.035   7.554  1.00  0.00      P1   C
ATOM   4285 HD11 LEU P 305      36.169   9.316   7.422  1.00  0.00      P1    
ATOM   4286 HD12 LEU P 305      34.522   9.971   7.701  1.00  0.00      P1    
ATOM   4287 HD13 LEU P 305      35.024   8.403   8.464  1.00  0.00      P1    
ATOM   4288  CD2 LEU P 305      34.526   9.100   5.035  1.00  0.00      P1   C
ATOM   4289 HD21 LEU P 305      33.922  10.000   5.277  1.00  0.00      P1    
ATOM   4290 HD22 LEU P 305      35.554   9.400   4.737  1.00  0.00      P1    
ATOM   4291 HD23 LEU P 305      34.015   8.577   4.198  1.00  0.00      P1    
ATOM   4292  C   LEU P 305      34.683   5.634   8.025  1.00  0.00      P1   C
ATOM   4293  O   LEU P 305      34.268   6.195   9.034  1.00  0.00      P1   O
ATOM   4294  N   GLY P 306      34.057   4.519   7.616  1.00  0.00      P1   N
ATOM   4295  HN  GLY P 306      34.411   4.193   6.742  1.00  0.00      P1    
ATOM   4296  CA  GLY P 306      32.981   3.924   8.392  1.00  0.00      P1   C
ATOM   4297  HA1 GLY P 306      32.730   2.950   7.998  1.00  0.00      P1    
ATOM   4298  HA2 GLY P 306      32.093   4.519   8.552  1.00  0.00      P1    
ATOM   4299  C   GLY P 306      33.308   3.591   9.888  1.00  0.00      P1   C
ATOM   4300  O   GLY P 306      32.447   3.450  10.759  1.00  0.00      P1   O
ATOM   4301  N   PHE P 307      34.566   3.213  10.081  1.00  0.00      P1   N
ATOM   4302  HN  PHE P 307      35.162   3.118   9.287  1.00  0.00      P1    
ATOM   4303  CA  PHE P 307      35.139   2.882  11.374  1.00  0.00      P1   C
ATOM   4304  HA  PHE P 307      34.423   2.358  11.990  1.00  0.00      P1    
ATOM   4305  CB  PHE P 307      36.437   2.061  11.215  1.00  0.00      P1   C
ATOM   4306  HB1 PHE P 307      36.371   1.330  10.381  1.00  0.00      P1    
ATOM   4307  HB2 PHE P 307      37.353   2.617  10.921  1.00  0.00      P1    
ATOM   4308  CG  PHE P 307      36.724   1.362  12.430  1.00  0.00      P1   C
ATOM   4309  CD1 PHE P 307      37.680   1.940  13.286  1.00  0.00      P1   C
ATOM   4310  HD1 PHE P 307      38.174   2.869  13.043  1.00  0.00      P1    
ATOM   4311  CE1 PHE P 307      38.039   1.279  14.497  1.00  0.00      P1   C
ATOM   4312  HE1 PHE P 307      38.816   1.703  15.116  1.00  0.00      P1    
ATOM   4313  CZ  PHE P 307      37.388   0.121  14.848  1.00  0.00      P1   C
ATOM   4314  HZ  PHE P 307      37.605  -0.399  15.769  1.00  0.00      P1    
ATOM   4315  CD2 PHE P 307      36.030   0.252  12.840  1.00  0.00      P1   C
ATOM   4316  HD2 PHE P 307      35.287  -0.165  12.177  1.00  0.00      P1    
ATOM   4317  CE2 PHE P 307      36.389  -0.394  14.067  1.00  0.00      P1   C
ATOM   4318  HE2 PHE P 307      35.868  -1.312  14.296  1.00  0.00      P1    
ATOM   4319  C   PHE P 307      35.368   4.133  12.230  1.00  0.00      P1   C
ATOM   4320  O   PHE P 307      35.285   4.200  13.462  1.00  0.00      P1   O
ATOM   4321  N   VAL P 308      35.872   5.118  11.528  1.00  0.00      P1   N
ATOM   4322  HN  VAL P 308      36.106   4.961  10.571  1.00  0.00      P1    
ATOM   4323  CA  VAL P 308      36.151   6.434  12.097  1.00  0.00      P1   C
ATOM   4324  HA  VAL P 308      36.705   6.402  13.024  1.00  0.00      P1    
ATOM   4325  CB  VAL P 308      37.084   7.223  11.121  1.00  0.00      P1   C
ATOM   4326  HB  VAL P 308      36.751   7.064  10.074  1.00  0.00      P1    
ATOM   4327  CG1 VAL P 308      37.113   8.672  11.453  1.00  0.00      P1   C
ATOM   4328 HG11 VAL P 308      36.148   9.184  11.250  1.00  0.00      P1    
ATOM   4329 HG12 VAL P 308      37.242   8.683  12.556  1.00  0.00      P1    
ATOM   4330 HG13 VAL P 308      37.979   9.159  10.955  1.00  0.00      P1    
ATOM   4331  CG2 VAL P 308      38.501   6.579  11.337  1.00  0.00      P1   C
ATOM   4332 HG21 VAL P 308      38.738   6.568  12.423  1.00  0.00      P1    
ATOM   4333 HG22 VAL P 308      38.422   5.506  11.059  1.00  0.00      P1    
ATOM   4334 HG23 VAL P 308      39.305   7.156  10.832  1.00  0.00      P1    
ATOM   4335  C   VAL P 308      34.853   7.238  12.459  1.00  0.00      P1   C
ATOM   4336  O   VAL P 308      34.806   7.795  13.549  1.00  0.00      P1   O
ATOM   4337  N   ALA P 309      33.780   7.182  11.651  1.00  0.00      P1   N
ATOM   4338  HN  ALA P 309      33.840   6.880  10.703  1.00  0.00      P1    
ATOM   4339  CA  ALA P 309      32.485   7.631  12.031  1.00  0.00      P1   C
ATOM   4340  HA  ALA P 309      32.467   7.999  13.046  1.00  0.00      P1    
ATOM   4341  CB  ALA P 309      32.174   8.826  11.157  1.00  0.00      P1   C
ATOM   4342  HB1 ALA P 309      31.259   9.384  11.449  1.00  0.00      P1    
ATOM   4343  HB2 ALA P 309      33.029   9.536  11.165  1.00  0.00      P1    
ATOM   4344  HB3 ALA P 309      32.073   8.597  10.075  1.00  0.00      P1    
ATOM   4345  C   ALA P 309      31.476   6.505  11.793  1.00  0.00      P1   C
ATOM   4346  O   ALA P 309      31.088   6.360  10.649  1.00  0.00      P1   O
ATOM   4347  N   PRO P 310      30.966   5.729  12.738  1.00  0.00      P1   N
ATOM   4348  CD  PRO P 310      31.574   5.530  14.060  1.00  0.00      P1   C
ATOM   4349  HD1 PRO P 310      31.160   6.316  14.726  1.00  0.00      P1    
ATOM   4350  HD2 PRO P 310      32.669   5.697  13.974  1.00  0.00      P1    
ATOM   4351  CA  PRO P 310      29.989   4.601  12.476  1.00  0.00      P1   C
ATOM   4352  HA  PRO P 310      30.387   3.948  11.713  1.00  0.00      P1    
ATOM   4353  CB  PRO P 310      29.894   3.879  13.840  1.00  0.00      P1   C
ATOM   4354  HB1 PRO P 310      29.620   2.806  13.762  1.00  0.00      P1    
ATOM   4355  HB2 PRO P 310      29.154   4.365  14.511  1.00  0.00      P1    
ATOM   4356  CG  PRO P 310      31.251   4.140  14.479  1.00  0.00      P1   C
ATOM   4357  HG1 PRO P 310      32.013   3.488  14.002  1.00  0.00      P1    
ATOM   4358  HG2 PRO P 310      31.190   4.063  15.586  1.00  0.00      P1    
ATOM   4359  C   PRO P 310      28.648   5.026  12.008  1.00  0.00      P1   C
ATOM   4360  O   PRO P 310      27.897   4.227  11.510  1.00  0.00      P1   O
ATOM   4361  N   ALA P 311      28.272   6.346  12.163  1.00  0.00      P1   N
ATOM   4362  HN  ALA P 311      28.877   6.918  12.711  1.00  0.00      P1    
ATOM   4363  CA  ALA P 311      27.115   6.899  11.545  1.00  0.00      P1   C
ATOM   4364  HA  ALA P 311      26.243   6.297  11.752  1.00  0.00      P1    
ATOM   4365  CB  ALA P 311      26.948   8.373  12.016  1.00  0.00      P1   C
ATOM   4366  HB1 ALA P 311      26.014   8.891  11.711  1.00  0.00      P1    
ATOM   4367  HB2 ALA P 311      26.975   8.337  13.126  1.00  0.00      P1    
ATOM   4368  HB3 ALA P 311      27.763   9.017  11.622  1.00  0.00      P1    
ATOM   4369  C   ALA P 311      27.163   6.926  10.053  1.00  0.00      P1   C
ATOM   4370  O   ALA P 311      26.181   7.038   9.352  1.00  0.00      P1   O
ATOM   4371  N   THR P 312      28.285   6.767   9.511  1.00  0.00      P1   N
ATOM   4372  HN  THR P 312      29.069   6.593  10.101  1.00  0.00      P1    
ATOM   4373  CA  THR P 312      28.503   6.771   8.048  1.00  0.00      P1   C
ATOM   4374  HA  THR P 312      27.598   7.104   7.562  1.00  0.00      P1    
ATOM   4375  CB  THR P 312      29.669   7.613   7.442  1.00  0.00      P1   C
ATOM   4376  HB  THR P 312      29.666   7.528   6.334  1.00  0.00      P1    
ATOM   4377  OG1 THR P 312      30.955   7.313   8.010  1.00  0.00      P1   O
ATOM   4378  HG1 THR P 312      30.938   7.207   8.964  1.00  0.00      P1    
ATOM   4379  CG2 THR P 312      29.480   9.140   7.810  1.00  0.00      P1   C
ATOM   4380 HG21 THR P 312      28.457   9.473   7.532  1.00  0.00      P1    
ATOM   4381 HG22 THR P 312      29.633   9.277   8.902  1.00  0.00      P1    
ATOM   4382 HG23 THR P 312      30.268   9.660   7.224  1.00  0.00      P1    
ATOM   4383  C   THR P 312      28.663   5.395   7.601  1.00  0.00      P1   C
ATOM   4384  O   THR P 312      29.036   5.087   6.434  1.00  0.00      P1   O
ATOM   4385  N   SER P 313      28.351   4.424   8.394  1.00  0.00      P1   N
ATOM   4386  HN  SER P 313      27.980   4.636   9.295  1.00  0.00      P1    
ATOM   4387  CA  SER P 313      28.304   3.000   7.996  1.00  0.00      P1   C
ATOM   4388  HA  SER P 313      28.804   2.955   7.039  1.00  0.00      P1    
ATOM   4389  CB  SER P 313      29.090   2.132   9.025  1.00  0.00      P1   C
ATOM   4390  HB1 SER P 313      30.128   2.527   9.056  1.00  0.00      P1    
ATOM   4391  HB2 SER P 313      28.669   2.286  10.042  1.00  0.00      P1    
ATOM   4392  OG  SER P 313      29.101   0.770   8.744  1.00  0.00      P1   O
ATOM   4393  HG1 SER P 313      29.715   0.616   8.023  1.00  0.00      P1    
ATOM   4394  C   SER P 313      26.886   2.580   7.726  1.00  0.00      P1   C
ATOM   4395  O   SER P 313      25.888   3.164   8.273  1.00  0.00      P1   O
ATOM   4396  N   GLY P 314      26.679   1.572   6.871  1.00  0.00      P1   N
ATOM   4397  HN  GLY P 314      27.449   0.977   6.655  1.00  0.00      P1    
ATOM   4398  CA  GLY P 314      25.334   1.210   6.282  1.00  0.00      P1   C
ATOM   4399  HA1 GLY P 314      24.804   0.586   6.987  1.00  0.00      P1    
ATOM   4400  HA2 GLY P 314      25.472   0.697   5.342  1.00  0.00      P1    
ATOM   4401  C   GLY P 314      24.447   2.398   5.875  1.00  0.00      P1   C
ATOM   4402  O   GLY P 314      24.990   3.424   5.447  1.00  0.00      P1   O
ATOM   4403  N   GLY P 315      23.134   2.290   5.963  1.00  0.00      P1   N
ATOM   4404  HN  GLY P 315      22.676   1.457   6.263  1.00  0.00      P1    
ATOM   4405  CA  GLY P 315      22.234   3.431   5.549  1.00  0.00      P1   C
ATOM   4406  HA1 GLY P 315      21.248   3.006   5.430  1.00  0.00      P1    
ATOM   4407  HA2 GLY P 315      22.703   3.864   4.678  1.00  0.00      P1    
ATOM   4408  C   GLY P 315      22.239   4.512   6.579  1.00  0.00      P1   C
ATOM   4409  O   GLY P 315      22.015   5.623   6.220  1.00  0.00      P1   O
ATOM   4410  N   GLY P 316      22.603   4.307   7.857  1.00  0.00      P1   N
ATOM   4411  HN  GLY P 316      22.772   3.355   8.100  1.00  0.00      P1    
ATOM   4412  CA  GLY P 316      22.813   5.438   8.839  1.00  0.00      P1   C
ATOM   4413  HA1 GLY P 316      23.224   6.317   8.365  1.00  0.00      P1    
ATOM   4414  HA2 GLY P 316      23.653   5.189   9.470  1.00  0.00      P1    
ATOM   4415  C   GLY P 316      21.724   5.753   9.757  1.00  0.00      P1   C
ATOM   4416  O   GLY P 316      21.519   6.928   9.950  1.00  0.00      P1   O
ATOM   4417  N   PHE P 317      20.978   4.775  10.346  1.00  0.00      P1   N
ATOM   4418  HN  PHE P 317      21.250   3.816  10.362  1.00  0.00      P1    
ATOM   4419  CA  PHE P 317      19.733   5.118  10.864  1.00  0.00      P1   C
ATOM   4420  HA  PHE P 317      19.361   6.073  10.525  1.00  0.00      P1    
ATOM   4421  CB  PHE P 317      18.826   3.970  10.487  1.00  0.00      P1   C
ATOM   4422  HB1 PHE P 317      19.149   2.958  10.812  1.00  0.00      P1    
ATOM   4423  HB2 PHE P 317      17.806   4.061  10.917  1.00  0.00      P1    
ATOM   4424  CG  PHE P 317      18.799   3.914   8.951  1.00  0.00      P1   C
ATOM   4425  CD1 PHE P 317      18.097   4.944   8.194  1.00  0.00      P1   C
ATOM   4426  HD1 PHE P 317      17.605   5.704   8.782  1.00  0.00      P1    
ATOM   4427  CE1 PHE P 317      17.958   4.857   6.803  1.00  0.00      P1   C
ATOM   4428  HE1 PHE P 317      17.275   5.562   6.353  1.00  0.00      P1    
ATOM   4429  CZ  PHE P 317      18.310   3.643   6.154  1.00  0.00      P1   C
ATOM   4430  HZ  PHE P 317      18.089   3.461   5.112  1.00  0.00      P1    
ATOM   4431  CD2 PHE P 317      19.319   2.828   8.190  1.00  0.00      P1   C
ATOM   4432  HD2 PHE P 317      19.783   1.988   8.686  1.00  0.00      P1    
ATOM   4433  CE2 PHE P 317      19.042   2.622   6.833  1.00  0.00      P1   C
ATOM   4434  HE2 PHE P 317      19.351   1.747   6.282  1.00  0.00      P1    
ATOM   4435  C   PHE P 317      19.633   5.253  12.344  1.00  0.00      P1   C
ATOM   4436  O   PHE P 317      18.558   5.525  12.911  1.00  0.00      P1   O
ATOM   4437  N   ASN P 318      20.771   5.084  13.039  1.00  0.00      P1   N
ATOM   4438  HN  ASN P 318      21.594   4.958  12.489  1.00  0.00      P1    
ATOM   4439  CA  ASN P 318      20.746   4.941  14.466  1.00  0.00      P1   C
ATOM   4440  HA  ASN P 318      19.932   4.265  14.686  1.00  0.00      P1    
ATOM   4441  CB  ASN P 318      22.023   4.367  15.103  1.00  0.00      P1   C
ATOM   4442  HB1 ASN P 318      22.824   5.125  14.970  1.00  0.00      P1    
ATOM   4443  HB2 ASN P 318      21.807   4.108  16.161  1.00  0.00      P1    
ATOM   4444  CG  ASN P 318      22.469   3.034  14.509  1.00  0.00      P1   C
ATOM   4445  OD1 ASN P 318      21.916   2.468  13.576  1.00  0.00      P1   O
ATOM   4446  ND2 ASN P 318      23.645   2.631  15.043  1.00  0.00      P1   N
ATOM   4447 HD21 ASN P 318      24.117   1.834  14.666  1.00  0.00      P1    
ATOM   4448 HD22 ASN P 318      24.153   3.262  15.630  1.00  0.00      P1    
ATOM   4449  C   ASN P 318      20.515   6.312  15.198  1.00  0.00      P1   C
ATOM   4450  O   ASN P 318      20.045   6.289  16.323  1.00  0.00      P1   O
ATOM   4451  N   LEU P 319      20.830   7.399  14.444  1.00  0.00      P1   N
ATOM   4452  HN  LEU P 319      21.348   7.262  13.603  1.00  0.00      P1    
ATOM   4453  CA  LEU P 319      20.863   8.798  14.771  1.00  0.00      P1   C
ATOM   4454  HA  LEU P 319      21.267   8.809  15.772  1.00  0.00      P1    
ATOM   4455  CB  LEU P 319      21.929   9.475  13.878  1.00  0.00      P1   C
ATOM   4456  HB1 LEU P 319      21.912  10.577  14.022  1.00  0.00      P1    
ATOM   4457  HB2 LEU P 319      22.912   9.114  14.251  1.00  0.00      P1    
ATOM   4458  CG  LEU P 319      21.914   9.241  12.382  1.00  0.00      P1   C
ATOM   4459  HG  LEU P 319      22.483   8.296  12.253  1.00  0.00      P1    
ATOM   4460  CD1 LEU P 319      20.601   9.245  11.574  1.00  0.00      P1   C
ATOM   4461 HD11 LEU P 319      20.033  10.166  11.829  1.00  0.00      P1    
ATOM   4462 HD12 LEU P 319      20.854   9.380  10.500  1.00  0.00      P1    
ATOM   4463 HD13 LEU P 319      20.026   8.344  11.878  1.00  0.00      P1    
ATOM   4464  CD2 LEU P 319      22.950  10.245  11.848  1.00  0.00      P1   C
ATOM   4465 HD21 LEU P 319      23.015  10.140  10.744  1.00  0.00      P1    
ATOM   4466 HD22 LEU P 319      22.644  11.304  11.982  1.00  0.00      P1    
ATOM   4467 HD23 LEU P 319      23.967  10.201  12.295  1.00  0.00      P1    
ATOM   4468  C   LEU P 319      19.561   9.484  14.803  1.00  0.00      P1   C
ATOM   4469  O   LEU P 319      19.514  10.651  15.170  1.00  0.00      P1   O
ATOM   4470  N   ILE P 320      18.504   8.787  14.325  1.00  0.00      P1   N
ATOM   4471  HN  ILE P 320      18.692   7.816  14.197  1.00  0.00      P1    
ATOM   4472  CA  ILE P 320      17.104   9.329  14.321  1.00  0.00      P1   C
ATOM   4473  HA  ILE P 320      16.964  10.329  13.938  1.00  0.00      P1    
ATOM   4474  CB  ILE P 320      16.249   8.492  13.350  1.00  0.00      P1   C
ATOM   4475  HB  ILE P 320      16.457   7.405  13.453  1.00  0.00      P1    
ATOM   4476  CG2 ILE P 320      14.718   8.571  13.674  1.00  0.00      P1   C
ATOM   4477 HG21 ILE P 320      14.332   9.605  13.545  1.00  0.00      P1    
ATOM   4478 HG22 ILE P 320      14.031   7.846  13.187  1.00  0.00      P1    
ATOM   4479 HG23 ILE P 320      14.481   8.370  14.741  1.00  0.00      P1    
ATOM   4480  CG1 ILE P 320      16.583   8.909  11.893  1.00  0.00      P1   C
ATOM   4481 HG11 ILE P 320      16.314   9.983  11.801  1.00  0.00      P1    
ATOM   4482 HG12 ILE P 320      17.675   8.718  11.817  1.00  0.00      P1    
ATOM   4483  CD  ILE P 320      15.748   8.096  10.920  1.00  0.00      P1   C
ATOM   4484  HD1 ILE P 320      15.778   6.991  11.038  1.00  0.00      P1    
ATOM   4485  HD2 ILE P 320      14.669   8.358  10.893  1.00  0.00      P1    
ATOM   4486  HD3 ILE P 320      16.165   8.201   9.895  1.00  0.00      P1    
ATOM   4487  C   ILE P 320      16.590   9.651  15.694  1.00  0.00      P1   C
ATOM   4488  O   ILE P 320      16.197  10.815  15.849  1.00  0.00      P1   O
ATOM   4489  N   PRO P 321      16.674   8.904  16.792  1.00  0.00      P1   N
ATOM   4490  CD  PRO P 321      16.754   7.412  16.738  1.00  0.00      P1   C
ATOM   4491  HD1 PRO P 321      17.827   7.163  16.885  1.00  0.00      P1    
ATOM   4492  HD2 PRO P 321      16.318   6.985  15.810  1.00  0.00      P1    
ATOM   4493  CA  PRO P 321      16.034   9.372  18.090  1.00  0.00      P1   C
ATOM   4494  HA  PRO P 321      15.049   9.700  17.791  1.00  0.00      P1    
ATOM   4495  CB  PRO P 321      16.048   8.057  18.936  1.00  0.00      P1   C
ATOM   4496  HB1 PRO P 321      15.228   8.118  19.683  1.00  0.00      P1    
ATOM   4497  HB2 PRO P 321      16.916   7.960  19.623  1.00  0.00      P1    
ATOM   4498  CG  PRO P 321      15.951   6.936  17.947  1.00  0.00      P1   C
ATOM   4499  HG1 PRO P 321      14.870   6.783  17.740  1.00  0.00      P1    
ATOM   4500  HG2 PRO P 321      16.358   5.964  18.299  1.00  0.00      P1    
ATOM   4501  C   PRO P 321      16.803  10.564  18.712  1.00  0.00      P1   C
ATOM   4502  O   PRO P 321      16.192  11.361  19.420  1.00  0.00      P1   O
ATOM   4503  N   ILE P 322      18.157  10.657  18.593  1.00  0.00      P1   N
ATOM   4504  HN  ILE P 322      18.699   9.886  18.267  1.00  0.00      P1    
ATOM   4505  CA  ILE P 322      18.984  11.715  19.107  1.00  0.00      P1   C
ATOM   4506  HA  ILE P 322      18.726  11.761  20.154  1.00  0.00      P1    
ATOM   4507  CB  ILE P 322      20.438  11.434  18.821  1.00  0.00      P1   C
ATOM   4508  HB  ILE P 322      20.553  11.463  17.716  1.00  0.00      P1    
ATOM   4509  CG2 ILE P 322      21.348  12.520  19.571  1.00  0.00      P1   C
ATOM   4510 HG21 ILE P 322      22.400  12.492  19.214  1.00  0.00      P1    
ATOM   4511 HG22 ILE P 322      21.015  13.554  19.341  1.00  0.00      P1    
ATOM   4512 HG23 ILE P 322      21.292  12.375  20.671  1.00  0.00      P1    
ATOM   4513  CG1 ILE P 322      20.916  10.032  19.308  1.00  0.00      P1   C
ATOM   4514 HG11 ILE P 322      20.748   9.782  20.377  1.00  0.00      P1    
ATOM   4515 HG12 ILE P 322      20.411   9.302  18.640  1.00  0.00      P1    
ATOM   4516  CD  ILE P 322      22.387   9.820  18.977  1.00  0.00      P1   C
ATOM   4517  HD1 ILE P 322      22.575  10.044  17.905  1.00  0.00      P1    
ATOM   4518  HD2 ILE P 322      23.008  10.391  19.700  1.00  0.00      P1    
ATOM   4519  HD3 ILE P 322      22.721   8.770  19.116  1.00  0.00      P1    
ATOM   4520  C   ILE P 322      18.609  13.031  18.416  1.00  0.00      P1   C
ATOM   4521  O   ILE P 322      18.334  14.043  19.005  1.00  0.00      P1   O
ATOM   4522  N   ALA P 323      18.356  12.956  17.117  1.00  0.00      P1   N
ATOM   4523  HN  ALA P 323      18.423  12.041  16.727  1.00  0.00      P1    
ATOM   4524  CA  ALA P 323      17.734  14.012  16.278  1.00  0.00      P1   C
ATOM   4525  HA  ALA P 323      18.293  14.910  16.497  1.00  0.00      P1    
ATOM   4526  CB  ALA P 323      17.930  13.574  14.797  1.00  0.00      P1   C
ATOM   4527  HB1 ALA P 323      17.223  12.726  14.675  1.00  0.00      P1    
ATOM   4528  HB2 ALA P 323      17.803  14.483  14.170  1.00  0.00      P1    
ATOM   4529  HB3 ALA P 323      18.965  13.194  14.657  1.00  0.00      P1    
ATOM   4530  C   ALA P 323      16.296  14.396  16.610  1.00  0.00      P1   C
ATOM   4531  O   ALA P 323      15.925  15.586  16.681  1.00  0.00      P1   O
ATOM   4532  N   THR P 324      15.449  13.389  16.899  1.00  0.00      P1   N
ATOM   4533  HN  THR P 324      15.709  12.427  16.906  1.00  0.00      P1    
ATOM   4534  CA  THR P 324      14.019  13.644  17.247  1.00  0.00      P1   C
ATOM   4535  HA  THR P 324      13.623  14.241  16.439  1.00  0.00      P1    
ATOM   4536  CB  THR P 324      13.092  12.474  17.059  1.00  0.00      P1   C
ATOM   4537  HB  THR P 324      13.573  11.814  16.306  1.00  0.00      P1    
ATOM   4538  OG1 THR P 324      11.816  12.889  16.704  1.00  0.00      P1   O
ATOM   4539  HG1 THR P 324      11.279  12.259  17.189  1.00  0.00      P1    
ATOM   4540  CG2 THR P 324      12.938  11.575  18.314  1.00  0.00      P1   C
ATOM   4541 HG21 THR P 324      12.239  10.734  18.120  1.00  0.00      P1    
ATOM   4542 HG22 THR P 324      13.870  11.024  18.560  1.00  0.00      P1    
ATOM   4543 HG23 THR P 324      12.598  12.112  19.225  1.00  0.00      P1    
ATOM   4544  C   THR P 324      13.821  14.309  18.637  1.00  0.00      P1   C
ATOM   4545  O   THR P 324      12.860  15.093  18.814  1.00  0.00      P1   O
ATOM   4546  N   ALA P 325      14.745  14.028  19.618  1.00  0.00      P1   N
ATOM   4547  HN  ALA P 325      15.337  13.238  19.475  1.00  0.00      P1    
ATOM   4548  CA  ALA P 325      14.904  14.779  20.820  1.00  0.00      P1   C
ATOM   4549  HA  ALA P 325      13.947  14.960  21.286  1.00  0.00      P1    
ATOM   4550  CB  ALA P 325      15.863  13.958  21.667  1.00  0.00      P1   C
ATOM   4551  HB1 ALA P 325      15.759  14.367  22.695  1.00  0.00      P1    
ATOM   4552  HB2 ALA P 325      15.527  12.908  21.806  1.00  0.00      P1    
ATOM   4553  HB3 ALA P 325      16.866  13.946  21.191  1.00  0.00      P1    
ATOM   4554  C   ALA P 325      15.439  16.198  20.695  1.00  0.00      P1   C
ATOM   4555  O   ALA P 325      15.101  17.041  21.479  1.00  0.00      P1   O
ATOM   4556  N   GLY P 326      16.329  16.434  19.684  1.00  0.00      P1   N
ATOM   4557  HN  GLY P 326      16.399  15.687  19.027  1.00  0.00      P1    
ATOM   4558  CA  GLY P 326      17.106  17.663  19.565  1.00  0.00      P1   C
ATOM   4559  HA1 GLY P 326      16.592  18.393  20.173  1.00  0.00      P1    
ATOM   4560  HA2 GLY P 326      17.008  17.923  18.522  1.00  0.00      P1    
ATOM   4561  C   GLY P 326      18.560  17.625  20.062  1.00  0.00      P1   C
ATOM   4562  O   GLY P 326      19.094  18.724  20.111  1.00  0.00      P1   O
ATOM   4563  N   ASN P 327      19.217  16.470  20.413  1.00  0.00      P1   N
ATOM   4564  HN  ASN P 327      18.774  15.584  20.300  1.00  0.00      P1    
ATOM   4565  CA  ASN P 327      20.638  16.536  20.816  1.00  0.00      P1   C
ATOM   4566  HA  ASN P 327      20.790  17.602  20.898  1.00  0.00      P1    
ATOM   4567  CB  ASN P 327      20.872  15.908  22.201  1.00  0.00      P1   C
ATOM   4568  HB1 ASN P 327      20.769  14.842  21.905  1.00  0.00      P1    
ATOM   4569  HB2 ASN P 327      21.881  16.054  22.642  1.00  0.00      P1    
ATOM   4570  CG  ASN P 327      19.827  16.308  23.176  1.00  0.00      P1   C
ATOM   4571  OD1 ASN P 327      19.179  15.497  23.815  1.00  0.00      P1   O
ATOM   4572  ND2 ASN P 327      19.811  17.600  23.562  1.00  0.00      P1   N
ATOM   4573 HD21 ASN P 327      19.076  18.002  24.108  1.00  0.00      P1    
ATOM   4574 HD22 ASN P 327      20.431  18.117  22.972  1.00  0.00      P1    
ATOM   4575  C   ASN P 327      21.703  16.058  19.872  1.00  0.00      P1   C
ATOM   4576  O   ASN P 327      22.845  15.685  20.273  1.00  0.00      P1   O
ATOM   4577  N   PHE P 328      21.455  16.080  18.573  1.00  0.00      P1   N
ATOM   4578  HN  PHE P 328      20.586  16.381  18.187  1.00  0.00      P1    
ATOM   4579  CA  PHE P 328      22.404  15.642  17.587  1.00  0.00      P1   C
ATOM   4580  HA  PHE P 328      23.204  14.991  17.907  1.00  0.00      P1    
ATOM   4581  CB  PHE P 328      21.700  14.631  16.617  1.00  0.00      P1   C
ATOM   4582  HB1 PHE P 328      21.242  13.905  17.323  1.00  0.00      P1    
ATOM   4583  HB2 PHE P 328      20.838  15.013  16.029  1.00  0.00      P1    
ATOM   4584  CG  PHE P 328      22.525  13.930  15.633  1.00  0.00      P1   C
ATOM   4585  CD1 PHE P 328      23.180  14.561  14.566  1.00  0.00      P1   C
ATOM   4586  HD1 PHE P 328      23.144  15.631  14.426  1.00  0.00      P1    
ATOM   4587  CE1 PHE P 328      24.146  13.827  13.811  1.00  0.00      P1   C
ATOM   4588  HE1 PHE P 328      24.495  14.296  12.903  1.00  0.00      P1    
ATOM   4589  CZ  PHE P 328      24.559  12.559  14.170  1.00  0.00      P1   C
ATOM   4590  HZ  PHE P 328      25.295  11.977  13.636  1.00  0.00      P1    
ATOM   4591  CD2 PHE P 328      22.947  12.615  15.988  1.00  0.00      P1   C
ATOM   4592  HD2 PHE P 328      22.385  12.031  16.702  1.00  0.00      P1    
ATOM   4593  CE2 PHE P 328      23.943  11.904  15.285  1.00  0.00      P1   C
ATOM   4594  HE2 PHE P 328      24.321  10.944  15.606  1.00  0.00      P1    
ATOM   4595  C   PHE P 328      22.865  16.881  16.769  1.00  0.00      P1   C
ATOM   4596  O   PHE P 328      22.002  17.591  16.247  1.00  0.00      P1   O
ATOM   4597  N   SER P 329      24.162  17.139  16.757  1.00  0.00      P1   N
ATOM   4598  HN  SER P 329      24.744  16.474  17.219  1.00  0.00      P1    
ATOM   4599  CA  SER P 329      24.759  18.338  16.220  1.00  0.00      P1   C
ATOM   4600  HA  SER P 329      24.266  19.101  16.803  1.00  0.00      P1    
ATOM   4601  CB  SER P 329      26.298  18.248  16.467  1.00  0.00      P1   C
ATOM   4602  HB1 SER P 329      26.427  18.391  17.561  1.00  0.00      P1    
ATOM   4603  HB2 SER P 329      26.669  17.205  16.373  1.00  0.00      P1    
ATOM   4604  OG  SER P 329      27.202  19.188  15.804  1.00  0.00      P1   O
ATOM   4605  HG1 SER P 329      27.062  20.019  16.264  1.00  0.00      P1    
ATOM   4606  C   SER P 329      24.498  18.676  14.744  1.00  0.00      P1   C
ATOM   4607  O   SER P 329      24.662  17.882  13.823  1.00  0.00      P1   O
ATOM   4608  N   MET P 330      24.172  19.961  14.466  1.00  0.00      P1   N
ATOM   4609  HN  MET P 330      24.011  20.630  15.188  1.00  0.00      P1    
ATOM   4610  CA  MET P 330      23.900  20.391  13.141  1.00  0.00      P1   C
ATOM   4611  HA  MET P 330      23.284  19.616  12.709  1.00  0.00      P1    
ATOM   4612  CB  MET P 330      23.153  21.698  13.200  1.00  0.00      P1   C
ATOM   4613  HB1 MET P 330      23.763  22.497  13.672  1.00  0.00      P1    
ATOM   4614  HB2 MET P 330      23.013  22.019  12.146  1.00  0.00      P1    
ATOM   4615  CG  MET P 330      21.760  21.628  13.819  1.00  0.00      P1   C
ATOM   4616  HG1 MET P 330      21.861  21.582  14.925  1.00  0.00      P1    
ATOM   4617  HG2 MET P 330      21.275  22.618  13.681  1.00  0.00      P1    
ATOM   4618  SD  MET P 330      20.631  20.321  13.287  1.00  0.00      P1   S
ATOM   4619  CE  MET P 330      20.322  21.007  11.627  1.00  0.00      P1   C
ATOM   4620  HE1 MET P 330      20.233  22.110  11.731  1.00  0.00      P1    
ATOM   4621  HE2 MET P 330      21.150  20.914  10.891  1.00  0.00      P1    
ATOM   4622  HE3 MET P 330      19.348  20.686  11.200  1.00  0.00      P1    
ATOM   4623  C   MET P 330      25.205  20.579  12.404  1.00  0.00      P1   C
ATOM   4624  O   MET P 330      25.412  20.208  11.245  1.00  0.00      P1   O
ATOM   4625  N   GLY P 331      26.244  21.127  13.093  1.00  0.00      P1   N
ATOM   4626  HN  GLY P 331      26.058  21.230  14.067  1.00  0.00      P1    
ATOM   4627  CA  GLY P 331      27.516  21.358  12.498  1.00  0.00      P1   C
ATOM   4628  HA1 GLY P 331      28.063  21.922  13.239  1.00  0.00      P1    
ATOM   4629  HA2 GLY P 331      27.372  21.956  11.610  1.00  0.00      P1    
ATOM   4630  C   GLY P 331      28.295  20.099  12.216  1.00  0.00      P1   C
ATOM   4631  O   GLY P 331      28.964  20.104  11.225  1.00  0.00      P1   O
ATOM   4632  N   MET P 332      28.138  19.075  12.990  1.00  0.00      P1   N
ATOM   4633  HN  MET P 332      27.565  19.104  13.805  1.00  0.00      P1    
ATOM   4634  CA  MET P 332      28.404  17.726  12.553  1.00  0.00      P1   C
ATOM   4635  HA  MET P 332      29.399  17.673  12.137  1.00  0.00      P1    
ATOM   4636  CB  MET P 332      28.310  16.765  13.698  1.00  0.00      P1   C
ATOM   4637  HB1 MET P 332      27.265  16.810  14.072  1.00  0.00      P1    
ATOM   4638  HB2 MET P 332      28.346  15.725  13.307  1.00  0.00      P1    
ATOM   4639  CG  MET P 332      29.403  16.792  14.840  1.00  0.00      P1   C
ATOM   4640  HG1 MET P 332      29.086  17.673  15.438  1.00  0.00      P1    
ATOM   4641  HG2 MET P 332      29.274  15.934  15.535  1.00  0.00      P1    
ATOM   4642  SD  MET P 332      31.106  16.745  14.304  1.00  0.00      P1   S
ATOM   4643  CE  MET P 332      31.565  16.499  16.030  1.00  0.00      P1   C
ATOM   4644  HE1 MET P 332      31.082  17.157  16.784  1.00  0.00      P1    
ATOM   4645  HE2 MET P 332      31.171  15.535  16.416  1.00  0.00      P1    
ATOM   4646  HE3 MET P 332      32.650  16.632  16.232  1.00  0.00      P1    
ATOM   4647  C   MET P 332      27.585  17.131  11.375  1.00  0.00      P1   C
ATOM   4648  O   MET P 332      28.174  16.568  10.429  1.00  0.00      P1   O
ATOM   4649  N   LEU P 333      26.326  17.361  11.409  1.00  0.00      P1   N
ATOM   4650  HN  LEU P 333      25.902  17.768  12.214  1.00  0.00      P1    
ATOM   4651  CA  LEU P 333      25.411  16.994  10.328  1.00  0.00      P1   C
ATOM   4652  HA  LEU P 333      25.518  15.920  10.274  1.00  0.00      P1    
ATOM   4653  CB  LEU P 333      23.960  17.324  10.688  1.00  0.00      P1   C
ATOM   4654  HB1 LEU P 333      23.878  17.210  11.790  1.00  0.00      P1    
ATOM   4655  HB2 LEU P 333      23.752  18.398  10.495  1.00  0.00      P1    
ATOM   4656  CG  LEU P 333      22.885  16.398   9.959  1.00  0.00      P1   C
ATOM   4657  HG  LEU P 333      23.038  16.539   8.867  1.00  0.00      P1    
ATOM   4658  CD1 LEU P 333      23.110  14.894  10.169  1.00  0.00      P1   C
ATOM   4659 HD11 LEU P 333      22.339  14.230   9.722  1.00  0.00      P1    
ATOM   4660 HD12 LEU P 333      24.004  14.612   9.574  1.00  0.00      P1    
ATOM   4661 HD13 LEU P 333      23.293  14.662  11.240  1.00  0.00      P1    
ATOM   4662  CD2 LEU P 333      21.502  16.949  10.477  1.00  0.00      P1   C
ATOM   4663 HD21 LEU P 333      21.381  18.052  10.534  1.00  0.00      P1    
ATOM   4664 HD22 LEU P 333      20.704  16.481   9.860  1.00  0.00      P1    
ATOM   4665 HD23 LEU P 333      21.452  16.547  11.511  1.00  0.00      P1    
ATOM   4666  C   LEU P 333      25.810  17.348   8.890  1.00  0.00      P1   C
ATOM   4667  O   LEU P 333      25.753  16.531   7.994  1.00  0.00      P1   O
ATOM   4668  N   VAL P 334      26.348  18.539   8.674  1.00  0.00      P1   N
ATOM   4669  HN  VAL P 334      26.354  19.201   9.420  1.00  0.00      P1    
ATOM   4670  CA  VAL P 334      26.912  18.978   7.385  1.00  0.00      P1   C
ATOM   4671  HA  VAL P 334      26.163  18.810   6.626  1.00  0.00      P1    
ATOM   4672  CB  VAL P 334      27.043  20.398   7.231  1.00  0.00      P1   C
ATOM   4673  HB  VAL P 334      26.004  20.788   7.187  1.00  0.00      P1    
ATOM   4674  CG1 VAL P 334      27.740  21.159   8.415  1.00  0.00      P1   C
ATOM   4675 HG11 VAL P 334      27.715  22.239   8.157  1.00  0.00      P1    
ATOM   4676 HG12 VAL P 334      27.261  21.100   9.415  1.00  0.00      P1    
ATOM   4677 HG13 VAL P 334      28.823  20.925   8.496  1.00  0.00      P1    
ATOM   4678  CG2 VAL P 334      27.592  20.738   5.783  1.00  0.00      P1   C
ATOM   4679 HG21 VAL P 334      28.672  20.494   5.694  1.00  0.00      P1    
ATOM   4680 HG22 VAL P 334      27.092  20.158   4.978  1.00  0.00      P1    
ATOM   4681 HG23 VAL P 334      27.422  21.807   5.533  1.00  0.00      P1    
ATOM   4682  C   VAL P 334      28.149  18.182   7.029  1.00  0.00      P1   C
ATOM   4683  O   VAL P 334      28.101  17.541   5.946  1.00  0.00      P1   O
ATOM   4684  N   PHE P 335      29.152  18.045   7.918  1.00  0.00      P1   N
ATOM   4685  HN  PHE P 335      29.128  18.575   8.762  1.00  0.00      P1    
ATOM   4686  CA  PHE P 335      30.305  17.185   7.749  1.00  0.00      P1   C
ATOM   4687  HA  PHE P 335      30.806  17.541   6.861  1.00  0.00      P1    
ATOM   4688  CB  PHE P 335      31.306  17.427   8.900  1.00  0.00      P1   C
ATOM   4689  HB1 PHE P 335      30.951  17.236   9.935  1.00  0.00      P1    
ATOM   4690  HB2 PHE P 335      32.154  16.712   8.831  1.00  0.00      P1    
ATOM   4691  CG  PHE P 335      31.802  18.798   8.952  1.00  0.00      P1   C
ATOM   4692  CD1 PHE P 335      32.345  19.412   7.862  1.00  0.00      P1   C
ATOM   4693  HD1 PHE P 335      32.374  18.869   6.929  1.00  0.00      P1    
ATOM   4694  CE1 PHE P 335      32.768  20.739   7.883  1.00  0.00      P1   C
ATOM   4695  HE1 PHE P 335      33.093  21.223   6.974  1.00  0.00      P1    
ATOM   4696  CZ  PHE P 335      32.804  21.390   9.094  1.00  0.00      P1   C
ATOM   4697  HZ  PHE P 335      33.135  22.417   9.143  1.00  0.00      P1    
ATOM   4698  CD2 PHE P 335      31.929  19.434  10.202  1.00  0.00      P1   C
ATOM   4699  HD2 PHE P 335      31.574  18.868  11.051  1.00  0.00      P1    
ATOM   4700  CE2 PHE P 335      32.363  20.714  10.234  1.00  0.00      P1   C
ATOM   4701  HE2 PHE P 335      32.415  21.165  11.214  1.00  0.00      P1    
ATOM   4702  C   PHE P 335      29.964  15.695   7.554  1.00  0.00      P1   C
ATOM   4703  O   PHE P 335      30.632  15.132   6.701  1.00  0.00      P1   O
ATOM   4704  N   ILE P 336      28.964  15.122   8.274  1.00  0.00      P1   N
ATOM   4705  HN  ILE P 336      28.653  15.485   9.148  1.00  0.00      P1    
ATOM   4706  CA  ILE P 336      28.411  13.809   8.079  1.00  0.00      P1   C
ATOM   4707  HA  ILE P 336      29.123  13.013   8.237  1.00  0.00      P1    
ATOM   4708  CB  ILE P 336      27.457  13.405   9.256  1.00  0.00      P1   C
ATOM   4709  HB  ILE P 336      26.693  14.189   9.440  1.00  0.00      P1    
ATOM   4710  CG2 ILE P 336      26.593  12.315   8.749  1.00  0.00      P1   C
ATOM   4711 HG21 ILE P 336      27.212  11.510   8.300  1.00  0.00      P1    
ATOM   4712 HG22 ILE P 336      26.100  11.821   9.613  1.00  0.00      P1    
ATOM   4713 HG23 ILE P 336      25.835  12.554   7.972  1.00  0.00      P1    
ATOM   4714  CG1 ILE P 336      28.276  13.012  10.563  1.00  0.00      P1   C
ATOM   4715 HG11 ILE P 336      28.576  11.954  10.407  1.00  0.00      P1    
ATOM   4716 HG12 ILE P 336      29.162  13.679  10.625  1.00  0.00      P1    
ATOM   4717  CD  ILE P 336      27.504  13.161  11.887  1.00  0.00      P1   C
ATOM   4718  HD1 ILE P 336      27.143  14.208  11.966  1.00  0.00      P1    
ATOM   4719  HD2 ILE P 336      26.599  12.520  11.957  1.00  0.00      P1    
ATOM   4720  HD3 ILE P 336      28.262  12.863  12.643  1.00  0.00      P1    
ATOM   4721  C   ILE P 336      27.812  13.549   6.718  1.00  0.00      P1   C
ATOM   4722  O   ILE P 336      28.023  12.549   6.025  1.00  0.00      P1   O
ATOM   4723  N   PHE P 337      27.032  14.518   6.186  1.00  0.00      P1   N
ATOM   4724  HN  PHE P 337      26.898  15.234   6.867  1.00  0.00      P1    
ATOM   4725  CA  PHE P 337      26.599  14.656   4.782  1.00  0.00      P1   C
ATOM   4726  HA  PHE P 337      26.087  13.713   4.657  1.00  0.00      P1    
ATOM   4727  CB  PHE P 337      25.604  15.891   4.690  1.00  0.00      P1   C
ATOM   4728  HB1 PHE P 337      24.596  15.550   5.006  1.00  0.00      P1    
ATOM   4729  HB2 PHE P 337      26.018  16.734   5.283  1.00  0.00      P1    
ATOM   4730  CG  PHE P 337      25.321  16.326   3.274  1.00  0.00      P1   C
ATOM   4731  CD1 PHE P 337      25.958  17.361   2.733  1.00  0.00      P1   C
ATOM   4732  HD1 PHE P 337      26.723  17.853   3.315  1.00  0.00      P1    
ATOM   4733  CE1 PHE P 337      25.656  17.784   1.413  1.00  0.00      P1   C
ATOM   4734  HE1 PHE P 337      26.198  18.581   0.926  1.00  0.00      P1    
ATOM   4735  CZ  PHE P 337      24.740  17.000   0.671  1.00  0.00      P1   C
ATOM   4736  HZ  PHE P 337      24.566  17.180  -0.380  1.00  0.00      P1    
ATOM   4737  CD2 PHE P 337      24.316  15.585   2.559  1.00  0.00      P1   C
ATOM   4738  HD2 PHE P 337      23.922  14.678   2.994  1.00  0.00      P1    
ATOM   4739  CE2 PHE P 337      24.084  15.902   1.221  1.00  0.00      P1   C
ATOM   4740  HE2 PHE P 337      23.315  15.359   0.691  1.00  0.00      P1    
ATOM   4741  C   PHE P 337      27.787  14.672   3.724  1.00  0.00      P1   C
ATOM   4742  O   PHE P 337      27.820  13.922   2.701  1.00  0.00      P1   O
ATOM   4743  N   VAL P 338      28.763  15.547   4.010  1.00  0.00      P1   N
ATOM   4744  HN  VAL P 338      28.626  16.221   4.731  1.00  0.00      P1    
ATOM   4745  CA  VAL P 338      29.907  15.629   3.101  1.00  0.00      P1   C
ATOM   4746  HA  VAL P 338      29.466  15.669   2.116  1.00  0.00      P1    
ATOM   4747  CB  VAL P 338      30.751  16.823   3.447  1.00  0.00      P1   C
ATOM   4748  HB  VAL P 338      31.018  16.703   4.518  1.00  0.00      P1    
ATOM   4749  CG1 VAL P 338      32.043  16.919   2.624  1.00  0.00      P1   C
ATOM   4750 HG11 VAL P 338      32.191  18.016   2.536  1.00  0.00      P1    
ATOM   4751 HG12 VAL P 338      32.824  16.416   3.233  1.00  0.00      P1    
ATOM   4752 HG13 VAL P 338      32.080  16.400   1.643  1.00  0.00      P1    
ATOM   4753  CG2 VAL P 338      29.981  18.114   3.360  1.00  0.00      P1   C
ATOM   4754 HG21 VAL P 338      29.152  18.270   4.084  1.00  0.00      P1    
ATOM   4755 HG22 VAL P 338      30.687  18.961   3.496  1.00  0.00      P1    
ATOM   4756 HG23 VAL P 338      29.488  18.271   2.377  1.00  0.00      P1    
ATOM   4757  C   VAL P 338      30.690  14.321   3.127  1.00  0.00      P1   C
ATOM   4758  O   VAL P 338      31.098  13.869   2.067  1.00  0.00      P1   O
ATOM   4759  N   ALA P 339      30.915  13.759   4.295  1.00  0.00      P1   N
ATOM   4760  HN  ALA P 339      30.474  14.159   5.096  1.00  0.00      P1    
ATOM   4761  CA  ALA P 339      31.618  12.582   4.414  1.00  0.00      P1   C
ATOM   4762  HA  ALA P 339      32.605  12.636   3.979  1.00  0.00      P1    
ATOM   4763  CB  ALA P 339      31.615  12.224   5.897  1.00  0.00      P1   C
ATOM   4764  HB1 ALA P 339      32.130  11.260   6.097  1.00  0.00      P1    
ATOM   4765  HB2 ALA P 339      32.204  12.974   6.466  1.00  0.00      P1    
ATOM   4766  HB3 ALA P 339      30.579  12.172   6.297  1.00  0.00      P1    
ATOM   4767  C   ALA P 339      30.910  11.407   3.628  1.00  0.00      P1   C
ATOM   4768  O   ALA P 339      31.556  10.709   2.843  1.00  0.00      P1   O
ATOM   4769  N   ARG P 340      29.569  11.337   3.719  1.00  0.00      P1   N
ATOM   4770  HN  ARG P 340      29.053  12.066   4.164  1.00  0.00      P1    
ATOM   4771  CA  ARG P 340      28.810  10.495   2.771  1.00  0.00      P1   C
ATOM   4772  HA  ARG P 340      29.172   9.481   2.851  1.00  0.00      P1    
ATOM   4773  CB  ARG P 340      27.261  10.580   3.164  1.00  0.00      P1   C
ATOM   4774  HB1 ARG P 340      26.962  11.650   3.143  1.00  0.00      P1    
ATOM   4775  HB2 ARG P 340      26.719  10.090   2.326  1.00  0.00      P1    
ATOM   4776  CG  ARG P 340      26.815   9.904   4.526  1.00  0.00      P1   C
ATOM   4777  HG1 ARG P 340      27.108  10.362   5.495  1.00  0.00      P1    
ATOM   4778  HG2 ARG P 340      25.719  10.047   4.642  1.00  0.00      P1    
ATOM   4779  CD  ARG P 340      27.075   8.402   4.482  1.00  0.00      P1   C
ATOM   4780  HD1 ARG P 340      26.840   7.995   3.476  1.00  0.00      P1    
ATOM   4781  HD2 ARG P 340      28.159   8.188   4.598  1.00  0.00      P1    
ATOM   4782  NE  ARG P 340      26.341   7.699   5.548  1.00  0.00      P1   N
ATOM   4783  HE  ARG P 340      25.694   8.282   6.038  1.00  0.00      P1    
ATOM   4784  CZ  ARG P 340      26.021   6.455   5.587  1.00  0.00      P1   C
ATOM   4785  NH1 ARG P 340      26.296   5.587   4.620  1.00  0.00      P1   N
ATOM   4786 HH11 ARG P 340      25.980   4.639   4.659  1.00  0.00      P1    
ATOM   4787 HH12 ARG P 340      26.708   5.825   3.741  1.00  0.00      P1    
ATOM   4788  NH2 ARG P 340      25.461   5.935   6.640  1.00  0.00      P1   N
ATOM   4789 HH21 ARG P 340      25.222   4.967   6.712  1.00  0.00      P1    
ATOM   4790 HH22 ARG P 340      25.324   6.536   7.428  1.00  0.00      P1    
ATOM   4791  C   ARG P 340      28.908  10.824   1.215  1.00  0.00      P1   C
ATOM   4792  O   ARG P 340      28.998   9.899   0.397  1.00  0.00      P1   O
ATOM   4793  N   VAL P 341      28.902  12.116   0.818  1.00  0.00      P1   N
ATOM   4794  HN  VAL P 341      28.872  12.877   1.461  1.00  0.00      P1    
ATOM   4795  CA  VAL P 341      29.066  12.516  -0.589  1.00  0.00      P1   C
ATOM   4796  HA  VAL P 341      28.273  12.162  -1.231  1.00  0.00      P1    
ATOM   4797  CB  VAL P 341      28.853  14.067  -0.659  1.00  0.00      P1   C
ATOM   4798  HB  VAL P 341      29.417  14.553   0.166  1.00  0.00      P1    
ATOM   4799  CG1 VAL P 341      29.318  14.598  -2.017  1.00  0.00      P1   C
ATOM   4800 HG11 VAL P 341      29.010  15.664  -2.068  1.00  0.00      P1    
ATOM   4801 HG12 VAL P 341      30.424  14.522  -2.091  1.00  0.00      P1    
ATOM   4802 HG13 VAL P 341      28.791  14.085  -2.850  1.00  0.00      P1    
ATOM   4803  CG2 VAL P 341      27.373  14.378  -0.748  1.00  0.00      P1   C
ATOM   4804 HG21 VAL P 341      26.839  14.021   0.158  1.00  0.00      P1    
ATOM   4805 HG22 VAL P 341      27.227  15.475  -0.646  1.00  0.00      P1    
ATOM   4806 HG23 VAL P 341      26.887  14.022  -1.681  1.00  0.00      P1    
ATOM   4807  C   VAL P 341      30.297  12.179  -1.324  1.00  0.00      P1   C
ATOM   4808  O   VAL P 341      30.236  11.593  -2.370  1.00  0.00      P1   O
ATOM   4809  N   ILE P 342      31.470  12.273  -0.669  1.00  0.00      P1   N
ATOM   4810  HN  ILE P 342      31.455  12.741   0.212  1.00  0.00      P1    
ATOM   4811  CA  ILE P 342      32.729  11.774  -1.153  1.00  0.00      P1   C
ATOM   4812  HA  ILE P 342      32.840  12.259  -2.111  1.00  0.00      P1    
ATOM   4813  CB  ILE P 342      33.801  12.126  -0.095  1.00  0.00      P1   C
ATOM   4814  HB  ILE P 342      33.393  11.773   0.877  1.00  0.00      P1    
ATOM   4815  CG2 ILE P 342      35.158  11.416  -0.461  1.00  0.00      P1   C
ATOM   4816 HG21 ILE P 342      34.973  10.329  -0.595  1.00  0.00      P1    
ATOM   4817 HG22 ILE P 342      35.668  11.810  -1.366  1.00  0.00      P1    
ATOM   4818 HG23 ILE P 342      35.826  11.506   0.422  1.00  0.00      P1    
ATOM   4819  CG1 ILE P 342      33.928  13.652  -0.031  1.00  0.00      P1   C
ATOM   4820 HG11 ILE P 342      33.192  14.072   0.687  1.00  0.00      P1    
ATOM   4821 HG12 ILE P 342      34.922  13.851   0.425  1.00  0.00      P1    
ATOM   4822  CD  ILE P 342      33.769  14.436  -1.303  1.00  0.00      P1   C
ATOM   4823  HD1 ILE P 342      34.002  15.514  -1.165  1.00  0.00      P1    
ATOM   4824  HD2 ILE P 342      34.379  14.029  -2.137  1.00  0.00      P1    
ATOM   4825  HD3 ILE P 342      32.734  14.284  -1.680  1.00  0.00      P1    
ATOM   4826  C   ILE P 342      32.765  10.318  -1.423  1.00  0.00      P1   C
ATOM   4827  O   ILE P 342      33.098   9.978  -2.553  1.00  0.00      P1   O
ATOM   4828  N   THR P 343      32.207   9.478  -0.451  1.00  0.00      P1   N
ATOM   4829  HN  THR P 343      31.935   9.644   0.494  1.00  0.00      P1    
ATOM   4830  CA  THR P 343      32.235   8.038  -0.703  1.00  0.00      P1   C
ATOM   4831  HA  THR P 343      33.169   7.718  -1.140  1.00  0.00      P1    
ATOM   4832  CB  THR P 343      32.023   7.217   0.554  1.00  0.00      P1   C
ATOM   4833  HB  THR P 343      31.821   6.173   0.229  1.00  0.00      P1    
ATOM   4834  OG1 THR P 343      30.928   7.662   1.375  1.00  0.00      P1   O
ATOM   4835  HG1 THR P 343      30.159   7.189   1.048  1.00  0.00      P1    
ATOM   4836  CG2 THR P 343      33.258   7.208   1.461  1.00  0.00      P1   C
ATOM   4837 HG21 THR P 343      32.990   6.772   2.447  1.00  0.00      P1    
ATOM   4838 HG22 THR P 343      34.149   6.637   1.124  1.00  0.00      P1    
ATOM   4839 HG23 THR P 343      33.652   8.227   1.664  1.00  0.00      P1    
ATOM   4840  C   THR P 343      31.247   7.640  -1.770  1.00  0.00      P1   C
ATOM   4841  O   THR P 343      31.541   6.762  -2.568  1.00  0.00      P1   O
ATOM   4842  N   THR P 344      30.101   8.351  -1.840  1.00  0.00      P1   N
ATOM   4843  HN  THR P 344      29.960   9.096  -1.193  1.00  0.00      P1    
ATOM   4844  CA  THR P 344      28.964   8.091  -2.811  1.00  0.00      P1   C
ATOM   4845  HA  THR P 344      28.600   7.075  -2.762  1.00  0.00      P1    
ATOM   4846  CB  THR P 344      27.755   8.946  -2.519  1.00  0.00      P1   C
ATOM   4847  HB  THR P 344      28.002  10.019  -2.370  1.00  0.00      P1    
ATOM   4848  OG1 THR P 344      27.279   8.629  -1.218  1.00  0.00      P1   O
ATOM   4849  HG1 THR P 344      27.980   8.704  -0.567  1.00  0.00      P1    
ATOM   4850  CG2 THR P 344      26.634   8.842  -3.590  1.00  0.00      P1   C
ATOM   4851 HG21 THR P 344      25.784   9.487  -3.278  1.00  0.00      P1    
ATOM   4852 HG22 THR P 344      26.923   9.269  -4.574  1.00  0.00      P1    
ATOM   4853 HG23 THR P 344      26.328   7.787  -3.758  1.00  0.00      P1    
ATOM   4854  C   THR P 344      29.521   8.299  -4.192  1.00  0.00      P1   C
ATOM   4855  O   THR P 344      29.298   7.546  -5.139  1.00  0.00      P1   O
ATOM   4856  N   LEU P 345      30.283   9.367  -4.357  1.00  0.00      P1   N
ATOM   4857  HN  LEU P 345      30.459  10.057  -3.660  1.00  0.00      P1    
ATOM   4858  CA  LEU P 345      30.918   9.747  -5.614  1.00  0.00      P1   C
ATOM   4859  HA  LEU P 345      30.210   9.868  -6.421  1.00  0.00      P1    
ATOM   4860  CB  LEU P 345      31.673  11.183  -5.522  1.00  0.00      P1   C
ATOM   4861  HB1 LEU P 345      32.341  11.242  -4.637  1.00  0.00      P1    
ATOM   4862  HB2 LEU P 345      32.441  11.372  -6.302  1.00  0.00      P1    
ATOM   4863  CG  LEU P 345      30.688  12.340  -5.539  1.00  0.00      P1   C
ATOM   4864  HG  LEU P 345      29.907  12.105  -4.785  1.00  0.00      P1    
ATOM   4865  CD1 LEU P 345      31.486  13.541  -5.007  1.00  0.00      P1   C
ATOM   4866 HD11 LEU P 345      30.712  14.335  -4.933  1.00  0.00      P1    
ATOM   4867 HD12 LEU P 345      31.882  13.427  -3.975  1.00  0.00      P1    
ATOM   4868 HD13 LEU P 345      32.326  13.757  -5.702  1.00  0.00      P1    
ATOM   4869  CD2 LEU P 345      30.008  12.643  -6.884  1.00  0.00      P1   C
ATOM   4870 HD21 LEU P 345      30.860  12.672  -7.596  1.00  0.00      P1    
ATOM   4871 HD22 LEU P 345      29.295  11.821  -7.110  1.00  0.00      P1    
ATOM   4872 HD23 LEU P 345      29.475  13.616  -6.831  1.00  0.00      P1    
ATOM   4873  C   LEU P 345      31.900   8.703  -6.165  1.00  0.00      P1   C
ATOM   4874  O   LEU P 345      31.834   8.251  -7.315  1.00  0.00      P1   O
ATOM   4875  N   LEU P 346      32.844   8.284  -5.303  1.00  0.00      P1   N
ATOM   4876  HN  LEU P 346      32.954   8.693  -4.401  1.00  0.00      P1    
ATOM   4877  CA  LEU P 346      33.894   7.400  -5.739  1.00  0.00      P1   C
ATOM   4878  HA  LEU P 346      34.280   7.705  -6.701  1.00  0.00      P1    
ATOM   4879  CB  LEU P 346      34.945   7.333  -4.703  1.00  0.00      P1   C
ATOM   4880  HB1 LEU P 346      34.467   7.258  -3.703  1.00  0.00      P1    
ATOM   4881  HB2 LEU P 346      35.681   6.509  -4.818  1.00  0.00      P1    
ATOM   4882  CG  LEU P 346      35.801   8.580  -4.441  1.00  0.00      P1   C
ATOM   4883  HG  LEU P 346      35.119   9.437  -4.254  1.00  0.00      P1    
ATOM   4884  CD1 LEU P 346      36.607   8.236  -3.199  1.00  0.00      P1   C
ATOM   4885 HD11 LEU P 346      37.263   9.102  -2.965  1.00  0.00      P1    
ATOM   4886 HD12 LEU P 346      35.996   7.956  -2.314  1.00  0.00      P1    
ATOM   4887 HD13 LEU P 346      37.186   7.344  -3.520  1.00  0.00      P1    
ATOM   4888  CD2 LEU P 346      36.695   8.843  -5.615  1.00  0.00      P1   C
ATOM   4889 HD21 LEU P 346      37.438   9.615  -5.322  1.00  0.00      P1    
ATOM   4890 HD22 LEU P 346      37.211   7.911  -5.932  1.00  0.00      P1    
ATOM   4891 HD23 LEU P 346      36.050   9.320  -6.383  1.00  0.00      P1    
ATOM   4892  C   LEU P 346      33.456   5.934  -5.915  1.00  0.00      P1   C
ATOM   4893  O   LEU P 346      33.909   5.291  -6.872  1.00  0.00      P1   O
ATOM   4894  N   CYS P 347      32.580   5.360  -5.122  1.00  0.00      P1   N
ATOM   4895  HN  CYS P 347      32.238   5.774  -4.282  1.00  0.00      P1    
ATOM   4896  CA  CYS P 347      31.960   4.034  -5.448  1.00  0.00      P1   C
ATOM   4897  HA  CYS P 347      32.772   3.352  -5.653  1.00  0.00      P1    
ATOM   4898  CB  CYS P 347      31.285   3.509  -4.192  1.00  0.00      P1   C
ATOM   4899  HB1 CYS P 347      30.480   4.193  -3.848  1.00  0.00      P1    
ATOM   4900  HB2 CYS P 347      30.875   2.510  -4.454  1.00  0.00      P1    
ATOM   4901  SG  CYS P 347      32.382   3.363  -2.822  1.00  0.00      P1   S
ATOM   4902  HG1 CYS P 347      31.910   4.356  -2.082  1.00  0.00      P1    
ATOM   4903  C   CYS P 347      31.121   3.874  -6.658  1.00  0.00      P1   C
ATOM   4904  O   CYS P 347      31.208   2.875  -7.368  1.00  0.00      P1   O
ATOM   4905  N   PHE P 348      30.225   4.858  -6.914  1.00  0.00      P1   N
ATOM   4906  HN  PHE P 348      30.226   5.580  -6.226  1.00  0.00      P1    
ATOM   4907  CA  PHE P 348      29.415   4.914  -8.097  1.00  0.00      P1   C
ATOM   4908  HA  PHE P 348      28.874   3.989  -8.229  1.00  0.00      P1    
ATOM   4909  CB  PHE P 348      28.416   6.135  -8.020  1.00  0.00      P1   C
ATOM   4910  HB1 PHE P 348      27.811   6.111  -7.089  1.00  0.00      P1    
ATOM   4911  HB2 PHE P 348      29.024   7.059  -7.921  1.00  0.00      P1    
ATOM   4912  CG  PHE P 348      27.636   6.198  -9.257  1.00  0.00      P1   C
ATOM   4913  CD1 PHE P 348      27.930   7.157 -10.249  1.00  0.00      P1   C
ATOM   4914  HD1 PHE P 348      28.825   7.752 -10.354  1.00  0.00      P1    
ATOM   4915  CE1 PHE P 348      27.068   7.177 -11.366  1.00  0.00      P1   C
ATOM   4916  HE1 PHE P 348      27.384   7.715 -12.248  1.00  0.00      P1    
ATOM   4917  CZ  PHE P 348      25.873   6.441 -11.335  1.00  0.00      P1   C
ATOM   4918  HZ  PHE P 348      25.190   6.520 -12.167  1.00  0.00      P1    
ATOM   4919  CD2 PHE P 348      26.486   5.462  -9.304  1.00  0.00      P1   C
ATOM   4920  HD2 PHE P 348      26.215   4.922  -8.408  1.00  0.00      P1    
ATOM   4921  CE2 PHE P 348      25.486   5.602 -10.282  1.00  0.00      P1   C
ATOM   4922  HE2 PHE P 348      24.642   4.929 -10.250  1.00  0.00      P1    
ATOM   4923  C   PHE P 348      30.262   4.995  -9.383  1.00  0.00      P1   C
ATOM   4924  O   PHE P 348      30.011   4.278 -10.311  1.00  0.00      P1   O
ATOM   4925  N   SER P 349      31.205   5.910  -9.424  1.00  0.00      P1   N
ATOM   4926  HN  SER P 349      31.300   6.528  -8.647  1.00  0.00      P1    
ATOM   4927  CA  SER P 349      31.979   6.276 -10.589  1.00  0.00      P1   C
ATOM   4928  HA  SER P 349      31.279   6.466 -11.390  1.00  0.00      P1    
ATOM   4929  CB  SER P 349      32.846   7.556 -10.318  1.00  0.00      P1   C
ATOM   4930  HB1 SER P 349      33.596   7.385  -9.516  1.00  0.00      P1    
ATOM   4931  HB2 SER P 349      33.348   7.737 -11.293  1.00  0.00      P1    
ATOM   4932  OG  SER P 349      32.037   8.689 -10.050  1.00  0.00      P1   O
ATOM   4933  HG1 SER P 349      31.666   8.480  -9.190  1.00  0.00      P1    
ATOM   4934  C   SER P 349      32.903   5.161 -11.025  1.00  0.00      P1   C
ATOM   4935  O   SER P 349      33.143   4.984 -12.219  1.00  0.00      P1   O
ATOM   4936  N   SER P 350      33.358   4.300 -10.093  1.00  0.00      P1   N
ATOM   4937  HN  SER P 350      32.963   4.183  -9.186  1.00  0.00      P1    
ATOM   4938  CA  SER P 350      34.157   3.093 -10.422  1.00  0.00      P1   C
ATOM   4939  HA  SER P 350      34.602   3.155 -11.404  1.00  0.00      P1    
ATOM   4940  CB  SER P 350      35.364   2.796  -9.408  1.00  0.00      P1   C
ATOM   4941  HB1 SER P 350      36.004   1.920  -9.645  1.00  0.00      P1    
ATOM   4942  HB2 SER P 350      36.014   3.697  -9.409  1.00  0.00      P1    
ATOM   4943  OG  SER P 350      34.726   2.647  -8.112  1.00  0.00      P1   O
ATOM   4944  HG1 SER P 350      34.674   3.530  -7.740  1.00  0.00      P1    
ATOM   4945  C   SER P 350      33.369   1.867 -10.644  1.00  0.00      P1   C
ATOM   4946  O   SER P 350      33.912   0.838 -10.782  1.00  0.00      P1   O
ATOM   4947  N   GLY P 351      31.999   2.019 -10.752  1.00  0.00      P1   N
ATOM   4948  HN  GLY P 351      31.664   2.945 -10.603  1.00  0.00      P1    
ATOM   4949  CA  GLY P 351      31.141   0.900 -11.194  1.00  0.00      P1   C
ATOM   4950  HA1 GLY P 351      31.565   0.561 -12.128  1.00  0.00      P1    
ATOM   4951  HA2 GLY P 351      30.109   1.171 -11.363  1.00  0.00      P1    
ATOM   4952  C   GLY P 351      31.074  -0.232 -10.129  1.00  0.00      P1   C
ATOM   4953  O   GLY P 351      31.002  -1.390 -10.566  1.00  0.00      P1   O
ATOM   4954  N   ALA P 352      31.036  -0.007  -8.795  1.00  0.00      P1   N
ATOM   4955  HN  ALA P 352      31.284   0.905  -8.480  1.00  0.00      P1    
ATOM   4956  CA  ALA P 352      30.925  -0.959  -7.649  1.00  0.00      P1   C
ATOM   4957  HA  ALA P 352      31.828  -1.550  -7.637  1.00  0.00      P1    
ATOM   4958  CB  ALA P 352      30.797  -0.359  -6.192  1.00  0.00      P1   C
ATOM   4959  HB1 ALA P 352      31.708   0.084  -5.735  1.00  0.00      P1    
ATOM   4960  HB2 ALA P 352      29.907   0.304  -6.157  1.00  0.00      P1    
ATOM   4961  HB3 ALA P 352      30.357  -1.133  -5.528  1.00  0.00      P1    
ATOM   4962  C   ALA P 352      29.665  -1.882  -7.938  1.00  0.00      P1   C
ATOM   4963  O   ALA P 352      28.634  -1.356  -8.311  1.00  0.00      P1   O
ATOM   4964  N   PRO P 353      29.705  -3.233  -7.764  1.00  0.00      P1   N
ATOM   4965  CD  PRO P 353      30.822  -3.919  -7.232  1.00  0.00      P1   C
ATOM   4966  HD1 PRO P 353      31.161  -3.532  -6.247  1.00  0.00      P1    
ATOM   4967  HD2 PRO P 353      31.613  -3.773  -7.999  1.00  0.00      P1    
ATOM   4968  CA  PRO P 353      28.614  -4.058  -8.256  1.00  0.00      P1   C
ATOM   4969  HA  PRO P 353      28.251  -3.713  -9.213  1.00  0.00      P1    
ATOM   4970  CB  PRO P 353      29.303  -5.421  -8.278  1.00  0.00      P1   C
ATOM   4971  HB1 PRO P 353      29.881  -5.568  -9.216  1.00  0.00      P1    
ATOM   4972  HB2 PRO P 353      28.572  -6.254  -8.194  1.00  0.00      P1    
ATOM   4973  CG  PRO P 353      30.369  -5.388  -7.125  1.00  0.00      P1   C
ATOM   4974  HG1 PRO P 353      31.052  -6.248  -7.293  1.00  0.00      P1    
ATOM   4975  HG2 PRO P 353      29.826  -5.616  -6.183  1.00  0.00      P1    
ATOM   4976  C   PRO P 353      27.425  -4.001  -7.373  1.00  0.00      P1   C
ATOM   4977  O   PRO P 353      26.644  -4.955  -7.309  1.00  0.00      P1   O
ATOM   4978  N   GLY P 354      27.107  -2.989  -6.548  1.00  0.00      P1   N
ATOM   4979  HN  GLY P 354      27.696  -2.192  -6.434  1.00  0.00      P1    
ATOM   4980  CA  GLY P 354      26.028  -3.070  -5.498  1.00  0.00      P1   C
ATOM   4981  HA1 GLY P 354      26.397  -3.066  -4.482  1.00  0.00      P1    
ATOM   4982  HA2 GLY P 354      25.428  -3.949  -5.676  1.00  0.00      P1    
ATOM   4983  C   GLY P 354      25.050  -1.846  -5.673  1.00  0.00      P1   C
ATOM   4984  O   GLY P 354      23.959  -1.828  -5.084  1.00  0.00      P1   O
ATOM   4985  N   GLY P 355      25.379  -0.876  -6.485  1.00  0.00      P1   N
ATOM   4986  HN  GLY P 355      26.201  -0.958  -7.044  1.00  0.00      P1    
ATOM   4987  CA  GLY P 355      24.536   0.305  -6.574  1.00  0.00      P1   C
ATOM   4988  HA1 GLY P 355      23.536   0.000  -6.845  1.00  0.00      P1    
ATOM   4989  HA2 GLY P 355      24.856   0.890  -7.424  1.00  0.00      P1    
ATOM   4990  C   GLY P 355      24.393   1.291  -5.470  1.00  0.00      P1   C
ATOM   4991  O   GLY P 355      25.238   1.454  -4.568  1.00  0.00      P1   O
ATOM   4992  N   ILE P 356      23.412   2.122  -5.680  1.00  0.00      P1   N
ATOM   4993  HN  ILE P 356      22.691   1.886  -6.327  1.00  0.00      P1    
ATOM   4994  CA  ILE P 356      23.357   3.492  -5.157  1.00  0.00      P1   C
ATOM   4995  HA  ILE P 356      24.202   3.731  -4.529  1.00  0.00      P1    
ATOM   4996  CB  ILE P 356      23.316   4.422  -6.399  1.00  0.00      P1   C
ATOM   4997  HB  ILE P 356      24.181   4.141  -7.037  1.00  0.00      P1    
ATOM   4998  CG2 ILE P 356      22.061   4.067  -7.257  1.00  0.00      P1   C
ATOM   4999 HG21 ILE P 356      21.106   4.095  -6.689  1.00  0.00      P1    
ATOM   5000 HG22 ILE P 356      22.015   4.809  -8.082  1.00  0.00      P1    
ATOM   5001 HG23 ILE P 356      22.093   3.051  -7.707  1.00  0.00      P1    
ATOM   5002  CG1 ILE P 356      23.416   5.983  -6.064  1.00  0.00      P1   C
ATOM   5003 HG11 ILE P 356      23.068   6.525  -6.969  1.00  0.00      P1    
ATOM   5004 HG12 ILE P 356      22.665   6.191  -5.272  1.00  0.00      P1    
ATOM   5005  CD  ILE P 356      24.810   6.465  -5.691  1.00  0.00      P1   C
ATOM   5006  HD1 ILE P 356      24.785   7.441  -5.160  1.00  0.00      P1    
ATOM   5007  HD2 ILE P 356      25.400   5.675  -5.179  1.00  0.00      P1    
ATOM   5008  HD3 ILE P 356      25.443   6.626  -6.590  1.00  0.00      P1    
ATOM   5009  C   ILE P 356      22.097   3.754  -4.362  1.00  0.00      P1   C
ATOM   5010  O   ILE P 356      21.916   4.779  -3.706  1.00  0.00      P1   O
ATOM   5011  N   PHE P 357      21.253   2.750  -4.142  1.00  0.00      P1   N
ATOM   5012  HN  PHE P 357      21.343   1.849  -4.560  1.00  0.00      P1    
ATOM   5013  CA  PHE P 357      20.131   2.776  -3.226  1.00  0.00      P1   C
ATOM   5014  HA  PHE P 357      19.522   3.576  -3.622  1.00  0.00      P1    
ATOM   5015  CB  PHE P 357      19.354   1.417  -3.423  1.00  0.00      P1   C
ATOM   5016  HB1 PHE P 357      19.288   1.105  -4.488  1.00  0.00      P1    
ATOM   5017  HB2 PHE P 357      19.979   0.639  -2.934  1.00  0.00      P1    
ATOM   5018  CG  PHE P 357      17.959   1.569  -2.921  1.00  0.00      P1   C
ATOM   5019  CD1 PHE P 357      16.905   2.093  -3.746  1.00  0.00      P1   C
ATOM   5020  HD1 PHE P 357      17.161   2.399  -4.750  1.00  0.00      P1    
ATOM   5021  CE1 PHE P 357      15.574   2.026  -3.343  1.00  0.00      P1   C
ATOM   5022  HE1 PHE P 357      14.817   2.506  -3.945  1.00  0.00      P1    
ATOM   5023  CZ  PHE P 357      15.211   1.447  -2.145  1.00  0.00      P1   C
ATOM   5024  HZ  PHE P 357      14.166   1.565  -1.900  1.00  0.00      P1    
ATOM   5025  CD2 PHE P 357      17.540   0.981  -1.707  1.00  0.00      P1   C
ATOM   5026  HD2 PHE P 357      18.298   0.543  -1.075  1.00  0.00      P1    
ATOM   5027  CE2 PHE P 357      16.193   0.966  -1.272  1.00  0.00      P1   C
ATOM   5028  HE2 PHE P 357      15.951   0.546  -0.307  1.00  0.00      P1    
ATOM   5029  C   PHE P 357      20.443   3.090  -1.731  1.00  0.00      P1   C
ATOM   5030  O   PHE P 357      19.855   3.973  -1.101  1.00  0.00      P1   O
ATOM   5031  N   ALA P 358      21.333   2.304  -1.138  1.00  0.00      P1   N
ATOM   5032  HN  ALA P 358      21.793   1.579  -1.645  1.00  0.00      P1    
ATOM   5033  CA  ALA P 358      21.718   2.702   0.202  1.00  0.00      P1   C
ATOM   5034  HA  ALA P 358      20.823   2.726   0.807  1.00  0.00      P1    
ATOM   5035  CB  ALA P 358      22.547   1.626   0.922  1.00  0.00      P1   C
ATOM   5036  HB1 ALA P 358      21.909   0.722   1.017  1.00  0.00      P1    
ATOM   5037  HB2 ALA P 358      23.509   1.395   0.416  1.00  0.00      P1    
ATOM   5038  HB3 ALA P 358      22.725   2.040   1.938  1.00  0.00      P1    
ATOM   5039  C   ALA P 358      22.356   4.119   0.301  1.00  0.00      P1   C
ATOM   5040  O   ALA P 358      21.994   4.838   1.232  1.00  0.00      P1   O
ATOM   5041  N   PRO P 359      23.215   4.698  -0.564  1.00  0.00      P1   N
ATOM   5042  CD  PRO P 359      24.211   3.988  -1.310  1.00  0.00      P1   C
ATOM   5043  HD1 PRO P 359      23.876   3.663  -2.318  1.00  0.00      P1    
ATOM   5044  HD2 PRO P 359      24.519   3.133  -0.671  1.00  0.00      P1    
ATOM   5045  CA  PRO P 359      23.402   6.109  -0.587  1.00  0.00      P1   C
ATOM   5046  HA  PRO P 359      23.901   6.393   0.328  1.00  0.00      P1    
ATOM   5047  CB  PRO P 359      24.403   6.262  -1.748  1.00  0.00      P1   C
ATOM   5048  HB1 PRO P 359      25.033   7.161  -1.573  1.00  0.00      P1    
ATOM   5049  HB2 PRO P 359      23.819   6.298  -2.692  1.00  0.00      P1    
ATOM   5050  CG  PRO P 359      25.207   5.029  -1.762  1.00  0.00      P1   C
ATOM   5051  HG1 PRO P 359      26.008   5.040  -0.992  1.00  0.00      P1    
ATOM   5052  HG2 PRO P 359      25.666   4.816  -2.752  1.00  0.00      P1    
ATOM   5053  C   PRO P 359      22.247   7.041  -0.717  1.00  0.00      P1   C
ATOM   5054  O   PRO P 359      22.189   8.058  -0.067  1.00  0.00      P1   O
ATOM   5055  N   MET P 360      21.237   6.678  -1.545  1.00  0.00      P1   N
ATOM   5056  HN  MET P 360      21.319   5.744  -1.886  1.00  0.00      P1    
ATOM   5057  CA  MET P 360      19.914   7.277  -1.633  1.00  0.00      P1   C
ATOM   5058  HA  MET P 360      20.216   8.280  -1.895  1.00  0.00      P1    
ATOM   5059  CB  MET P 360      19.130   6.833  -2.909  1.00  0.00      P1   C
ATOM   5060  HB1 MET P 360      19.149   5.723  -2.947  1.00  0.00      P1    
ATOM   5061  HB2 MET P 360      18.103   7.252  -2.843  1.00  0.00      P1    
ATOM   5062  CG  MET P 360      19.654   7.371  -4.299  1.00  0.00      P1   C
[truncated: 11,859,959 more chars]
