# Supplementary material for: A CLC-ec1 mutant reveals global conformational change and suggests a unifying mechanism for the CLC Cl–/H+ transport cycle
Source: eLife. 2020 Apr 20;9:e53479. doi: 10.7554/eLife.53479 (PMC7253180; doi:10.7554/eLife.53479)
Supplement: Figure 8—figure supplement 1—source data 1. [file elife-53479-fig8-figsupp1-data1.zip › Cluster3_fr2747.pdb]

CRYST1  145.362  111.428   93.733  90.00  90.00  90.00 P 1           1
ATOM      1  CAY LYS P  30      -5.075 -23.125 -20.635  1.00  0.00      P1    
ATOM      2  HY1 LYS P  30      -6.083 -23.591 -20.609  1.00  0.00      P1    
ATOM      3  HY2 LYS P  30      -4.779 -23.232 -21.701  1.00  0.00      P1    
ATOM      4  HY3 LYS P  30      -5.140 -22.061 -20.322  1.00  0.00      P1    
ATOM      5  CY  LYS P  30      -3.985 -23.891 -19.916  1.00  0.00      P1    
ATOM      6  OY  LYS P  30      -3.513 -23.473 -18.832  1.00  0.00      P1    
ATOM      7  N   LYS P  30      -3.503 -24.960 -20.532  1.00  0.00      P1   N
ATOM      8  HN  LYS P  30      -3.824 -25.111 -21.464  1.00  0.00      P1    
ATOM      9  CA  LYS P  30      -2.385 -25.793 -20.011  1.00  0.00      P1   C
ATOM     10  HA  LYS P  30      -2.595 -26.147 -19.013  1.00  0.00      P1    
ATOM     11  CB  LYS P  30      -2.226 -27.109 -20.889  1.00  0.00      P1   C
ATOM     12  HB1 LYS P  30      -2.273 -26.762 -21.944  1.00  0.00      P1    
ATOM     13  HB2 LYS P  30      -1.198 -27.495 -20.720  1.00  0.00      P1    
ATOM     14  CG  LYS P  30      -3.313 -28.147 -20.703  1.00  0.00      P1   C
ATOM     15  HG1 LYS P  30      -3.326 -28.316 -19.605  1.00  0.00      P1    
ATOM     16  HG2 LYS P  30      -4.320 -27.851 -21.065  1.00  0.00      P1    
ATOM     17  CD  LYS P  30      -3.023 -29.444 -21.402  1.00  0.00      P1   C
ATOM     18  HD1 LYS P  30      -3.153 -29.295 -22.495  1.00  0.00      P1    
ATOM     19  HD2 LYS P  30      -1.995 -29.815 -21.199  1.00  0.00      P1    
ATOM     20  CE  LYS P  30      -4.107 -30.545 -21.072  1.00  0.00      P1   C
ATOM     21  HE1 LYS P  30      -4.145 -30.878 -20.012  1.00  0.00      P1    
ATOM     22  HE2 LYS P  30      -5.135 -30.234 -21.354  1.00  0.00      P1    
ATOM     23  NZ  LYS P  30      -3.654 -31.764 -21.720  1.00  0.00      P1   N
ATOM     24  HZ1 LYS P  30      -3.126 -32.237 -20.959  1.00  0.00      P1    
ATOM     25  HZ2 LYS P  30      -4.322 -32.380 -22.226  1.00  0.00      P1    
ATOM     26  HZ3 LYS P  30      -2.927 -31.537 -22.429  1.00  0.00      P1    
ATOM     27  C   LYS P  30      -1.013 -24.993 -19.873  1.00  0.00      P1   C
ATOM     28  O   LYS P  30      -0.310 -25.156 -18.861  1.00  0.00      P1   O
ATOM     29  N   THR P  31      -0.593 -24.164 -20.913  1.00  0.00      P1   N
ATOM     30  HN  THR P  31      -1.100 -24.149 -21.772  1.00  0.00      P1    
ATOM     31  CA  THR P  31       0.476 -23.187 -20.856  1.00  0.00      P1   C
ATOM     32  HA  THR P  31       1.258 -23.844 -20.505  1.00  0.00      P1    
ATOM     33  CB  THR P  31       0.820 -22.665 -22.223  1.00  0.00      P1   C
ATOM     34  HB  THR P  31       1.473 -21.769 -22.161  1.00  0.00      P1    
ATOM     35  OG1 THR P  31      -0.265 -22.578 -23.084  1.00  0.00      P1   O
ATOM     36  HG1 THR P  31      -0.050 -21.953 -23.780  1.00  0.00      P1    
ATOM     37  CG2 THR P  31       1.592 -23.790 -22.883  1.00  0.00      P1   C
ATOM     38 HG21 THR P  31       2.532 -23.849 -22.294  1.00  0.00      P1    
ATOM     39 HG22 THR P  31       1.104 -24.771 -23.065  1.00  0.00      P1    
ATOM     40 HG23 THR P  31       1.883 -23.366 -23.868  1.00  0.00      P1    
ATOM     41  C   THR P  31       0.290 -22.129 -19.834  1.00  0.00      P1   C
ATOM     42  O   THR P  31       1.263 -21.983 -19.076  1.00  0.00      P1   O
ATOM     43  N   PRO P  32      -0.809 -21.376 -19.648  1.00  0.00      P1   N
ATOM     44  CD  PRO P  32      -1.782 -20.973 -20.613  1.00  0.00      P1   C
ATOM     45  HD1 PRO P  32      -2.505 -21.803 -20.762  1.00  0.00      P1    
ATOM     46  HD2 PRO P  32      -1.309 -20.574 -21.536  1.00  0.00      P1    
ATOM     47  CA  PRO P  32      -1.032 -20.623 -18.295  1.00  0.00      P1   C
ATOM     48  HA  PRO P  32      -0.337 -19.799 -18.231  1.00  0.00      P1    
ATOM     49  CB  PRO P  32      -2.483 -20.208 -18.398  1.00  0.00      P1   C
ATOM     50  HB1 PRO P  32      -2.688 -19.305 -17.784  1.00  0.00      P1    
ATOM     51  HB2 PRO P  32      -3.138 -21.035 -18.052  1.00  0.00      P1    
ATOM     52  CG  PRO P  32      -2.660 -19.926 -19.976  1.00  0.00      P1   C
ATOM     53  HG1 PRO P  32      -2.340 -18.871 -20.116  1.00  0.00      P1    
ATOM     54  HG2 PRO P  32      -3.718 -20.066 -20.283  1.00  0.00      P1    
ATOM     55  C   PRO P  32      -0.674 -21.425 -17.076  1.00  0.00      P1   C
ATOM     56  O   PRO P  32       0.023 -20.875 -16.220  1.00  0.00      P1   O
ATOM     57  N   LEU P  33      -1.074 -22.703 -16.987  1.00  0.00      P1   N
ATOM     58  HN  LEU P  33      -1.684 -23.112 -17.660  1.00  0.00      P1    
ATOM     59  CA  LEU P  33      -0.752 -23.569 -15.870  1.00  0.00      P1   C
ATOM     60  HA  LEU P  33      -1.240 -23.042 -15.064  1.00  0.00      P1    
ATOM     61  CB  LEU P  33      -1.662 -24.843 -15.905  1.00  0.00      P1   C
ATOM     62  HB1 LEU P  33      -2.543 -24.733 -15.237  1.00  0.00      P1    
ATOM     63  HB2 LEU P  33      -1.924 -24.938 -16.980  1.00  0.00      P1    
ATOM     64  CG  LEU P  33      -0.975 -26.182 -15.532  1.00  0.00      P1   C
ATOM     65  HG  LEU P  33       0.092 -26.240 -15.836  1.00  0.00      P1    
ATOM     66  CD1 LEU P  33      -0.890 -26.414 -14.025  1.00  0.00      P1   C
ATOM     67 HD11 LEU P  33      -0.384 -27.337 -13.672  1.00  0.00      P1    
ATOM     68 HD12 LEU P  33      -0.437 -25.586 -13.440  1.00  0.00      P1    
ATOM     69 HD13 LEU P  33      -1.882 -26.619 -13.568  1.00  0.00      P1    
ATOM     70  CD2 LEU P  33      -1.667 -27.335 -16.277  1.00  0.00      P1   C
ATOM     71 HD21 LEU P  33      -2.579 -27.570 -15.688  1.00  0.00      P1    
ATOM     72 HD22 LEU P  33      -1.717 -27.119 -17.366  1.00  0.00      P1    
ATOM     73 HD23 LEU P  33      -1.253 -28.366 -16.280  1.00  0.00      P1    
ATOM     74  C   LEU P  33       0.714 -23.783 -15.704  1.00  0.00      P1   C
ATOM     75  O   LEU P  33       1.254 -23.699 -14.606  1.00  0.00      P1   O
ATOM     76  N   ALA P  34       1.464 -24.068 -16.830  1.00  0.00      P1   N
ATOM     77  HN  ALA P  34       1.046 -24.147 -17.732  1.00  0.00      P1    
ATOM     78  CA  ALA P  34       2.906 -24.157 -16.747  1.00  0.00      P1   C
ATOM     79  HA  ALA P  34       3.242 -24.906 -16.045  1.00  0.00      P1    
ATOM     80  CB  ALA P  34       3.374 -24.582 -18.178  1.00  0.00      P1   C
ATOM     81  HB1 ALA P  34       2.854 -24.058 -19.009  1.00  0.00      P1    
ATOM     82  HB2 ALA P  34       4.441 -24.280 -18.244  1.00  0.00      P1    
ATOM     83  HB3 ALA P  34       3.290 -25.670 -18.385  1.00  0.00      P1    
ATOM     84  C   ALA P  34       3.551 -22.886 -16.377  1.00  0.00      P1   C
ATOM     85  O   ALA P  34       4.423 -22.926 -15.513  1.00  0.00      P1   O
ATOM     86  N   ILE P  35       3.194 -21.681 -16.960  1.00  0.00      P1   N
ATOM     87  HN  ILE P  35       2.574 -21.615 -17.738  1.00  0.00      P1    
ATOM     88  CA  ILE P  35       3.838 -20.433 -16.601  1.00  0.00      P1   C
ATOM     89  HA  ILE P  35       4.905 -20.555 -16.714  1.00  0.00      P1    
ATOM     90  CB  ILE P  35       3.427 -19.290 -17.606  1.00  0.00      P1   C
ATOM     91  HB  ILE P  35       2.316 -19.286 -17.613  1.00  0.00      P1    
ATOM     92  CG2 ILE P  35       3.999 -17.820 -17.215  1.00  0.00      P1   C
ATOM     93 HG21 ILE P  35       5.105 -17.922 -17.229  1.00  0.00      P1    
ATOM     94 HG22 ILE P  35       3.591 -17.106 -17.962  1.00  0.00      P1    
ATOM     95 HG23 ILE P  35       3.535 -17.484 -16.263  1.00  0.00      P1    
ATOM     96  CG1 ILE P  35       3.781 -19.608 -19.072  1.00  0.00      P1   C
ATOM     97 HG11 ILE P  35       3.165 -20.455 -19.442  1.00  0.00      P1    
ATOM     98 HG12 ILE P  35       3.555 -18.727 -19.710  1.00  0.00      P1    
ATOM     99  CD  ILE P  35       5.258 -20.098 -19.341  1.00  0.00      P1   C
ATOM    100  HD1 ILE P  35       5.944 -19.312 -18.958  1.00  0.00      P1    
ATOM    101  HD2 ILE P  35       5.435 -21.080 -18.852  1.00  0.00      P1    
ATOM    102  HD3 ILE P  35       5.521 -20.209 -20.414  1.00  0.00      P1    
ATOM    103  C   ILE P  35       3.613 -19.973 -15.152  1.00  0.00      P1   C
ATOM    104  O   ILE P  35       4.448 -19.273 -14.494  1.00  0.00      P1   O
ATOM    105  N   LEU P  36       2.491 -20.298 -14.531  1.00  0.00      P1   N
ATOM    106  HN  LEU P  36       1.791 -20.849 -14.979  1.00  0.00      P1    
ATOM    107  CA  LEU P  36       2.326 -20.167 -13.127  1.00  0.00      P1   C
ATOM    108  HA  LEU P  36       2.653 -19.174 -12.854  1.00  0.00      P1    
ATOM    109  CB  LEU P  36       0.770 -20.217 -12.859  1.00  0.00      P1   C
ATOM    110  HB1 LEU P  36       0.460 -21.159 -13.358  1.00  0.00      P1    
ATOM    111  HB2 LEU P  36       0.580 -20.355 -11.773  1.00  0.00      P1    
ATOM    112  CG  LEU P  36      -0.022 -19.027 -13.428  1.00  0.00      P1   C
ATOM    113  HG  LEU P  36       0.394 -18.911 -14.451  1.00  0.00      P1    
ATOM    114  CD1 LEU P  36      -1.537 -19.257 -13.273  1.00  0.00      P1   C
ATOM    115 HD11 LEU P  36      -1.892 -19.118 -12.230  1.00  0.00      P1    
ATOM    116 HD12 LEU P  36      -2.102 -18.556 -13.923  1.00  0.00      P1    
ATOM    117 HD13 LEU P  36      -1.716 -20.277 -13.676  1.00  0.00      P1    
ATOM    118  CD2 LEU P  36       0.370 -17.764 -12.713  1.00  0.00      P1   C
ATOM    119 HD21 LEU P  36       0.247 -17.936 -11.622  1.00  0.00      P1    
ATOM    120 HD22 LEU P  36       1.379 -17.350 -12.922  1.00  0.00      P1    
ATOM    121 HD23 LEU P  36      -0.334 -16.983 -13.073  1.00  0.00      P1    
ATOM    122  C   LEU P  36       3.129 -21.158 -12.244  1.00  0.00      P1   C
ATOM    123  O   LEU P  36       3.602 -20.792 -11.194  1.00  0.00      P1   O
ATOM    124  N   PHE P  37       3.316 -22.417 -12.736  1.00  0.00      P1   N
ATOM    125  HN  PHE P  37       2.865 -22.762 -13.555  1.00  0.00      P1    
ATOM    126  CA  PHE P  37       4.303 -23.407 -12.195  1.00  0.00      P1   C
ATOM    127  HA  PHE P  37       4.076 -23.516 -11.145  1.00  0.00      P1    
ATOM    128  CB  PHE P  37       4.136 -24.811 -12.785  1.00  0.00      P1   C
ATOM    129  HB1 PHE P  37       3.193 -25.285 -12.438  1.00  0.00      P1    
ATOM    130  HB2 PHE P  37       4.078 -24.789 -13.894  1.00  0.00      P1    
ATOM    131  CG  PHE P  37       5.182 -25.765 -12.353  1.00  0.00      P1   C
ATOM    132  CD1 PHE P  37       5.115 -26.518 -11.173  1.00  0.00      P1   C
ATOM    133  HD1 PHE P  37       4.354 -26.342 -10.427  1.00  0.00      P1    
ATOM    134  CE1 PHE P  37       6.174 -27.405 -10.783  1.00  0.00      P1   C
ATOM    135  HE1 PHE P  37       6.175 -27.905  -9.826  1.00  0.00      P1    
ATOM    136  CZ  PHE P  37       7.314 -27.455 -11.534  1.00  0.00      P1   C
ATOM    137  HZ  PHE P  37       8.126 -28.052 -11.147  1.00  0.00      P1    
ATOM    138  CD2 PHE P  37       6.399 -25.781 -13.144  1.00  0.00      P1   C
ATOM    139  HD2 PHE P  37       6.471 -25.230 -14.069  1.00  0.00      P1    
ATOM    140  CE2 PHE P  37       7.401 -26.684 -12.711  1.00  0.00      P1   C
ATOM    141  HE2 PHE P  37       8.299 -26.616 -13.306  1.00  0.00      P1    
ATOM    142  C   PHE P  37       5.743 -22.849 -12.258  1.00  0.00      P1   C
ATOM    143  O   PHE P  37       6.525 -22.874 -11.319  1.00  0.00      P1   O
ATOM    144  N   MET P  38       6.119 -22.247 -13.418  1.00  0.00      P1   N
ATOM    145  HN  MET P  38       5.612 -22.489 -14.242  1.00  0.00      P1    
ATOM    146  CA  MET P  38       7.403 -21.597 -13.641  1.00  0.00      P1   C
ATOM    147  HA  MET P  38       8.133 -22.333 -13.340  1.00  0.00      P1    
ATOM    148  CB  MET P  38       7.615 -21.176 -15.140  1.00  0.00      P1   C
ATOM    149  HB1 MET P  38       6.626 -20.756 -15.421  1.00  0.00      P1    
ATOM    150  HB2 MET P  38       8.376 -20.372 -15.228  1.00  0.00      P1    
ATOM    151  CG  MET P  38       7.956 -22.364 -15.961  1.00  0.00      P1   C
ATOM    152  HG1 MET P  38       7.214 -23.191 -15.940  1.00  0.00      P1    
ATOM    153  HG2 MET P  38       7.867 -21.843 -16.938  1.00  0.00      P1    
ATOM    154  SD  MET P  38       9.619 -22.861 -15.616  1.00  0.00      P1   S
ATOM    155  CE  MET P  38       9.113 -24.563 -15.333  1.00  0.00      P1   C
ATOM    156  HE1 MET P  38       8.594 -25.088 -16.164  1.00  0.00      P1    
ATOM    157  HE2 MET P  38       9.965 -25.219 -15.055  1.00  0.00      P1    
ATOM    158  HE3 MET P  38       8.447 -24.554 -14.443  1.00  0.00      P1    
ATOM    159  C   MET P  38       7.675 -20.432 -12.815  1.00  0.00      P1   C
ATOM    160  O   MET P  38       8.745 -20.264 -12.192  1.00  0.00      P1   O
ATOM    161  N   ALA P  39       6.673 -19.600 -12.622  1.00  0.00      P1   N
ATOM    162  HN  ALA P  39       5.826 -19.702 -13.139  1.00  0.00      P1    
ATOM    163  CA  ALA P  39       6.663 -18.524 -11.693  1.00  0.00      P1   C
ATOM    164  HA  ALA P  39       7.493 -17.865 -11.906  1.00  0.00      P1    
ATOM    165  CB  ALA P  39       5.392 -17.695 -11.796  1.00  0.00      P1   C
ATOM    166  HB1 ALA P  39       4.483 -18.280 -11.540  1.00  0.00      P1    
ATOM    167  HB2 ALA P  39       5.423 -16.832 -11.098  1.00  0.00      P1    
ATOM    168  HB3 ALA P  39       5.238 -17.368 -12.846  1.00  0.00      P1    
ATOM    169  C   ALA P  39       6.894 -18.858 -10.209  1.00  0.00      P1   C
ATOM    170  O   ALA P  39       7.703 -18.211  -9.537  1.00  0.00      P1   O
ATOM    171  N   ALA P  40       6.334 -19.966  -9.718  1.00  0.00      P1   N
ATOM    172  HN  ALA P  40       5.746 -20.488 -10.332  1.00  0.00      P1    
ATOM    173  CA  ALA P  40       6.629 -20.556  -8.391  1.00  0.00      P1   C
ATOM    174  HA  ALA P  40       6.549 -19.797  -7.628  1.00  0.00      P1    
ATOM    175  CB  ALA P  40       5.725 -21.773  -8.120  1.00  0.00      P1   C
ATOM    176  HB1 ALA P  40       4.686 -21.467  -8.367  1.00  0.00      P1    
ATOM    177  HB2 ALA P  40       5.959 -22.637  -8.779  1.00  0.00      P1    
ATOM    178  HB3 ALA P  40       5.777 -22.112  -7.063  1.00  0.00      P1    
ATOM    179  C   ALA P  40       8.105 -21.021  -8.322  1.00  0.00      P1   C
ATOM    180  O   ALA P  40       8.798 -20.752  -7.277  1.00  0.00      P1   O
ATOM    181  N   VAL P  41       8.580 -21.770  -9.405  1.00  0.00      P1   N
ATOM    182  HN  VAL P  41       8.014 -21.973 -10.201  1.00  0.00      P1    
ATOM    183  CA  VAL P  41       9.925 -22.390  -9.520  1.00  0.00      P1   C
ATOM    184  HA  VAL P  41       9.951 -23.009  -8.636  1.00  0.00      P1    
ATOM    185  CB  VAL P  41      10.266 -23.138 -10.777  1.00  0.00      P1   C
ATOM    186  HB  VAL P  41       9.954 -22.551 -11.667  1.00  0.00      P1    
ATOM    187  CG1 VAL P  41      11.751 -23.590 -10.849  1.00  0.00      P1   C
ATOM    188 HG11 VAL P  41      12.097 -24.240 -10.017  1.00  0.00      P1    
ATOM    189 HG12 VAL P  41      11.674 -24.346 -11.659  1.00  0.00      P1    
ATOM    190 HG13 VAL P  41      12.467 -22.783 -11.114  1.00  0.00      P1    
ATOM    191  CG2 VAL P  41       9.571 -24.504 -10.699  1.00  0.00      P1   C
ATOM    192 HG21 VAL P  41       9.757 -25.026 -11.661  1.00  0.00      P1    
ATOM    193 HG22 VAL P  41      10.003 -25.145  -9.900  1.00  0.00      P1    
ATOM    194 HG23 VAL P  41       8.470 -24.366 -10.648  1.00  0.00      P1    
ATOM    195  C   VAL P  41      10.929 -21.223  -9.451  1.00  0.00      P1   C
ATOM    196  O   VAL P  41      11.684 -21.271  -8.494  1.00  0.00      P1   O
ATOM    197  N   VAL P  42      10.775 -20.146 -10.228  1.00  0.00      P1   N
ATOM    198  HN  VAL P  42      10.136 -20.212 -10.991  1.00  0.00      P1    
ATOM    199  CA  VAL P  42      11.631 -18.979 -10.168  1.00  0.00      P1   C
ATOM    200  HA  VAL P  42      12.650 -19.265 -10.385  1.00  0.00      P1    
ATOM    201  CB  VAL P  42      11.242 -18.068 -11.367  1.00  0.00      P1   C
ATOM    202  HB  VAL P  42      10.145 -17.924 -11.263  1.00  0.00      P1    
ATOM    203  CG1 VAL P  42      11.827 -16.624 -11.258  1.00  0.00      P1   C
ATOM    204 HG11 VAL P  42      11.358 -15.995 -10.472  1.00  0.00      P1    
ATOM    205 HG12 VAL P  42      12.916 -16.720 -11.060  1.00  0.00      P1    
ATOM    206 HG13 VAL P  42      11.644 -16.081 -12.210  1.00  0.00      P1    
ATOM    207  CG2 VAL P  42      11.521 -18.660 -12.678  1.00  0.00      P1   C
ATOM    208 HG21 VAL P  42      12.624 -18.645 -12.809  1.00  0.00      P1    
ATOM    209 HG22 VAL P  42      11.098 -19.669 -12.871  1.00  0.00      P1    
ATOM    210 HG23 VAL P  42      11.094 -17.979 -13.445  1.00  0.00      P1    
ATOM    211  C   VAL P  42      11.593 -18.383  -8.692  1.00  0.00      P1   C
ATOM    212  O   VAL P  42      12.679 -18.104  -8.182  1.00  0.00      P1   O
ATOM    213  N   GLY P  43      10.353 -18.100  -8.041  1.00  0.00      P1   N
ATOM    214  HN  GLY P  43       9.541 -18.303  -8.582  1.00  0.00      P1    
ATOM    215  CA  GLY P  43      10.306 -17.405  -6.770  1.00  0.00      P1   C
ATOM    216  HA1 GLY P  43       9.277 -17.331  -6.451  1.00  0.00      P1    
ATOM    217  HA2 GLY P  43      10.777 -16.441  -6.898  1.00  0.00      P1    
ATOM    218  C   GLY P  43      11.055 -18.141  -5.774  1.00  0.00      P1   C
ATOM    219  O   GLY P  43      11.869 -17.546  -5.136  1.00  0.00      P1   O
ATOM    220  N   THR P  44      10.788 -19.439  -5.706  1.00  0.00      P1   N
ATOM    221  HN  THR P  44       9.960 -19.832  -6.099  1.00  0.00      P1    
ATOM    222  CA  THR P  44      11.449 -20.440  -4.807  1.00  0.00      P1   C
ATOM    223  HA  THR P  44      11.371 -20.225  -3.752  1.00  0.00      P1    
ATOM    224  CB  THR P  44      10.908 -21.845  -5.180  1.00  0.00      P1   C
ATOM    225  HB  THR P  44      11.308 -22.124  -6.178  1.00  0.00      P1    
ATOM    226  OG1 THR P  44       9.500 -21.948  -5.139  1.00  0.00      P1   O
ATOM    227  HG1 THR P  44       9.185 -21.677  -6.005  1.00  0.00      P1    
ATOM    228  CG2 THR P  44      11.386 -22.900  -4.181  1.00  0.00      P1   C
ATOM    229 HG21 THR P  44      10.838 -23.865  -4.224  1.00  0.00      P1    
ATOM    230 HG22 THR P  44      12.451 -23.186  -4.319  1.00  0.00      P1    
ATOM    231 HG23 THR P  44      11.042 -22.562  -3.180  1.00  0.00      P1    
ATOM    232  C   THR P  44      12.971 -20.490  -4.939  1.00  0.00      P1   C
ATOM    233  O   THR P  44      13.729 -20.314  -3.971  1.00  0.00      P1   O
ATOM    234  N   LEU P  45      13.627 -20.609  -6.168  1.00  0.00      P1   N
ATOM    235  HN  LEU P  45      13.144 -20.767  -7.026  1.00  0.00      P1    
ATOM    236  CA  LEU P  45      15.035 -20.458  -6.396  1.00  0.00      P1   C
ATOM    237  HA  LEU P  45      15.510 -20.998  -5.590  1.00  0.00      P1    
ATOM    238  CB  LEU P  45      15.432 -20.930  -7.773  1.00  0.00      P1   C
ATOM    239  HB1 LEU P  45      14.956 -20.270  -8.529  1.00  0.00      P1    
ATOM    240  HB2 LEU P  45      16.530 -20.782  -7.863  1.00  0.00      P1    
ATOM    241  CG  LEU P  45      15.203 -22.352  -8.119  1.00  0.00      P1   C
ATOM    242  HG  LEU P  45      14.210 -22.580  -7.677  1.00  0.00      P1    
ATOM    243  CD1 LEU P  45      15.104 -22.682  -9.618  1.00  0.00      P1   C
ATOM    244 HD11 LEU P  45      14.984 -23.772  -9.796  1.00  0.00      P1    
ATOM    245 HD12 LEU P  45      14.229 -22.190 -10.095  1.00  0.00      P1    
ATOM    246 HD13 LEU P  45      16.121 -22.336  -9.900  1.00  0.00      P1    
ATOM    247  CD2 LEU P  45      16.311 -23.202  -7.471  1.00  0.00      P1   C
ATOM    248 HD21 LEU P  45      17.359 -22.962  -7.753  1.00  0.00      P1    
ATOM    249 HD22 LEU P  45      16.303 -23.062  -6.369  1.00  0.00      P1    
ATOM    250 HD23 LEU P  45      16.221 -24.271  -7.762  1.00  0.00      P1    
ATOM    251  C   LEU P  45      15.460 -19.032  -6.031  1.00  0.00      P1   C
ATOM    252  O   LEU P  45      16.414 -18.843  -5.263  1.00  0.00      P1   O
ATOM    253  N   VAL P  46      14.824 -17.964  -6.451  1.00  0.00      P1   N
ATOM    254  HN  VAL P  46      13.985 -18.122  -6.967  1.00  0.00      P1    
ATOM    255  CA  VAL P  46      15.203 -16.606  -6.152  1.00  0.00      P1   C
ATOM    256  HA  VAL P  46      16.160 -16.459  -6.630  1.00  0.00      P1    
ATOM    257  CB  VAL P  46      14.253 -15.645  -6.907  1.00  0.00      P1   C
ATOM    258  HB  VAL P  46      13.186 -15.865  -6.687  1.00  0.00      P1    
ATOM    259  CG1 VAL P  46      14.571 -14.186  -6.517  1.00  0.00      P1   C
ATOM    260 HG11 VAL P  46      14.008 -13.649  -7.311  1.00  0.00      P1    
ATOM    261 HG12 VAL P  46      14.050 -13.846  -5.596  1.00  0.00      P1    
ATOM    262 HG13 VAL P  46      15.665 -13.993  -6.484  1.00  0.00      P1    
ATOM    263  CG2 VAL P  46      14.470 -15.666  -8.450  1.00  0.00      P1   C
ATOM    264 HG21 VAL P  46      13.959 -14.782  -8.887  1.00  0.00      P1    
ATOM    265 HG22 VAL P  46      15.578 -15.605  -8.512  1.00  0.00      P1    
ATOM    266 HG23 VAL P  46      14.016 -16.581  -8.885  1.00  0.00      P1    
ATOM    267  C   VAL P  46      15.198 -16.319  -4.648  1.00  0.00      P1   C
ATOM    268  O   VAL P  46      16.076 -15.823  -4.046  1.00  0.00      P1   O
ATOM    269  N   GLY P  47      14.129 -16.809  -3.859  1.00  0.00      P1   N
ATOM    270  HN  GLY P  47      13.300 -17.191  -4.261  1.00  0.00      P1    
ATOM    271  CA  GLY P  47      14.243 -16.841  -2.378  1.00  0.00      P1   C
ATOM    272  HA1 GLY P  47      13.332 -17.312  -2.039  1.00  0.00      P1    
ATOM    273  HA2 GLY P  47      14.375 -15.804  -2.107  1.00  0.00      P1    
ATOM    274  C   GLY P  47      15.379 -17.566  -1.796  1.00  0.00      P1   C
ATOM    275  O   GLY P  47      15.924 -17.009  -0.896  1.00  0.00      P1   O
ATOM    276  N   LEU P  48      15.837 -18.743  -2.273  1.00  0.00      P1   N
ATOM    277  HN  LEU P  48      15.387 -19.233  -3.016  1.00  0.00      P1    
ATOM    278  CA  LEU P  48      17.050 -19.366  -1.755  1.00  0.00      P1   C
ATOM    279  HA  LEU P  48      16.926 -19.312  -0.684  1.00  0.00      P1    
ATOM    280  CB  LEU P  48      17.210 -20.807  -2.280  1.00  0.00      P1   C
ATOM    281  HB1 LEU P  48      17.137 -20.773  -3.388  1.00  0.00      P1    
ATOM    282  HB2 LEU P  48      18.237 -21.193  -2.105  1.00  0.00      P1    
ATOM    283  CG  LEU P  48      16.255 -21.825  -1.750  1.00  0.00      P1   C
ATOM    284  HG  LEU P  48      15.221 -21.419  -1.733  1.00  0.00      P1    
ATOM    285  CD1 LEU P  48      16.430 -23.077  -2.610  1.00  0.00      P1   C
ATOM    286 HD11 LEU P  48      15.886 -23.952  -2.193  1.00  0.00      P1    
ATOM    287 HD12 LEU P  48      16.031 -22.886  -3.629  1.00  0.00      P1    
ATOM    288 HD13 LEU P  48      17.534 -23.167  -2.699  1.00  0.00      P1    
ATOM    289  CD2 LEU P  48      16.558 -22.214  -0.294  1.00  0.00      P1   C
ATOM    290 HD21 LEU P  48      17.523 -22.763  -0.231  1.00  0.00      P1    
ATOM    291 HD22 LEU P  48      16.771 -21.308   0.313  1.00  0.00      P1    
ATOM    292 HD23 LEU P  48      15.812 -22.912   0.142  1.00  0.00      P1    
ATOM    293  C   LEU P  48      18.357 -18.579  -2.027  1.00  0.00      P1   C
ATOM    294  O   LEU P  48      19.267 -18.480  -1.233  1.00  0.00      P1   O
ATOM    295  N   ALA P  49      18.452 -17.939  -3.175  1.00  0.00      P1   N
ATOM    296  HN  ALA P  49      17.760 -18.115  -3.871  1.00  0.00      P1    
ATOM    297  CA  ALA P  49      19.480 -17.143  -3.619  1.00  0.00      P1   C
ATOM    298  HA  ALA P  49      20.394 -17.714  -3.544  1.00  0.00      P1    
ATOM    299  CB  ALA P  49      19.249 -16.748  -5.060  1.00  0.00      P1   C
ATOM    300  HB1 ALA P  49      19.384 -17.616  -5.740  1.00  0.00      P1    
ATOM    301  HB2 ALA P  49      18.233 -16.324  -5.210  1.00  0.00      P1    
ATOM    302  HB3 ALA P  49      20.099 -16.124  -5.409  1.00  0.00      P1    
ATOM    303  C   ALA P  49      19.592 -15.938  -2.697  1.00  0.00      P1   C
ATOM    304  O   ALA P  49      20.681 -15.638  -2.107  1.00  0.00      P1   O
ATOM    305  N   ALA P  50      18.435 -15.308  -2.435  1.00  0.00      P1   N
ATOM    306  HN  ALA P  50      17.645 -15.658  -2.932  1.00  0.00      P1    
ATOM    307  CA  ALA P  50      18.315 -14.126  -1.547  1.00  0.00      P1   C
ATOM    308  HA  ALA P  50      18.792 -13.260  -1.980  1.00  0.00      P1    
ATOM    309  CB  ALA P  50      16.835 -13.581  -1.449  1.00  0.00      P1   C
ATOM    310  HB1 ALA P  50      16.375 -13.453  -2.452  1.00  0.00      P1    
ATOM    311  HB2 ALA P  50      16.212 -14.204  -0.772  1.00  0.00      P1    
ATOM    312  HB3 ALA P  50      16.888 -12.551  -1.036  1.00  0.00      P1    
ATOM    313  C   ALA P  50      18.766 -14.519  -0.034  1.00  0.00      P1   C
ATOM    314  O   ALA P  50      19.483 -13.877   0.702  1.00  0.00      P1   O
ATOM    315  N   VAL P  51      18.428 -15.704   0.452  1.00  0.00      P1   N
ATOM    316  HN  VAL P  51      17.966 -16.272  -0.225  1.00  0.00      P1    
ATOM    317  CA  VAL P  51      18.708 -16.323   1.718  1.00  0.00      P1   C
ATOM    318  HA  VAL P  51      18.446 -15.572   2.448  1.00  0.00      P1    
ATOM    319  CB  VAL P  51      17.779 -17.581   1.867  1.00  0.00      P1   C
ATOM    320  HB  VAL P  51      17.819 -18.158   0.919  1.00  0.00      P1    
ATOM    321  CG1 VAL P  51      18.381 -18.566   2.938  1.00  0.00      P1   C
ATOM    322 HG11 VAL P  51      17.674 -19.422   2.910  1.00  0.00      P1    
ATOM    323 HG12 VAL P  51      19.392 -18.994   2.769  1.00  0.00      P1    
ATOM    324 HG13 VAL P  51      18.319 -18.129   3.958  1.00  0.00      P1    
ATOM    325  CG2 VAL P  51      16.396 -17.062   2.284  1.00  0.00      P1   C
ATOM    326 HG21 VAL P  51      16.501 -16.587   3.283  1.00  0.00      P1    
ATOM    327 HG22 VAL P  51      16.086 -16.313   1.524  1.00  0.00      P1    
ATOM    328 HG23 VAL P  51      15.675 -17.898   2.410  1.00  0.00      P1    
ATOM    329  C   VAL P  51      20.174 -16.529   1.914  1.00  0.00      P1   C
ATOM    330  O   VAL P  51      20.744 -16.233   2.913  1.00  0.00      P1   O
ATOM    331  N   ALA P  52      20.769 -17.136   0.889  1.00  0.00      P1   N
ATOM    332  HN  ALA P  52      20.329 -17.525   0.083  1.00  0.00      P1    
ATOM    333  CA  ALA P  52      22.207 -17.276   0.909  1.00  0.00      P1   C
ATOM    334  HA  ALA P  52      22.457 -17.869   1.778  1.00  0.00      P1    
ATOM    335  CB  ALA P  52      22.543 -18.089  -0.401  1.00  0.00      P1   C
ATOM    336  HB1 ALA P  52      23.546 -18.565  -0.364  1.00  0.00      P1    
ATOM    337  HB2 ALA P  52      21.886 -18.963  -0.598  1.00  0.00      P1    
ATOM    338  HB3 ALA P  52      22.401 -17.416  -1.273  1.00  0.00      P1    
ATOM    339  C   ALA P  52      23.045 -16.006   0.819  1.00  0.00      P1   C
ATOM    340  O   ALA P  52      23.951 -15.823   1.541  1.00  0.00      P1   O
ATOM    341  N   PHE P  53      22.618 -15.090  -0.118  1.00  0.00      P1   N
ATOM    342  HN  PHE P  53      21.804 -15.289  -0.659  1.00  0.00      P1    
ATOM    343  CA  PHE P  53      23.220 -13.782  -0.206  1.00  0.00      P1   C
ATOM    344  HA  PHE P  53      24.292 -13.873  -0.306  1.00  0.00      P1    
ATOM    345  CB  PHE P  53      22.546 -13.142  -1.386  1.00  0.00      P1   C
ATOM    346  HB1 PHE P  53      22.569 -13.845  -2.247  1.00  0.00      P1    
ATOM    347  HB2 PHE P  53      21.482 -13.012  -1.095  1.00  0.00      P1    
ATOM    348  CG  PHE P  53      23.170 -11.855  -1.772  1.00  0.00      P1   C
ATOM    349  CD1 PHE P  53      24.493 -11.828  -2.120  1.00  0.00      P1   C
ATOM    350  HD1 PHE P  53      25.021 -12.750  -2.314  1.00  0.00      P1    
ATOM    351  CE1 PHE P  53      25.192 -10.607  -2.344  1.00  0.00      P1   C
ATOM    352  HE1 PHE P  53      26.269 -10.671  -2.399  1.00  0.00      P1    
ATOM    353  CZ  PHE P  53      24.443  -9.356  -2.237  1.00  0.00      P1   C
ATOM    354  HZ  PHE P  53      24.946  -8.422  -2.442  1.00  0.00      P1    
ATOM    355  CD2 PHE P  53      22.457 -10.641  -1.783  1.00  0.00      P1   C
ATOM    356  HD2 PHE P  53      21.379 -10.700  -1.779  1.00  0.00      P1    
ATOM    357  CE2 PHE P  53      23.051  -9.410  -2.051  1.00  0.00      P1   C
ATOM    358  HE2 PHE P  53      22.500  -8.483  -1.992  1.00  0.00      P1    
ATOM    359  C   PHE P  53      23.182 -12.855   1.079  1.00  0.00      P1   C
ATOM    360  O   PHE P  53      24.172 -12.225   1.472  1.00  0.00      P1   O
ATOM    361  N   ASP P  54      22.054 -12.892   1.778  1.00  0.00      P1   N
ATOM    362  HN  ASP P  54      21.355 -13.531   1.465  1.00  0.00      P1    
ATOM    363  CA  ASP P  54      21.754 -12.096   3.004  1.00  0.00      P1   C
ATOM    364  HA  ASP P  54      22.117 -11.100   2.798  1.00  0.00      P1    
ATOM    365  CB  ASP P  54      20.268 -12.147   3.443  1.00  0.00      P1   C
ATOM    366  HB1 ASP P  54      19.532 -12.172   2.612  1.00  0.00      P1    
ATOM    367  HB2 ASP P  54      20.097 -13.160   3.866  1.00  0.00      P1    
ATOM    368  CG  ASP P  54      19.847 -11.012   4.367  1.00  0.00      P1   C
ATOM    369  OD1 ASP P  54      18.993 -11.255   5.224  1.00  0.00      P1   O
ATOM    370  OD2 ASP P  54      20.270  -9.843   4.235  1.00  0.00      P1   O
ATOM    371  C   ASP P  54      22.649 -12.504   4.135  1.00  0.00      P1   C
ATOM    372  O   ASP P  54      23.293 -11.624   4.728  1.00  0.00      P1   O
ATOM    373  N   LYS P  55      22.700 -13.822   4.361  1.00  0.00      P1   N
ATOM    374  HN  LYS P  55      22.098 -14.362   3.777  1.00  0.00      P1    
ATOM    375  CA  LYS P  55      23.593 -14.546   5.277  1.00  0.00      P1   C
ATOM    376  HA  LYS P  55      23.523 -13.955   6.179  1.00  0.00      P1    
ATOM    377  CB  LYS P  55      22.954 -15.976   5.509  1.00  0.00      P1   C
ATOM    378  HB1 LYS P  55      22.594 -16.429   4.561  1.00  0.00      P1    
ATOM    379  HB2 LYS P  55      23.748 -16.643   5.906  1.00  0.00      P1    
ATOM    380  CG  LYS P  55      21.843 -16.092   6.527  1.00  0.00      P1   C
ATOM    381  HG1 LYS P  55      21.917 -17.035   7.110  1.00  0.00      P1    
ATOM    382  HG2 LYS P  55      22.071 -15.365   7.336  1.00  0.00      P1    
ATOM    383  CD  LYS P  55      20.494 -15.725   5.968  1.00  0.00      P1   C
ATOM    384  HD1 LYS P  55      20.529 -14.659   5.659  1.00  0.00      P1    
ATOM    385  HD2 LYS P  55      20.107 -16.319   5.113  1.00  0.00      P1    
ATOM    386  CE  LYS P  55      19.458 -15.755   7.119  1.00  0.00      P1   C
ATOM    387  HE1 LYS P  55      18.450 -15.474   6.747  1.00  0.00      P1    
ATOM    388  HE2 LYS P  55      19.392 -16.725   7.656  1.00  0.00      P1    
ATOM    389  NZ  LYS P  55      19.720 -14.805   8.251  1.00  0.00      P1   N
ATOM    390  HZ1 LYS P  55      19.007 -14.924   8.998  1.00  0.00      P1    
ATOM    391  HZ2 LYS P  55      20.632 -14.911   8.739  1.00  0.00      P1    
ATOM    392  HZ3 LYS P  55      19.647 -13.870   7.801  1.00  0.00      P1    
ATOM    393  C   LYS P  55      25.056 -14.633   4.954  1.00  0.00      P1   C
ATOM    394  O   LYS P  55      25.804 -14.696   5.938  1.00  0.00      P1   O
ATOM    395  N   GLY P  56      25.439 -14.606   3.691  1.00  0.00      P1   N
ATOM    396  HN  GLY P  56      24.746 -14.730   2.985  1.00  0.00      P1    
ATOM    397  CA  GLY P  56      26.746 -14.477   3.129  1.00  0.00      P1   C
ATOM    398  HA1 GLY P  56      26.625 -14.597   2.062  1.00  0.00      P1    
ATOM    399  HA2 GLY P  56      27.288 -15.267   3.628  1.00  0.00      P1    
ATOM    400  C   GLY P  56      27.410 -13.143   3.424  1.00  0.00      P1   C
ATOM    401  O   GLY P  56      28.421 -13.046   4.067  1.00  0.00      P1   O
ATOM    402  N   VAL P  57      26.686 -12.080   3.085  1.00  0.00      P1   N
ATOM    403  HN  VAL P  57      25.732 -12.216   2.829  1.00  0.00      P1    
ATOM    404  CA  VAL P  57      26.919 -10.712   3.437  1.00  0.00      P1   C
ATOM    405  HA  VAL P  57      27.937 -10.613   3.090  1.00  0.00      P1    
ATOM    406  CB  VAL P  57      25.886  -9.773   2.783  1.00  0.00      P1   C
ATOM    407  HB  VAL P  57      24.861 -10.086   3.078  1.00  0.00      P1    
ATOM    408  CG1 VAL P  57      26.051  -8.358   3.448  1.00  0.00      P1   C
ATOM    409 HG11 VAL P  57      25.417  -8.194   4.346  1.00  0.00      P1    
ATOM    410 HG12 VAL P  57      27.070  -8.068   3.781  1.00  0.00      P1    
ATOM    411 HG13 VAL P  57      25.690  -7.578   2.745  1.00  0.00      P1    
ATOM    412  CG2 VAL P  57      26.064  -9.700   1.291  1.00  0.00      P1   C
ATOM    413 HG21 VAL P  57      25.772 -10.631   0.760  1.00  0.00      P1    
ATOM    414 HG22 VAL P  57      25.413  -8.858   0.972  1.00  0.00      P1    
ATOM    415 HG23 VAL P  57      27.127  -9.529   1.016  1.00  0.00      P1    
ATOM    416  C   VAL P  57      27.013 -10.532   4.974  1.00  0.00      P1   C
ATOM    417  O   VAL P  57      27.940  -9.958   5.490  1.00  0.00      P1   O
ATOM    418  N   ALA P  58      26.057 -11.081   5.744  1.00  0.00      P1   N
ATOM    419  HN  ALA P  58      25.332 -11.588   5.284  1.00  0.00      P1    
ATOM    420  CA  ALA P  58      26.130 -10.879   7.145  1.00  0.00      P1   C
ATOM    421  HA  ALA P  58      26.122  -9.808   7.280  1.00  0.00      P1    
ATOM    422  CB  ALA P  58      24.816 -11.455   7.673  1.00  0.00      P1   C
ATOM    423  HB1 ALA P  58      24.911 -12.561   7.627  1.00  0.00      P1    
ATOM    424  HB2 ALA P  58      24.487 -11.235   8.712  1.00  0.00      P1    
ATOM    425  HB3 ALA P  58      24.044 -11.128   6.943  1.00  0.00      P1    
ATOM    426  C   ALA P  58      27.284 -11.492   7.941  1.00  0.00      P1   C
ATOM    427  O   ALA P  58      27.932 -10.927   8.823  1.00  0.00      P1   O
ATOM    428  N   TRP P  59      27.534 -12.793   7.640  1.00  0.00      P1   N
ATOM    429  HN  TRP P  59      26.909 -13.248   7.010  1.00  0.00      P1    
ATOM    430  CA  TRP P  59      28.748 -13.393   8.173  1.00  0.00      P1   C
ATOM    431  HA  TRP P  59      28.696 -13.316   9.249  1.00  0.00      P1    
ATOM    432  CB  TRP P  59      28.767 -14.843   7.751  1.00  0.00      P1   C
ATOM    433  HB1 TRP P  59      27.813 -15.216   8.181  1.00  0.00      P1    
ATOM    434  HB2 TRP P  59      28.634 -14.895   6.649  1.00  0.00      P1    
ATOM    435  CG  TRP P  59      29.894 -15.787   8.159  1.00  0.00      P1   C
ATOM    436  CD1 TRP P  59      29.958 -16.526   9.304  1.00  0.00      P1   C
ATOM    437  HD1 TRP P  59      29.065 -16.801   9.845  1.00  0.00      P1    
ATOM    438  NE1 TRP P  59      31.159 -17.141   9.383  1.00  0.00      P1   N
ATOM    439  HE1 TRP P  59      31.459 -17.719  10.109  1.00  0.00      P1    
ATOM    440  CE2 TRP P  59      31.930 -16.838   8.340  1.00  0.00      P1   C
ATOM    441  CD2 TRP P  59      31.147 -15.969   7.480  1.00  0.00      P1   C
ATOM    442  CE3 TRP P  59      31.679 -15.569   6.200  1.00  0.00      P1   C
ATOM    443  HE3 TRP P  59      31.359 -14.879   5.433  1.00  0.00      P1    
ATOM    444  CZ3 TRP P  59      33.036 -15.944   5.982  1.00  0.00      P1   C
ATOM    445  HZ3 TRP P  59      33.528 -15.796   5.032  1.00  0.00      P1    
ATOM    446  CZ2 TRP P  59      33.234 -17.262   8.054  1.00  0.00      P1   C
ATOM    447  HZ2 TRP P  59      33.854 -17.776   8.774  1.00  0.00      P1    
ATOM    448  CH2 TRP P  59      33.813 -16.713   6.896  1.00  0.00      P1   C
ATOM    449  HH2 TRP P  59      34.820 -16.971   6.603  1.00  0.00      P1    
ATOM    450  C   TRP P  59      30.030 -12.708   7.724  1.00  0.00      P1   C
ATOM    451  O   TRP P  59      30.814 -12.511   8.665  1.00  0.00      P1   O
ATOM    452  N   LEU P  60      30.224 -12.411   6.425  1.00  0.00      P1   N
ATOM    453  HN  LEU P  60      29.517 -12.556   5.737  1.00  0.00      P1    
ATOM    454  CA  LEU P  60      31.583 -11.863   6.082  1.00  0.00      P1   C
ATOM    455  HA  LEU P  60      32.339 -12.543   6.447  1.00  0.00      P1    
ATOM    456  CB  LEU P  60      31.753 -11.603   4.548  1.00  0.00      P1   C
ATOM    457  HB1 LEU P  60      31.394 -12.531   4.053  1.00  0.00      P1    
ATOM    458  HB2 LEU P  60      30.963 -10.878   4.255  1.00  0.00      P1    
ATOM    459  CG  LEU P  60      33.161 -11.248   4.076  1.00  0.00      P1   C
ATOM    460  HG  LEU P  60      33.478 -10.340   4.631  1.00  0.00      P1    
ATOM    461  CD1 LEU P  60      34.147 -12.337   4.354  1.00  0.00      P1   C
ATOM    462 HD11 LEU P  60      33.964 -13.253   3.754  1.00  0.00      P1    
ATOM    463 HD12 LEU P  60      35.156 -11.929   4.131  1.00  0.00      P1    
ATOM    464 HD13 LEU P  60      34.300 -12.516   5.440  1.00  0.00      P1    
ATOM    465  CD2 LEU P  60      33.278 -10.972   2.561  1.00  0.00      P1   C
ATOM    466 HD21 LEU P  60      32.870 -11.839   1.998  1.00  0.00      P1    
ATOM    467 HD22 LEU P  60      32.699 -10.036   2.406  1.00  0.00      P1    
ATOM    468 HD23 LEU P  60      34.335 -10.838   2.248  1.00  0.00      P1    
ATOM    469  C   LEU P  60      31.678 -10.485   6.774  1.00  0.00      P1   C
ATOM    470  O   LEU P  60      32.707 -10.230   7.302  1.00  0.00      P1   O
ATOM    471  N   GLN P  61      30.620  -9.617   6.797  1.00  0.00      P1   N
ATOM    472  HN  GLN P  61      29.800  -9.874   6.292  1.00  0.00      P1    
ATOM    473  CA  GLN P  61      30.615  -8.286   7.405  1.00  0.00      P1   C
ATOM    474  HA  GLN P  61      31.425  -7.748   6.934  1.00  0.00      P1    
ATOM    475  CB  GLN P  61      29.358  -7.480   7.075  1.00  0.00      P1   C
ATOM    476  HB1 GLN P  61      29.652  -6.869   6.194  1.00  0.00      P1    
ATOM    477  HB2 GLN P  61      28.488  -8.160   6.953  1.00  0.00      P1    
ATOM    478  CG  GLN P  61      28.884  -6.323   8.070  1.00  0.00      P1   C
ATOM    479  HG1 GLN P  61      28.014  -5.891   7.532  1.00  0.00      P1    
ATOM    480  HG2 GLN P  61      28.683  -6.727   9.085  1.00  0.00      P1    
ATOM    481  CD  GLN P  61      29.967  -5.282   8.214  1.00  0.00      P1   C
ATOM    482  OE1 GLN P  61      30.917  -5.192   7.412  1.00  0.00      P1   O
ATOM    483  NE2 GLN P  61      29.854  -4.325   9.185  1.00  0.00      P1   N
ATOM    484 HE21 GLN P  61      30.503  -3.567   9.254  1.00  0.00      P1    
ATOM    485 HE22 GLN P  61      29.191  -4.503   9.913  1.00  0.00      P1    
ATOM    486  C   GLN P  61      30.967  -8.216   8.955  1.00  0.00      P1   C
ATOM    487  O   GLN P  61      31.791  -7.411   9.377  1.00  0.00      P1   O
ATOM    488  N   ASN P  62      30.431  -9.152   9.782  1.00  0.00      P1   N
ATOM    489  HN  ASN P  62      29.738  -9.849   9.616  1.00  0.00      P1    
ATOM    490  CA  ASN P  62      30.880  -9.435  11.151  1.00  0.00      P1   C
ATOM    491  HA  ASN P  62      30.844  -8.536  11.747  1.00  0.00      P1    
ATOM    492  CB  ASN P  62      29.921 -10.604  11.709  1.00  0.00      P1   C
ATOM    493  HB1 ASN P  62      29.943 -11.557  11.139  1.00  0.00      P1    
ATOM    494  HB2 ASN P  62      30.072 -10.895  12.770  1.00  0.00      P1    
ATOM    495  CG  ASN P  62      28.468 -10.027  11.758  1.00  0.00      P1   C
ATOM    496  OD1 ASN P  62      28.242  -8.838  11.515  1.00  0.00      P1   O
ATOM    497  ND2 ASN P  62      27.438 -10.906  11.984  1.00  0.00      P1   N
ATOM    498 HD21 ASN P  62      26.543 -10.461  11.975  1.00  0.00      P1    
ATOM    499 HD22 ASN P  62      27.683 -11.743  12.475  1.00  0.00      P1    
ATOM    500  C   ASN P  62      32.358  -9.955  11.266  1.00  0.00      P1   C
ATOM    501  O   ASN P  62      33.110  -9.470  12.170  1.00  0.00      P1   O
ATOM    502  N   GLN P  63      32.751 -10.857  10.396  1.00  0.00      P1   N
ATOM    503  HN  GLN P  63      32.172 -11.159   9.642  1.00  0.00      P1    
ATOM    504  CA  GLN P  63      34.131 -11.480  10.285  1.00  0.00      P1   C
ATOM    505  HA  GLN P  63      34.426 -11.795  11.275  1.00  0.00      P1    
ATOM    506  CB  GLN P  63      34.221 -12.655   9.185  1.00  0.00      P1   C
ATOM    507  HB1 GLN P  63      33.725 -12.306   8.254  1.00  0.00      P1    
ATOM    508  HB2 GLN P  63      35.264 -12.738   8.811  1.00  0.00      P1    
ATOM    509  CG  GLN P  63      33.862 -14.048   9.801  1.00  0.00      P1   C
ATOM    510  HG1 GLN P  63      32.754 -14.062   9.881  1.00  0.00      P1    
ATOM    511  HG2 GLN P  63      34.188 -14.868   9.126  1.00  0.00      P1    
ATOM    512  CD  GLN P  63      34.437 -14.226  11.188  1.00  0.00      P1   C
ATOM    513  OE1 GLN P  63      33.797 -14.001  12.250  1.00  0.00      P1   O
ATOM    514  NE2 GLN P  63      35.713 -14.536  11.150  1.00  0.00      P1   N
ATOM    515 HE21 GLN P  63      36.291 -14.468  11.963  1.00  0.00      P1    
ATOM    516 HE22 GLN P  63      36.190 -14.507  10.271  1.00  0.00      P1    
ATOM    517  C   GLN P  63      35.139 -10.385  10.003  1.00  0.00      P1   C
ATOM    518  O   GLN P  63      36.175 -10.323  10.713  1.00  0.00      P1   O
ATOM    519  N   ARG P  64      34.861  -9.542   8.994  1.00  0.00      P1   N
ATOM    520  HN  ARG P  64      34.142  -9.733   8.330  1.00  0.00      P1    
ATOM    521  CA  ARG P  64      35.822  -8.480   8.588  1.00  0.00      P1   C
ATOM    522  HA  ARG P  64      36.830  -8.809   8.383  1.00  0.00      P1    
ATOM    523  CB  ARG P  64      35.292  -7.947   7.221  1.00  0.00      P1   C
ATOM    524  HB1 ARG P  64      35.283  -8.873   6.607  1.00  0.00      P1    
ATOM    525  HB2 ARG P  64      34.275  -7.504   7.288  1.00  0.00      P1    
ATOM    526  CG  ARG P  64      36.141  -6.877   6.392  1.00  0.00      P1   C
ATOM    527  HG1 ARG P  64      37.185  -7.225   6.546  1.00  0.00      P1    
ATOM    528  HG2 ARG P  64      35.720  -6.932   5.366  1.00  0.00      P1    
ATOM    529  CD  ARG P  64      36.175  -5.395   6.917  1.00  0.00      P1   C
ATOM    530  HD1 ARG P  64      36.701  -5.428   7.895  1.00  0.00      P1    
ATOM    531  HD2 ARG P  64      36.751  -4.676   6.296  1.00  0.00      P1    
ATOM    532  NE  ARG P  64      34.832  -4.840   6.916  1.00  0.00      P1   N
ATOM    533  HE  ARG P  64      34.203  -5.439   6.421  1.00  0.00      P1    
ATOM    534  CZ  ARG P  64      34.381  -3.840   7.689  1.00  0.00      P1   C
ATOM    535  NH1 ARG P  64      35.215  -3.114   8.379  1.00  0.00      P1   N
ATOM    536 HH11 ARG P  64      34.806  -2.354   8.884  1.00  0.00      P1    
ATOM    537 HH12 ARG P  64      36.169  -3.009   8.100  1.00  0.00      P1    
ATOM    538  NH2 ARG P  64      33.090  -3.651   7.803  1.00  0.00      P1   N
ATOM    539 HH21 ARG P  64      32.718  -2.922   8.378  1.00  0.00      P1    
ATOM    540 HH22 ARG P  64      32.543  -4.380   7.391  1.00  0.00      P1    
ATOM    541  C   ARG P  64      35.953  -7.433   9.682  1.00  0.00      P1   C
ATOM    542  O   ARG P  64      37.025  -7.093  10.087  1.00  0.00      P1   O
ATOM    543  N   MET P  65      34.868  -6.945  10.213  1.00  0.00      P1   N
ATOM    544  HN  MET P  65      33.997  -7.381  10.000  1.00  0.00      P1    
ATOM    545  CA  MET P  65      34.903  -6.018  11.284  1.00  0.00      P1   C
ATOM    546  HA  MET P  65      35.636  -5.254  11.072  1.00  0.00      P1    
ATOM    547  CB  MET P  65      33.516  -5.388  11.425  1.00  0.00      P1   C
ATOM    548  HB1 MET P  65      33.351  -4.920  10.431  1.00  0.00      P1    
ATOM    549  HB2 MET P  65      32.705  -6.139  11.536  1.00  0.00      P1    
ATOM    550  CG  MET P  65      33.450  -4.345  12.534  1.00  0.00      P1   C
ATOM    551  HG1 MET P  65      32.378  -4.054  12.511  1.00  0.00      P1    
ATOM    552  HG2 MET P  65      33.678  -4.803  13.520  1.00  0.00      P1    
ATOM    553  SD  MET P  65      34.520  -2.899  12.127  1.00  0.00      P1   S
ATOM    554  CE  MET P  65      34.255  -1.985  13.695  1.00  0.00      P1   C
ATOM    555  HE1 MET P  65      34.803  -1.020  13.644  1.00  0.00      P1    
ATOM    556  HE2 MET P  65      33.187  -1.761  13.908  1.00  0.00      P1    
ATOM    557  HE3 MET P  65      34.741  -2.470  14.568  1.00  0.00      P1    
ATOM    558  C   MET P  65      35.470  -6.532  12.729  1.00  0.00      P1   C
ATOM    559  O   MET P  65      36.206  -5.885  13.493  1.00  0.00      P1   O
ATOM    560  N   GLY P  66      35.128  -7.783  13.049  1.00  0.00      P1   N
ATOM    561  HN  GLY P  66      34.394  -8.231  12.544  1.00  0.00      P1    
ATOM    562  CA  GLY P  66      35.493  -8.385  14.318  1.00  0.00      P1   C
ATOM    563  HA1 GLY P  66      35.042  -9.366  14.326  1.00  0.00      P1    
ATOM    564  HA2 GLY P  66      35.179  -7.827  15.187  1.00  0.00      P1    
ATOM    565  C   GLY P  66      36.963  -8.523  14.566  1.00  0.00      P1   C
ATOM    566  O   GLY P  66      37.381  -8.273  15.651  1.00  0.00      P1   O
ATOM    567  N   ALA P  67      37.733  -8.718  13.440  1.00  0.00      P1   N
ATOM    568  HN  ALA P  67      37.322  -8.921  12.555  1.00  0.00      P1    
ATOM    569  CA  ALA P  67      39.157  -8.536  13.461  1.00  0.00      P1   C
ATOM    570  HA  ALA P  67      39.576  -9.292  14.108  1.00  0.00      P1    
ATOM    571  CB  ALA P  67      39.653  -8.681  12.046  1.00  0.00      P1   C
ATOM    572  HB1 ALA P  67      40.671  -8.243  11.975  1.00  0.00      P1    
ATOM    573  HB2 ALA P  67      39.551  -9.710  11.639  1.00  0.00      P1    
ATOM    574  HB3 ALA P  67      39.056  -7.999  11.404  1.00  0.00      P1    
ATOM    575  C   ALA P  67      39.657  -7.186  13.944  1.00  0.00      P1   C
ATOM    576  O   ALA P  67      40.664  -7.076  14.575  1.00  0.00      P1   O
ATOM    577  N   LEU P  68      39.013  -6.099  13.549  1.00  0.00      P1   N
ATOM    578  HN  LEU P  68      38.101  -6.122  13.147  1.00  0.00      P1    
ATOM    579  CA  LEU P  68      39.416  -4.737  13.956  1.00  0.00      P1   C
ATOM    580  HA  LEU P  68      40.493  -4.659  13.914  1.00  0.00      P1    
ATOM    581  CB  LEU P  68      38.653  -3.600  13.156  1.00  0.00      P1   C
ATOM    582  HB1 LEU P  68      37.620  -3.431  13.530  1.00  0.00      P1    
ATOM    583  HB2 LEU P  68      39.147  -2.625  13.355  1.00  0.00      P1    
ATOM    584  CG  LEU P  68      38.785  -3.914  11.688  1.00  0.00      P1   C
ATOM    585  HG  LEU P  68      38.238  -4.831  11.380  1.00  0.00      P1    
ATOM    586  CD1 LEU P  68      38.264  -2.744  10.886  1.00  0.00      P1   C
ATOM    587 HD11 LEU P  68      38.870  -1.816  10.969  1.00  0.00      P1    
ATOM    588 HD12 LEU P  68      38.460  -3.145   9.869  1.00  0.00      P1    
ATOM    589 HD13 LEU P  68      37.194  -2.506  11.064  1.00  0.00      P1    
ATOM    590  CD2 LEU P  68      40.218  -4.033  11.314  1.00  0.00      P1   C
ATOM    591 HD21 LEU P  68      40.335  -4.170  10.218  1.00  0.00      P1    
ATOM    592 HD22 LEU P  68      40.819  -3.137  11.578  1.00  0.00      P1    
ATOM    593 HD23 LEU P  68      40.611  -4.942  11.816  1.00  0.00      P1    
ATOM    594  C   LEU P  68      39.125  -4.509  15.437  1.00  0.00      P1   C
ATOM    595  O   LEU P  68      39.963  -4.190  16.206  1.00  0.00      P1   O
ATOM    596  N   VAL P  69      37.921  -4.914  15.942  1.00  0.00      P1   N
ATOM    597  HN  VAL P  69      37.278  -5.248  15.256  1.00  0.00      P1    
ATOM    598  CA  VAL P  69      37.475  -4.848  17.325  1.00  0.00      P1   C
ATOM    599  HA  VAL P  69      37.580  -3.817  17.630  1.00  0.00      P1    
ATOM    600  CB  VAL P  69      36.042  -5.288  17.522  1.00  0.00      P1   C
ATOM    601  HB  VAL P  69      36.032  -6.366  17.256  1.00  0.00      P1    
ATOM    602  CG1 VAL P  69      35.520  -5.257  19.035  1.00  0.00      P1   C
ATOM    603 HG11 VAL P  69      34.495  -5.664  18.902  1.00  0.00      P1    
ATOM    604 HG12 VAL P  69      36.096  -5.828  19.795  1.00  0.00      P1    
ATOM    605 HG13 VAL P  69      35.445  -4.181  19.299  1.00  0.00      P1    
ATOM    606  CG2 VAL P  69      35.061  -4.589  16.615  1.00  0.00      P1   C
ATOM    607 HG21 VAL P  69      34.025  -4.986  16.675  1.00  0.00      P1    
ATOM    608 HG22 VAL P  69      35.146  -3.512  16.873  1.00  0.00      P1    
ATOM    609 HG23 VAL P  69      35.390  -4.727  15.563  1.00  0.00      P1    
ATOM    610  C   VAL P  69      38.333  -5.594  18.288  1.00  0.00      P1   C
ATOM    611  O   VAL P  69      38.628  -5.071  19.384  1.00  0.00      P1   O
ATOM    612  N   HSE P  70      38.808  -6.811  17.915  1.00  0.00      P1   N
ATOM    613  HN  HSE P  70      38.551  -7.063  16.986  1.00  0.00      P1    
ATOM    614  CA  HSE P  70      39.657  -7.696  18.740  1.00  0.00      P1   C
ATOM    615  HA  HSE P  70      39.525  -7.289  19.732  1.00  0.00      P1    
ATOM    616  CB  HSE P  70      39.283  -9.219  18.651  1.00  0.00      P1   C
ATOM    617  HB1 HSE P  70      39.365  -9.580  17.603  1.00  0.00      P1    
ATOM    618  HB2 HSE P  70      39.921  -9.911  19.242  1.00  0.00      P1    
ATOM    619  ND1 HSE P  70      37.446  -8.903  20.165  1.00  0.00      P1   N
ATOM    620  CG  HSE P  70      37.897  -9.481  19.034  1.00  0.00      P1   C
ATOM    621  CE1 HSE P  70      36.225  -9.299  20.352  1.00  0.00      P1   C
ATOM    622  HE1 HSE P  70      35.445  -9.146  21.097  1.00  0.00      P1    
ATOM    623  NE2 HSE P  70      35.862 -10.154  19.347  1.00  0.00      P1   N
ATOM    624  HE2 HSE P  70      34.998 -10.658  19.342  1.00  0.00      P1    
ATOM    625  CD2 HSE P  70      36.945 -10.357  18.557  1.00  0.00      P1   C
ATOM    626  HD2 HSE P  70      37.076 -11.006  17.701  1.00  0.00      P1    
ATOM    627  C   HSE P  70      41.162  -7.467  18.578  1.00  0.00      P1   C
ATOM    628  O   HSE P  70      42.024  -8.035  19.272  1.00  0.00      P1   O
ATOM    629  N   THR P  71      41.617  -6.717  17.595  1.00  0.00      P1   N
ATOM    630  HN  THR P  71      41.006  -6.215  16.987  1.00  0.00      P1    
ATOM    631  CA  THR P  71      42.981  -6.428  17.429  1.00  0.00      P1   C
ATOM    632  HA  THR P  71      43.525  -7.323  17.690  1.00  0.00      P1    
ATOM    633  CB  THR P  71      43.338  -5.976  16.023  1.00  0.00      P1   C
ATOM    634  HB  THR P  71      42.544  -5.263  15.714  1.00  0.00      P1    
ATOM    635  OG1 THR P  71      43.160  -7.126  15.216  1.00  0.00      P1   O
ATOM    636  HG1 THR P  71      42.246  -7.148  14.924  1.00  0.00      P1    
ATOM    637  CG2 THR P  71      44.785  -5.305  15.779  1.00  0.00      P1   C
ATOM    638 HG21 THR P  71      44.937  -4.424  16.439  1.00  0.00      P1    
ATOM    639 HG22 THR P  71      45.544  -6.087  15.994  1.00  0.00      P1    
ATOM    640 HG23 THR P  71      44.867  -4.996  14.715  1.00  0.00      P1    
ATOM    641  C   THR P  71      43.397  -5.363  18.383  1.00  0.00      P1   C
ATOM    642  O   THR P  71      42.792  -4.316  18.523  1.00  0.00      P1   O
ATOM    643  N   ALA P  72      44.507  -5.562  19.106  1.00  0.00      P1   N
ATOM    644  HN  ALA P  72      45.141  -6.239  18.738  1.00  0.00      P1    
ATOM    645  CA  ALA P  72      44.849  -4.988  20.390  1.00  0.00      P1   C
ATOM    646  HA  ALA P  72      43.905  -4.550  20.678  1.00  0.00      P1    
ATOM    647  CB  ALA P  72      45.073  -6.110  21.412  1.00  0.00      P1   C
ATOM    648  HB1 ALA P  72      44.990  -5.659  22.424  1.00  0.00      P1    
ATOM    649  HB2 ALA P  72      44.241  -6.820  21.216  1.00  0.00      P1    
ATOM    650  HB3 ALA P  72      46.007  -6.682  21.226  1.00  0.00      P1    
ATOM    651  C   ALA P  72      46.045  -4.029  20.233  1.00  0.00      P1   C
ATOM    652  O   ALA P  72      46.594  -3.498  21.213  1.00  0.00      P1   O
ATOM    653  N   ASP P  73      46.505  -3.846  19.008  1.00  0.00      P1   N
ATOM    654  HN  ASP P  73      46.174  -4.486  18.319  1.00  0.00      P1    
ATOM    655  CA  ASP P  73      47.542  -2.858  18.773  1.00  0.00      P1   C
ATOM    656  HA  ASP P  73      48.317  -3.054  19.499  1.00  0.00      P1    
ATOM    657  CB  ASP P  73      48.119  -2.888  17.328  1.00  0.00      P1   C
ATOM    658  HB1 ASP P  73      47.315  -2.726  16.578  1.00  0.00      P1    
ATOM    659  HB2 ASP P  73      48.800  -2.031  17.138  1.00  0.00      P1    
ATOM    660  CG  ASP P  73      48.781  -4.196  17.018  1.00  0.00      P1   C
ATOM    661  OD1 ASP P  73      49.245  -4.400  15.847  1.00  0.00      P1   O
ATOM    662  OD2 ASP P  73      48.867  -5.121  17.864  1.00  0.00      P1   O
ATOM    663  C   ASP P  73      47.169  -1.433  19.068  1.00  0.00      P1   C
ATOM    664  O   ASP P  73      46.000  -1.089  19.198  1.00  0.00      P1   O
ATOM    665  N   ASN P  74      48.190  -0.641  19.170  1.00  0.00      P1   N
ATOM    666  HN  ASN P  74      49.061  -0.997  18.842  1.00  0.00      P1    
ATOM    667  CA  ASN P  74      48.277   0.789  19.287  1.00  0.00      P1   C
ATOM    668  HA  ASN P  74      47.499   1.115  19.961  1.00  0.00      P1    
ATOM    669  CB  ASN P  74      49.602   1.257  19.827  1.00  0.00      P1   C
ATOM    670  HB1 ASN P  74      50.415   0.787  19.234  1.00  0.00      P1    
ATOM    671  HB2 ASN P  74      49.591   2.368  19.829  1.00  0.00      P1    
ATOM    672  CG  ASN P  74      49.741   0.835  21.279  1.00  0.00      P1   C
ATOM    673  OD1 ASN P  74      48.761   0.703  21.943  1.00  0.00      P1   O
ATOM    674  ND2 ASN P  74      51.044   0.764  21.699  1.00  0.00      P1   N
ATOM    675 HD21 ASN P  74      51.277   0.688  22.669  1.00  0.00      P1    
ATOM    676 HD22 ASN P  74      51.866   1.014  21.188  1.00  0.00      P1    
ATOM    677  C   ASN P  74      47.915   1.448  17.996  1.00  0.00      P1   C
ATOM    678  O   ASN P  74      47.954   0.813  16.945  1.00  0.00      P1   O
ATOM    679  N   TYR P  75      47.306   2.613  18.106  1.00  0.00      P1   N
ATOM    680  HN  TYR P  75      47.446   3.093  18.968  1.00  0.00      P1    
ATOM    681  CA  TYR P  75      46.378   3.196  17.208  1.00  0.00      P1   C
ATOM    682  HA  TYR P  75      45.624   2.428  17.286  1.00  0.00      P1    
ATOM    683  CB  TYR P  75      45.783   4.565  17.759  1.00  0.00      P1   C
ATOM    684  HB1 TYR P  75      45.660   4.610  18.863  1.00  0.00      P1    
ATOM    685  HB2 TYR P  75      46.430   5.392  17.397  1.00  0.00      P1    
ATOM    686  CG  TYR P  75      44.429   4.797  17.202  1.00  0.00      P1   C
ATOM    687  CD1 TYR P  75      44.089   5.993  16.551  1.00  0.00      P1   C
ATOM    688  HD1 TYR P  75      44.894   6.691  16.372  1.00  0.00      P1    
ATOM    689  CE1 TYR P  75      42.841   6.243  16.030  1.00  0.00      P1   C
ATOM    690  HE1 TYR P  75      42.700   7.128  15.428  1.00  0.00      P1    
ATOM    691  CZ  TYR P  75      41.852   5.286  16.171  1.00  0.00      P1   C
ATOM    692  OH  TYR P  75      40.558   5.648  15.691  1.00  0.00      P1   O
ATOM    693  HH  TYR P  75      39.981   4.979  16.067  1.00  0.00      P1    
ATOM    694  CD2 TYR P  75      43.390   3.849  17.396  1.00  0.00      P1   C
ATOM    695  HD2 TYR P  75      43.588   2.971  17.992  1.00  0.00      P1    
ATOM    696  CE2 TYR P  75      42.139   4.100  16.811  1.00  0.00      P1   C
ATOM    697  HE2 TYR P  75      41.405   3.308  16.815  1.00  0.00      P1    
ATOM    698  C   TYR P  75      46.872   3.344  15.727  1.00  0.00      P1   C
ATOM    699  O   TYR P  75      46.087   3.141  14.784  1.00  0.00      P1   O
ATOM    700  N   PRO P  76      48.059   3.803  15.383  1.00  0.00      P1   N
ATOM    701  CD  PRO P  76      49.084   4.282  16.296  1.00  0.00      P1   C
ATOM    702  HD1 PRO P  76      49.827   3.466  16.420  1.00  0.00      P1    
ATOM    703  HD2 PRO P  76      48.708   4.544  17.308  1.00  0.00      P1    
ATOM    704  CA  PRO P  76      48.447   4.132  13.990  1.00  0.00      P1   C
ATOM    705  HA  PRO P  76      47.644   4.635  13.472  1.00  0.00      P1    
ATOM    706  CB  PRO P  76      49.724   4.909  14.166  1.00  0.00      P1   C
ATOM    707  HB1 PRO P  76      49.707   5.685  13.371  1.00  0.00      P1    
ATOM    708  HB2 PRO P  76      50.592   4.254  13.938  1.00  0.00      P1    
ATOM    709  CG  PRO P  76      49.756   5.395  15.594  1.00  0.00      P1   C
ATOM    710  HG1 PRO P  76      49.106   6.288  15.707  1.00  0.00      P1    
ATOM    711  HG2 PRO P  76      50.737   5.713  16.008  1.00  0.00      P1    
ATOM    712  C   PRO P  76      48.638   2.860  13.222  1.00  0.00      P1   C
ATOM    713  O   PRO P  76      48.437   2.847  12.036  1.00  0.00      P1   O
ATOM    714  N   LEU P  77      49.048   1.766  13.928  1.00  0.00      P1   N
ATOM    715  HN  LEU P  77      49.325   1.856  14.882  1.00  0.00      P1    
ATOM    716  CA  LEU P  77      48.963   0.437  13.361  1.00  0.00      P1   C
ATOM    717  HA  LEU P  77      49.412   0.516  12.382  1.00  0.00      P1    
ATOM    718  CB  LEU P  77      49.696  -0.699  14.105  1.00  0.00      P1   C
ATOM    719  HB1 LEU P  77      49.276  -0.855  15.121  1.00  0.00      P1    
ATOM    720  HB2 LEU P  77      49.554  -1.647  13.542  1.00  0.00      P1    
ATOM    721  CG  LEU P  77      51.200  -0.515  14.274  1.00  0.00      P1   C
ATOM    722  HG  LEU P  77      51.342   0.375  14.924  1.00  0.00      P1    
ATOM    723  CD1 LEU P  77      51.640  -1.735  15.090  1.00  0.00      P1   C
ATOM    724 HD11 LEU P  77      51.603  -2.651  14.462  1.00  0.00      P1    
ATOM    725 HD12 LEU P  77      52.696  -1.686  15.433  1.00  0.00      P1    
ATOM    726 HD13 LEU P  77      51.037  -1.769  16.022  1.00  0.00      P1    
ATOM    727  CD2 LEU P  77      52.071  -0.375  12.989  1.00  0.00      P1   C
ATOM    728 HD21 LEU P  77      51.623   0.466  12.417  1.00  0.00      P1    
ATOM    729 HD22 LEU P  77      53.105  -0.008  13.163  1.00  0.00      P1    
ATOM    730 HD23 LEU P  77      52.137  -1.267  12.331  1.00  0.00      P1    
ATOM    731  C   LEU P  77      47.534  -0.005  13.199  1.00  0.00      P1   C
ATOM    732  O   LEU P  77      47.082  -0.544  12.167  1.00  0.00      P1   O
ATOM    733  N   LEU P  78      46.624   0.256  14.171  1.00  0.00      P1   N
ATOM    734  HN  LEU P  78      46.890   0.631  15.056  1.00  0.00      P1    
ATOM    735  CA  LEU P  78      45.234  -0.256  14.143  1.00  0.00      P1   C
ATOM    736  HA  LEU P  78      45.241  -1.316  13.936  1.00  0.00      P1    
ATOM    737  CB  LEU P  78      44.607  -0.121  15.555  1.00  0.00      P1   C
ATOM    738  HB1 LEU P  78      45.121  -0.730  16.329  1.00  0.00      P1    
ATOM    739  HB2 LEU P  78      44.786   0.930  15.866  1.00  0.00      P1    
ATOM    740  CG  LEU P  78      43.112  -0.610  15.585  1.00  0.00      P1   C
ATOM    741  HG  LEU P  78      42.559  -0.048  14.802  1.00  0.00      P1    
ATOM    742  CD1 LEU P  78      43.048  -2.143  15.418  1.00  0.00      P1   C
ATOM    743 HD11 LEU P  78      43.633  -2.645  14.618  1.00  0.00      P1    
ATOM    744 HD12 LEU P  78      43.401  -2.471  16.419  1.00  0.00      P1    
ATOM    745 HD13 LEU P  78      41.985  -2.460  15.350  1.00  0.00      P1    
ATOM    746  CD2 LEU P  78      42.323  -0.172  16.858  1.00  0.00      P1   C
ATOM    747 HD21 LEU P  78      41.228  -0.314  16.735  1.00  0.00      P1    
ATOM    748 HD22 LEU P  78      42.641  -0.886  17.647  1.00  0.00      P1    
ATOM    749 HD23 LEU P  78      42.513   0.877  17.169  1.00  0.00      P1    
ATOM    750  C   LEU P  78      44.438   0.412  13.098  1.00  0.00      P1   C
ATOM    751  O   LEU P  78      43.614  -0.153  12.424  1.00  0.00      P1   O
ATOM    752  N   LEU P  79      44.599   1.717  12.876  1.00  0.00      P1   N
ATOM    753  HN  LEU P  79      45.088   2.230  13.577  1.00  0.00      P1    
ATOM    754  CA  LEU P  79      44.100   2.463  11.729  1.00  0.00      P1   C
ATOM    755  HA  LEU P  79      43.033   2.344  11.848  1.00  0.00      P1    
ATOM    756  CB  LEU P  79      44.586   3.978  11.677  1.00  0.00      P1   C
ATOM    757  HB1 LEU P  79      45.682   3.963  11.863  1.00  0.00      P1    
ATOM    758  HB2 LEU P  79      44.442   4.412  10.664  1.00  0.00      P1    
ATOM    759  CG  LEU P  79      43.950   4.859  12.773  1.00  0.00      P1   C
ATOM    760  HG  LEU P  79      44.142   4.375  13.754  1.00  0.00      P1    
ATOM    761  CD1 LEU P  79      44.621   6.272  12.696  1.00  0.00      P1   C
ATOM    762 HD11 LEU P  79      44.577   6.832  11.737  1.00  0.00      P1    
ATOM    763 HD12 LEU P  79      44.220   6.964  13.467  1.00  0.00      P1    
ATOM    764 HD13 LEU P  79      45.697   6.101  12.910  1.00  0.00      P1    
ATOM    765  CD2 LEU P  79      42.449   4.973  12.640  1.00  0.00      P1   C
ATOM    766 HD21 LEU P  79      42.224   5.222  11.581  1.00  0.00      P1    
ATOM    767 HD22 LEU P  79      41.913   4.022  12.842  1.00  0.00      P1    
ATOM    768 HD23 LEU P  79      41.984   5.753  13.281  1.00  0.00      P1    
ATOM    769  C   LEU P  79      44.543   1.915  10.341  1.00  0.00      P1   C
ATOM    770  O   LEU P  79      43.803   1.933   9.370  1.00  0.00      P1   O
ATOM    771  N   THR P  80      45.863   1.499  10.219  1.00  0.00      P1   N
ATOM    772  HN  THR P  80      46.477   1.626  10.994  1.00  0.00      P1    
ATOM    773  CA  THR P  80      46.480   0.845   9.012  1.00  0.00      P1   C
ATOM    774  HA  THR P  80      46.271   1.555   8.226  1.00  0.00      P1    
ATOM    775  CB  THR P  80      48.023   0.619   9.120  1.00  0.00      P1   C
ATOM    776  HB  THR P  80      48.239  -0.083   9.953  1.00  0.00      P1    
ATOM    777  OG1 THR P  80      48.647   1.857   9.347  1.00  0.00      P1   O
ATOM    778  HG1 THR P  80      48.246   2.175  10.159  1.00  0.00      P1    
ATOM    779  CG2 THR P  80      48.655   0.083   7.818  1.00  0.00      P1   C
ATOM    780 HG21 THR P  80      48.341   0.835   7.063  1.00  0.00      P1    
ATOM    781 HG22 THR P  80      49.744   0.101   8.038  1.00  0.00      P1    
ATOM    782 HG23 THR P  80      48.418  -0.970   7.556  1.00  0.00      P1    
ATOM    783  C   THR P  80      45.788  -0.407   8.619  1.00  0.00      P1   C
ATOM    784  O   THR P  80      45.155  -0.549   7.471  1.00  0.00      P1   O
ATOM    785  N   VAL P  81      45.713  -1.307   9.675  1.00  0.00      P1   N
ATOM    786  HN  VAL P  81      46.134  -1.105  10.556  1.00  0.00      P1    
ATOM    787  CA  VAL P  81      44.857  -2.526   9.446  1.00  0.00      P1   C
ATOM    788  HA  VAL P  81      45.272  -3.093   8.626  1.00  0.00      P1    
ATOM    789  CB  VAL P  81      44.919  -3.408  10.692  1.00  0.00      P1   C
ATOM    790  HB  VAL P  81      44.833  -2.653  11.503  1.00  0.00      P1    
ATOM    791  CG1 VAL P  81      43.827  -4.458  10.826  1.00  0.00      P1   C
ATOM    792 HG11 VAL P  81      42.889  -3.965  11.158  1.00  0.00      P1    
ATOM    793 HG12 VAL P  81      43.570  -5.061   9.930  1.00  0.00      P1    
ATOM    794 HG13 VAL P  81      44.111  -5.212  11.591  1.00  0.00      P1    
ATOM    795  CG2 VAL P  81      46.310  -4.000  10.732  1.00  0.00      P1   C
ATOM    796 HG21 VAL P  81      46.561  -4.664  11.588  1.00  0.00      P1    
ATOM    797 HG22 VAL P  81      46.577  -4.573   9.818  1.00  0.00      P1    
ATOM    798 HG23 VAL P  81      47.072  -3.199  10.842  1.00  0.00      P1    
ATOM    799  C   VAL P  81      43.443  -2.218   9.067  1.00  0.00      P1   C
ATOM    800  O   VAL P  81      43.049  -2.777   8.046  1.00  0.00      P1   O
ATOM    801  N   ALA P  82      42.714  -1.260   9.741  1.00  0.00      P1   N
ATOM    802  HN  ALA P  82      43.132  -0.723  10.469  1.00  0.00      P1    
ATOM    803  CA  ALA P  82      41.358  -0.919   9.545  1.00  0.00      P1   C
ATOM    804  HA  ALA P  82      40.742  -1.797   9.669  1.00  0.00      P1    
ATOM    805  CB  ALA P  82      40.940   0.248  10.485  1.00  0.00      P1   C
ATOM    806  HB1 ALA P  82      41.779   0.974  10.427  1.00  0.00      P1    
ATOM    807  HB2 ALA P  82      39.979   0.735  10.216  1.00  0.00      P1    
ATOM    808  HB3 ALA P  82      40.963  -0.169  11.514  1.00  0.00      P1    
ATOM    809  C   ALA P  82      41.123  -0.460   8.077  1.00  0.00      P1   C
ATOM    810  O   ALA P  82      40.206  -0.968   7.515  1.00  0.00      P1   O
ATOM    811  N   PHE P  83      42.000   0.357   7.380  1.00  0.00      P1   N
ATOM    812  HN  PHE P  83      42.786   0.676   7.903  1.00  0.00      P1    
ATOM    813  CA  PHE P  83      41.987   0.619   5.958  1.00  0.00      P1   C
ATOM    814  HA  PHE P  83      40.961   0.924   5.818  1.00  0.00      P1    
ATOM    815  CB  PHE P  83      42.923   1.842   5.762  1.00  0.00      P1   C
ATOM    816  HB1 PHE P  83      42.509   2.704   6.327  1.00  0.00      P1    
ATOM    817  HB2 PHE P  83      43.987   1.653   6.021  1.00  0.00      P1    
ATOM    818  CG  PHE P  83      42.997   2.407   4.290  1.00  0.00      P1   C
ATOM    819  CD1 PHE P  83      43.907   1.825   3.400  1.00  0.00      P1   C
ATOM    820  HD1 PHE P  83      44.454   0.988   3.807  1.00  0.00      P1    
ATOM    821  CE1 PHE P  83      43.859   2.276   2.049  1.00  0.00      P1   C
ATOM    822  HE1 PHE P  83      44.427   1.719   1.318  1.00  0.00      P1    
ATOM    823  CZ  PHE P  83      43.215   3.456   1.720  1.00  0.00      P1   C
ATOM    824  HZ  PHE P  83      43.275   3.898   0.737  1.00  0.00      P1    
ATOM    825  CD2 PHE P  83      42.277   3.571   3.943  1.00  0.00      P1   C
ATOM    826  HD2 PHE P  83      41.678   4.087   4.678  1.00  0.00      P1    
ATOM    827  CE2 PHE P  83      42.470   4.089   2.683  1.00  0.00      P1   C
ATOM    828  HE2 PHE P  83      42.054   5.055   2.437  1.00  0.00      P1    
ATOM    829  C   PHE P  83      42.280  -0.567   5.069  1.00  0.00      P1   C
ATOM    830  O   PHE P  83      41.612  -0.768   4.089  1.00  0.00      P1   O
ATOM    831  N   LEU P  84      43.329  -1.377   5.323  1.00  0.00      P1   N
ATOM    832  HN  LEU P  84      43.853  -1.160   6.142  1.00  0.00      P1    
ATOM    833  CA  LEU P  84      43.772  -2.525   4.634  1.00  0.00      P1   C
ATOM    834  HA  LEU P  84      43.915  -2.142   3.635  1.00  0.00      P1    
ATOM    835  CB  LEU P  84      45.196  -3.003   5.060  1.00  0.00      P1   C
ATOM    836  HB1 LEU P  84      45.095  -3.140   6.158  1.00  0.00      P1    
ATOM    837  HB2 LEU P  84      45.496  -4.015   4.711  1.00  0.00      P1    
ATOM    838  CG  LEU P  84      46.429  -2.054   4.879  1.00  0.00      P1   C
ATOM    839  HG  LEU P  84      46.224  -1.043   5.294  1.00  0.00      P1    
ATOM    840  CD1 LEU P  84      47.685  -2.732   5.462  1.00  0.00      P1   C
ATOM    841 HD11 LEU P  84      47.528  -2.913   6.547  1.00  0.00      P1    
ATOM    842 HD12 LEU P  84      47.711  -3.780   5.094  1.00  0.00      P1    
ATOM    843 HD13 LEU P  84      48.611  -2.177   5.198  1.00  0.00      P1    
ATOM    844  CD2 LEU P  84      46.593  -1.831   3.367  1.00  0.00      P1   C
ATOM    845 HD21 LEU P  84      47.464  -1.161   3.204  1.00  0.00      P1    
ATOM    846 HD22 LEU P  84      46.808  -2.733   2.754  1.00  0.00      P1    
ATOM    847 HD23 LEU P  84      45.688  -1.296   3.009  1.00  0.00      P1    
ATOM    848  C   LEU P  84      42.787  -3.706   4.563  1.00  0.00      P1   C
ATOM    849  O   LEU P  84      42.723  -4.433   3.576  1.00  0.00      P1   O
ATOM    850  N   CYS P  85      41.992  -3.931   5.628  1.00  0.00      P1   N
ATOM    851  HN  CYS P  85      42.155  -3.383   6.445  1.00  0.00      P1    
ATOM    852  CA  CYS P  85      41.077  -5.042   5.655  1.00  0.00      P1   C
ATOM    853  HA  CYS P  85      41.722  -5.893   5.502  1.00  0.00      P1    
ATOM    854  CB  CYS P  85      40.491  -5.101   7.052  1.00  0.00      P1   C
ATOM    855  HB1 CYS P  85      41.397  -4.881   7.656  1.00  0.00      P1    
ATOM    856  HB2 CYS P  85      39.859  -4.204   7.224  1.00  0.00      P1    
ATOM    857  SG  CYS P  85      39.798  -6.617   7.741  1.00  0.00      P1   S
ATOM    858  HG1 CYS P  85      38.559  -6.228   7.478  1.00  0.00      P1    
ATOM    859  C   CYS P  85      39.911  -4.957   4.726  1.00  0.00      P1   C
ATOM    860  O   CYS P  85      39.491  -5.882   4.064  1.00  0.00      P1   O
ATOM    861  N   SER P  86      39.303  -3.723   4.669  1.00  0.00      P1   N
ATOM    862  HN  SER P  86      39.519  -3.025   5.347  1.00  0.00      P1    
ATOM    863  CA  SER P  86      38.343  -3.315   3.627  1.00  0.00      P1   C
ATOM    864  HA  SER P  86      37.510  -4.003   3.645  1.00  0.00      P1    
ATOM    865  CB  SER P  86      37.887  -1.910   3.928  1.00  0.00      P1   C
ATOM    866  HB1 SER P  86      38.815  -1.298   3.919  1.00  0.00      P1    
ATOM    867  HB2 SER P  86      37.177  -1.505   3.175  1.00  0.00      P1    
ATOM    868  OG  SER P  86      37.178  -1.957   5.143  1.00  0.00      P1   O
ATOM    869  HG1 SER P  86      36.410  -2.453   4.849  1.00  0.00      P1    
ATOM    870  C   SER P  86      38.883  -3.332   2.228  1.00  0.00      P1   C
ATOM    871  O   SER P  86      38.085  -3.610   1.341  1.00  0.00      P1   O
ATOM    872  N   ALA P  87      40.191  -2.926   2.083  1.00  0.00      P1   N
ATOM    873  HN  ALA P  87      40.679  -2.583   2.882  1.00  0.00      P1    
ATOM    874  CA  ALA P  87      40.743  -2.646   0.758  1.00  0.00      P1   C
ATOM    875  HA  ALA P  87      40.092  -1.923   0.290  1.00  0.00      P1    
ATOM    876  CB  ALA P  87      42.035  -1.882   0.973  1.00  0.00      P1   C
ATOM    877  HB1 ALA P  87      42.702  -2.409   1.688  1.00  0.00      P1    
ATOM    878  HB2 ALA P  87      42.705  -1.622   0.126  1.00  0.00      P1    
ATOM    879  HB3 ALA P  87      41.799  -0.900   1.436  1.00  0.00      P1    
ATOM    880  C   ALA P  87      40.938  -3.928  -0.023  1.00  0.00      P1   C
ATOM    881  O   ALA P  87      40.677  -3.934  -1.239  1.00  0.00      P1   O
ATOM    882  N   VAL P  88      41.398  -5.007   0.540  1.00  0.00      P1   N
ATOM    883  HN  VAL P  88      41.593  -4.787   1.493  1.00  0.00      P1    
ATOM    884  CA  VAL P  88      41.565  -6.287  -0.145  1.00  0.00      P1   C
ATOM    885  HA  VAL P  88      42.084  -6.003  -1.048  1.00  0.00      P1    
ATOM    886  CB  VAL P  88      42.424  -7.198   0.735  1.00  0.00      P1   C
ATOM    887  HB  VAL P  88      43.351  -6.607   0.898  1.00  0.00      P1    
ATOM    888  CG1 VAL P  88      41.832  -7.601   2.015  1.00  0.00      P1   C
ATOM    889 HG11 VAL P  88      42.382  -8.344   2.630  1.00  0.00      P1    
ATOM    890 HG12 VAL P  88      41.597  -6.730   2.663  1.00  0.00      P1    
ATOM    891 HG13 VAL P  88      40.940  -8.170   1.675  1.00  0.00      P1    
ATOM    892  CG2 VAL P  88      42.838  -8.486  -0.036  1.00  0.00      P1   C
ATOM    893 HG21 VAL P  88      42.132  -8.907  -0.784  1.00  0.00      P1    
ATOM    894 HG22 VAL P  88      43.765  -8.154  -0.550  1.00  0.00      P1    
ATOM    895 HG23 VAL P  88      43.161  -9.199   0.753  1.00  0.00      P1    
ATOM    896  C   VAL P  88      40.252  -6.933  -0.732  1.00  0.00      P1   C
ATOM    897  O   VAL P  88      40.249  -7.381  -1.864  1.00  0.00      P1   O
ATOM    898  N   LEU P  89      39.143  -7.004   0.078  1.00  0.00      P1   N
ATOM    899  HN  LEU P  89      39.213  -6.751   1.040  1.00  0.00      P1    
ATOM    900  CA  LEU P  89      37.895  -7.445  -0.443  1.00  0.00      P1   C
ATOM    901  HA  LEU P  89      37.918  -8.415  -0.919  1.00  0.00      P1    
ATOM    902  CB  LEU P  89      36.794  -7.623   0.631  1.00  0.00      P1   C
ATOM    903  HB1 LEU P  89      36.852  -6.662   1.187  1.00  0.00      P1    
ATOM    904  HB2 LEU P  89      35.815  -7.654   0.107  1.00  0.00      P1    
ATOM    905  CG  LEU P  89      36.962  -8.756   1.668  1.00  0.00      P1   C
ATOM    906  HG  LEU P  89      37.967  -8.756   2.142  1.00  0.00      P1    
ATOM    907  CD1 LEU P  89      35.982  -8.541   2.811  1.00  0.00      P1   C
ATOM    908 HD11 LEU P  89      36.346  -7.718   3.464  1.00  0.00      P1    
ATOM    909 HD12 LEU P  89      34.941  -8.382   2.459  1.00  0.00      P1    
ATOM    910 HD13 LEU P  89      35.874  -9.459   3.428  1.00  0.00      P1    
ATOM    911  CD2 LEU P  89      36.792 -10.127   1.045  1.00  0.00      P1   C
ATOM    912 HD21 LEU P  89      35.855 -10.303   0.475  1.00  0.00      P1    
ATOM    913 HD22 LEU P  89      37.564 -10.222   0.251  1.00  0.00      P1    
ATOM    914 HD23 LEU P  89      37.001 -10.864   1.849  1.00  0.00      P1    
ATOM    915  C   LEU P  89      37.240  -6.478  -1.431  1.00  0.00      P1   C
ATOM    916  O   LEU P  89      36.579  -6.881  -2.383  1.00  0.00      P1   O
ATOM    917  N   ALA P  90      37.502  -5.131  -1.317  1.00  0.00      P1   N
ATOM    918  HN  ALA P  90      38.039  -4.700  -0.596  1.00  0.00      P1    
ATOM    919  CA  ALA P  90      36.972  -4.234  -2.336  1.00  0.00      P1   C
ATOM    920  HA  ALA P  90      35.943  -4.485  -2.546  1.00  0.00      P1    
ATOM    921  CB  ALA P  90      37.060  -2.759  -1.996  1.00  0.00      P1   C
ATOM    922  HB1 ALA P  90      36.555  -2.154  -2.779  1.00  0.00      P1    
ATOM    923  HB2 ALA P  90      36.465  -2.610  -1.069  1.00  0.00      P1    
ATOM    924  HB3 ALA P  90      38.111  -2.401  -1.999  1.00  0.00      P1    
ATOM    925  C   ALA P  90      37.682  -4.492  -3.687  1.00  0.00      P1   C
ATOM    926  O   ALA P  90      37.149  -4.607  -4.776  1.00  0.00      P1   O
ATOM    927  N   MET P  91      39.023  -4.631  -3.592  1.00  0.00      P1   N
ATOM    928  HN  MET P  91      39.385  -4.684  -2.665  1.00  0.00      P1    
ATOM    929  CA  MET P  91      39.953  -5.027  -4.634  1.00  0.00      P1   C
ATOM    930  HA  MET P  91      39.896  -4.273  -5.405  1.00  0.00      P1    
ATOM    931  CB  MET P  91      41.346  -4.846  -4.028  1.00  0.00      P1   C
ATOM    932  HB1 MET P  91      41.609  -3.782  -3.841  1.00  0.00      P1    
ATOM    933  HB2 MET P  91      41.323  -5.317  -3.022  1.00  0.00      P1    
ATOM    934  CG  MET P  91      42.536  -5.312  -4.853  1.00  0.00      P1   C
ATOM    935  HG1 MET P  91      42.513  -6.416  -4.981  1.00  0.00      P1    
ATOM    936  HG2 MET P  91      42.367  -4.898  -5.870  1.00  0.00      P1    
ATOM    937  SD  MET P  91      44.234  -4.955  -4.269  1.00  0.00      P1   S
ATOM    938  CE  MET P  91      45.242  -5.406  -5.711  1.00  0.00      P1   C
ATOM    939  HE1 MET P  91      45.293  -6.496  -5.920  1.00  0.00      P1    
ATOM    940  HE2 MET P  91      44.990  -4.929  -6.682  1.00  0.00      P1    
ATOM    941  HE3 MET P  91      46.273  -5.023  -5.555  1.00  0.00      P1    
ATOM    942  C   MET P  91      39.774  -6.375  -5.323  1.00  0.00      P1   C
ATOM    943  O   MET P  91      39.748  -6.414  -6.533  1.00  0.00      P1   O
ATOM    944  N   PHE P  92      39.466  -7.478  -4.552  1.00  0.00      P1   N
ATOM    945  HN  PHE P  92      39.683  -7.523  -3.580  1.00  0.00      P1    
ATOM    946  CA  PHE P  92      38.889  -8.701  -5.128  1.00  0.00      P1   C
ATOM    947  HA  PHE P  92      39.515  -9.105  -5.910  1.00  0.00      P1    
ATOM    948  CB  PHE P  92      38.759  -9.686  -3.896  1.00  0.00      P1   C
ATOM    949  HB1 PHE P  92      39.811  -9.942  -3.649  1.00  0.00      P1    
ATOM    950  HB2 PHE P  92      38.417  -8.982  -3.108  1.00  0.00      P1    
ATOM    951  CG  PHE P  92      37.969 -11.000  -4.043  1.00  0.00      P1   C
ATOM    952  CD1 PHE P  92      36.818 -11.013  -3.261  1.00  0.00      P1   C
ATOM    953  HD1 PHE P  92      36.571 -10.189  -2.608  1.00  0.00      P1    
ATOM    954  CE1 PHE P  92      36.052 -12.219  -3.140  1.00  0.00      P1   C
ATOM    955  HE1 PHE P  92      35.234 -12.186  -2.435  1.00  0.00      P1    
ATOM    956  CZ  PHE P  92      36.580 -13.391  -3.766  1.00  0.00      P1   C
ATOM    957  HZ  PHE P  92      36.093 -14.343  -3.612  1.00  0.00      P1    
ATOM    958  CD2 PHE P  92      38.346 -12.101  -4.850  1.00  0.00      P1   C
ATOM    959  HD2 PHE P  92      39.313 -12.033  -5.327  1.00  0.00      P1    
ATOM    960  CE2 PHE P  92      37.561 -13.224  -4.699  1.00  0.00      P1   C
ATOM    961  HE2 PHE P  92      37.883 -14.117  -5.215  1.00  0.00      P1    
ATOM    962  C   PHE P  92      37.548  -8.469  -5.771  1.00  0.00      P1   C
ATOM    963  O   PHE P  92      37.211  -8.894  -6.896  1.00  0.00      P1   O
ATOM    964  N   GLY P  93      36.742  -7.532  -5.094  1.00  0.00      P1   N
ATOM    965  HN  GLY P  93      36.923  -7.283  -4.146  1.00  0.00      P1    
ATOM    966  CA  GLY P  93      35.428  -7.158  -5.561  1.00  0.00      P1   C
ATOM    967  HA1 GLY P  93      34.887  -6.596  -4.814  1.00  0.00      P1    
ATOM    968  HA2 GLY P  93      34.866  -8.068  -5.708  1.00  0.00      P1    
ATOM    969  C   GLY P  93      35.292  -6.417  -6.914  1.00  0.00      P1   C
ATOM    970  O   GLY P  93      34.496  -6.845  -7.768  1.00  0.00      P1   O
ATOM    971  N   TYR P  94      36.114  -5.380  -7.063  1.00  0.00      P1   N
ATOM    972  HN  TYR P  94      36.536  -5.098  -6.205  1.00  0.00      P1    
ATOM    973  CA  TYR P  94      36.371  -4.739  -8.332  1.00  0.00      P1   C
ATOM    974  HA  TYR P  94      35.413  -4.455  -8.741  1.00  0.00      P1    
ATOM    975  CB  TYR P  94      37.016  -3.314  -8.154  1.00  0.00      P1   C
ATOM    976  HB1 TYR P  94      37.859  -3.454  -7.444  1.00  0.00      P1    
ATOM    977  HB2 TYR P  94      37.594  -2.855  -8.985  1.00  0.00      P1    
ATOM    978  CG  TYR P  94      36.107  -2.265  -7.637  1.00  0.00      P1   C
ATOM    979  CD1 TYR P  94      35.283  -1.461  -8.503  1.00  0.00      P1   C
ATOM    980  HD1 TYR P  94      35.191  -1.851  -9.506  1.00  0.00      P1    
ATOM    981  CE1 TYR P  94      34.650  -0.261  -8.013  1.00  0.00      P1   C
ATOM    982  HE1 TYR P  94      34.083   0.300  -8.742  1.00  0.00      P1    
ATOM    983  CZ  TYR P  94      34.905   0.143  -6.683  1.00  0.00      P1   C
ATOM    984  OH  TYR P  94      34.337   1.355  -6.136  1.00  0.00      P1   O
ATOM    985  HH  TYR P  94      34.369   2.043  -6.804  1.00  0.00      P1    
ATOM    986  CD2 TYR P  94      36.023  -1.903  -6.272  1.00  0.00      P1   C
ATOM    987  HD2 TYR P  94      36.577  -2.518  -5.578  1.00  0.00      P1    
ATOM    988  CE2 TYR P  94      35.429  -0.748  -5.728  1.00  0.00      P1   C
ATOM    989  HE2 TYR P  94      35.447  -0.544  -4.668  1.00  0.00      P1    
ATOM    990  C   TYR P  94      37.040  -5.556  -9.498  1.00  0.00      P1   C
ATOM    991  O   TYR P  94      36.617  -5.471 -10.625  1.00  0.00      P1   O
ATOM    992  N   PHE P  95      38.087  -6.422  -9.202  1.00  0.00      P1   N
ATOM    993  HN  PHE P  95      38.181  -6.544  -8.217  1.00  0.00      P1    
ATOM    994  CA  PHE P  95      38.821  -7.325 -10.130  1.00  0.00      P1   C
ATOM    995  HA  PHE P  95      39.329  -6.819 -10.937  1.00  0.00      P1    
ATOM    996  CB  PHE P  95      39.890  -8.154  -9.315  1.00  0.00      P1   C
ATOM    997  HB1 PHE P  95      40.688  -7.479  -8.939  1.00  0.00      P1    
ATOM    998  HB2 PHE P  95      39.444  -8.535  -8.371  1.00  0.00      P1    
ATOM    999  CG  PHE P  95      40.548  -9.283 -10.099  1.00  0.00      P1   C
ATOM   1000  CD1 PHE P  95      40.961  -9.113 -11.416  1.00  0.00      P1   C
ATOM   1001  HD1 PHE P  95      40.781  -8.159 -11.887  1.00  0.00      P1    
ATOM   1002  CE1 PHE P  95      41.813 -10.078 -12.035  1.00  0.00      P1   C
ATOM   1003  HE1 PHE P  95      42.407  -9.805 -12.895  1.00  0.00      P1    
ATOM   1004  CZ  PHE P  95      41.969 -11.291 -11.386  1.00  0.00      P1   C
ATOM   1005  HZ  PHE P  95      42.539 -12.110 -11.799  1.00  0.00      P1    
ATOM   1006  CD2 PHE P  95      40.849 -10.545  -9.450  1.00  0.00      P1   C
ATOM   1007  HD2 PHE P  95      40.521 -10.774  -8.447  1.00  0.00      P1    
ATOM   1008  CE2 PHE P  95      41.495 -11.537 -10.110  1.00  0.00      P1   C
ATOM   1009  HE2 PHE P  95      41.690 -12.437  -9.546  1.00  0.00      P1    
ATOM   1010  C   PHE P  95      37.848  -8.212 -10.911  1.00  0.00      P1   C
ATOM   1011  O   PHE P  95      37.647  -8.224 -12.099  1.00  0.00      P1   O
ATOM   1012  N   LEU P  96      37.005  -8.930 -10.121  1.00  0.00      P1   N
ATOM   1013  HN  LEU P  96      37.281  -8.796  -9.172  1.00  0.00      P1    
ATOM   1014  CA  LEU P  96      36.142 -10.054 -10.490  1.00  0.00      P1   C
ATOM   1015  HA  LEU P  96      36.752 -10.759 -11.035  1.00  0.00      P1    
ATOM   1016  CB  LEU P  96      35.336 -10.558  -9.263  1.00  0.00      P1   C
ATOM   1017  HB1 LEU P  96      34.925  -9.728  -8.650  1.00  0.00      P1    
ATOM   1018  HB2 LEU P  96      34.414 -11.103  -9.557  1.00  0.00      P1    
ATOM   1019  CG  LEU P  96      36.086 -11.492  -8.295  1.00  0.00      P1   C
ATOM   1020  HG  LEU P  96      36.951 -11.020  -7.782  1.00  0.00      P1    
ATOM   1021  CD1 LEU P  96      35.042 -12.010  -7.296  1.00  0.00      P1   C
ATOM   1022 HD11 LEU P  96      34.341 -11.272  -6.851  1.00  0.00      P1    
ATOM   1023 HD12 LEU P  96      34.361 -12.715  -7.820  1.00  0.00      P1    
ATOM   1024 HD13 LEU P  96      35.598 -12.534  -6.489  1.00  0.00      P1    
ATOM   1025  CD2 LEU P  96      36.709 -12.686  -9.096  1.00  0.00      P1   C
ATOM   1026 HD21 LEU P  96      37.571 -12.413  -9.743  1.00  0.00      P1    
ATOM   1027 HD22 LEU P  96      37.064 -13.509  -8.441  1.00  0.00      P1    
ATOM   1028 HD23 LEU P  96      35.867 -13.193  -9.614  1.00  0.00      P1    
ATOM   1029  C   LEU P  96      35.135  -9.638 -11.433  1.00  0.00      P1   C
ATOM   1030  O   LEU P  96      34.830 -10.189 -12.461  1.00  0.00      P1   O
ATOM   1031  N   VAL P  97      34.442  -8.481 -11.149  1.00  0.00      P1   N
ATOM   1032  HN  VAL P  97      34.646  -7.997 -10.301  1.00  0.00      P1    
ATOM   1033  CA  VAL P  97      33.429  -7.889 -12.123  1.00  0.00      P1   C
ATOM   1034  HA  VAL P  97      32.775  -8.690 -12.435  1.00  0.00      P1    
ATOM   1035  CB  VAL P  97      32.558  -6.835 -11.508  1.00  0.00      P1   C
ATOM   1036  HB  VAL P  97      31.835  -6.492 -12.278  1.00  0.00      P1    
ATOM   1037  CG1 VAL P  97      31.693  -7.384 -10.365  1.00  0.00      P1   C
ATOM   1038 HG11 VAL P  97      32.262  -7.401  -9.411  1.00  0.00      P1    
ATOM   1039 HG12 VAL P  97      30.795  -6.736 -10.285  1.00  0.00      P1    
ATOM   1040 HG13 VAL P  97      31.486  -8.460 -10.546  1.00  0.00      P1    
ATOM   1041  CG2 VAL P  97      33.230  -5.488 -11.107  1.00  0.00      P1   C
ATOM   1042 HG21 VAL P  97      33.699  -5.123 -12.046  1.00  0.00      P1    
ATOM   1043 HG22 VAL P  97      32.454  -4.736 -10.846  1.00  0.00      P1    
ATOM   1044 HG23 VAL P  97      34.018  -5.700 -10.354  1.00  0.00      P1    
ATOM   1045  C   VAL P  97      34.045  -7.416 -13.387  1.00  0.00      P1   C
ATOM   1046  O   VAL P  97      33.569  -7.905 -14.435  1.00  0.00      P1   O
ATOM   1047  N   ARG P  98      35.187  -6.699 -13.350  1.00  0.00      P1   N
ATOM   1048  HN  ARG P  98      35.719  -6.565 -12.517  1.00  0.00      P1    
ATOM   1049  CA  ARG P  98      35.749  -6.258 -14.593  1.00  0.00      P1   C
ATOM   1050  HA  ARG P  98      34.996  -5.829 -15.237  1.00  0.00      P1    
ATOM   1051  CB  ARG P  98      36.847  -5.158 -14.452  1.00  0.00      P1   C
ATOM   1052  HB1 ARG P  98      37.486  -5.563 -13.639  1.00  0.00      P1    
ATOM   1053  HB2 ARG P  98      37.354  -5.040 -15.434  1.00  0.00      P1    
ATOM   1054  CG  ARG P  98      36.357  -3.723 -13.947  1.00  0.00      P1   C
ATOM   1055  HG1 ARG P  98      35.944  -3.839 -12.923  1.00  0.00      P1    
ATOM   1056  HG2 ARG P  98      37.307  -3.153 -13.869  1.00  0.00      P1    
ATOM   1057  CD  ARG P  98      35.302  -3.097 -14.917  1.00  0.00      P1   C
ATOM   1058  HD1 ARG P  98      34.403  -3.707 -15.150  1.00  0.00      P1    
ATOM   1059  HD2 ARG P  98      34.924  -2.115 -14.561  1.00  0.00      P1    
ATOM   1060  NE  ARG P  98      35.994  -2.950 -16.220  1.00  0.00      P1   N
ATOM   1061  HE  ARG P  98      36.993  -2.918 -16.180  1.00  0.00      P1    
ATOM   1062  CZ  ARG P  98      35.442  -2.565 -17.358  1.00  0.00      P1   C
ATOM   1063  NH1 ARG P  98      34.190  -2.400 -17.512  1.00  0.00      P1   N
ATOM   1064 HH11 ARG P  98      33.935  -2.212 -18.461  1.00  0.00      P1    
ATOM   1065 HH12 ARG P  98      33.568  -2.237 -16.746  1.00  0.00      P1    
ATOM   1066  NH2 ARG P  98      36.220  -2.326 -18.392  1.00  0.00      P1   N
ATOM   1067 HH21 ARG P  98      35.775  -2.172 -19.274  1.00  0.00      P1    
ATOM   1068 HH22 ARG P  98      37.200  -2.512 -18.316  1.00  0.00      P1    
ATOM   1069  C   ARG P  98      36.301  -7.426 -15.367  1.00  0.00      P1   C
ATOM   1070  O   ARG P  98      36.142  -7.567 -16.602  1.00  0.00      P1   O
ATOM   1071  N   LYS P  99      36.896  -8.400 -14.712  1.00  0.00      P1   N
ATOM   1072  HN  LYS P  99      36.939  -8.489 -13.720  1.00  0.00      P1    
ATOM   1073  CA  LYS P  99      37.508  -9.543 -15.371  1.00  0.00      P1   C
ATOM   1074  HA  LYS P  99      38.205  -9.105 -16.069  1.00  0.00      P1    
ATOM   1075  CB  LYS P  99      38.324 -10.415 -14.348  1.00  0.00      P1   C
ATOM   1076  HB1 LYS P  99      39.072  -9.725 -13.901  1.00  0.00      P1    
ATOM   1077  HB2 LYS P  99      37.659 -10.790 -13.541  1.00  0.00      P1    
ATOM   1078  CG  LYS P  99      39.088 -11.709 -14.829  1.00  0.00      P1   C
ATOM   1079  HG1 LYS P  99      39.476 -12.266 -13.950  1.00  0.00      P1    
ATOM   1080  HG2 LYS P  99      38.309 -12.279 -15.379  1.00  0.00      P1    
ATOM   1081  CD  LYS P  99      40.259 -11.342 -15.701  1.00  0.00      P1   C
ATOM   1082  HD1 LYS P  99      40.031 -10.525 -16.419  1.00  0.00      P1    
ATOM   1083  HD2 LYS P  99      40.947 -10.762 -15.050  1.00  0.00      P1    
ATOM   1084  CE  LYS P  99      40.696 -12.704 -16.327  1.00  0.00      P1   C
ATOM   1085  HE1 LYS P  99      41.100 -13.373 -15.538  1.00  0.00      P1    
ATOM   1086  HE2 LYS P  99      39.857 -13.219 -16.842  1.00  0.00      P1    
ATOM   1087  NZ  LYS P  99      41.737 -12.455 -17.358  1.00  0.00      P1   N
ATOM   1088  HZ1 LYS P  99      42.540 -11.889 -17.015  1.00  0.00      P1    
ATOM   1089  HZ2 LYS P  99      41.982 -13.403 -17.707  1.00  0.00      P1    
ATOM   1090  HZ3 LYS P  99      41.290 -11.826 -18.055  1.00  0.00      P1    
ATOM   1091  C   LYS P  99      36.508 -10.420 -16.026  1.00  0.00      P1   C
ATOM   1092  O   LYS P  99      36.670 -10.707 -17.219  1.00  0.00      P1   O
ATOM   1093  N   TYR P 100      35.458 -10.872 -15.293  1.00  0.00      P1   N
ATOM   1094  HN  TYR P 100      35.192 -10.539 -14.392  1.00  0.00      P1    
ATOM   1095  CA  TYR P 100      34.739 -12.056 -15.633  1.00  0.00      P1   C
ATOM   1096  HA  TYR P 100      35.122 -12.685 -16.423  1.00  0.00      P1    
ATOM   1097  CB  TYR P 100      34.594 -12.957 -14.389  1.00  0.00      P1   C
ATOM   1098  HB1 TYR P 100      34.167 -12.472 -13.485  1.00  0.00      P1    
ATOM   1099  HB2 TYR P 100      33.916 -13.813 -14.590  1.00  0.00      P1    
ATOM   1100  CG  TYR P 100      35.861 -13.603 -13.891  1.00  0.00      P1   C
ATOM   1101  CD1 TYR P 100      36.428 -14.653 -14.634  1.00  0.00      P1   C
ATOM   1102  HD1 TYR P 100      35.882 -14.848 -15.546  1.00  0.00      P1    
ATOM   1103  CE1 TYR P 100      37.534 -15.349 -14.221  1.00  0.00      P1   C
ATOM   1104  HE1 TYR P 100      38.020 -16.082 -14.848  1.00  0.00      P1    
ATOM   1105  CZ  TYR P 100      38.227 -14.919 -13.081  1.00  0.00      P1   C
ATOM   1106  OH  TYR P 100      39.497 -15.462 -12.615  1.00  0.00      P1   O
ATOM   1107  HH  TYR P 100      39.786 -16.071 -13.299  1.00  0.00      P1    
ATOM   1108  CD2 TYR P 100      36.442 -13.408 -12.588  1.00  0.00      P1   C
ATOM   1109  HD2 TYR P 100      35.935 -12.740 -11.908  1.00  0.00      P1    
ATOM   1110  CE2 TYR P 100      37.641 -13.973 -12.242  1.00  0.00      P1   C
ATOM   1111  HE2 TYR P 100      38.000 -13.843 -11.232  1.00  0.00      P1    
ATOM   1112  C   TYR P 100      33.367 -11.773 -16.199  1.00  0.00      P1   C
ATOM   1113  O   TYR P 100      32.646 -12.691 -16.607  1.00  0.00      P1   O
ATOM   1114  N   ALA P 101      32.911 -10.465 -16.271  1.00  0.00      P1   N
ATOM   1115  HN  ALA P 101      33.548  -9.711 -16.135  1.00  0.00      P1    
ATOM   1116  CA  ALA P 101      31.558  -9.971 -16.652  1.00  0.00      P1   C
ATOM   1117  HA  ALA P 101      31.417 -10.179 -17.702  1.00  0.00      P1    
ATOM   1118  CB  ALA P 101      30.358 -10.613 -15.764  1.00  0.00      P1   C
ATOM   1119  HB1 ALA P 101      30.638 -10.522 -14.693  1.00  0.00      P1    
ATOM   1120  HB2 ALA P 101      29.372 -10.128 -15.929  1.00  0.00      P1    
ATOM   1121  HB3 ALA P 101      30.286 -11.679 -16.068  1.00  0.00      P1    
ATOM   1122  C   ALA P 101      31.378  -8.510 -16.479  1.00  0.00      P1   C
ATOM   1123  O   ALA P 101      30.792  -8.119 -15.453  1.00  0.00      P1   O
ATOM   1124  N   PRO P 102      31.758  -7.603 -17.411  1.00  0.00      P1   N
ATOM   1125  CD  PRO P 102      32.878  -7.900 -18.361  1.00  0.00      P1   C
ATOM   1126  HD1 PRO P 102      32.317  -8.267 -19.246  1.00  0.00      P1    
ATOM   1127  HD2 PRO P 102      33.520  -8.777 -18.132  1.00  0.00      P1    
ATOM   1128  CA  PRO P 102      31.754  -6.187 -17.136  1.00  0.00      P1   C
ATOM   1129  HA  PRO P 102      32.415  -6.020 -16.298  1.00  0.00      P1    
ATOM   1130  CB  PRO P 102      32.348  -5.614 -18.417  1.00  0.00      P1   C
ATOM   1131  HB1 PRO P 102      32.691  -4.577 -18.215  1.00  0.00      P1    
ATOM   1132  HB2 PRO P 102      31.539  -5.645 -19.178  1.00  0.00      P1    
ATOM   1133  CG  PRO P 102      33.552  -6.588 -18.597  1.00  0.00      P1   C
ATOM   1134  HG1 PRO P 102      34.299  -6.351 -17.810  1.00  0.00      P1    
ATOM   1135  HG2 PRO P 102      33.941  -6.588 -19.638  1.00  0.00      P1    
ATOM   1136  C   PRO P 102      30.393  -5.577 -16.802  1.00  0.00      P1   C
ATOM   1137  O   PRO P 102      30.311  -4.813 -15.863  1.00  0.00      P1   O
ATOM   1138  N   GLU P 103      29.260  -6.149 -17.347  1.00  0.00      P1   N
ATOM   1139  HN  GLU P 103      29.382  -6.864 -18.031  1.00  0.00      P1    
ATOM   1140  CA  GLU P 103      27.891  -5.698 -17.099  1.00  0.00      P1   C
ATOM   1141  HA  GLU P 103      27.890  -4.621 -17.179  1.00  0.00      P1    
ATOM   1142  CB  GLU P 103      26.945  -6.107 -18.278  1.00  0.00      P1   C
ATOM   1143  HB1 GLU P 103      26.820  -7.211 -18.280  1.00  0.00      P1    
ATOM   1144  HB2 GLU P 103      25.931  -5.721 -18.043  1.00  0.00      P1    
ATOM   1145  CG  GLU P 103      27.343  -5.658 -19.661  1.00  0.00      P1   C
ATOM   1146  HG1 GLU P 103      27.080  -4.591 -19.825  1.00  0.00      P1    
ATOM   1147  HG2 GLU P 103      28.447  -5.640 -19.786  1.00  0.00      P1    
ATOM   1148  CD  GLU P 103      26.674  -6.490 -20.735  1.00  0.00      P1   C
ATOM   1149  OE1 GLU P 103      25.481  -6.252 -20.957  1.00  0.00      P1   O
ATOM   1150  OE2 GLU P 103      27.308  -7.358 -21.305  1.00  0.00      P1   O
ATOM   1151  C   GLU P 103      27.344  -6.192 -15.711  1.00  0.00      P1   C
ATOM   1152  O   GLU P 103      26.185  -5.966 -15.367  1.00  0.00      P1   O
ATOM   1153  N   ALA P 104      28.169  -6.837 -14.988  1.00  0.00      P1   N
ATOM   1154  HN  ALA P 104      28.954  -7.298 -15.394  1.00  0.00      P1    
ATOM   1155  CA  ALA P 104      28.052  -7.145 -13.504  1.00  0.00      P1   C
ATOM   1156  HA  ALA P 104      26.983  -7.134 -13.347  1.00  0.00      P1    
ATOM   1157  CB  ALA P 104      28.529  -8.638 -13.155  1.00  0.00      P1   C
ATOM   1158  HB1 ALA P 104      28.244  -8.970 -12.134  1.00  0.00      P1    
ATOM   1159  HB2 ALA P 104      27.983  -9.220 -13.928  1.00  0.00      P1    
ATOM   1160  HB3 ALA P 104      29.619  -8.782 -13.318  1.00  0.00      P1    
ATOM   1161  C   ALA P 104      28.717  -6.101 -12.649  1.00  0.00      P1   C
ATOM   1162  O   ALA P 104      28.415  -6.058 -11.467  1.00  0.00      P1   O
ATOM   1163  N   GLY P 105      29.501  -5.177 -13.259  1.00  0.00      P1   N
ATOM   1164  HN  GLY P 105      29.660  -5.332 -14.231  1.00  0.00      P1    
ATOM   1165  CA  GLY P 105      30.072  -4.062 -12.669  1.00  0.00      P1   C
ATOM   1166  HA1 GLY P 105      30.860  -3.622 -13.261  1.00  0.00      P1    
ATOM   1167  HA2 GLY P 105      30.327  -4.360 -11.662  1.00  0.00      P1    
ATOM   1168  C   GLY P 105      29.021  -3.022 -12.497  1.00  0.00      P1   C
ATOM   1169  O   GLY P 105      28.063  -3.078 -13.221  1.00  0.00      P1   O
ATOM   1170  N   GLY P 106      29.129  -2.181 -11.467  1.00  0.00      P1   N
ATOM   1171  HN  GLY P 106      29.953  -2.204 -10.906  1.00  0.00      P1    
ATOM   1172  CA  GLY P 106      28.176  -1.204 -10.947  1.00  0.00      P1   C
ATOM   1173  HA1 GLY P 106      27.889  -0.678 -11.845  1.00  0.00      P1    
ATOM   1174  HA2 GLY P 106      28.630  -0.581 -10.190  1.00  0.00      P1    
ATOM   1175  C   GLY P 106      26.787  -1.820 -10.496  1.00  0.00      P1   C
ATOM   1176  O   GLY P 106      26.628  -3.015 -10.194  1.00  0.00      P1   O
ATOM   1177  N   SER P 107      25.645  -1.094 -10.483  1.00  0.00      P1   N
ATOM   1178  HN  SER P 107      25.786  -0.116 -10.612  1.00  0.00      P1    
ATOM   1179  CA  SER P 107      24.314  -1.470  -9.905  1.00  0.00      P1   C
ATOM   1180  HA  SER P 107      24.370  -1.557  -8.830  1.00  0.00      P1    
ATOM   1181  CB  SER P 107      23.297  -0.280 -10.183  1.00  0.00      P1   C
ATOM   1182  HB1 SER P 107      23.689   0.631  -9.682  1.00  0.00      P1    
ATOM   1183  HB2 SER P 107      23.369  -0.065 -11.271  1.00  0.00      P1    
ATOM   1184  OG  SER P 107      21.919  -0.556  -9.871  1.00  0.00      P1   O
ATOM   1185  HG1 SER P 107      21.849  -0.438  -8.921  1.00  0.00      P1    
ATOM   1186  C   SER P 107      23.786  -2.810 -10.282  1.00  0.00      P1   C
ATOM   1187  O   SER P 107      23.611  -3.706  -9.469  1.00  0.00      P1   O
ATOM   1188  N   GLY P 108      23.424  -3.001 -11.558  1.00  0.00      P1   N
ATOM   1189  HN  GLY P 108      23.747  -2.369 -12.258  1.00  0.00      P1    
ATOM   1190  CA  GLY P 108      22.499  -4.037 -12.082  1.00  0.00      P1   C
ATOM   1191  HA1 GLY P 108      22.482  -4.853 -11.375  1.00  0.00      P1    
ATOM   1192  HA2 GLY P 108      22.879  -4.315 -13.054  1.00  0.00      P1    
ATOM   1193  C   GLY P 108      21.071  -3.604 -12.311  1.00  0.00      P1   C
ATOM   1194  O   GLY P 108      20.367  -4.251 -13.071  1.00  0.00      P1   O
ATOM   1195  N   ILE P 109      20.579  -2.471 -11.805  1.00  0.00      P1   N
ATOM   1196  HN  ILE P 109      21.041  -2.046 -11.031  1.00  0.00      P1    
ATOM   1197  CA  ILE P 109      19.336  -1.933 -12.250  1.00  0.00      P1   C
ATOM   1198  HA  ILE P 109      18.695  -2.798 -12.166  1.00  0.00      P1    
ATOM   1199  CB  ILE P 109      18.751  -0.905 -11.235  1.00  0.00      P1   C
ATOM   1200  HB  ILE P 109      19.492  -0.088 -11.098  1.00  0.00      P1    
ATOM   1201  CG2 ILE P 109      17.506  -0.109 -11.686  1.00  0.00      P1   C
ATOM   1202 HG21 ILE P 109      17.279   0.662 -10.919  1.00  0.00      P1    
ATOM   1203 HG22 ILE P 109      17.748   0.622 -12.487  1.00  0.00      P1    
ATOM   1204 HG23 ILE P 109      16.565  -0.648 -11.927  1.00  0.00      P1    
ATOM   1205  CG1 ILE P 109      18.569  -1.534  -9.829  1.00  0.00      P1   C
ATOM   1206 HG11 ILE P 109      19.473  -1.746  -9.220  1.00  0.00      P1    
ATOM   1207 HG12 ILE P 109      18.119  -0.772  -9.158  1.00  0.00      P1    
ATOM   1208  CD  ILE P 109      17.526  -2.663  -9.718  1.00  0.00      P1   C
ATOM   1209  HD1 ILE P 109      17.303  -3.036  -8.695  1.00  0.00      P1    
ATOM   1210  HD2 ILE P 109      16.619  -2.092 -10.009  1.00  0.00      P1    
ATOM   1211  HD3 ILE P 109      17.804  -3.505 -10.387  1.00  0.00      P1    
ATOM   1212  C   ILE P 109      19.170  -1.553 -13.735  1.00  0.00      P1   C
ATOM   1213  O   ILE P 109      18.144  -1.915 -14.341  1.00  0.00      P1   O
ATOM   1214  N   PRO P 110      20.166  -0.679 -14.311  1.00  0.00      P1   N
ATOM   1215  CD  PRO P 110      21.133   0.172 -13.559  1.00  0.00      P1   C
ATOM   1216  HD1 PRO P 110      21.986  -0.504 -13.334  1.00  0.00      P1    
ATOM   1217  HD2 PRO P 110      20.685   0.628 -12.650  1.00  0.00      P1    
ATOM   1218  CA  PRO P 110      20.218  -0.327 -15.787  1.00  0.00      P1   C
ATOM   1219  HA  PRO P 110      19.394   0.344 -15.978  1.00  0.00      P1    
ATOM   1220  CB  PRO P 110      21.492   0.433 -15.904  1.00  0.00      P1   C
ATOM   1221  HB1 PRO P 110      21.516   1.118 -16.778  1.00  0.00      P1    
ATOM   1222  HB2 PRO P 110      22.320  -0.307 -15.925  1.00  0.00      P1    
ATOM   1223  CG  PRO P 110      21.614   1.197 -14.619  1.00  0.00      P1   C
ATOM   1224  HG1 PRO P 110      20.964   2.098 -14.626  1.00  0.00      P1    
ATOM   1225  HG2 PRO P 110      22.647   1.556 -14.421  1.00  0.00      P1    
ATOM   1226  C   PRO P 110      20.239  -1.460 -16.702  1.00  0.00      P1   C
ATOM   1227  O   PRO P 110      19.779  -1.388 -17.863  1.00  0.00      P1   O
ATOM   1228  N   GLU P 111      20.881  -2.598 -16.328  1.00  0.00      P1   N
ATOM   1229  HN  GLU P 111      21.442  -2.724 -15.513  1.00  0.00      P1    
ATOM   1230  CA  GLU P 111      20.944  -3.822 -17.060  1.00  0.00      P1   C
ATOM   1231  HA  GLU P 111      21.252  -3.586 -18.068  1.00  0.00      P1    
ATOM   1232  CB  GLU P 111      22.036  -4.766 -16.521  1.00  0.00      P1   C
ATOM   1233  HB1 GLU P 111      22.134  -4.881 -15.420  1.00  0.00      P1    
ATOM   1234  HB2 GLU P 111      21.769  -5.818 -16.758  1.00  0.00      P1    
ATOM   1235  CG  GLU P 111      23.496  -4.660 -17.109  1.00  0.00      P1    
ATOM   1236  HG1 GLU P 111      23.955  -5.669 -17.036  1.00  0.00      P1    
ATOM   1237  HG2 GLU P 111      23.339  -4.511 -18.199  1.00  0.00      P1    
ATOM   1238  CD  GLU P 111      24.215  -3.529 -16.428  1.00  0.00      P1    
ATOM   1239  OE1 GLU P 111      23.769  -2.918 -15.437  1.00  0.00      P1    
ATOM   1240  OE2 GLU P 111      25.449  -3.261 -16.831  1.00  0.00      P1    
ATOM   1241  HE2 GLU P 111      25.822  -2.550 -16.304  1.00  0.00      P1    
ATOM   1242  C   GLU P 111      19.603  -4.475 -17.199  1.00  0.00      P1   C
ATOM   1243  O   GLU P 111      19.351  -5.064 -18.266  1.00  0.00      P1   O
ATOM   1244  N   ILE P 112      18.748  -4.370 -16.186  1.00  0.00      P1   N
ATOM   1245  HN  ILE P 112      19.013  -3.941 -15.326  1.00  0.00      P1    
ATOM   1246  CA  ILE P 112      17.440  -5.064 -16.291  1.00  0.00      P1   C
ATOM   1247  HA  ILE P 112      17.621  -5.985 -16.825  1.00  0.00      P1    
ATOM   1248  CB  ILE P 112      16.836  -5.325 -14.881  1.00  0.00      P1   C
ATOM   1249  HB  ILE P 112      16.950  -4.391 -14.291  1.00  0.00      P1    
ATOM   1250  CG2 ILE P 112      15.289  -5.530 -14.917  1.00  0.00      P1   C
ATOM   1251 HG21 ILE P 112      15.077  -6.138 -15.822  1.00  0.00      P1    
ATOM   1252 HG22 ILE P 112      14.953  -5.918 -13.932  1.00  0.00      P1    
ATOM   1253 HG23 ILE P 112      14.842  -4.549 -15.185  1.00  0.00      P1    
ATOM   1254  CG1 ILE P 112      17.593  -6.341 -14.009  1.00  0.00      P1   C
ATOM   1255 HG11 ILE P 112      18.646  -5.993 -13.941  1.00  0.00      P1    
ATOM   1256 HG12 ILE P 112      17.229  -6.147 -12.977  1.00  0.00      P1    
ATOM   1257  CD  ILE P 112      17.609  -7.807 -14.332  1.00  0.00      P1   C
ATOM   1258  HD1 ILE P 112      18.497  -8.307 -14.775  1.00  0.00      P1    
ATOM   1259  HD2 ILE P 112      17.491  -8.398 -13.399  1.00  0.00      P1    
ATOM   1260  HD3 ILE P 112      16.811  -8.116 -15.042  1.00  0.00      P1    
ATOM   1261  C   ILE P 112      16.452  -4.198 -17.185  1.00  0.00      P1   C
ATOM   1262  O   ILE P 112      15.744  -4.708 -17.966  1.00  0.00      P1   O
ATOM   1263  N   GLN P 113      16.549  -2.860 -17.088  1.00  0.00      P1   N
ATOM   1264  HN  GLN P 113      17.181  -2.541 -16.386  1.00  0.00      P1    
ATOM   1265  CA  GLN P 113      15.867  -1.882 -18.008  1.00  0.00      P1   C
ATOM   1266  HA  GLN P 113      14.831  -2.057 -17.757  1.00  0.00      P1    
ATOM   1267  CB  GLN P 113      16.179  -0.438 -17.752  1.00  0.00      P1   C
ATOM   1268  HB1 GLN P 113      17.285  -0.332 -17.785  1.00  0.00      P1    
ATOM   1269  HB2 GLN P 113      15.724   0.149 -18.579  1.00  0.00      P1    
ATOM   1270  CG  GLN P 113      15.635   0.174 -16.481  1.00  0.00      P1   C
ATOM   1271  HG1 GLN P 113      14.525   0.146 -16.512  1.00  0.00      P1    
ATOM   1272  HG2 GLN P 113      15.956  -0.493 -15.653  1.00  0.00      P1    
ATOM   1273  CD  GLN P 113      16.283   1.567 -16.301  1.00  0.00      P1   C
ATOM   1274  OE1 GLN P 113      16.506   1.984 -15.181  1.00  0.00      P1   O
ATOM   1275  NE2 GLN P 113      16.492   2.372 -17.318  1.00  0.00      P1   N
ATOM   1276 HE21 GLN P 113      16.756   3.310 -17.093  1.00  0.00      P1    
ATOM   1277 HE22 GLN P 113      16.301   2.092 -18.259  1.00  0.00      P1    
ATOM   1278  C   GLN P 113      16.085  -2.189 -19.461  1.00  0.00      P1   C
ATOM   1279  O   GLN P 113      15.157  -2.236 -20.200  1.00  0.00      P1   O
ATOM   1280  N   GLY P 114      17.341  -2.528 -19.909  1.00  0.00      P1   N
ATOM   1281  HN  GLY P 114      18.120  -2.524 -19.288  1.00  0.00      P1    
ATOM   1282  CA  GLY P 114      17.633  -2.930 -21.292  1.00  0.00      P1   C
ATOM   1283  HA1 GLY P 114      18.690  -2.739 -21.403  1.00  0.00      P1    
ATOM   1284  HA2 GLY P 114      17.083  -2.227 -21.901  1.00  0.00      P1    
ATOM   1285  C   GLY P 114      17.310  -4.311 -21.622  1.00  0.00      P1   C
ATOM   1286  O   GLY P 114      17.049  -4.515 -22.785  1.00  0.00      P1   O
ATOM   1287  N   ALA P 115      17.295  -5.276 -20.709  1.00  0.00      P1   N
ATOM   1288  HN  ALA P 115      17.575  -5.031 -19.784  1.00  0.00      P1    
ATOM   1289  CA  ALA P 115      16.952  -6.621 -20.914  1.00  0.00      P1   C
ATOM   1290  HA  ALA P 115      17.469  -6.974 -21.794  1.00  0.00      P1    
ATOM   1291  CB  ALA P 115      17.338  -7.574 -19.804  1.00  0.00      P1   C
ATOM   1292  HB1 ALA P 115      16.881  -7.361 -18.814  1.00  0.00      P1    
ATOM   1293  HB2 ALA P 115      17.200  -8.644 -20.071  1.00  0.00      P1    
ATOM   1294  HB3 ALA P 115      18.431  -7.475 -19.630  1.00  0.00      P1    
ATOM   1295  C   ALA P 115      15.466  -6.774 -21.244  1.00  0.00      P1   C
ATOM   1296  O   ALA P 115      15.026  -7.395 -22.222  1.00  0.00      P1   O
ATOM   1297  N   LEU P 116      14.705  -6.028 -20.456  1.00  0.00      P1   N
ATOM   1298  HN  LEU P 116      15.135  -5.411 -19.801  1.00  0.00      P1    
ATOM   1299  CA  LEU P 116      13.311  -5.815 -20.686  1.00  0.00      P1   C
ATOM   1300  HA  LEU P 116      12.855  -6.791 -20.606  1.00  0.00      P1    
ATOM   1301  CB  LEU P 116      12.663  -4.929 -19.613  1.00  0.00      P1   C
ATOM   1302  HB1 LEU P 116      13.077  -3.904 -19.718  1.00  0.00      P1    
ATOM   1303  HB2 LEU P 116      11.592  -4.904 -19.911  1.00  0.00      P1    
ATOM   1304  CG  LEU P 116      12.701  -5.404 -18.184  1.00  0.00      P1   C
ATOM   1305  HG  LEU P 116      13.730  -5.734 -17.924  1.00  0.00      P1    
ATOM   1306  CD1 LEU P 116      12.368  -4.224 -17.309  1.00  0.00      P1   C
ATOM   1307 HD11 LEU P 116      11.317  -3.948 -17.542  1.00  0.00      P1    
ATOM   1308 HD12 LEU P 116      12.489  -4.446 -16.227  1.00  0.00      P1    
ATOM   1309 HD13 LEU P 116      13.065  -3.411 -17.607  1.00  0.00      P1    
ATOM   1310  CD2 LEU P 116      11.806  -6.616 -17.919  1.00  0.00      P1   C
ATOM   1311 HD21 LEU P 116      12.187  -7.580 -18.318  1.00  0.00      P1    
ATOM   1312 HD22 LEU P 116      11.749  -6.879 -16.841  1.00  0.00      P1    
ATOM   1313 HD23 LEU P 116      10.759  -6.390 -18.217  1.00  0.00      P1    
ATOM   1314  C   LEU P 116      12.955  -5.227 -22.039  1.00  0.00      P1   C
ATOM   1315  O   LEU P 116      11.869  -5.517 -22.574  1.00  0.00      P1   O
ATOM   1316  N   GLU P 117      13.838  -4.423 -22.693  1.00  0.00      P1   N
ATOM   1317  HN  GLU P 117      14.664  -4.152 -22.205  1.00  0.00      P1    
ATOM   1318  CA  GLU P 117      13.604  -3.865 -24.033  1.00  0.00      P1   C
ATOM   1319  HA  GLU P 117      12.570  -4.071 -24.266  1.00  0.00      P1    
ATOM   1320  CB  GLU P 117      13.832  -2.328 -24.138  1.00  0.00      P1   C
ATOM   1321  HB1 GLU P 117      14.911  -2.087 -24.025  1.00  0.00      P1    
ATOM   1322  HB2 GLU P 117      13.554  -1.992 -25.159  1.00  0.00      P1    
ATOM   1323  CG  GLU P 117      13.053  -1.478 -23.068  1.00  0.00      P1   C
ATOM   1324  HG1 GLU P 117      12.110  -1.974 -22.754  1.00  0.00      P1    
ATOM   1325  HG2 GLU P 117      13.675  -1.329 -22.159  1.00  0.00      P1    
ATOM   1326  CD  GLU P 117      12.607  -0.153 -23.578  1.00  0.00      P1   C
ATOM   1327  OE1 GLU P 117      11.431  -0.031 -24.123  1.00  0.00      P1   O
ATOM   1328  OE2 GLU P 117      13.394   0.807 -23.602  1.00  0.00      P1   O
ATOM   1329  C   GLU P 117      14.423  -4.589 -25.088  1.00  0.00      P1   C
ATOM   1330  O   GLU P 117      14.435  -4.196 -26.265  1.00  0.00      P1   O
ATOM   1331  N   ASP P 118      15.108  -5.710 -24.674  1.00  0.00      P1   N
ATOM   1332  HN  ASP P 118      14.795  -6.042 -23.788  1.00  0.00      P1    
ATOM   1333  CA  ASP P 118      15.959  -6.536 -25.565  1.00  0.00      P1   C
ATOM   1334  HA  ASP P 118      16.437  -7.269 -24.932  1.00  0.00      P1    
ATOM   1335  CB  ASP P 118      15.112  -7.157 -26.702  1.00  0.00      P1   C
ATOM   1336  HB1 ASP P 118      14.452  -6.409 -27.192  1.00  0.00      P1    
ATOM   1337  HB2 ASP P 118      15.827  -7.514 -27.474  1.00  0.00      P1    
ATOM   1338  CG  ASP P 118      14.321  -8.261 -26.144  1.00  0.00      P1   C
ATOM   1339  OD1 ASP P 118      14.721  -9.091 -25.276  1.00  0.00      P1   O
ATOM   1340  OD2 ASP P 118      13.103  -8.327 -26.539  1.00  0.00      P1   O
ATOM   1341  C   ASP P 118      17.195  -5.793 -26.123  1.00  0.00      P1   C
ATOM   1342  O   ASP P 118      17.589  -6.124 -27.230  1.00  0.00      P1   O
ATOM   1343  N   GLN P 119      17.819  -4.848 -25.307  1.00  0.00      P1   N
ATOM   1344  HN  GLN P 119      17.407  -4.580 -24.439  1.00  0.00      P1    
ATOM   1345  CA  GLN P 119      18.952  -4.034 -25.723  1.00  0.00      P1   C
ATOM   1346  HA  GLN P 119      18.815  -3.844 -26.777  1.00  0.00      P1    
ATOM   1347  CB  GLN P 119      18.978  -2.625 -25.045  1.00  0.00      P1   C
ATOM   1348  HB1 GLN P 119      19.098  -2.751 -23.948  1.00  0.00      P1    
ATOM   1349  HB2 GLN P 119      19.846  -2.038 -25.416  1.00  0.00      P1    
ATOM   1350  CG  GLN P 119      17.791  -1.718 -25.210  1.00  0.00      P1   C
ATOM   1351  HG1 GLN P 119      16.881  -2.219 -24.815  1.00  0.00      P1    
ATOM   1352  HG2 GLN P 119      17.830  -0.761 -24.649  1.00  0.00      P1    
ATOM   1353  CD  GLN P 119      17.458  -1.466 -26.640  1.00  0.00      P1   C
ATOM   1354  OE1 GLN P 119      18.205  -0.663 -27.167  1.00  0.00      P1   O
ATOM   1355  NE2 GLN P 119      16.499  -2.207 -27.224  1.00  0.00      P1   N
ATOM   1356 HE21 GLN P 119      16.515  -2.275 -28.222  1.00  0.00      P1    
ATOM   1357 HE22 GLN P 119      16.257  -2.995 -26.658  1.00  0.00      P1    
ATOM   1358  C   GLN P 119      20.248  -4.744 -25.397  1.00  0.00      P1   C
ATOM   1359  O   GLN P 119      21.301  -4.405 -25.845  1.00  0.00      P1   O
ATOM   1360  N   ARG P 120      20.160  -5.785 -24.542  1.00  0.00      P1   N
ATOM   1361  HN  ARG P 120      19.289  -6.085 -24.161  1.00  0.00      P1    
ATOM   1362  CA  ARG P 120      21.228  -6.773 -24.339  1.00  0.00      P1   C
ATOM   1363  HA  ARG P 120      21.826  -6.805 -25.238  1.00  0.00      P1    
ATOM   1364  CB  ARG P 120      21.982  -6.419 -23.032  1.00  0.00      P1   C
ATOM   1365  HB1 ARG P 120      21.272  -6.430 -22.177  1.00  0.00      P1    
ATOM   1366  HB2 ARG P 120      22.703  -7.198 -22.704  1.00  0.00      P1    
ATOM   1367  CG  ARG P 120      22.842  -5.128 -23.008  1.00  0.00      P1   C
ATOM   1368  HG1 ARG P 120      22.147  -4.314 -23.306  1.00  0.00      P1    
ATOM   1369  HG2 ARG P 120      23.161  -5.117 -21.944  1.00  0.00      P1    
ATOM   1370  CD  ARG P 120      23.989  -5.001 -24.020  1.00  0.00      P1   C
ATOM   1371  HD1 ARG P 120      23.565  -5.354 -24.984  1.00  0.00      P1    
ATOM   1372  HD2 ARG P 120      24.336  -3.950 -24.117  1.00  0.00      P1    
ATOM   1373  NE  ARG P 120      25.104  -5.830 -23.563  1.00  0.00      P1   N
ATOM   1374  HE  ARG P 120      25.317  -5.939 -22.592  1.00  0.00      P1    
ATOM   1375  CZ  ARG P 120      25.992  -6.223 -24.427  1.00  0.00      P1   C
ATOM   1376  NH1 ARG P 120      26.101  -5.780 -25.649  1.00  0.00      P1   N
ATOM   1377 HH11 ARG P 120      26.804  -6.285 -26.150  1.00  0.00      P1    
ATOM   1378 HH12 ARG P 120      25.313  -5.256 -25.973  1.00  0.00      P1    
ATOM   1379  NH2 ARG P 120      26.966  -6.958 -23.940  1.00  0.00      P1   N
ATOM   1380 HH21 ARG P 120      27.726  -7.095 -24.575  1.00  0.00      P1    
ATOM   1381 HH22 ARG P 120      27.020  -7.102 -22.952  1.00  0.00      P1    
ATOM   1382  C   ARG P 120      20.488  -8.115 -24.139  1.00  0.00      P1   C
ATOM   1383  O   ARG P 120      19.409  -8.182 -23.652  1.00  0.00      P1   O
ATOM   1384  N   PRO P 121      21.119  -9.241 -24.607  1.00  0.00      P1   N
ATOM   1385  CD  PRO P 121      22.388  -9.289 -25.309  1.00  0.00      P1   C
ATOM   1386  HD1 PRO P 121      23.125  -8.542 -24.945  1.00  0.00      P1    
ATOM   1387  HD2 PRO P 121      22.295  -9.201 -26.412  1.00  0.00      P1    
ATOM   1388  CA  PRO P 121      20.696 -10.503 -24.022  1.00  0.00      P1   C
ATOM   1389  HA  PRO P 121      19.656 -10.678 -24.255  1.00  0.00      P1    
ATOM   1390  CB  PRO P 121      21.556 -11.499 -24.829  1.00  0.00      P1   C
ATOM   1391  HB1 PRO P 121      21.138 -11.736 -25.831  1.00  0.00      P1    
ATOM   1392  HB2 PRO P 121      21.736 -12.454 -24.290  1.00  0.00      P1    
ATOM   1393  CG  PRO P 121      22.833 -10.703 -25.129  1.00  0.00      P1   C
ATOM   1394  HG1 PRO P 121      23.338 -11.140 -26.016  1.00  0.00      P1    
ATOM   1395  HG2 PRO P 121      23.600 -10.804 -24.332  1.00  0.00      P1    
ATOM   1396  C   PRO P 121      20.936 -10.661 -22.526  1.00  0.00      P1   C
ATOM   1397  O   PRO P 121      21.610  -9.806 -21.975  1.00  0.00      P1   O
ATOM   1398  N   VAL P 122      20.555 -11.787 -21.866  1.00  0.00      P1   N
ATOM   1399  HN  VAL P 122      19.929 -12.391 -22.353  1.00  0.00      P1    
ATOM   1400  CA  VAL P 122      20.792 -12.061 -20.466  1.00  0.00      P1   C
ATOM   1401  HA  VAL P 122      21.340 -11.185 -20.152  1.00  0.00      P1    
ATOM   1402  CB  VAL P 122      19.515 -12.443 -19.642  1.00  0.00      P1   C
ATOM   1403  HB  VAL P 122      18.925 -13.154 -20.259  1.00  0.00      P1    
ATOM   1404  CG1 VAL P 122      19.780 -13.024 -18.181  1.00  0.00      P1   C
ATOM   1405 HG11 VAL P 122      18.900 -13.045 -17.503  1.00  0.00      P1    
ATOM   1406 HG12 VAL P 122      20.214 -14.035 -18.339  1.00  0.00      P1    
ATOM   1407 HG13 VAL P 122      20.594 -12.434 -17.709  1.00  0.00      P1    
ATOM   1408  CG2 VAL P 122      18.588 -11.211 -19.710  1.00  0.00      P1   C
ATOM   1409 HG21 VAL P 122      17.629 -11.407 -19.186  1.00  0.00      P1    
ATOM   1410 HG22 VAL P 122      19.183 -10.431 -19.188  1.00  0.00      P1    
ATOM   1411 HG23 VAL P 122      18.375 -10.825 -20.730  1.00  0.00      P1    
ATOM   1412  C   VAL P 122      21.771 -13.261 -20.450  1.00  0.00      P1   C
ATOM   1413  O   VAL P 122      21.438 -14.388 -20.749  1.00  0.00      P1   O
ATOM   1414  N   ARG P 123      23.051 -12.916 -20.197  1.00  0.00      P1   N
ATOM   1415  HN  ARG P 123      23.208 -11.934 -20.129  1.00  0.00      P1    
ATOM   1416  CA  ARG P 123      24.156 -13.844 -20.099  1.00  0.00      P1   C
ATOM   1417  HA  ARG P 123      23.908 -14.594 -20.836  1.00  0.00      P1    
ATOM   1418  CB  ARG P 123      25.465 -13.174 -20.615  1.00  0.00      P1   C
ATOM   1419  HB1 ARG P 123      25.447 -12.161 -20.159  1.00  0.00      P1    
ATOM   1420  HB2 ARG P 123      26.352 -13.803 -20.384  1.00  0.00      P1    
ATOM   1421  CG  ARG P 123      25.430 -12.842 -22.128  1.00  0.00      P1   C
ATOM   1422  HG1 ARG P 123      25.634 -13.775 -22.696  1.00  0.00      P1    
ATOM   1423  HG2 ARG P 123      24.415 -12.480 -22.400  1.00  0.00      P1    
ATOM   1424  CD  ARG P 123      26.398 -11.774 -22.600  1.00  0.00      P1   C
ATOM   1425  HD1 ARG P 123      26.347 -10.761 -22.148  1.00  0.00      P1    
ATOM   1426  HD2 ARG P 123      27.389 -12.195 -22.329  1.00  0.00      P1    
ATOM   1427  NE  ARG P 123      26.221 -11.765 -24.109  1.00  0.00      P1   N
ATOM   1428  HE  ARG P 123      25.541 -12.345 -24.558  1.00  0.00      P1    
ATOM   1429  CZ  ARG P 123      26.718 -10.815 -24.779  1.00  0.00      P1   C
ATOM   1430  NH1 ARG P 123      27.599  -9.895 -24.398  1.00  0.00      P1   N
ATOM   1431 HH11 ARG P 123      27.897  -9.298 -25.143  1.00  0.00      P1    
ATOM   1432 HH12 ARG P 123      27.920  -9.848 -23.452  1.00  0.00      P1    
ATOM   1433  NH2 ARG P 123      26.435 -10.817 -26.068  1.00  0.00      P1   N
ATOM   1434 HH21 ARG P 123      26.956 -10.175 -26.630  1.00  0.00      P1    
ATOM   1435 HH22 ARG P 123      26.165 -11.651 -26.550  1.00  0.00      P1    
ATOM   1436  C   ARG P 123      24.261 -14.308 -18.588  1.00  0.00      P1   C
ATOM   1437  O   ARG P 123      25.125 -13.967 -17.774  1.00  0.00      P1   O
ATOM   1438  N   TRP P 124      23.368 -15.216 -18.188  1.00  0.00      P1   N
ATOM   1439  HN  TRP P 124      22.705 -15.286 -18.929  1.00  0.00      P1    
ATOM   1440  CA  TRP P 124      23.290 -15.836 -16.858  1.00  0.00      P1   C
ATOM   1441  HA  TRP P 124      23.288 -15.017 -16.153  1.00  0.00      P1    
ATOM   1442  CB  TRP P 124      22.041 -16.710 -16.675  1.00  0.00      P1   C
ATOM   1443  HB1 TRP P 124      21.968 -17.035 -15.615  1.00  0.00      P1    
ATOM   1444  HB2 TRP P 124      21.139 -16.065 -16.615  1.00  0.00      P1    
ATOM   1445  CG  TRP P 124      21.783 -17.890 -17.637  1.00  0.00      P1   C
ATOM   1446  CD1 TRP P 124      21.001 -17.904 -18.710  1.00  0.00      P1   C
ATOM   1447  HD1 TRP P 124      20.516 -17.019 -19.093  1.00  0.00      P1    
ATOM   1448  NE1 TRP P 124      20.860 -19.176 -19.217  1.00  0.00      P1   N
ATOM   1449  HE1 TRP P 124      20.359 -19.356 -20.034  1.00  0.00      P1    
ATOM   1450  CE2 TRP P 124      21.634 -20.045 -18.470  1.00  0.00      P1   C
ATOM   1451  CD2 TRP P 124      22.208 -19.232 -17.455  1.00  0.00      P1   C
ATOM   1452  CE3 TRP P 124      23.004 -19.845 -16.585  1.00  0.00      P1   C
ATOM   1453  HE3 TRP P 124      23.574 -19.340 -15.819  1.00  0.00      P1    
ATOM   1454  CZ3 TRP P 124      23.220 -21.217 -16.688  1.00  0.00      P1   C
ATOM   1455  HZ3 TRP P 124      23.794 -21.761 -15.952  1.00  0.00      P1    
ATOM   1456  CZ2 TRP P 124      21.869 -21.361 -18.601  1.00  0.00      P1   C
ATOM   1457  HZ2 TRP P 124      21.319 -21.893 -19.364  1.00  0.00      P1    
ATOM   1458  CH2 TRP P 124      22.556 -22.028 -17.623  1.00  0.00      P1   C
ATOM   1459  HH2 TRP P 124      22.603 -23.106 -17.636  1.00  0.00      P1    
ATOM   1460  C   TRP P 124      24.552 -16.519 -16.481  1.00  0.00      P1   C
ATOM   1461  O   TRP P 124      24.965 -16.508 -15.307  1.00  0.00      P1   O
ATOM   1462  N   TRP P 125      25.130 -17.259 -17.377  1.00  0.00      P1   N
ATOM   1463  HN  TRP P 125      24.732 -17.426 -18.276  1.00  0.00      P1    
ATOM   1464  CA  TRP P 125      26.389 -17.965 -17.184  1.00  0.00      P1   C
ATOM   1465  HA  TRP P 125      26.284 -18.665 -16.367  1.00  0.00      P1    
ATOM   1466  CB  TRP P 125      26.738 -18.841 -18.377  1.00  0.00      P1   C
ATOM   1467  HB1 TRP P 125      27.728 -19.289 -18.142  1.00  0.00      P1    
ATOM   1468  HB2 TRP P 125      26.039 -19.704 -18.391  1.00  0.00      P1    
ATOM   1469  CG  TRP P 125      26.734 -18.283 -19.699  1.00  0.00      P1   C
ATOM   1470  CD1 TRP P 125      27.825 -17.686 -20.192  1.00  0.00      P1   C
ATOM   1471  HD1 TRP P 125      28.784 -18.005 -19.812  1.00  0.00      P1    
ATOM   1472  NE1 TRP P 125      27.455 -17.101 -21.348  1.00  0.00      P1   N
ATOM   1473  HE1 TRP P 125      28.055 -16.769 -22.043  1.00  0.00      P1    
ATOM   1474  CE2 TRP P 125      26.124 -17.196 -21.549  1.00  0.00      P1   C
ATOM   1475  CD2 TRP P 125      25.624 -17.970 -20.547  1.00  0.00      P1   C
ATOM   1476  CE3 TRP P 125      24.295 -18.167 -20.511  1.00  0.00      P1   C
ATOM   1477  HE3 TRP P 125      23.777 -18.851 -19.856  1.00  0.00      P1    
ATOM   1478  CZ3 TRP P 125      23.478 -17.615 -21.477  1.00  0.00      P1   C
ATOM   1479  HZ3 TRP P 125      22.409 -17.770 -21.464  1.00  0.00      P1    
ATOM   1480  CZ2 TRP P 125      25.418 -16.688 -22.599  1.00  0.00      P1   C
ATOM   1481  HZ2 TRP P 125      25.845 -16.051 -23.360  1.00  0.00      P1    
ATOM   1482  CH2 TRP P 125      24.013 -16.904 -22.534  1.00  0.00      P1   C
ATOM   1483  HH2 TRP P 125      23.509 -16.495 -23.397  1.00  0.00      P1    
ATOM   1484  C   TRP P 125      27.624 -17.096 -16.834  1.00  0.00      P1   C
ATOM   1485  O   TRP P 125      28.395 -17.408 -16.006  1.00  0.00      P1   O
ATOM   1486  N   ARG P 126      27.802 -15.945 -17.538  1.00  0.00      P1   N
ATOM   1487  HN  ARG P 126      27.138 -15.774 -18.262  1.00  0.00      P1    
ATOM   1488  CA  ARG P 126      28.823 -15.000 -17.204  1.00  0.00      P1   C
ATOM   1489  HA  ARG P 126      29.732 -15.557 -17.033  1.00  0.00      P1    
ATOM   1490  CB  ARG P 126      29.122 -13.938 -18.268  1.00  0.00      P1   C
ATOM   1491  HB1 ARG P 126      28.139 -13.421 -18.291  1.00  0.00      P1    
ATOM   1492  HB2 ARG P 126      29.913 -13.234 -17.930  1.00  0.00      P1    
ATOM   1493  CG  ARG P 126      29.663 -14.457 -19.612  1.00  0.00      P1   C
ATOM   1494  HG1 ARG P 126      28.796 -14.897 -20.150  1.00  0.00      P1    
ATOM   1495  HG2 ARG P 126      30.017 -13.596 -20.220  1.00  0.00      P1    
ATOM   1496  CD  ARG P 126      30.854 -15.498 -19.546  1.00  0.00      P1   C
ATOM   1497  HD1 ARG P 126      31.771 -14.903 -19.350  1.00  0.00      P1    
ATOM   1498  HD2 ARG P 126      30.697 -16.360 -18.863  1.00  0.00      P1    
ATOM   1499  NE  ARG P 126      30.964 -16.019 -20.969  1.00  0.00      P1   N
ATOM   1500  HE  ARG P 126      30.338 -15.646 -21.654  1.00  0.00      P1    
ATOM   1501  CZ  ARG P 126      31.883 -16.980 -21.276  1.00  0.00      P1   C
ATOM   1502  NH1 ARG P 126      32.692 -17.577 -20.437  1.00  0.00      P1   N
ATOM   1503 HH11 ARG P 126      33.361 -18.228 -20.797  1.00  0.00      P1    
ATOM   1504 HH12 ARG P 126      32.680 -17.206 -19.509  1.00  0.00      P1    
ATOM   1505  NH2 ARG P 126      31.930 -17.360 -22.521  1.00  0.00      P1   N
ATOM   1506 HH21 ARG P 126      32.423 -18.187 -22.792  1.00  0.00      P1    
ATOM   1507 HH22 ARG P 126      31.464 -16.915 -23.286  1.00  0.00      P1    
ATOM   1508  C   ARG P 126      28.470 -14.356 -15.842  1.00  0.00      P1   C
ATOM   1509  O   ARG P 126      29.423 -14.067 -15.058  1.00  0.00      P1   O
ATOM   1510  N   VAL P 127      27.147 -13.948 -15.703  1.00  0.00      P1   N
ATOM   1511  HN  VAL P 127      26.426 -14.190 -16.348  1.00  0.00      P1    
ATOM   1512  CA  VAL P 127      26.781 -12.828 -14.809  1.00  0.00      P1   C
ATOM   1513  HA  VAL P 127      27.619 -12.147 -14.817  1.00  0.00      P1    
ATOM   1514  CB  VAL P 127      25.613 -11.975 -15.296  1.00  0.00      P1   C
ATOM   1515  HB  VAL P 127      24.804 -12.678 -15.590  1.00  0.00      P1    
ATOM   1516  CG1 VAL P 127      24.976 -11.003 -14.269  1.00  0.00      P1   C
ATOM   1517 HG11 VAL P 127      24.391 -11.445 -13.434  1.00  0.00      P1    
ATOM   1518 HG12 VAL P 127      25.731 -10.289 -13.876  1.00  0.00      P1    
ATOM   1519 HG13 VAL P 127      24.244 -10.260 -14.652  1.00  0.00      P1    
ATOM   1520  CG2 VAL P 127      26.147 -11.056 -16.515  1.00  0.00      P1   C
ATOM   1521 HG21 VAL P 127      25.183 -10.615 -16.849  1.00  0.00      P1    
ATOM   1522 HG22 VAL P 127      26.926 -10.348 -16.159  1.00  0.00      P1    
ATOM   1523 HG23 VAL P 127      26.506 -11.679 -17.362  1.00  0.00      P1    
ATOM   1524  C   VAL P 127      26.472 -13.277 -13.385  1.00  0.00      P1   C
ATOM   1525  O   VAL P 127      27.032 -12.761 -12.432  1.00  0.00      P1   O
ATOM   1526  N   LEU P 128      25.615 -14.321 -13.237  1.00  0.00      P1   N
ATOM   1527  HN  LEU P 128      25.295 -14.715 -14.095  1.00  0.00      P1    
ATOM   1528  CA  LEU P 128      25.064 -14.701 -11.897  1.00  0.00      P1   C
ATOM   1529  HA  LEU P 128      24.495 -13.878 -11.490  1.00  0.00      P1    
ATOM   1530  CB  LEU P 128      24.032 -15.781 -12.170  1.00  0.00      P1   C
ATOM   1531  HB1 LEU P 128      23.195 -15.409 -12.799  1.00  0.00      P1    
ATOM   1532  HB2 LEU P 128      24.473 -16.582 -12.801  1.00  0.00      P1    
ATOM   1533  CG  LEU P 128      23.537 -16.633 -10.928  1.00  0.00      P1   C
ATOM   1534  HG  LEU P 128      24.372 -16.877 -10.237  1.00  0.00      P1    
ATOM   1535  CD1 LEU P 128      22.546 -15.877 -10.031  1.00  0.00      P1   C
ATOM   1536 HD11 LEU P 128      21.668 -15.603 -10.655  1.00  0.00      P1    
ATOM   1537 HD12 LEU P 128      22.365 -16.490  -9.123  1.00  0.00      P1    
ATOM   1538 HD13 LEU P 128      23.050 -14.938  -9.719  1.00  0.00      P1    
ATOM   1539  CD2 LEU P 128      22.730 -17.870 -11.314  1.00  0.00      P1   C
ATOM   1540 HD21 LEU P 128      21.731 -17.592 -11.713  1.00  0.00      P1    
ATOM   1541 HD22 LEU P 128      23.369 -18.335 -12.095  1.00  0.00      P1    
ATOM   1542 HD23 LEU P 128      22.637 -18.596 -10.478  1.00  0.00      P1    
ATOM   1543  C   LEU P 128      26.074 -15.057 -10.781  1.00  0.00      P1   C
ATOM   1544  O   LEU P 128      25.788 -14.606  -9.634  1.00  0.00      P1   O
ATOM   1545  N   PRO P 129      27.203 -15.820 -10.907  1.00  0.00      P1   N
ATOM   1546  CD  PRO P 129      27.446 -16.811 -11.929  1.00  0.00      P1   C
ATOM   1547  HD1 PRO P 129      27.430 -16.260 -12.894  1.00  0.00      P1    
ATOM   1548  HD2 PRO P 129      26.599 -17.530 -11.908  1.00  0.00      P1    
ATOM   1549  CA  PRO P 129      28.159 -16.008  -9.840  1.00  0.00      P1   C
ATOM   1550  HA  PRO P 129      27.727 -16.205  -8.871  1.00  0.00      P1    
ATOM   1551  CB  PRO P 129      28.974 -17.227 -10.234  1.00  0.00      P1   C
ATOM   1552  HB1 PRO P 129      28.526 -18.130  -9.767  1.00  0.00      P1    
ATOM   1553  HB2 PRO P 129      30.054 -17.282  -9.982  1.00  0.00      P1    
ATOM   1554  CG  PRO P 129      28.806 -17.354 -11.671  1.00  0.00      P1   C
ATOM   1555  HG1 PRO P 129      28.917 -18.409 -12.002  1.00  0.00      P1    
ATOM   1556  HG2 PRO P 129      29.712 -16.935 -12.158  1.00  0.00      P1    
ATOM   1557  C   PRO P 129      28.982 -14.738  -9.690  1.00  0.00      P1   C
ATOM   1558  O   PRO P 129      29.184 -14.391  -8.506  1.00  0.00      P1   O
ATOM   1559  N   VAL P 130      29.548 -14.030 -10.758  1.00  0.00      P1   N
ATOM   1560  HN  VAL P 130      29.435 -14.305 -11.709  1.00  0.00      P1    
ATOM   1561  CA  VAL P 130      30.460 -12.940 -10.649  1.00  0.00      P1   C
ATOM   1562  HA  VAL P 130      31.312 -13.277 -10.077  1.00  0.00      P1    
ATOM   1563  CB  VAL P 130      30.861 -12.524 -11.997  1.00  0.00      P1   C
ATOM   1564  HB  VAL P 130      30.029 -12.247 -12.679  1.00  0.00      P1    
ATOM   1565  CG1 VAL P 130      31.700 -11.237 -11.977  1.00  0.00      P1   C
ATOM   1566 HG11 VAL P 130      31.130 -10.387 -11.544  1.00  0.00      P1    
ATOM   1567 HG12 VAL P 130      32.538 -11.462 -11.283  1.00  0.00      P1    
ATOM   1568 HG13 VAL P 130      32.040 -11.016 -13.011  1.00  0.00      P1    
ATOM   1569  CG2 VAL P 130      31.555 -13.761 -12.685  1.00  0.00      P1   C
ATOM   1570 HG21 VAL P 130      31.907 -13.419 -13.682  1.00  0.00      P1    
ATOM   1571 HG22 VAL P 130      32.463 -14.134 -12.165  1.00  0.00      P1    
ATOM   1572 HG23 VAL P 130      30.831 -14.594 -12.814  1.00  0.00      P1    
ATOM   1573  C   VAL P 130      29.845 -11.814  -9.887  1.00  0.00      P1   C
ATOM   1574  O   VAL P 130      30.498 -11.237  -8.985  1.00  0.00      P1   O
ATOM   1575  N   LYS P 131      28.528 -11.466 -10.148  1.00  0.00      P1   N
ATOM   1576  HN  LYS P 131      28.038 -11.807 -10.946  1.00  0.00      P1    
ATOM   1577  CA  LYS P 131      27.751 -10.451  -9.497  1.00  0.00      P1   C
ATOM   1578  HA  LYS P 131      28.175  -9.479  -9.698  1.00  0.00      P1    
ATOM   1579  CB  LYS P 131      26.325 -10.507 -10.000  1.00  0.00      P1   C
ATOM   1580  HB1 LYS P 131      26.191 -10.295 -11.083  1.00  0.00      P1    
ATOM   1581  HB2 LYS P 131      25.816 -11.445  -9.692  1.00  0.00      P1    
ATOM   1582  CG  LYS P 131      25.480  -9.363  -9.449  1.00  0.00      P1   C
ATOM   1583  HG1 LYS P 131      24.484  -9.568  -9.895  1.00  0.00      P1    
ATOM   1584  HG2 LYS P 131      25.356  -9.451  -8.348  1.00  0.00      P1    
ATOM   1585  CD  LYS P 131      26.047  -7.940  -9.811  1.00  0.00      P1   C
ATOM   1586  HD1 LYS P 131      27.072  -7.936  -9.381  1.00  0.00      P1    
ATOM   1587  HD2 LYS P 131      26.119  -7.826 -10.914  1.00  0.00      P1    
ATOM   1588  CE  LYS P 131      25.187  -6.748  -9.491  1.00  0.00      P1   C
ATOM   1589  HE1 LYS P 131      24.135  -6.943  -9.791  1.00  0.00      P1    
ATOM   1590  HE2 LYS P 131      25.255  -6.605  -8.392  1.00  0.00      P1    
ATOM   1591  NZ  LYS P 131      25.765  -5.659 -10.213  1.00  0.00      P1   N
ATOM   1592  HZ1 LYS P 131      25.367  -5.543 -11.167  1.00  0.00      P1    
ATOM   1593  HZ2 LYS P 131      25.646  -4.734  -9.752  1.00  0.00      P1    
ATOM   1594  HZ3 LYS P 131      26.773  -5.829 -10.404  1.00  0.00      P1    
ATOM   1595  C   LYS P 131      27.678 -10.537  -8.008  1.00  0.00      P1   C
ATOM   1596  O   LYS P 131      27.886  -9.519  -7.309  1.00  0.00      P1   O
ATOM   1597  N   PHE P 132      27.318 -11.713  -7.482  1.00  0.00      P1   N
ATOM   1598  HN  PHE P 132      27.315 -12.456  -8.146  1.00  0.00      P1    
ATOM   1599  CA  PHE P 132      27.131 -12.225  -6.137  1.00  0.00      P1   C
ATOM   1600  HA  PHE P 132      26.320 -11.671  -5.687  1.00  0.00      P1    
ATOM   1601  CB  PHE P 132      26.854 -13.810  -6.286  1.00  0.00      P1   C
ATOM   1602  HB1 PHE P 132      25.979 -13.992  -6.946  1.00  0.00      P1    
ATOM   1603  HB2 PHE P 132      27.722 -14.324  -6.752  1.00  0.00      P1    
ATOM   1604  CG  PHE P 132      26.623 -14.429  -4.875  1.00  0.00      P1   C
ATOM   1605  CD1 PHE P 132      27.630 -14.854  -4.001  1.00  0.00      P1   C
ATOM   1606  HD1 PHE P 132      28.663 -14.733  -4.293  1.00  0.00      P1    
ATOM   1607  CE1 PHE P 132      27.351 -15.636  -2.892  1.00  0.00      P1   C
ATOM   1608  HE1 PHE P 132      28.110 -16.007  -2.220  1.00  0.00      P1    
ATOM   1609  CZ  PHE P 132      26.049 -15.853  -2.547  1.00  0.00      P1   C
ATOM   1610  HZ  PHE P 132      25.863 -16.524  -1.721  1.00  0.00      P1    
ATOM   1611  CD2 PHE P 132      25.290 -14.607  -4.471  1.00  0.00      P1   C
ATOM   1612  HD2 PHE P 132      24.541 -14.213  -5.141  1.00  0.00      P1    
ATOM   1613  CE2 PHE P 132      25.021 -15.321  -3.323  1.00  0.00      P1   C
ATOM   1614  HE2 PHE P 132      24.004 -15.589  -3.078  1.00  0.00      P1    
ATOM   1615  C   PHE P 132      28.406 -11.860  -5.424  1.00  0.00      P1   C
ATOM   1616  O   PHE P 132      28.328 -11.158  -4.417  1.00  0.00      P1   O
ATOM   1617  N   PHE P 133      29.553 -12.256  -6.052  1.00  0.00      P1   N
ATOM   1618  HN  PHE P 133      29.534 -12.689  -6.949  1.00  0.00      P1    
ATOM   1619  CA  PHE P 133      30.851 -12.199  -5.295  1.00  0.00      P1   C
ATOM   1620  HA  PHE P 133      30.671 -12.504  -4.275  1.00  0.00      P1    
ATOM   1621  CB  PHE P 133      31.966 -13.206  -5.786  1.00  0.00      P1   C
ATOM   1622  HB1 PHE P 133      32.116 -13.167  -6.886  1.00  0.00      P1    
ATOM   1623  HB2 PHE P 133      32.948 -13.038  -5.293  1.00  0.00      P1    
ATOM   1624  CG  PHE P 133      31.539 -14.615  -5.521  1.00  0.00      P1   C
ATOM   1625  CD1 PHE P 133      31.317 -15.112  -4.212  1.00  0.00      P1   C
ATOM   1626  HD1 PHE P 133      31.495 -14.413  -3.408  1.00  0.00      P1    
ATOM   1627  CE1 PHE P 133      30.926 -16.396  -3.887  1.00  0.00      P1   C
ATOM   1628  HE1 PHE P 133      30.617 -16.664  -2.887  1.00  0.00      P1    
ATOM   1629  CZ  PHE P 133      30.724 -17.289  -4.945  1.00  0.00      P1   C
ATOM   1630  HZ  PHE P 133      30.385 -18.311  -4.867  1.00  0.00      P1    
ATOM   1631  CD2 PHE P 133      31.296 -15.480  -6.532  1.00  0.00      P1   C
ATOM   1632  HD2 PHE P 133      31.418 -15.129  -7.546  1.00  0.00      P1    
ATOM   1633  CE2 PHE P 133      30.868 -16.818  -6.292  1.00  0.00      P1   C
ATOM   1634  HE2 PHE P 133      30.671 -17.362  -7.204  1.00  0.00      P1    
ATOM   1635  C   PHE P 133      31.374 -10.815  -5.239  1.00  0.00      P1   C
ATOM   1636  O   PHE P 133      31.978 -10.484  -4.254  1.00  0.00      P1   O
ATOM   1637  N   GLY P 134      31.038  -9.917  -6.237  1.00  0.00      P1   N
ATOM   1638  HN  GLY P 134      30.465 -10.222  -6.994  1.00  0.00      P1    
ATOM   1639  CA  GLY P 134      31.405  -8.507  -6.301  1.00  0.00      P1   C
ATOM   1640  HA1 GLY P 134      31.027  -7.991  -7.171  1.00  0.00      P1    
ATOM   1641  HA2 GLY P 134      32.468  -8.348  -6.189  1.00  0.00      P1    
ATOM   1642  C   GLY P 134      30.746  -7.741  -5.176  1.00  0.00      P1   C
ATOM   1643  O   GLY P 134      31.354  -7.129  -4.263  1.00  0.00      P1   O
ATOM   1644  N   GLY P 135      29.405  -7.923  -5.010  1.00  0.00      P1   N
ATOM   1645  HN  GLY P 135      28.886  -8.555  -5.580  1.00  0.00      P1    
ATOM   1646  CA  GLY P 135      28.645  -7.272  -3.917  1.00  0.00      P1   C
ATOM   1647  HA1 GLY P 135      27.636  -7.421  -4.272  1.00  0.00      P1    
ATOM   1648  HA2 GLY P 135      28.981  -6.251  -3.814  1.00  0.00      P1    
ATOM   1649  C   GLY P 135      28.871  -7.890  -2.555  1.00  0.00      P1   C
ATOM   1650  O   GLY P 135      28.748  -7.182  -1.594  1.00  0.00      P1   O
ATOM   1651  N   LEU P 136      28.983  -9.212  -2.447  1.00  0.00      P1   N
ATOM   1652  HN  LEU P 136      28.962  -9.781  -3.265  1.00  0.00      P1    
ATOM   1653  CA  LEU P 136      29.317  -9.896  -1.209  1.00  0.00      P1   C
ATOM   1654  HA  LEU P 136      28.563  -9.606  -0.492  1.00  0.00      P1    
ATOM   1655  CB  LEU P 136      29.228 -11.451  -1.430  1.00  0.00      P1   C
ATOM   1656  HB1 LEU P 136      28.269 -11.659  -1.950  1.00  0.00      P1    
ATOM   1657  HB2 LEU P 136      30.180 -11.665  -1.961  1.00  0.00      P1    
ATOM   1658  CG  LEU P 136      29.226 -12.236  -0.113  1.00  0.00      P1   C
ATOM   1659  HG  LEU P 136      28.967 -11.579   0.745  1.00  0.00      P1    
ATOM   1660  CD1 LEU P 136      28.261 -13.415  -0.135  1.00  0.00      P1   C
ATOM   1661 HD11 LEU P 136      27.228 -13.067  -0.350  1.00  0.00      P1    
ATOM   1662 HD12 LEU P 136      28.589 -14.104  -0.942  1.00  0.00      P1    
ATOM   1663 HD13 LEU P 136      28.173 -13.864   0.877  1.00  0.00      P1    
ATOM   1664  CD2 LEU P 136      30.640 -12.740   0.256  1.00  0.00      P1   C
ATOM   1665 HD21 LEU P 136      31.177 -11.937   0.806  1.00  0.00      P1    
ATOM   1666 HD22 LEU P 136      30.649 -13.537   1.030  1.00  0.00      P1    
ATOM   1667 HD23 LEU P 136      31.113 -13.210  -0.633  1.00  0.00      P1    
ATOM   1668  C   LEU P 136      30.601  -9.493  -0.628  1.00  0.00      P1   C
ATOM   1669  O   LEU P 136      30.724  -9.106   0.544  1.00  0.00      P1   O
ATOM   1670  N   GLY P 137      31.696  -9.404  -1.442  1.00  0.00      P1   N
ATOM   1671  HN  GLY P 137      31.656  -9.775  -2.366  1.00  0.00      P1    
ATOM   1672  CA  GLY P 137      33.012  -8.968  -1.143  1.00  0.00      P1   C
ATOM   1673  HA1 GLY P 137      33.545  -8.957  -2.082  1.00  0.00      P1    
ATOM   1674  HA2 GLY P 137      33.360  -9.578  -0.322  1.00  0.00      P1    
ATOM   1675  C   GLY P 137      32.998  -7.466  -0.746  1.00  0.00      P1   C
ATOM   1676  O   GLY P 137      33.585  -7.116   0.262  1.00  0.00      P1   O
ATOM   1677  N   THR P 138      32.353  -6.553  -1.582  1.00  0.00      P1   N
ATOM   1678  HN  THR P 138      31.664  -6.913  -2.206  1.00  0.00      P1    
ATOM   1679  CA  THR P 138      32.169  -5.162  -1.313  1.00  0.00      P1   C
ATOM   1680  HA  THR P 138      33.117  -4.822  -0.922  1.00  0.00      P1    
ATOM   1681  CB  THR P 138      31.819  -4.201  -2.449  1.00  0.00      P1   C
ATOM   1682  HB  THR P 138      31.499  -3.220  -2.038  1.00  0.00      P1    
ATOM   1683  OG1 THR P 138      30.698  -4.711  -3.242  1.00  0.00      P1   O
ATOM   1684  HG1 THR P 138      31.005  -5.445  -3.780  1.00  0.00      P1    
ATOM   1685  CG2 THR P 138      32.987  -3.992  -3.379  1.00  0.00      P1   C
ATOM   1686 HG21 THR P 138      32.795  -3.067  -3.964  1.00  0.00      P1    
ATOM   1687 HG22 THR P 138      33.932  -3.800  -2.828  1.00  0.00      P1    
ATOM   1688 HG23 THR P 138      33.214  -4.881  -4.005  1.00  0.00      P1    
ATOM   1689  C   THR P 138      31.309  -4.840  -0.141  1.00  0.00      P1   C
ATOM   1690  O   THR P 138      31.777  -4.062   0.693  1.00  0.00      P1   O
ATOM   1691  N   LEU P 139      30.109  -5.432   0.059  1.00  0.00      P1   N
ATOM   1692  HN  LEU P 139      29.672  -6.028  -0.610  1.00  0.00      P1    
ATOM   1693  CA  LEU P 139      29.398  -5.243   1.246  1.00  0.00      P1   C
ATOM   1694  HA  LEU P 139      29.270  -4.181   1.395  1.00  0.00      P1    
ATOM   1695  CB  LEU P 139      27.990  -5.964   0.994  1.00  0.00      P1   C
ATOM   1696  HB1 LEU P 139      27.964  -7.049   0.757  1.00  0.00      P1    
ATOM   1697  HB2 LEU P 139      27.377  -5.859   1.915  1.00  0.00      P1    
ATOM   1698  CG  LEU P 139      27.169  -5.144  -0.100  1.00  0.00      P1   C
ATOM   1699  HG  LEU P 139      27.625  -5.294  -1.102  1.00  0.00      P1    
ATOM   1700  CD1 LEU P 139      25.785  -5.754  -0.137  1.00  0.00      P1   C
ATOM   1701 HD11 LEU P 139      25.215  -5.133  -0.861  1.00  0.00      P1    
ATOM   1702 HD12 LEU P 139      25.854  -6.859  -0.230  1.00  0.00      P1    
ATOM   1703 HD13 LEU P 139      25.345  -5.525   0.858  1.00  0.00      P1    
ATOM   1704  CD2 LEU P 139      27.068  -3.693   0.375  1.00  0.00      P1   C
ATOM   1705 HD21 LEU P 139      26.855  -3.765   1.463  1.00  0.00      P1    
ATOM   1706 HD22 LEU P 139      28.000  -3.103   0.243  1.00  0.00      P1    
ATOM   1707 HD23 LEU P 139      26.184  -3.310  -0.178  1.00  0.00      P1    
ATOM   1708  C   LEU P 139      30.055  -5.718   2.496  1.00  0.00      P1   C
ATOM   1709  O   LEU P 139      29.986  -5.011   3.515  1.00  0.00      P1   O
ATOM   1710  N   GLY P 140      30.646  -6.942   2.597  1.00  0.00      P1   N
ATOM   1711  HN  GLY P 140      30.483  -7.558   1.831  1.00  0.00      P1    
ATOM   1712  CA  GLY P 140      31.502  -7.350   3.817  1.00  0.00      P1   C
ATOM   1713  HA1 GLY P 140      31.939  -8.263   3.441  1.00  0.00      P1    
ATOM   1714  HA2 GLY P 140      30.954  -7.355   4.748  1.00  0.00      P1    
ATOM   1715  C   GLY P 140      32.758  -6.589   4.073  1.00  0.00      P1   C
ATOM   1716  O   GLY P 140      33.239  -6.385   5.239  1.00  0.00      P1   O
ATOM   1717  N   GLY P 141      33.148  -5.992   2.906  1.00  0.00      P1   N
ATOM   1718  HN  GLY P 141      32.748  -6.235   2.026  1.00  0.00      P1    
ATOM   1719  CA  GLY P 141      34.229  -5.024   2.824  1.00  0.00      P1   C
ATOM   1720  HA1 GLY P 141      34.187  -4.729   1.786  1.00  0.00      P1    
ATOM   1721  HA2 GLY P 141      35.186  -5.427   3.121  1.00  0.00      P1    
ATOM   1722  C   GLY P 141      33.956  -3.790   3.685  1.00  0.00      P1   C
ATOM   1723  O   GLY P 141      34.903  -3.139   4.127  1.00  0.00      P1   O
ATOM   1724  N   GLY P 142      32.702  -3.417   3.944  1.00  0.00      P1   N
ATOM   1725  HN  GLY P 142      31.977  -4.076   3.760  1.00  0.00      P1    
ATOM   1726  CA  GLY P 142      32.297  -2.185   4.642  1.00  0.00      P1   C
ATOM   1727  HA1 GLY P 142      33.099  -1.816   5.265  1.00  0.00      P1    
ATOM   1728  HA2 GLY P 142      31.440  -2.475   5.232  1.00  0.00      P1    
ATOM   1729  C   GLY P 142      31.954  -1.065   3.746  1.00  0.00      P1   C
ATOM   1730  O   GLY P 142      31.917   0.019   4.202  1.00  0.00      P1   O
ATOM   1731  N   MET P 143      31.816  -1.350   2.437  1.00  0.00      P1   N
ATOM   1732  HN  MET P 143      32.100  -2.231   2.067  1.00  0.00      P1    
ATOM   1733  CA  MET P 143      31.393  -0.352   1.466  1.00  0.00      P1   C
ATOM   1734  HA  MET P 143      31.748   0.575   1.892  1.00  0.00      P1    
ATOM   1735  CB  MET P 143      31.956  -0.494  -0.023  1.00  0.00      P1   C
ATOM   1736  HB1 MET P 143      31.721  -1.530  -0.350  1.00  0.00      P1    
ATOM   1737  HB2 MET P 143      31.482   0.292  -0.649  1.00  0.00      P1    
ATOM   1738  CG  MET P 143      33.433  -0.603  -0.149  1.00  0.00      P1   C
ATOM   1739  HG1 MET P 143      33.945   0.255   0.337  1.00  0.00      P1    
ATOM   1740  HG2 MET P 143      33.853  -1.496   0.361  1.00  0.00      P1    
ATOM   1741  SD  MET P 143      33.954  -0.895  -1.884  1.00  0.00      P1   S
ATOM   1742  CE  MET P 143      33.891   0.873  -2.231  1.00  0.00      P1   C
ATOM   1743  HE1 MET P 143      33.287   1.043  -3.147  1.00  0.00      P1    
ATOM   1744  HE2 MET P 143      33.320   1.545  -1.555  1.00  0.00      P1    
ATOM   1745  HE3 MET P 143      34.909   1.226  -2.500  1.00  0.00      P1    
ATOM   1746  C   MET P 143      29.873  -0.113   1.586  1.00  0.00      P1   C
ATOM   1747  O   MET P 143      29.086  -0.929   2.133  1.00  0.00      P1   O
ATOM   1748  N   VAL P 144      29.387   1.115   1.304  1.00  0.00      P1   N
ATOM   1749  HN  VAL P 144      30.028   1.811   0.991  1.00  0.00      P1    
ATOM   1750  CA  VAL P 144      28.007   1.499   1.410  1.00  0.00      P1   C
ATOM   1751  HA  VAL P 144      27.409   0.826   2.007  1.00  0.00      P1    
ATOM   1752  CB  VAL P 144      27.962   2.749   2.302  1.00  0.00      P1   C
ATOM   1753  HB  VAL P 144      28.655   3.533   1.930  1.00  0.00      P1    
ATOM   1754  CG1 VAL P 144      26.494   3.207   2.489  1.00  0.00      P1   C
ATOM   1755 HG11 VAL P 144      25.760   2.451   2.843  1.00  0.00      P1    
ATOM   1756 HG12 VAL P 144      26.456   3.979   3.287  1.00  0.00      P1    
ATOM   1757 HG13 VAL P 144      26.144   3.677   1.545  1.00  0.00      P1    
ATOM   1758  CG2 VAL P 144      28.455   2.326   3.671  1.00  0.00      P1   C
ATOM   1759 HG21 VAL P 144      28.454   3.213   4.339  1.00  0.00      P1    
ATOM   1760 HG22 VAL P 144      27.759   1.545   4.045  1.00  0.00      P1    
ATOM   1761 HG23 VAL P 144      29.485   1.918   3.578  1.00  0.00      P1    
ATOM   1762  C   VAL P 144      27.254   1.781   0.046  1.00  0.00      P1   C
ATOM   1763  O   VAL P 144      27.613   2.573  -0.784  1.00  0.00      P1   O
ATOM   1764  N   LEU P 145      26.264   0.958  -0.286  1.00  0.00      P1   N
ATOM   1765  HN  LEU P 145      25.888   0.277   0.337  1.00  0.00      P1    
ATOM   1766  CA  LEU P 145      25.890   0.616  -1.641  1.00  0.00      P1   C
ATOM   1767  HA  LEU P 145      25.913   1.544  -2.193  1.00  0.00      P1    
ATOM   1768  CB  LEU P 145      26.819  -0.602  -2.188  1.00  0.00      P1   C
ATOM   1769  HB1 LEU P 145      26.737  -1.387  -1.405  1.00  0.00      P1    
ATOM   1770  HB2 LEU P 145      26.524  -0.942  -3.204  1.00  0.00      P1    
ATOM   1771  CG  LEU P 145      28.408  -0.427  -2.325  1.00  0.00      P1   C
ATOM   1772  HG  LEU P 145      28.824  -0.089  -1.353  1.00  0.00      P1    
ATOM   1773  CD1 LEU P 145      29.033  -1.801  -2.658  1.00  0.00      P1   C
ATOM   1774 HD11 LEU P 145      28.670  -2.572  -1.945  1.00  0.00      P1    
ATOM   1775 HD12 LEU P 145      28.933  -2.064  -3.733  1.00  0.00      P1    
ATOM   1776 HD13 LEU P 145      30.117  -1.683  -2.445  1.00  0.00      P1    
ATOM   1777  CD2 LEU P 145      28.847   0.593  -3.345  1.00  0.00      P1   C
ATOM   1778 HD21 LEU P 145      29.949   0.716  -3.410  1.00  0.00      P1    
ATOM   1779 HD22 LEU P 145      28.406   0.208  -4.289  1.00  0.00      P1    
ATOM   1780 HD23 LEU P 145      28.400   1.571  -3.064  1.00  0.00      P1    
ATOM   1781  C   LEU P 145      24.436   0.209  -1.727  1.00  0.00      P1   C
ATOM   1782  O   LEU P 145      23.615   0.946  -2.264  1.00  0.00      P1   O
ATOM   1783  N   GLY P 146      24.055  -0.914  -1.149  1.00  0.00      P1   N
ATOM   1784  HN  GLY P 146      24.725  -1.473  -0.666  1.00  0.00      P1    
ATOM   1785  CA  GLY P 146      22.686  -1.519  -1.211  1.00  0.00      P1   C
ATOM   1786  HA1 GLY P 146      22.091  -0.895  -1.862  1.00  0.00      P1    
ATOM   1787  HA2 GLY P 146      22.283  -1.479  -0.210  1.00  0.00      P1    
ATOM   1788  C   GLY P 146      22.409  -2.929  -1.558  1.00  0.00      P1   C
ATOM   1789  O   GLY P 146      23.347  -3.625  -1.834  1.00  0.00      P1   O
ATOM   1790  N   ARG P 147      21.110  -3.315  -1.358  1.00  0.00      P1   N
ATOM   1791  HN  ARG P 147      20.552  -2.668  -0.843  1.00  0.00      P1    
ATOM   1792  CA  ARG P 147      20.561  -4.605  -1.481  1.00  0.00      P1   C
ATOM   1793  HA  ARG P 147      21.349  -5.312  -1.696  1.00  0.00      P1    
ATOM   1794  CB  ARG P 147      19.901  -5.100  -0.129  1.00  0.00      P1   C
ATOM   1795  HB1 ARG P 147      19.028  -4.434   0.037  1.00  0.00      P1    
ATOM   1796  HB2 ARG P 147      19.535  -6.121  -0.370  1.00  0.00      P1    
ATOM   1797  CG  ARG P 147      20.850  -5.289   1.077  1.00  0.00      P1   C
ATOM   1798  HG1 ARG P 147      21.194  -4.306   1.465  1.00  0.00      P1    
ATOM   1799  HG2 ARG P 147      20.259  -5.732   1.907  1.00  0.00      P1    
ATOM   1800  CD  ARG P 147      22.164  -6.025   0.760  1.00  0.00      P1   C
ATOM   1801  HD1 ARG P 147      22.017  -6.789  -0.032  1.00  0.00      P1    
ATOM   1802  HD2 ARG P 147      23.093  -5.450   0.559  1.00  0.00      P1    
ATOM   1803  NE  ARG P 147      22.645  -6.757   1.999  1.00  0.00      P1   N
ATOM   1804  HE  ARG P 147      23.182  -6.113   2.545  1.00  0.00      P1    
ATOM   1805  CZ  ARG P 147      21.995  -7.732   2.512  1.00  0.00      P1   C
ATOM   1806  NH1 ARG P 147      21.068  -8.430   2.000  1.00  0.00      P1   N
ATOM   1807 HH11 ARG P 147      20.771  -9.173   2.600  1.00  0.00      P1    
ATOM   1808 HH12 ARG P 147      20.823  -8.397   1.031  1.00  0.00      P1    
ATOM   1809  NH2 ARG P 147      22.196  -8.102   3.785  1.00  0.00      P1   N
ATOM   1810 HH21 ARG P 147      21.610  -8.827   4.146  1.00  0.00      P1    
ATOM   1811 HH22 ARG P 147      22.700  -7.443   4.344  1.00  0.00      P1    
ATOM   1812  C   ARG P 147      19.487  -4.613  -2.646  1.00  0.00      P1   C
ATOM   1813  O   ARG P 147      18.643  -5.559  -2.726  1.00  0.00      P1   O
ATOM   1814  N   GLN P 148      19.448  -3.588  -3.532  1.00  0.00      P1   N
ATOM   1815  HN  GLN P 148      20.182  -2.918  -3.460  1.00  0.00      P1    
ATOM   1816  CA  GLN P 148      18.517  -3.454  -4.598  1.00  0.00      P1   C
ATOM   1817  HA  GLN P 148      17.565  -3.855  -4.284  1.00  0.00      P1    
ATOM   1818  CB  GLN P 148      18.200  -2.034  -4.953  1.00  0.00      P1   C
ATOM   1819  HB1 GLN P 148      17.640  -1.666  -4.067  1.00  0.00      P1    
ATOM   1820  HB2 GLN P 148      19.187  -1.526  -5.001  1.00  0.00      P1    
ATOM   1821  CG  GLN P 148      17.139  -1.878  -6.091  1.00  0.00      P1   C
ATOM   1822  HG1 GLN P 148      17.571  -2.316  -7.016  1.00  0.00      P1    
ATOM   1823  HG2 GLN P 148      16.283  -2.502  -5.757  1.00  0.00      P1    
ATOM   1824  CD  GLN P 148      16.640  -0.459  -6.452  1.00  0.00      P1   C
ATOM   1825  OE1 GLN P 148      15.465  -0.094  -6.220  1.00  0.00      P1   O
ATOM   1826  NE2 GLN P 148      17.405   0.444  -7.126  1.00  0.00      P1   N
ATOM   1827 HE21 GLN P 148      17.280   1.417  -7.322  1.00  0.00      P1    
ATOM   1828 HE22 GLN P 148      18.220  -0.002  -7.496  1.00  0.00      P1    
ATOM   1829  C   GLN P 148      19.055  -4.172  -5.794  1.00  0.00      P1   C
ATOM   1830  O   GLN P 148      18.706  -5.325  -6.017  1.00  0.00      P1   O
ATOM   1831  N   GLY P 149      19.846  -3.461  -6.666  1.00  0.00      P1   N
ATOM   1832  HN  GLY P 149      20.007  -2.522  -6.373  1.00  0.00      P1    
ATOM   1833  CA  GLY P 149      20.523  -3.825  -7.939  1.00  0.00      P1   C
ATOM   1834  HA1 GLY P 149      21.317  -3.138  -8.194  1.00  0.00      P1    
ATOM   1835  HA2 GLY P 149      19.738  -3.828  -8.682  1.00  0.00      P1    
ATOM   1836  C   GLY P 149      21.188  -5.208  -7.990  1.00  0.00      P1   C
ATOM   1837  O   GLY P 149      21.099  -5.832  -9.017  1.00  0.00      P1   O
ATOM   1838  N   PRO P 150      21.842  -5.713  -6.892  1.00  0.00      P1   N
ATOM   1839  CD  PRO P 150      22.638  -4.875  -5.986  1.00  0.00      P1   C
ATOM   1840  HD1 PRO P 150      21.962  -4.470  -5.203  1.00  0.00      P1    
ATOM   1841  HD2 PRO P 150      23.098  -3.972  -6.440  1.00  0.00      P1    
ATOM   1842  CA  PRO P 150      22.306  -7.099  -7.004  1.00  0.00      P1   C
ATOM   1843  HA  PRO P 150      22.835  -7.304  -7.923  1.00  0.00      P1    
ATOM   1844  CB  PRO P 150      23.234  -7.224  -5.753  1.00  0.00      P1   C
ATOM   1845  HB1 PRO P 150      23.972  -8.023  -5.983  1.00  0.00      P1    
ATOM   1846  HB2 PRO P 150      22.720  -7.436  -4.791  1.00  0.00      P1    
ATOM   1847  CG  PRO P 150      23.805  -5.810  -5.544  1.00  0.00      P1   C
ATOM   1848  HG1 PRO P 150      24.692  -5.575  -6.170  1.00  0.00      P1    
ATOM   1849  HG2 PRO P 150      24.105  -5.615  -4.493  1.00  0.00      P1    
ATOM   1850  C   PRO P 150      21.228  -8.176  -6.938  1.00  0.00      P1   C
ATOM   1851  O   PRO P 150      21.254  -9.112  -7.734  1.00  0.00      P1   O
ATOM   1852  N   THR P 151      20.359  -8.062  -5.881  1.00  0.00      P1   N
ATOM   1853  HN  THR P 151      20.469  -7.386  -5.156  1.00  0.00      P1    
ATOM   1854  CA  THR P 151      19.320  -9.046  -5.621  1.00  0.00      P1   C
ATOM   1855  HA  THR P 151      19.869  -9.977  -5.638  1.00  0.00      P1    
ATOM   1856  CB  THR P 151      18.610  -8.713  -4.219  1.00  0.00      P1   C
ATOM   1857  HB  THR P 151      17.754  -8.016  -4.344  1.00  0.00      P1    
ATOM   1858  OG1 THR P 151      19.462  -8.046  -3.291  1.00  0.00      P1   O
ATOM   1859  HG1 THR P 151      18.989  -7.332  -2.857  1.00  0.00      P1    
ATOM   1860  CG2 THR P 151      18.239 -10.035  -3.495  1.00  0.00      P1   C
ATOM   1861 HG21 THR P 151      17.618 -10.664  -4.167  1.00  0.00      P1    
ATOM   1862 HG22 THR P 151      19.186 -10.605  -3.383  1.00  0.00      P1    
ATOM   1863 HG23 THR P 151      17.748  -9.779  -2.532  1.00  0.00      P1    
ATOM   1864  C   THR P 151      18.330  -9.015  -6.767  1.00  0.00      P1   C
ATOM   1865  O   THR P 151      17.831 -10.020  -7.175  1.00  0.00      P1   O
ATOM   1866  N   VAL P 152      17.962  -7.790  -7.222  1.00  0.00      P1   N
ATOM   1867  HN  VAL P 152      18.356  -7.001  -6.758  1.00  0.00      P1    
ATOM   1868  CA  VAL P 152      17.019  -7.581  -8.332  1.00  0.00      P1   C
ATOM   1869  HA  VAL P 152      16.135  -8.145  -8.074  1.00  0.00      P1    
ATOM   1870  CB  VAL P 152      16.654  -6.174  -8.501  1.00  0.00      P1   C
ATOM   1871  HB  VAL P 152      17.590  -5.576  -8.522  1.00  0.00      P1    
ATOM   1872  CG1 VAL P 152      15.934  -5.905  -9.896  1.00  0.00      P1   C
ATOM   1873 HG11 VAL P 152      15.248  -6.764 -10.057  1.00  0.00      P1    
ATOM   1874 HG12 VAL P 152      15.347  -4.962  -9.875  1.00  0.00      P1    
ATOM   1875 HG13 VAL P 152      16.662  -5.888 -10.735  1.00  0.00      P1    
ATOM   1876  CG2 VAL P 152      15.826  -5.670  -7.307  1.00  0.00      P1   C
ATOM   1877 HG21 VAL P 152      15.575  -4.588  -7.327  1.00  0.00      P1    
ATOM   1878 HG22 VAL P 152      14.864  -6.219  -7.397  1.00  0.00      P1    
ATOM   1879 HG23 VAL P 152      16.288  -6.003  -6.353  1.00  0.00      P1    
ATOM   1880  C   VAL P 152      17.476  -8.202  -9.622  1.00  0.00      P1   C
ATOM   1881  O   VAL P 152      16.722  -8.909 -10.287  1.00  0.00      P1   O
ATOM   1882  N   GLN P 153      18.813  -8.009  -9.905  1.00  0.00      P1   N
ATOM   1883  HN  GLN P 153      19.302  -7.434  -9.253  1.00  0.00      P1    
ATOM   1884  CA  GLN P 153      19.515  -8.566 -11.028  1.00  0.00      P1   C
ATOM   1885  HA  GLN P 153      18.874  -8.434 -11.887  1.00  0.00      P1    
ATOM   1886  CB  GLN P 153      20.893  -7.874 -11.429  1.00  0.00      P1   C
ATOM   1887  HB1 GLN P 153      20.806  -6.780 -11.605  1.00  0.00      P1    
ATOM   1888  HB2 GLN P 153      21.598  -7.959 -10.574  1.00  0.00      P1    
ATOM   1889  CG  GLN P 153      21.502  -8.528 -12.649  1.00  0.00      P1   C
ATOM   1890  HG1 GLN P 153      21.894  -9.563 -12.546  1.00  0.00      P1    
ATOM   1891  HG2 GLN P 153      20.750  -8.490 -13.466  1.00  0.00      P1    
ATOM   1892  CD  GLN P 153      22.756  -7.708 -13.092  1.00  0.00      P1   C
ATOM   1893  OE1 GLN P 153      23.618  -7.213 -12.281  1.00  0.00      P1   O
ATOM   1894  NE2 GLN P 153      22.884  -7.505 -14.401  1.00  0.00      P1   N
ATOM   1895 HE21 GLN P 153      23.579  -6.855 -14.709  1.00  0.00      P1    
ATOM   1896 HE22 GLN P 153      22.229  -7.841 -15.077  1.00  0.00      P1    
ATOM   1897  C   GLN P 153      19.668 -10.075 -10.884  1.00  0.00      P1   C
ATOM   1898  O   GLN P 153      19.571 -10.751 -11.914  1.00  0.00      P1   O
ATOM   1899  N   ILE P 154      19.980 -10.684  -9.716  1.00  0.00      P1   N
ATOM   1900  HN  ILE P 154      20.214 -10.129  -8.922  1.00  0.00      P1    
ATOM   1901  CA  ILE P 154      20.165 -12.075  -9.424  1.00  0.00      P1   C
ATOM   1902  HA  ILE P 154      20.845 -12.493 -10.151  1.00  0.00      P1    
ATOM   1903  CB  ILE P 154      20.728 -12.405  -7.976  1.00  0.00      P1   C
ATOM   1904  HB  ILE P 154      20.172 -11.722  -7.298  1.00  0.00      P1    
ATOM   1905  CG2 ILE P 154      20.455 -13.819  -7.458  1.00  0.00      P1   C
ATOM   1906 HG21 ILE P 154      19.349 -13.916  -7.402  1.00  0.00      P1    
ATOM   1907 HG22 ILE P 154      20.801 -14.600  -8.168  1.00  0.00      P1    
ATOM   1908 HG23 ILE P 154      20.805 -14.003  -6.420  1.00  0.00      P1    
ATOM   1909  CG1 ILE P 154      22.247 -12.150  -7.949  1.00  0.00      P1   C
ATOM   1910 HG11 ILE P 154      22.691 -12.908  -8.629  1.00  0.00      P1    
ATOM   1911 HG12 ILE P 154      22.404 -11.151  -8.410  1.00  0.00      P1    
ATOM   1912  CD  ILE P 154      22.838 -11.975  -6.520  1.00  0.00      P1   C
ATOM   1913  HD1 ILE P 154      22.316 -11.180  -5.946  1.00  0.00      P1    
ATOM   1914  HD2 ILE P 154      22.766 -12.857  -5.847  1.00  0.00      P1    
ATOM   1915  HD3 ILE P 154      23.885 -11.613  -6.600  1.00  0.00      P1    
ATOM   1916  C   ILE P 154      18.919 -12.825  -9.743  1.00  0.00      P1   C
ATOM   1917  O   ILE P 154      18.953 -13.932 -10.313  1.00  0.00      P1   O
ATOM   1918  N   GLY P 155      17.806 -12.193  -9.389  1.00  0.00      P1   N
ATOM   1919  HN  GLY P 155      17.840 -11.366  -8.834  1.00  0.00      P1    
ATOM   1920  CA  GLY P 155      16.427 -12.658  -9.675  1.00  0.00      P1   C
ATOM   1921  HA1 GLY P 155      15.774 -11.871  -9.327  1.00  0.00      P1    
ATOM   1922  HA2 GLY P 155      16.201 -13.574  -9.150  1.00  0.00      P1    
ATOM   1923  C   GLY P 155      16.086 -12.888 -11.119  1.00  0.00      P1   C
ATOM   1924  O   GLY P 155      15.530 -13.897 -11.529  1.00  0.00      P1   O
ATOM   1925  N   GLY P 156      16.460 -11.863 -11.914  1.00  0.00      P1   N
ATOM   1926  HN  GLY P 156      16.877 -11.064 -11.488  1.00  0.00      P1    
ATOM   1927  CA  GLY P 156      16.306 -11.812 -13.361  1.00  0.00      P1   C
ATOM   1928  HA1 GLY P 156      16.525 -10.851 -13.801  1.00  0.00      P1    
ATOM   1929  HA2 GLY P 156      15.258 -12.047 -13.475  1.00  0.00      P1    
ATOM   1930  C   GLY P 156      17.082 -12.789 -14.151  1.00  0.00      P1   C
ATOM   1931  O   GLY P 156      16.667 -13.385 -15.080  1.00  0.00      P1   O
ATOM   1932  N   ASN P 157      18.290 -13.013 -13.698  1.00  0.00      P1   N
ATOM   1933  HN  ASN P 157      18.605 -12.462 -12.929  1.00  0.00      P1    
ATOM   1934  CA  ASN P 157      19.123 -14.043 -14.130  1.00  0.00      P1   C
ATOM   1935  HA  ASN P 157      19.267 -13.983 -15.198  1.00  0.00      P1    
ATOM   1936  CB  ASN P 157      20.499 -13.848 -13.480  1.00  0.00      P1   C
ATOM   1937  HB1 ASN P 157      20.451 -13.515 -12.421  1.00  0.00      P1    
ATOM   1938  HB2 ASN P 157      21.076 -14.797 -13.461  1.00  0.00      P1    
ATOM   1939  CG  ASN P 157      21.258 -12.812 -14.333  1.00  0.00      P1   C
ATOM   1940  OD1 ASN P 157      22.104 -13.131 -15.191  1.00  0.00      P1   O
ATOM   1941  ND2 ASN P 157      20.993 -11.536 -14.027  1.00  0.00      P1   N
ATOM   1942 HD21 ASN P 157      21.562 -10.814 -14.420  1.00  0.00      P1    
ATOM   1943 HD22 ASN P 157      20.283 -11.357 -13.345  1.00  0.00      P1    
ATOM   1944  C   ASN P 157      18.681 -15.465 -13.830  1.00  0.00      P1   C
ATOM   1945  O   ASN P 157      18.813 -16.301 -14.747  1.00  0.00      P1   O
ATOM   1946  N   ILE P 158      18.084 -15.663 -12.632  1.00  0.00      P1   N
ATOM   1947  HN  ILE P 158      18.095 -14.872 -12.025  1.00  0.00      P1    
ATOM   1948  CA  ILE P 158      17.500 -16.877 -12.357  1.00  0.00      P1   C
ATOM   1949  HA  ILE P 158      18.243 -17.653 -12.465  1.00  0.00      P1    
ATOM   1950  CB  ILE P 158      17.197 -16.986 -10.820  1.00  0.00      P1   C
ATOM   1951  HB  ILE P 158      16.696 -16.042 -10.516  1.00  0.00      P1    
ATOM   1952  CG2 ILE P 158      16.235 -18.097 -10.446  1.00  0.00      P1   C
ATOM   1953 HG21 ILE P 158      16.235 -18.289  -9.352  1.00  0.00      P1    
ATOM   1954 HG22 ILE P 158      15.227 -17.816 -10.821  1.00  0.00      P1    
ATOM   1955 HG23 ILE P 158      16.480 -19.054 -10.954  1.00  0.00      P1    
ATOM   1956  CG1 ILE P 158      18.526 -17.150 -10.032  1.00  0.00      P1   C
ATOM   1957 HG11 ILE P 158      18.836 -18.192 -10.258  1.00  0.00      P1    
ATOM   1958 HG12 ILE P 158      19.277 -16.438 -10.437  1.00  0.00      P1    
ATOM   1959  CD  ILE P 158      18.317 -16.905  -8.509  1.00  0.00      P1   C
ATOM   1960  HD1 ILE P 158      17.633 -17.622  -8.007  1.00  0.00      P1    
ATOM   1961  HD2 ILE P 158      19.230 -16.813  -7.883  1.00  0.00      P1    
ATOM   1962  HD3 ILE P 158      17.791 -15.956  -8.269  1.00  0.00      P1    
ATOM   1963  C   ILE P 158      16.297 -17.250 -13.226  1.00  0.00      P1   C
ATOM   1964  O   ILE P 158      16.147 -18.352 -13.713  1.00  0.00      P1   O
ATOM   1965  N   GLY P 159      15.598 -16.255 -13.567  1.00  0.00      P1   N
ATOM   1966  HN  GLY P 159      15.901 -15.470 -13.032  1.00  0.00      P1    
ATOM   1967  CA  GLY P 159      14.473 -16.212 -14.444  1.00  0.00      P1   C
ATOM   1968  HA1 GLY P 159      14.170 -15.180 -14.546  1.00  0.00      P1    
ATOM   1969  HA2 GLY P 159      13.689 -16.795 -13.984  1.00  0.00      P1    
ATOM   1970  C   GLY P 159      14.758 -16.667 -15.831  1.00  0.00      P1   C
ATOM   1971  O   GLY P 159      14.034 -17.499 -16.390  1.00  0.00      P1   O
ATOM   1972  N   ARG P 160      15.881 -16.183 -16.334  1.00  0.00      P1   N
ATOM   1973  HN  ARG P 160      16.367 -15.411 -15.932  1.00  0.00      P1    
ATOM   1974  CA  ARG P 160      16.314 -16.798 -17.608  1.00  0.00      P1   C
ATOM   1975  HA  ARG P 160      15.466 -16.908 -18.268  1.00  0.00      P1    
ATOM   1976  CB  ARG P 160      17.220 -15.726 -18.311  1.00  0.00      P1   C
ATOM   1977  HB1 ARG P 160      16.661 -14.780 -18.480  1.00  0.00      P1    
ATOM   1978  HB2 ARG P 160      18.043 -15.471 -17.611  1.00  0.00      P1    
ATOM   1979  CG  ARG P 160      17.811 -16.174 -19.671  1.00  0.00      P1   C
ATOM   1980  HG1 ARG P 160      18.483 -15.398 -20.098  1.00  0.00      P1    
ATOM   1981  HG2 ARG P 160      18.474 -17.051 -19.515  1.00  0.00      P1    
ATOM   1982  CD  ARG P 160      16.752 -16.557 -20.787  1.00  0.00      P1   C
ATOM   1983  HD1 ARG P 160      16.030 -17.292 -20.372  1.00  0.00      P1    
ATOM   1984  HD2 ARG P 160      16.341 -15.580 -21.122  1.00  0.00      P1    
ATOM   1985  NE  ARG P 160      17.482 -17.152 -21.917  1.00  0.00      P1   N
ATOM   1986  HE  ARG P 160      18.260 -17.742 -21.702  1.00  0.00      P1    
ATOM   1987  CZ  ARG P 160      17.065 -17.162 -23.168  1.00  0.00      P1   C
ATOM   1988  NH1 ARG P 160      16.320 -16.187 -23.636  1.00  0.00      P1   N
ATOM   1989 HH11 ARG P 160      16.263 -16.106 -24.631  1.00  0.00      P1    
ATOM   1990 HH12 ARG P 160      16.065 -15.330 -23.189  1.00  0.00      P1    
ATOM   1991  NH2 ARG P 160      17.401 -18.097 -24.074  1.00  0.00      P1   N
ATOM   1992 HH21 ARG P 160      16.738 -18.279 -24.800  1.00  0.00      P1    
ATOM   1993 HH22 ARG P 160      17.718 -18.928 -23.616  1.00  0.00      P1    
ATOM   1994  C   ARG P 160      17.007 -18.149 -17.545  1.00  0.00      P1   C
ATOM   1995  O   ARG P 160      16.807 -18.984 -18.465  1.00  0.00      P1   O
ATOM   1996  N   MET P 161      17.874 -18.463 -16.514  1.00  0.00      P1   N
ATOM   1997  HN  MET P 161      17.927 -17.684 -15.894  1.00  0.00      P1    
ATOM   1998  CA  MET P 161      18.505 -19.686 -16.179  1.00  0.00      P1   C
ATOM   1999  HA  MET P 161      19.105 -19.975 -17.030  1.00  0.00      P1    
ATOM   2000  CB  MET P 161      19.446 -19.451 -14.979  1.00  0.00      P1   C
ATOM   2001  HB1 MET P 161      20.294 -18.982 -15.522  1.00  0.00      P1    
ATOM   2002  HB2 MET P 161      18.878 -18.747 -14.333  1.00  0.00      P1    
ATOM   2003  CG  MET P 161      19.846 -20.620 -14.153  1.00  0.00      P1   C
ATOM   2004  HG1 MET P 161      18.948 -21.045 -13.657  1.00  0.00      P1    
ATOM   2005  HG2 MET P 161      20.261 -21.392 -14.835  1.00  0.00      P1    
ATOM   2006  SD  MET P 161      21.018 -20.291 -12.775  1.00  0.00      P1   S
ATOM   2007  CE  MET P 161      21.365 -22.080 -12.601  1.00  0.00      P1   C
ATOM   2008  HE1 MET P 161      20.481 -22.542 -12.111  1.00  0.00      P1    
ATOM   2009  HE2 MET P 161      21.601 -22.592 -13.559  1.00  0.00      P1    
ATOM   2010  HE3 MET P 161      22.264 -22.272 -11.979  1.00  0.00      P1    
ATOM   2011  C   MET P 161      17.533 -20.803 -16.109  1.00  0.00      P1   C
ATOM   2012  O   MET P 161      17.779 -21.831 -16.687  1.00  0.00      P1   O
ATOM   2013  N   VAL P 162      16.339 -20.681 -15.464  1.00  0.00      P1   N
ATOM   2014  HN  VAL P 162      16.059 -19.840 -15.009  1.00  0.00      P1    
ATOM   2015  CA  VAL P 162      15.338 -21.750 -15.287  1.00  0.00      P1   C
ATOM   2016  HA  VAL P 162      15.796 -22.647 -14.895  1.00  0.00      P1    
ATOM   2017  CB  VAL P 162      14.291 -21.386 -14.189  1.00  0.00      P1   C
ATOM   2018  HB  VAL P 162      13.881 -20.390 -14.460  1.00  0.00      P1    
ATOM   2019  CG1 VAL P 162      13.204 -22.460 -14.204  1.00  0.00      P1   C
ATOM   2020 HG11 VAL P 162      13.657 -23.474 -14.237  1.00  0.00      P1    
ATOM   2021 HG12 VAL P 162      12.658 -22.377 -13.240  1.00  0.00      P1    
ATOM   2022 HG13 VAL P 162      12.568 -22.305 -15.102  1.00  0.00      P1    
ATOM   2023  CG2 VAL P 162      14.930 -21.337 -12.798  1.00  0.00      P1   C
ATOM   2024 HG21 VAL P 162      15.810 -20.684 -12.618  1.00  0.00      P1    
ATOM   2025 HG22 VAL P 162      14.133 -21.018 -12.093  1.00  0.00      P1    
ATOM   2026 HG23 VAL P 162      15.279 -22.370 -12.584  1.00  0.00      P1    
ATOM   2027  C   VAL P 162      14.688 -22.104 -16.672  1.00  0.00      P1   C
ATOM   2028  O   VAL P 162      14.485 -23.307 -17.068  1.00  0.00      P1   O
ATOM   2029  N   LEU P 163      14.485 -21.083 -17.484  1.00  0.00      P1   N
ATOM   2030  HN  LEU P 163      14.692 -20.168 -17.146  1.00  0.00      P1    
ATOM   2031  CA  LEU P 163      14.111 -21.189 -18.827  1.00  0.00      P1   C
ATOM   2032  HA  LEU P 163      13.170 -21.718 -18.787  1.00  0.00      P1    
ATOM   2033  CB  LEU P 163      13.666 -19.797 -19.275  1.00  0.00      P1   C
ATOM   2034  HB1 LEU P 163      13.252 -19.156 -18.467  1.00  0.00      P1    
ATOM   2035  HB2 LEU P 163      14.523 -19.186 -19.632  1.00  0.00      P1    
ATOM   2036  CG  LEU P 163      12.561 -19.713 -20.367  1.00  0.00      P1   C
ATOM   2037  HG  LEU P 163      12.655 -20.492 -21.153  1.00  0.00      P1    
ATOM   2038  CD1 LEU P 163      11.228 -20.017 -19.833  1.00  0.00      P1   C
ATOM   2039 HD11 LEU P 163      11.338 -20.828 -19.081  1.00  0.00      P1    
ATOM   2040 HD12 LEU P 163      10.778 -19.199 -19.231  1.00  0.00      P1    
ATOM   2041 HD13 LEU P 163      10.525 -20.170 -20.680  1.00  0.00      P1    
ATOM   2042  CD2 LEU P 163      12.613 -18.364 -21.046  1.00  0.00      P1   C
ATOM   2043 HD21 LEU P 163      11.758 -18.258 -21.747  1.00  0.00      P1    
ATOM   2044 HD22 LEU P 163      12.577 -17.535 -20.307  1.00  0.00      P1    
ATOM   2045 HD23 LEU P 163      13.517 -18.153 -21.657  1.00  0.00      P1    
ATOM   2046  C   LEU P 163      15.078 -21.859 -19.817  1.00  0.00      P1   C
ATOM   2047  O   LEU P 163      14.583 -22.621 -20.681  1.00  0.00      P1   O
ATOM   2048  N   ASP P 164      16.421 -21.660 -19.733  1.00  0.00      P1   N
ATOM   2049  HN  ASP P 164      16.757 -20.851 -19.256  1.00  0.00      P1    
ATOM   2050  CA  ASP P 164      17.422 -22.446 -20.483  1.00  0.00      P1   C
ATOM   2051  HA  ASP P 164      16.963 -22.605 -21.448  1.00  0.00      P1    
ATOM   2052  CB  ASP P 164      18.773 -21.640 -20.740  1.00  0.00      P1   C
ATOM   2053  HB1 ASP P 164      19.137 -21.410 -19.716  1.00  0.00      P1    
ATOM   2054  HB2 ASP P 164      19.448 -22.369 -21.239  1.00  0.00      P1    
ATOM   2055  CG  ASP P 164      18.552 -20.369 -21.658  1.00  0.00      P1   C
ATOM   2056  OD1 ASP P 164      19.338 -19.440 -21.589  1.00  0.00      P1   O
ATOM   2057  OD2 ASP P 164      17.745 -20.474 -22.576  1.00  0.00      P1   O
ATOM   2058  C   ASP P 164      17.605 -23.871 -20.004  1.00  0.00      P1   C
ATOM   2059  O   ASP P 164      17.691 -24.818 -20.829  1.00  0.00      P1   O
ATOM   2060  N   ILE P 165      17.482 -24.144 -18.722  1.00  0.00      P1   N
ATOM   2061  HN  ILE P 165      17.324 -23.446 -18.028  1.00  0.00      P1    
ATOM   2062  CA  ILE P 165      17.724 -25.498 -18.169  1.00  0.00      P1   C
ATOM   2063  HA  ILE P 165      18.533 -25.955 -18.720  1.00  0.00      P1    
ATOM   2064  CB  ILE P 165      18.334 -25.570 -16.731  1.00  0.00      P1   C
ATOM   2065  HB  ILE P 165      18.667 -26.625 -16.633  1.00  0.00      P1    
ATOM   2066  CG2 ILE P 165      19.665 -24.793 -16.821  1.00  0.00      P1   C
ATOM   2067 HG21 ILE P 165      20.323 -25.088 -15.975  1.00  0.00      P1    
ATOM   2068 HG22 ILE P 165      20.173 -25.047 -17.775  1.00  0.00      P1    
ATOM   2069 HG23 ILE P 165      19.488 -23.710 -16.645  1.00  0.00      P1    
ATOM   2070  CG1 ILE P 165      17.324 -24.994 -15.641  1.00  0.00      P1   C
ATOM   2071 HG11 ILE P 165      17.072 -23.959 -15.956  1.00  0.00      P1    
ATOM   2072 HG12 ILE P 165      16.361 -25.541 -15.552  1.00  0.00      P1    
ATOM   2073  CD  ILE P 165      17.960 -24.900 -14.284  1.00  0.00      P1   C
ATOM   2074  HD1 ILE P 165      18.960 -24.423 -14.212  1.00  0.00      P1    
ATOM   2075  HD2 ILE P 165      17.181 -24.472 -13.617  1.00  0.00      P1    
ATOM   2076  HD3 ILE P 165      18.243 -25.894 -13.878  1.00  0.00      P1    
ATOM   2077  C   ILE P 165      16.533 -26.438 -18.325  1.00  0.00      P1   C
ATOM   2078  O   ILE P 165      16.771 -27.630 -18.260  1.00  0.00      P1   O
ATOM   2079  N   PHE P 166      15.275 -25.969 -18.557  1.00  0.00      P1   N
ATOM   2080  HN  PHE P 166      15.061 -24.996 -18.519  1.00  0.00      P1    
ATOM   2081  CA  PHE P 166      14.223 -26.955 -18.881  1.00  0.00      P1   C
ATOM   2082  HA  PHE P 166      14.591 -27.968 -18.812  1.00  0.00      P1    
ATOM   2083  CB  PHE P 166      12.852 -26.701 -18.031  1.00  0.00      P1   C
ATOM   2084  HB1 PHE P 166      12.689 -25.606 -18.128  1.00  0.00      P1    
ATOM   2085  HB2 PHE P 166      11.960 -27.238 -18.419  1.00  0.00      P1    
ATOM   2086  CG  PHE P 166      12.912 -26.986 -16.556  1.00  0.00      P1   C
ATOM   2087  CD1 PHE P 166      12.239 -26.171 -15.681  1.00  0.00      P1   C
ATOM   2088  HD1 PHE P 166      11.826 -25.251 -16.069  1.00  0.00      P1    
ATOM   2089  CE1 PHE P 166      12.364 -26.399 -14.328  1.00  0.00      P1   C
ATOM   2090  HE1 PHE P 166      12.009 -25.637 -13.648  1.00  0.00      P1    
ATOM   2091  CZ  PHE P 166      13.078 -27.474 -13.807  1.00  0.00      P1   C
ATOM   2092  HZ  PHE P 166      13.020 -27.587 -12.734  1.00  0.00      P1    
ATOM   2093  CD2 PHE P 166      13.534 -28.136 -16.103  1.00  0.00      P1   C
ATOM   2094  HD2 PHE P 166      13.929 -28.899 -16.757  1.00  0.00      P1    
ATOM   2095  CE2 PHE P 166      13.592 -28.381 -14.679  1.00  0.00      P1   C
ATOM   2096  HE2 PHE P 166      14.123 -29.243 -14.304  1.00  0.00      P1    
ATOM   2097  C   PHE P 166      13.952 -26.914 -20.476  1.00  0.00      P1   C
ATOM   2098  O   PHE P 166      12.923 -27.412 -20.934  1.00  0.00      P1   O
ATOM   2099  N   ARG P 167      14.839 -26.212 -21.250  1.00  0.00      P1   N
ATOM   2100  HN  ARG P 167      15.599 -25.666 -20.905  1.00  0.00      P1    
ATOM   2101  CA  ARG P 167      14.552 -26.109 -22.685  1.00  0.00      P1   C
ATOM   2102  HA  ARG P 167      15.287 -25.377 -22.987  1.00  0.00      P1    
ATOM   2103  CB  ARG P 167      14.719 -27.418 -23.413  1.00  0.00      P1   C
ATOM   2104  HB1 ARG P 167      13.898 -28.123 -23.161  1.00  0.00      P1    
ATOM   2105  HB2 ARG P 167      14.666 -27.183 -24.497  1.00  0.00      P1    
ATOM   2106  CG  ARG P 167      16.076 -28.048 -23.195  1.00  0.00      P1   C
ATOM   2107  HG1 ARG P 167      16.873 -27.292 -23.354  1.00  0.00      P1    
ATOM   2108  HG2 ARG P 167      16.078 -28.422 -22.149  1.00  0.00      P1    
ATOM   2109  CD  ARG P 167      16.227 -29.319 -24.091  1.00  0.00      P1   C
ATOM   2110  HD1 ARG P 167      15.948 -30.265 -23.581  1.00  0.00      P1    
ATOM   2111  HD2 ARG P 167      15.715 -29.282 -25.076  1.00  0.00      P1    
ATOM   2112  NE  ARG P 167      17.697 -29.372 -24.383  1.00  0.00      P1   N
ATOM   2113  HE  ARG P 167      18.395 -29.029 -23.755  1.00  0.00      P1    
ATOM   2114  CZ  ARG P 167      18.162 -30.262 -25.270  1.00  0.00      P1   C
ATOM   2115  NH1 ARG P 167      17.473 -30.924 -26.138  1.00  0.00      P1   N
ATOM   2116 HH11 ARG P 167      17.822 -31.769 -26.543  1.00  0.00      P1    
ATOM   2117 HH12 ARG P 167      16.473 -30.890 -26.145  1.00  0.00      P1    
ATOM   2118  NH2 ARG P 167      19.460 -30.529 -25.241  1.00  0.00      P1   N
ATOM   2119 HH21 ARG P 167      19.838 -31.204 -25.876  1.00  0.00      P1    
ATOM   2120 HH22 ARG P 167      20.084 -29.993 -24.672  1.00  0.00      P1    
ATOM   2121  C   ARG P 167      13.211 -25.481 -23.053  1.00  0.00      P1   C
ATOM   2122  O   ARG P 167      12.610 -25.803 -24.097  1.00  0.00      P1   O
ATOM   2123  N   LEU P 168      12.762 -24.473 -22.333  1.00  0.00      P1   N
ATOM   2124  HN  LEU P 168      13.251 -24.040 -21.581  1.00  0.00      P1    
ATOM   2125  CA  LEU P 168      11.494 -23.761 -22.611  1.00  0.00      P1   C
ATOM   2126  HA  LEU P 168      10.885 -24.400 -23.233  1.00  0.00      P1    
ATOM   2127  CB  LEU P 168      10.630 -23.476 -21.302  1.00  0.00      P1   C
ATOM   2128  HB1 LEU P 168      11.140 -22.694 -20.700  1.00  0.00      P1    
ATOM   2129  HB2 LEU P 168       9.633 -23.088 -21.601  1.00  0.00      P1    
ATOM   2130  CG  LEU P 168      10.380 -24.726 -20.351  1.00  0.00      P1   C
ATOM   2131  HG  LEU P 168      11.246 -25.421 -20.394  1.00  0.00      P1    
ATOM   2132  CD1 LEU P 168      10.240 -24.370 -18.882  1.00  0.00      P1   C
ATOM   2133 HD11 LEU P 168       9.368 -23.700 -18.722  1.00  0.00      P1    
ATOM   2134 HD12 LEU P 168      10.132 -25.292 -18.272  1.00  0.00      P1    
ATOM   2135 HD13 LEU P 168      11.141 -23.870 -18.465  1.00  0.00      P1    
ATOM   2136  CD2 LEU P 168       9.202 -25.585 -20.924  1.00  0.00      P1   C
ATOM   2137 HD21 LEU P 168       9.532 -25.939 -21.924  1.00  0.00      P1    
ATOM   2138 HD22 LEU P 168       8.974 -26.369 -20.171  1.00  0.00      P1    
ATOM   2139 HD23 LEU P 168       8.326 -24.923 -21.094  1.00  0.00      P1    
ATOM   2140  C   LEU P 168      11.783 -22.490 -23.364  1.00  0.00      P1   C
ATOM   2141  O   LEU P 168      12.938 -22.064 -23.301  1.00  0.00      P1   O
ATOM   2142  N   LYS P 169      10.967 -21.876 -24.271  1.00  0.00      P1   N
ATOM   2143  HN  LYS P 169      10.103 -22.293 -24.541  1.00  0.00      P1    
ATOM   2144  CA  LYS P 169      11.464 -20.740 -25.026  1.00  0.00      P1   C
ATOM   2145  HA  LYS P 169      11.999 -19.989 -24.463  1.00  0.00      P1    
ATOM   2146  CB  LYS P 169      12.349 -21.173 -26.132  1.00  0.00      P1   C
ATOM   2147  HB1 LYS P 169      12.576 -20.275 -26.744  1.00  0.00      P1    
ATOM   2148  HB2 LYS P 169      13.308 -21.404 -25.622  1.00  0.00      P1    
ATOM   2149  CG  LYS P 169      11.925 -22.366 -26.979  1.00  0.00      P1   C
ATOM   2150  HG1 LYS P 169      11.731 -23.257 -26.345  1.00  0.00      P1    
ATOM   2151  HG2 LYS P 169      10.949 -22.170 -27.473  1.00  0.00      P1    
ATOM   2152  CD  LYS P 169      12.961 -22.735 -28.108  1.00  0.00      P1   C
ATOM   2153  HD1 LYS P 169      14.007 -22.697 -27.735  1.00  0.00      P1    
ATOM   2154  HD2 LYS P 169      12.668 -23.770 -28.385  1.00  0.00      P1    
ATOM   2155  CE  LYS P 169      13.012 -21.844 -29.306  1.00  0.00      P1   C
ATOM   2156  HE1 LYS P 169      13.236 -20.813 -28.958  1.00  0.00      P1    
ATOM   2157  HE2 LYS P 169      13.888 -22.083 -29.945  1.00  0.00      P1    
ATOM   2158  NZ  LYS P 169      11.686 -21.844 -29.997  1.00  0.00      P1   N
ATOM   2159  HZ1 LYS P 169      11.745 -21.443 -30.954  1.00  0.00      P1    
ATOM   2160  HZ2 LYS P 169      11.279 -22.800 -30.033  1.00  0.00      P1    
ATOM   2161  HZ3 LYS P 169      11.034 -21.217 -29.483  1.00  0.00      P1    
ATOM   2162  C   LYS P 169      10.340 -19.893 -25.538  1.00  0.00      P1   C
ATOM   2163  O   LYS P 169       9.314 -20.410 -25.993  1.00  0.00      P1   O
ATOM   2164  N   GLY P 170      10.588 -18.563 -25.607  1.00  0.00      P1   N
ATOM   2165  HN  GLY P 170      11.448 -18.162 -25.304  1.00  0.00      P1    
ATOM   2166  CA  GLY P 170       9.737 -17.605 -26.398  1.00  0.00      P1   C
ATOM   2167  HA1 GLY P 170       8.712 -17.921 -26.525  1.00  0.00      P1    
ATOM   2168  HA2 GLY P 170      10.234 -17.379 -27.329  1.00  0.00      P1    
ATOM   2169  C   GLY P 170       9.689 -16.208 -25.951  1.00  0.00      P1   C
ATOM   2170  O   GLY P 170       9.851 -16.010 -24.800  1.00  0.00      P1   O
ATOM   2171  N   ASP P 171       9.380 -15.183 -26.775  1.00  0.00      P1   N
ATOM   2172  HN  ASP P 171       9.234 -15.402 -27.737  1.00  0.00      P1    
ATOM   2173  CA  ASP P 171       9.443 -13.800 -26.431  1.00  0.00      P1   C
ATOM   2174  HA  ASP P 171      10.469 -13.642 -26.132  1.00  0.00      P1    
ATOM   2175  CB  ASP P 171       9.124 -12.995 -27.699  1.00  0.00      P1   C
ATOM   2176  HB1 ASP P 171       8.303 -13.452 -28.292  1.00  0.00      P1    
ATOM   2177  HB2 ASP P 171       8.819 -11.938 -27.544  1.00  0.00      P1    
ATOM   2178  CG  ASP P 171      10.261 -12.976 -28.631  1.00  0.00      P1   C
ATOM   2179  OD1 ASP P 171      10.023 -12.669 -29.858  1.00  0.00      P1   O
ATOM   2180  OD2 ASP P 171      11.418 -13.238 -28.291  1.00  0.00      P1   O
ATOM   2181  C   ASP P 171       8.579 -13.361 -25.309  1.00  0.00      P1   C
ATOM   2182  O   ASP P 171       9.141 -12.565 -24.473  1.00  0.00      P1   O
ATOM   2183  N   GLU P 172       7.316 -13.748 -25.156  1.00  0.00      P1   N
ATOM   2184  HN  GLU P 172       6.838 -14.358 -25.783  1.00  0.00      P1    
ATOM   2185  CA  GLU P 172       6.558 -13.466 -23.955  1.00  0.00      P1   C
ATOM   2186  HA  GLU P 172       6.646 -12.408 -23.757  1.00  0.00      P1    
ATOM   2187  CB  GLU P 172       5.049 -13.701 -24.160  1.00  0.00      P1   C
ATOM   2188  HB1 GLU P 172       4.800 -14.654 -24.675  1.00  0.00      P1    
ATOM   2189  HB2 GLU P 172       4.581 -13.618 -23.155  1.00  0.00      P1    
ATOM   2190  CG  GLU P 172       4.479 -12.478 -24.981  1.00  0.00      P1   C
ATOM   2191  HG1 GLU P 172       4.559 -11.605 -24.297  1.00  0.00      P1    
ATOM   2192  HG2 GLU P 172       5.117 -12.144 -25.826  1.00  0.00      P1    
ATOM   2193  CD  GLU P 172       3.089 -12.626 -25.444  1.00  0.00      P1   C
ATOM   2194  OE1 GLU P 172       2.808 -13.713 -26.065  1.00  0.00      P1   O
ATOM   2195  OE2 GLU P 172       2.160 -11.856 -25.129  1.00  0.00      P1   O
ATOM   2196  C   GLU P 172       7.105 -14.171 -22.724  1.00  0.00      P1   C
ATOM   2197  O   GLU P 172       7.176 -13.516 -21.681  1.00  0.00      P1   O
ATOM   2198  N   ALA P 173       7.507 -15.478 -22.857  1.00  0.00      P1   N
ATOM   2199  HN  ALA P 173       7.430 -15.887 -23.762  1.00  0.00      P1    
ATOM   2200  CA  ALA P 173       7.966 -16.323 -21.714  1.00  0.00      P1   C
ATOM   2201  HA  ALA P 173       7.280 -16.191 -20.890  1.00  0.00      P1    
ATOM   2202  CB  ALA P 173       8.111 -17.823 -22.065  1.00  0.00      P1   C
ATOM   2203  HB1 ALA P 173       8.581 -17.812 -23.071  1.00  0.00      P1    
ATOM   2204  HB2 ALA P 173       8.685 -18.419 -21.323  1.00  0.00      P1    
ATOM   2205  HB3 ALA P 173       7.140 -18.337 -22.232  1.00  0.00      P1    
ATOM   2206  C   ALA P 173       9.284 -15.803 -21.127  1.00  0.00      P1   C
ATOM   2207  O   ALA P 173       9.408 -15.612 -19.916  1.00  0.00      P1   O
ATOM   2208  N   ARG P 174      10.249 -15.523 -22.010  1.00  0.00      P1   N
ATOM   2209  HN  ARG P 174      10.118 -15.695 -22.983  1.00  0.00      P1    
ATOM   2210  CA  ARG P 174      11.414 -14.873 -21.478  1.00  0.00      P1   C
ATOM   2211  HA  ARG P 174      11.802 -15.561 -20.741  1.00  0.00      P1    
ATOM   2212  CB  ARG P 174      12.534 -14.645 -22.590  1.00  0.00      P1   C
ATOM   2213  HB1 ARG P 174      13.431 -14.129 -22.185  1.00  0.00      P1    
ATOM   2214  HB2 ARG P 174      12.873 -15.663 -22.880  1.00  0.00      P1    
ATOM   2215  CG  ARG P 174      12.139 -13.875 -23.856  1.00  0.00      P1   C
ATOM   2216  HG1 ARG P 174      11.093 -14.171 -24.084  1.00  0.00      P1    
ATOM   2217  HG2 ARG P 174      12.111 -12.788 -23.628  1.00  0.00      P1    
ATOM   2218  CD  ARG P 174      13.075 -14.223 -25.021  1.00  0.00      P1   C
ATOM   2219  HD1 ARG P 174      14.109 -14.219 -24.614  1.00  0.00      P1    
ATOM   2220  HD2 ARG P 174      12.823 -15.233 -25.408  1.00  0.00      P1    
ATOM   2221  NE  ARG P 174      12.813 -13.097 -25.972  1.00  0.00      P1   N
ATOM   2222  HE  ARG P 174      12.355 -13.234 -26.850  1.00  0.00      P1    
ATOM   2223  CZ  ARG P 174      13.365 -11.925 -25.914  1.00  0.00      P1   C
ATOM   2224  NH1 ARG P 174      14.096 -11.497 -24.901  1.00  0.00      P1   N
ATOM   2225 HH11 ARG P 174      14.380 -10.546 -25.023  1.00  0.00      P1    
ATOM   2226 HH12 ARG P 174      14.257 -11.979 -24.039  1.00  0.00      P1    
ATOM   2227  NH2 ARG P 174      13.144 -11.106 -26.913  1.00  0.00      P1   N
ATOM   2228 HH21 ARG P 174      13.451 -10.155 -26.881  1.00  0.00      P1    
ATOM   2229 HH22 ARG P 174      12.397 -11.374 -27.522  1.00  0.00      P1    
ATOM   2230  C   ARG P 174      11.265 -13.549 -20.756  1.00  0.00      P1   C
ATOM   2231  O   ARG P 174      11.912 -13.366 -19.702  1.00  0.00      P1   O
ATOM   2232  N   HSE P 175      10.475 -12.606 -21.300  1.00  0.00      P1   N
ATOM   2233  HN  HSE P 175      10.088 -12.726 -22.211  1.00  0.00      P1    
ATOM   2234  CA  HSE P 175      10.192 -11.398 -20.593  1.00  0.00      P1   C
ATOM   2235  HA  HSE P 175      11.103 -10.873 -20.347  1.00  0.00      P1    
ATOM   2236  CB  HSE P 175       9.456 -10.391 -21.617  1.00  0.00      P1   C
ATOM   2237  HB1 HSE P 175       8.593 -10.917 -22.079  1.00  0.00      P1    
ATOM   2238  HB2 HSE P 175       9.182  -9.609 -20.877  1.00  0.00      P1    
ATOM   2239  ND1 HSE P 175      11.554  -8.904 -22.058  1.00  0.00      P1   N
ATOM   2240  CG  HSE P 175      10.540  -9.675 -22.578  1.00  0.00      P1   C
ATOM   2241  CE1 HSE P 175      12.234  -8.503 -23.106  1.00  0.00      P1   C
ATOM   2242  HE1 HSE P 175      13.056  -7.793 -23.203  1.00  0.00      P1    
ATOM   2243  NE2 HSE P 175      11.696  -8.917 -24.271  1.00  0.00      P1   N
ATOM   2244  HE2 HSE P 175      12.166  -8.714 -25.130  1.00  0.00      P1    
ATOM   2245  CD2 HSE P 175      10.563  -9.664 -23.897  1.00  0.00      P1   C
ATOM   2246  HD2 HSE P 175       9.842 -10.205 -24.497  1.00  0.00      P1    
ATOM   2247  C   HSE P 175       9.469 -11.634 -19.295  1.00  0.00      P1   C
ATOM   2248  O   HSE P 175       9.790 -10.924 -18.354  1.00  0.00      P1   O
ATOM   2249  N   THR P 176       8.492 -12.569 -19.268  1.00  0.00      P1   N
ATOM   2250  HN  THR P 176       8.197 -12.915 -20.155  1.00  0.00      P1    
ATOM   2251  CA  THR P 176       7.616 -12.857 -18.157  1.00  0.00      P1   C
ATOM   2252  HA  THR P 176       7.092 -11.947 -17.905  1.00  0.00      P1    
ATOM   2253  CB  THR P 176       6.479 -13.866 -18.452  1.00  0.00      P1   C
ATOM   2254  HB  THR P 176       6.756 -14.909 -18.716  1.00  0.00      P1    
ATOM   2255  OG1 THR P 176       5.589 -13.307 -19.416  1.00  0.00      P1   O
ATOM   2256  HG1 THR P 176       6.161 -13.093 -20.157  1.00  0.00      P1    
ATOM   2257  CG2 THR P 176       5.631 -14.100 -17.214  1.00  0.00      P1   C
ATOM   2258 HG21 THR P 176       6.225 -14.774 -16.560  1.00  0.00      P1    
ATOM   2259 HG22 THR P 176       5.421 -13.121 -16.732  1.00  0.00      P1    
ATOM   2260 HG23 THR P 176       4.658 -14.543 -17.515  1.00  0.00      P1    
ATOM   2261  C   THR P 176       8.363 -13.450 -16.924  1.00  0.00      P1   C
ATOM   2262  O   THR P 176       8.153 -13.025 -15.762  1.00  0.00      P1   O
ATOM   2263  N   LEU P 177       9.276 -14.375 -17.140  1.00  0.00      P1   N
ATOM   2264  HN  LEU P 177       9.495 -14.598 -18.087  1.00  0.00      P1    
ATOM   2265  CA  LEU P 177      10.024 -14.977 -16.037  1.00  0.00      P1   C
ATOM   2266  HA  LEU P 177       9.454 -14.928 -15.122  1.00  0.00      P1    
ATOM   2267  CB  LEU P 177      10.557 -16.320 -16.496  1.00  0.00      P1   C
ATOM   2268  HB1 LEU P 177      11.330 -16.255 -17.292  1.00  0.00      P1    
ATOM   2269  HB2 LEU P 177      11.004 -16.809 -15.604  1.00  0.00      P1    
ATOM   2270  CG  LEU P 177       9.545 -17.497 -16.802  1.00  0.00      P1   C
ATOM   2271  HG  LEU P 177       9.165 -17.233 -17.812  1.00  0.00      P1    
ATOM   2272  CD1 LEU P 177      10.229 -18.823 -16.720  1.00  0.00      P1   C
ATOM   2273 HD11 LEU P 177      11.167 -18.650 -17.290  1.00  0.00      P1    
ATOM   2274 HD12 LEU P 177      10.477 -19.226 -15.715  1.00  0.00      P1    
ATOM   2275 HD13 LEU P 177       9.609 -19.615 -17.191  1.00  0.00      P1    
ATOM   2276  CD2 LEU P 177       8.348 -17.452 -15.899  1.00  0.00      P1   C
ATOM   2277 HD21 LEU P 177       8.560 -17.719 -14.841  1.00  0.00      P1    
ATOM   2278 HD22 LEU P 177       7.792 -16.496 -16.001  1.00  0.00      P1    
ATOM   2279 HD23 LEU P 177       7.628 -18.232 -16.227  1.00  0.00      P1    
ATOM   2280  C   LEU P 177      11.148 -14.114 -15.542  1.00  0.00      P1   C
ATOM   2281  O   LEU P 177      11.395 -14.053 -14.368  1.00  0.00      P1   O
ATOM   2282  N   LEU P 178      11.807 -13.301 -16.456  1.00  0.00      P1   N
ATOM   2283  HN  LEU P 178      11.667 -13.301 -17.443  1.00  0.00      P1    
ATOM   2284  CA  LEU P 178      12.694 -12.235 -15.997  1.00  0.00      P1   C
ATOM   2285  HA  LEU P 178      13.506 -12.695 -15.453  1.00  0.00      P1    
ATOM   2286  CB  LEU P 178      13.282 -11.651 -17.216  1.00  0.00      P1   C
ATOM   2287  HB1 LEU P 178      14.057 -12.346 -17.606  1.00  0.00      P1    
ATOM   2288  HB2 LEU P 178      12.507 -11.577 -18.008  1.00  0.00      P1    
ATOM   2289  CG  LEU P 178      13.934 -10.250 -17.200  1.00  0.00      P1   C
ATOM   2290  HG  LEU P 178      13.167  -9.548 -16.807  1.00  0.00      P1    
ATOM   2291  CD1 LEU P 178      15.184 -10.177 -16.341  1.00  0.00      P1   C
ATOM   2292 HD11 LEU P 178      15.030 -10.372 -15.258  1.00  0.00      P1    
ATOM   2293 HD12 LEU P 178      16.006 -10.812 -16.734  1.00  0.00      P1    
ATOM   2294 HD13 LEU P 178      15.639  -9.167 -16.418  1.00  0.00      P1    
ATOM   2295  CD2 LEU P 178      14.172  -9.718 -18.616  1.00  0.00      P1   C
ATOM   2296 HD21 LEU P 178      13.203  -9.575 -19.140  1.00  0.00      P1    
ATOM   2297 HD22 LEU P 178      14.697  -8.745 -18.511  1.00  0.00      P1    
ATOM   2298 HD23 LEU P 178      14.751 -10.418 -19.257  1.00  0.00      P1    
ATOM   2299  C   LEU P 178      11.975 -11.172 -15.044  1.00  0.00      P1   C
ATOM   2300  O   LEU P 178      12.420 -10.888 -13.946  1.00  0.00      P1   O
ATOM   2301  N   ALA P 179      10.828 -10.636 -15.454  1.00  0.00      P1   N
ATOM   2302  HN  ALA P 179      10.480 -10.882 -16.356  1.00  0.00      P1    
ATOM   2303  CA  ALA P 179       9.811  -9.912 -14.703  1.00  0.00      P1   C
ATOM   2304  HA  ALA P 179      10.256  -8.936 -14.582  1.00  0.00      P1    
ATOM   2305  CB  ALA P 179       8.497  -9.840 -15.510  1.00  0.00      P1   C
ATOM   2306  HB1 ALA P 179       7.910  -9.009 -15.062  1.00  0.00      P1    
ATOM   2307  HB2 ALA P 179       8.650  -9.506 -16.558  1.00  0.00      P1    
ATOM   2308  HB3 ALA P 179       7.780 -10.686 -15.573  1.00  0.00      P1    
ATOM   2309  C   ALA P 179       9.560 -10.558 -13.328  1.00  0.00      P1   C
ATOM   2310  O   ALA P 179       9.654  -9.854 -12.343  1.00  0.00      P1   O
ATOM   2311  N   THR P 180       9.193 -11.821 -13.310  1.00  0.00      P1   N
ATOM   2312  HN  THR P 180       9.010 -12.158 -14.230  1.00  0.00      P1    
ATOM   2313  CA  THR P 180       8.983 -12.701 -12.114  1.00  0.00      P1   C
ATOM   2314  HA  THR P 180       8.165 -12.298 -11.536  1.00  0.00      P1    
ATOM   2315  CB  THR P 180       8.377 -14.082 -12.480  1.00  0.00      P1   C
ATOM   2316  HB  THR P 180       8.992 -14.636 -13.221  1.00  0.00      P1    
ATOM   2317  OG1 THR P 180       7.096 -13.997 -13.143  1.00  0.00      P1   O
ATOM   2318  HG1 THR P 180       7.147 -13.589 -14.010  1.00  0.00      P1    
ATOM   2319  CG2 THR P 180       8.043 -14.996 -11.330  1.00  0.00      P1   C
ATOM   2320 HG21 THR P 180       7.584 -15.903 -11.778  1.00  0.00      P1    
ATOM   2321 HG22 THR P 180       8.926 -15.238 -10.701  1.00  0.00      P1    
ATOM   2322 HG23 THR P 180       7.345 -14.409 -10.695  1.00  0.00      P1    
ATOM   2323  C   THR P 180      10.082 -12.853 -11.141  1.00  0.00      P1   C
ATOM   2324  O   THR P 180       9.917 -12.860  -9.949  1.00  0.00      P1   O
ATOM   2325  N   GLY P 181      11.335 -12.977 -11.694  1.00  0.00      P1   N
ATOM   2326  HN  GLY P 181      11.348 -13.278 -12.644  1.00  0.00      P1    
ATOM   2327  CA  GLY P 181      12.470 -13.147 -10.855  1.00  0.00      P1   C
ATOM   2328  HA1 GLY P 181      13.158 -13.562 -11.576  1.00  0.00      P1    
ATOM   2329  HA2 GLY P 181      12.128 -13.863 -10.122  1.00  0.00      P1    
ATOM   2330  C   GLY P 181      12.909 -11.812 -10.272  1.00  0.00      P1   C
ATOM   2331  O   GLY P 181      13.387 -11.674  -9.148  1.00  0.00      P1   O
ATOM   2332  N   ALA P 182      12.705 -10.784 -11.078  1.00  0.00      P1   N
ATOM   2333  HN  ALA P 182      12.376 -10.930 -12.008  1.00  0.00      P1    
ATOM   2334  CA  ALA P 182      13.065  -9.393 -10.832  1.00  0.00      P1   C
ATOM   2335  HA  ALA P 182      14.081  -9.361 -10.465  1.00  0.00      P1    
ATOM   2336  CB  ALA P 182      12.844  -8.526 -12.076  1.00  0.00      P1   C
ATOM   2337  HB1 ALA P 182      13.543  -8.796 -12.896  1.00  0.00      P1    
ATOM   2338  HB2 ALA P 182      11.809  -8.543 -12.479  1.00  0.00      P1    
ATOM   2339  HB3 ALA P 182      13.050  -7.458 -11.847  1.00  0.00      P1    
ATOM   2340  C   ALA P 182      12.147  -8.862  -9.756  1.00  0.00      P1   C
ATOM   2341  O   ALA P 182      12.584  -8.135  -8.872  1.00  0.00      P1   O
ATOM   2342  N   ALA P 183      10.894  -9.265  -9.750  1.00  0.00      P1   N
ATOM   2343  HN  ALA P 183      10.557  -9.680 -10.592  1.00  0.00      P1    
ATOM   2344  CA  ALA P 183       9.784  -8.953  -8.783  1.00  0.00      P1   C
ATOM   2345  HA  ALA P 183       9.887  -7.886  -8.650  1.00  0.00      P1    
ATOM   2346  CB  ALA P 183       8.421  -9.590  -9.226  1.00  0.00      P1   C
ATOM   2347  HB1 ALA P 183       7.602  -9.308  -8.530  1.00  0.00      P1    
ATOM   2348  HB2 ALA P 183       8.102  -9.173 -10.205  1.00  0.00      P1    
ATOM   2349  HB3 ALA P 183       8.422 -10.698  -9.299  1.00  0.00      P1    
ATOM   2350  C   ALA P 183      10.179  -9.524  -7.431  1.00  0.00      P1   C
ATOM   2351  O   ALA P 183      10.352  -8.847  -6.415  1.00  0.00      P1   O
ATOM   2352  N   ALA P 184      10.593 -10.794  -7.452  1.00  0.00      P1   N
ATOM   2353  HN  ALA P 184      10.645 -11.193  -8.365  1.00  0.00      P1    
ATOM   2354  CA  ALA P 184      11.058 -11.514  -6.301  1.00  0.00      P1   C
ATOM   2355  HA  ALA P 184      10.261 -11.396  -5.581  1.00  0.00      P1    
ATOM   2356  CB  ALA P 184      11.268 -12.919  -6.854  1.00  0.00      P1   C
ATOM   2357  HB1 ALA P 184      11.569 -13.647  -6.071  1.00  0.00      P1    
ATOM   2358  HB2 ALA P 184      10.338 -13.357  -7.278  1.00  0.00      P1    
ATOM   2359  HB3 ALA P 184      12.025 -12.984  -7.665  1.00  0.00      P1    
ATOM   2360  C   ALA P 184      12.330 -11.084  -5.712  1.00  0.00      P1   C
ATOM   2361  O   ALA P 184      12.433 -11.166  -4.482  1.00  0.00      P1   O
ATOM   2362  N   GLY P 185      13.338 -10.716  -6.554  1.00  0.00      P1   N
ATOM   2363  HN  GLY P 185      13.156 -10.602  -7.528  1.00  0.00      P1    
ATOM   2364  CA  GLY P 185      14.678 -10.224  -6.174  1.00  0.00      P1   C
ATOM   2365  HA1 GLY P 185      15.129  -9.910  -7.103  1.00  0.00      P1    
ATOM   2366  HA2 GLY P 185      15.234 -10.831  -5.473  1.00  0.00      P1    
ATOM   2367  C   GLY P 185      14.618  -9.027  -5.331  1.00  0.00      P1   C
ATOM   2368  O   GLY P 185      15.327  -8.824  -4.338  1.00  0.00      P1   O
ATOM   2369  N   LEU P 186      13.716  -8.116  -5.768  1.00  0.00      P1   N
ATOM   2370  HN  LEU P 186      13.060  -8.220  -6.512  1.00  0.00      P1    
ATOM   2371  CA  LEU P 186      13.277  -6.976  -4.918  1.00  0.00      P1   C
ATOM   2372  HA  LEU P 186      14.153  -6.410  -4.638  1.00  0.00      P1    
ATOM   2373  CB  LEU P 186      12.382  -6.006  -5.757  1.00  0.00      P1   C
ATOM   2374  HB1 LEU P 186      12.859  -5.588  -6.669  1.00  0.00      P1    
ATOM   2375  HB2 LEU P 186      11.546  -6.616  -6.163  1.00  0.00      P1    
ATOM   2376  CG  LEU P 186      11.955  -4.769  -4.987  1.00  0.00      P1   C
ATOM   2377  HG  LEU P 186      11.392  -5.196  -4.130  1.00  0.00      P1    
ATOM   2378  CD1 LEU P 186      13.112  -4.002  -4.359  1.00  0.00      P1   C
ATOM   2379 HD11 LEU P 186      13.723  -3.621  -5.205  1.00  0.00      P1    
ATOM   2380 HD12 LEU P 186      12.685  -3.187  -3.736  1.00  0.00      P1    
ATOM   2381 HD13 LEU P 186      13.733  -4.640  -3.695  1.00  0.00      P1    
ATOM   2382  CD2 LEU P 186      11.136  -3.816  -5.840  1.00  0.00      P1   C
ATOM   2383 HD21 LEU P 186      10.706  -3.026  -5.187  1.00  0.00      P1    
ATOM   2384 HD22 LEU P 186      11.771  -3.323  -6.607  1.00  0.00      P1    
ATOM   2385 HD23 LEU P 186      10.369  -4.386  -6.406  1.00  0.00      P1    
ATOM   2386  C   LEU P 186      12.589  -7.340  -3.605  1.00  0.00      P1   C
ATOM   2387  O   LEU P 186      12.903  -6.869  -2.476  1.00  0.00      P1   O
ATOM   2388  N   ALA P 187      11.600  -8.203  -3.691  1.00  0.00      P1   N
ATOM   2389  HN  ALA P 187      11.314  -8.597  -4.561  1.00  0.00      P1    
ATOM   2390  CA  ALA P 187      10.806  -8.484  -2.477  1.00  0.00      P1   C
ATOM   2391  HA  ALA P 187      10.460  -7.555  -2.050  1.00  0.00      P1    
ATOM   2392  CB  ALA P 187       9.577  -9.268  -2.855  1.00  0.00      P1   C
ATOM   2393  HB1 ALA P 187       9.888 -10.265  -3.234  1.00  0.00      P1    
ATOM   2394  HB2 ALA P 187       9.107  -9.436  -1.862  1.00  0.00      P1    
ATOM   2395  HB3 ALA P 187       8.978  -8.807  -3.669  1.00  0.00      P1    
ATOM   2396  C   ALA P 187      11.610  -9.135  -1.393  1.00  0.00      P1   C
ATOM   2397  O   ALA P 187      11.438  -8.804  -0.237  1.00  0.00      P1   O
ATOM   2398  N   ALA P 188      12.453 -10.133  -1.742  1.00  0.00      P1   N
ATOM   2399  HN  ALA P 188      12.393 -10.452  -2.685  1.00  0.00      P1    
ATOM   2400  CA  ALA P 188      13.135 -11.016  -0.878  1.00  0.00      P1   C
ATOM   2401  HA  ALA P 188      12.509 -11.362  -0.068  1.00  0.00      P1    
ATOM   2402  CB  ALA P 188      13.577 -12.241  -1.696  1.00  0.00      P1   C
ATOM   2403  HB1 ALA P 188      12.899 -12.954  -2.214  1.00  0.00      P1    
ATOM   2404  HB2 ALA P 188      14.365 -11.907  -2.405  1.00  0.00      P1    
ATOM   2405  HB3 ALA P 188      14.178 -12.943  -1.079  1.00  0.00      P1    
ATOM   2406  C   ALA P 188      14.407 -10.372  -0.267  1.00  0.00      P1   C
ATOM   2407  O   ALA P 188      14.924 -10.780   0.785  1.00  0.00      P1   O
ATOM   2408  N   ALA P 189      14.973  -9.355  -0.988  1.00  0.00      P1   N
ATOM   2409  HN  ALA P 189      14.546  -9.199  -1.876  1.00  0.00      P1    
ATOM   2410  CA  ALA P 189      16.041  -8.489  -0.524  1.00  0.00      P1   C
ATOM   2411  HA  ALA P 189      16.806  -9.127  -0.106  1.00  0.00      P1    
ATOM   2412  CB  ALA P 189      16.243  -7.458  -1.615  1.00  0.00      P1   C
ATOM   2413  HB1 ALA P 189      16.713  -8.002  -2.463  1.00  0.00      P1    
ATOM   2414  HB2 ALA P 189      15.325  -7.022  -2.064  1.00  0.00      P1    
ATOM   2415  HB3 ALA P 189      16.905  -6.636  -1.268  1.00  0.00      P1    
ATOM   2416  C   ALA P 189      15.518  -7.640   0.699  1.00  0.00      P1   C
ATOM   2417  O   ALA P 189      16.307  -7.468   1.613  1.00  0.00      P1   O
ATOM   2418  N   PHE P 190      14.230  -7.108   0.626  1.00  0.00      P1   N
ATOM   2419  HN  PHE P 190      13.730  -7.188  -0.233  1.00  0.00      P1    
ATOM   2420  CA  PHE P 190      13.748  -6.170   1.670  1.00  0.00      P1   C
ATOM   2421  HA  PHE P 190      14.556  -5.924   2.343  1.00  0.00      P1    
ATOM   2422  CB  PHE P 190      13.156  -4.830   1.168  1.00  0.00      P1   C
ATOM   2423  HB1 PHE P 190      12.337  -5.045   0.449  1.00  0.00      P1    
ATOM   2424  HB2 PHE P 190      12.863  -4.104   1.957  1.00  0.00      P1    
ATOM   2425  CG  PHE P 190      14.271  -4.124   0.403  1.00  0.00      P1   C
ATOM   2426  CD1 PHE P 190      15.309  -3.605   1.080  1.00  0.00      P1   C
ATOM   2427  HD1 PHE P 190      15.277  -3.488   2.153  1.00  0.00      P1    
ATOM   2428  CE1 PHE P 190      16.437  -3.060   0.433  1.00  0.00      P1   C
ATOM   2429  HE1 PHE P 190      17.304  -2.682   0.954  1.00  0.00      P1    
ATOM   2430  CZ  PHE P 190      16.593  -3.121  -0.910  1.00  0.00      P1   C
ATOM   2431  HZ  PHE P 190      17.459  -2.732  -1.426  1.00  0.00      P1    
ATOM   2432  CD2 PHE P 190      14.331  -4.058  -0.992  1.00  0.00      P1   C
ATOM   2433  HD2 PHE P 190      13.558  -4.603  -1.512  1.00  0.00      P1    
ATOM   2434  CE2 PHE P 190      15.534  -3.659  -1.659  1.00  0.00      P1   C
ATOM   2435  HE2 PHE P 190      15.593  -3.763  -2.732  1.00  0.00      P1    
ATOM   2436  C   PHE P 190      12.719  -6.753   2.705  1.00  0.00      P1   C
ATOM   2437  O   PHE P 190      12.490  -6.252   3.792  1.00  0.00      P1   O
ATOM   2438  N   ASN P 191      12.198  -7.940   2.285  1.00  0.00      P1   N
ATOM   2439  HN  ASN P 191      12.583  -8.327   1.450  1.00  0.00      P1    
ATOM   2440  CA  ASN P 191      11.090  -8.708   2.832  1.00  0.00      P1   C
ATOM   2441  HA  ASN P 191      10.947  -9.481   2.091  1.00  0.00      P1    
ATOM   2442  CB  ASN P 191      11.592  -9.157   4.238  1.00  0.00      P1   C
ATOM   2443  HB1 ASN P 191      12.635  -9.539   4.262  1.00  0.00      P1    
ATOM   2444  HB2 ASN P 191      11.560  -8.353   5.004  1.00  0.00      P1    
ATOM   2445  CG  ASN P 191      10.614 -10.299   4.714  1.00  0.00      P1   C
ATOM   2446  OD1 ASN P 191       9.923 -10.981   3.904  1.00  0.00      P1   O
ATOM   2447  ND2 ASN P 191      10.454 -10.422   6.040  1.00  0.00      P1   N
ATOM   2448 HD21 ASN P 191      10.648  -9.746   6.752  1.00  0.00      P1    
ATOM   2449 HD22 ASN P 191       9.857 -11.130   6.416  1.00  0.00      P1    
ATOM   2450  C   ASN P 191       9.788  -7.940   2.779  1.00  0.00      P1   C
ATOM   2451  O   ASN P 191       8.946  -7.932   3.644  1.00  0.00      P1   O
ATOM   2452  N   ALA P 192       9.634  -7.264   1.617  1.00  0.00      P1   N
ATOM   2453  HN  ALA P 192      10.271  -7.382   0.859  1.00  0.00      P1    
ATOM   2454  CA  ALA P 192       8.517  -6.339   1.368  1.00  0.00      P1   C
ATOM   2455  HA  ALA P 192       7.890  -6.168   2.231  1.00  0.00      P1    
ATOM   2456  CB  ALA P 192       9.097  -4.955   1.074  1.00  0.00      P1   C
ATOM   2457  HB1 ALA P 192       8.263  -4.222   1.042  1.00  0.00      P1    
ATOM   2458  HB2 ALA P 192       9.756  -4.618   1.904  1.00  0.00      P1    
ATOM   2459  HB3 ALA P 192       9.681  -4.874   0.132  1.00  0.00      P1    
ATOM   2460  C   ALA P 192       7.645  -6.776   0.175  1.00  0.00      P1   C
ATOM   2461  O   ALA P 192       8.054  -6.614  -0.997  1.00  0.00      P1   O
ATOM   2462  N   PRO P 193       6.428  -7.348   0.465  1.00  0.00      P1   N
ATOM   2463  CD  PRO P 193       6.225  -8.130   1.755  1.00  0.00      P1   C
ATOM   2464  HD1 PRO P 193       6.244  -7.499   2.670  1.00  0.00      P1    
ATOM   2465  HD2 PRO P 193       6.928  -8.989   1.737  1.00  0.00      P1    
ATOM   2466  CA  PRO P 193       5.673  -8.007  -0.558  1.00  0.00      P1   C
ATOM   2467  HA  PRO P 193       6.363  -8.624  -1.115  1.00  0.00      P1    
ATOM   2468  CB  PRO P 193       4.676  -8.966   0.102  1.00  0.00      P1   C
ATOM   2469  HB1 PRO P 193       4.888 -10.032  -0.127  1.00  0.00      P1    
ATOM   2470  HB2 PRO P 193       3.629  -8.810  -0.234  1.00  0.00      P1    
ATOM   2471  CG  PRO P 193       4.871  -8.736   1.661  1.00  0.00      P1   C
ATOM   2472  HG1 PRO P 193       4.973  -9.702   2.201  1.00  0.00      P1    
ATOM   2473  HG2 PRO P 193       4.001  -8.132   1.996  1.00  0.00      P1    
ATOM   2474  C   PRO P 193       5.048  -7.057  -1.544  1.00  0.00      P1   C
ATOM   2475  O   PRO P 193       5.095  -7.335  -2.755  1.00  0.00      P1   O
ATOM   2476  N   LEU P 194       4.419  -5.896  -1.094  1.00  0.00      P1   N
ATOM   2477  HN  LEU P 194       4.653  -5.598  -0.171  1.00  0.00      P1    
ATOM   2478  CA  LEU P 194       3.677  -4.966  -1.891  1.00  0.00      P1   C
ATOM   2479  HA  LEU P 194       2.933  -5.499  -2.464  1.00  0.00      P1    
ATOM   2480  CB  LEU P 194       2.820  -3.945  -1.007  1.00  0.00      P1   C
ATOM   2481  HB1 LEU P 194       3.618  -3.370  -0.490  1.00  0.00      P1    
ATOM   2482  HB2 LEU P 194       2.173  -3.341  -1.679  1.00  0.00      P1    
ATOM   2483  CG  LEU P 194       1.664  -4.513  -0.053  1.00  0.00      P1   C
ATOM   2484  HG  LEU P 194       2.215  -5.299   0.507  1.00  0.00      P1    
ATOM   2485  CD1 LEU P 194       1.067  -3.539   0.946  1.00  0.00      P1   C
ATOM   2486 HD11 LEU P 194       0.382  -2.838   0.423  1.00  0.00      P1    
ATOM   2487 HD12 LEU P 194       0.533  -4.157   1.699  1.00  0.00      P1    
ATOM   2488 HD13 LEU P 194       1.795  -2.888   1.477  1.00  0.00      P1    
ATOM   2489  CD2 LEU P 194       0.582  -5.216  -0.921  1.00  0.00      P1   C
ATOM   2490 HD21 LEU P 194       0.994  -6.032  -1.553  1.00  0.00      P1    
ATOM   2491 HD22 LEU P 194      -0.246  -5.691  -0.353  1.00  0.00      P1    
ATOM   2492 HD23 LEU P 194       0.155  -4.576  -1.722  1.00  0.00      P1    
ATOM   2493  C   LEU P 194       4.599  -4.165  -2.836  1.00  0.00      P1   C
ATOM   2494  O   LEU P 194       4.284  -3.948  -3.975  1.00  0.00      P1   O
ATOM   2495  N   ALA P 195       5.852  -3.817  -2.301  1.00  0.00      P1   N
ATOM   2496  HN  ALA P 195       5.982  -3.906  -1.317  1.00  0.00      P1    
ATOM   2497  CA  ALA P 195       6.868  -3.211  -3.146  1.00  0.00      P1   C
ATOM   2498  HA  ALA P 195       6.362  -2.377  -3.609  1.00  0.00      P1    
ATOM   2499  CB  ALA P 195       7.969  -2.921  -2.149  1.00  0.00      P1   C
ATOM   2500  HB1 ALA P 195       7.669  -2.257  -1.310  1.00  0.00      P1    
ATOM   2501  HB2 ALA P 195       8.477  -3.819  -1.735  1.00  0.00      P1    
ATOM   2502  HB3 ALA P 195       8.867  -2.486  -2.637  1.00  0.00      P1    
ATOM   2503  C   ALA P 195       7.371  -4.100  -4.253  1.00  0.00      P1   C
ATOM   2504  O   ALA P 195       7.454  -3.668  -5.432  1.00  0.00      P1   O
ATOM   2505  N   GLY P 196       7.615  -5.419  -3.973  1.00  0.00      P1   N
ATOM   2506  HN  GLY P 196       7.691  -5.681  -3.014  1.00  0.00      P1    
ATOM   2507  CA  GLY P 196       7.730  -6.533  -4.929  1.00  0.00      P1   C
ATOM   2508  HA1 GLY P 196       7.665  -7.421  -4.317  1.00  0.00      P1    
ATOM   2509  HA2 GLY P 196       8.709  -6.512  -5.385  1.00  0.00      P1    
ATOM   2510  C   GLY P 196       6.599  -6.558  -5.927  1.00  0.00      P1   C
ATOM   2511  O   GLY P 196       6.842  -6.724  -7.126  1.00  0.00      P1   O
ATOM   2512  N   ILE P 197       5.365  -6.484  -5.498  1.00  0.00      P1   N
ATOM   2513  HN  ILE P 197       5.246  -6.448  -4.509  1.00  0.00      P1    
ATOM   2514  CA  ILE P 197       4.101  -6.375  -6.358  1.00  0.00      P1   C
ATOM   2515  HA  ILE P 197       4.107  -7.246  -6.996  1.00  0.00      P1    
ATOM   2516  CB  ILE P 197       2.808  -6.346  -5.410  1.00  0.00      P1   C
ATOM   2517  HB  ILE P 197       3.101  -5.936  -4.421  1.00  0.00      P1    
ATOM   2518  CG2 ILE P 197       1.699  -5.444  -5.887  1.00  0.00      P1   C
ATOM   2519 HG21 ILE P 197       1.266  -5.696  -6.879  1.00  0.00      P1    
ATOM   2520 HG22 ILE P 197       0.794  -5.457  -5.243  1.00  0.00      P1    
ATOM   2521 HG23 ILE P 197       2.077  -4.408  -6.018  1.00  0.00      P1    
ATOM   2522  CG1 ILE P 197       2.223  -7.805  -5.282  1.00  0.00      P1   C
ATOM   2523 HG11 ILE P 197       1.780  -8.151  -6.241  1.00  0.00      P1    
ATOM   2524 HG12 ILE P 197       3.019  -8.551  -5.073  1.00  0.00      P1    
ATOM   2525  CD  ILE P 197       1.145  -7.885  -4.196  1.00  0.00      P1   C
ATOM   2526  HD1 ILE P 197       1.468  -7.518  -3.198  1.00  0.00      P1    
ATOM   2527  HD2 ILE P 197       0.240  -7.247  -4.288  1.00  0.00      P1    
ATOM   2528  HD3 ILE P 197       0.884  -8.957  -4.061  1.00  0.00      P1    
ATOM   2529  C   ILE P 197       4.092  -5.262  -7.337  1.00  0.00      P1   C
ATOM   2530  O   ILE P 197       3.809  -5.526  -8.536  1.00  0.00      P1   O
ATOM   2531  N   LEU P 198       4.356  -4.028  -6.830  1.00  0.00      P1   N
ATOM   2532  HN  LEU P 198       4.760  -4.098  -5.921  1.00  0.00      P1    
ATOM   2533  CA  LEU P 198       4.179  -2.784  -7.571  1.00  0.00      P1   C
ATOM   2534  HA  LEU P 198       3.214  -2.769  -8.056  1.00  0.00      P1    
ATOM   2535  CB  LEU P 198       4.500  -1.550  -6.737  1.00  0.00      P1   C
ATOM   2536  HB1 LEU P 198       5.292  -1.789  -5.996  1.00  0.00      P1    
ATOM   2537  HB2 LEU P 198       4.895  -0.648  -7.252  1.00  0.00      P1    
ATOM   2538  CG  LEU P 198       3.262  -1.056  -6.052  1.00  0.00      P1   C
ATOM   2539  HG  LEU P 198       2.603  -1.918  -5.812  1.00  0.00      P1    
ATOM   2540  CD1 LEU P 198       3.624  -0.248  -4.868  1.00  0.00      P1   C
ATOM   2541 HD11 LEU P 198       2.794   0.300  -4.373  1.00  0.00      P1    
ATOM   2542 HD12 LEU P 198       4.035  -0.915  -4.081  1.00  0.00      P1    
ATOM   2543 HD13 LEU P 198       4.469   0.433  -5.109  1.00  0.00      P1    
ATOM   2544  CD2 LEU P 198       2.349  -0.203  -6.986  1.00  0.00      P1   C
ATOM   2545 HD21 LEU P 198       2.260  -0.717  -7.967  1.00  0.00      P1    
ATOM   2546 HD22 LEU P 198       1.374   0.108  -6.554  1.00  0.00      P1    
ATOM   2547 HD23 LEU P 198       2.971   0.715  -7.053  1.00  0.00      P1    
ATOM   2548  C   LEU P 198       5.026  -2.710  -8.862  1.00  0.00      P1   C
ATOM   2549  O   LEU P 198       4.700  -2.183  -9.959  1.00  0.00      P1   O
ATOM   2550  N   PHE P 199       6.307  -3.139  -8.664  1.00  0.00      P1   N
ATOM   2551  HN  PHE P 199       6.597  -3.490  -7.776  1.00  0.00      P1    
ATOM   2552  CA  PHE P 199       7.536  -3.091  -9.547  1.00  0.00      P1   C
ATOM   2553  HA  PHE P 199       7.936  -2.096  -9.422  1.00  0.00      P1    
ATOM   2554  CB  PHE P 199       8.577  -4.156  -9.028  1.00  0.00      P1   C
ATOM   2555  HB1 PHE P 199       8.745  -4.108  -7.930  1.00  0.00      P1    
ATOM   2556  HB2 PHE P 199       8.153  -5.170  -9.190  1.00  0.00      P1    
ATOM   2557  CG  PHE P 199       9.872  -3.839  -9.678  1.00  0.00      P1   C
ATOM   2558  CD1 PHE P 199      10.515  -2.780  -9.144  1.00  0.00      P1   C
ATOM   2559  HD1 PHE P 199       9.947  -2.104  -8.523  1.00  0.00      P1    
ATOM   2560  CE1 PHE P 199      11.873  -2.510  -9.491  1.00  0.00      P1   C
ATOM   2561  HE1 PHE P 199      12.526  -1.744  -9.099  1.00  0.00      P1    
ATOM   2562  CZ  PHE P 199      12.542  -3.449 -10.361  1.00  0.00      P1   C
ATOM   2563  HZ  PHE P 199      13.583  -3.233 -10.552  1.00  0.00      P1    
ATOM   2564  CD2 PHE P 199      10.491  -4.720 -10.581  1.00  0.00      P1   C
ATOM   2565  HD2 PHE P 199       9.965  -5.626 -10.844  1.00  0.00      P1    
ATOM   2566  CE2 PHE P 199      11.852  -4.580 -10.857  1.00  0.00      P1   C
ATOM   2567  HE2 PHE P 199      12.392  -5.294 -11.461  1.00  0.00      P1    
ATOM   2568  C   PHE P 199       7.321  -3.140 -11.115  1.00  0.00      P1   C
ATOM   2569  O   PHE P 199       7.582  -2.176 -11.877  1.00  0.00      P1   O
ATOM   2570  N   ILE P 200       6.796  -4.250 -11.584  1.00  0.00      P1   N
ATOM   2571  HN  ILE P 200       6.784  -5.015 -10.945  1.00  0.00      P1    
ATOM   2572  CA  ILE P 200       6.360  -4.332 -12.957  1.00  0.00      P1   C
ATOM   2573  HA  ILE P 200       7.195  -4.028 -13.571  1.00  0.00      P1    
ATOM   2574  CB  ILE P 200       6.133  -5.849 -13.265  1.00  0.00      P1   C
ATOM   2575  HB  ILE P 200       5.397  -6.197 -12.509  1.00  0.00      P1    
ATOM   2576  CG2 ILE P 200       5.691  -6.072 -14.721  1.00  0.00      P1   C
ATOM   2577 HG21 ILE P 200       4.728  -5.545 -14.896  1.00  0.00      P1    
ATOM   2578 HG22 ILE P 200       6.364  -5.593 -15.463  1.00  0.00      P1    
ATOM   2579 HG23 ILE P 200       5.612  -7.132 -15.043  1.00  0.00      P1    
ATOM   2580  CG1 ILE P 200       7.361  -6.715 -12.905  1.00  0.00      P1   C
ATOM   2581 HG11 ILE P 200       7.674  -6.661 -11.840  1.00  0.00      P1    
ATOM   2582 HG12 ILE P 200       6.965  -7.711 -13.200  1.00  0.00      P1    
ATOM   2583  CD  ILE P 200       8.530  -6.395 -13.867  1.00  0.00      P1   C
ATOM   2584  HD1 ILE P 200       8.295  -6.690 -14.912  1.00  0.00      P1    
ATOM   2585  HD2 ILE P 200       8.787  -5.316 -13.799  1.00  0.00      P1    
ATOM   2586  HD3 ILE P 200       9.436  -6.860 -13.423  1.00  0.00      P1    
ATOM   2587  C   ILE P 200       5.268  -3.350 -13.549  1.00  0.00      P1   C
ATOM   2588  O   ILE P 200       5.355  -2.971 -14.729  1.00  0.00      P1   O
ATOM   2589  N   ILE P 201       4.191  -2.995 -12.746  1.00  0.00      P1   N
ATOM   2590  HN  ILE P 201       4.260  -3.090 -11.756  1.00  0.00      P1    
ATOM   2591  CA  ILE P 201       2.989  -2.167 -13.105  1.00  0.00      P1   C
ATOM   2592  HA  ILE P 201       2.858  -2.243 -14.175  1.00  0.00      P1    
ATOM   2593  CB  ILE P 201       1.725  -2.763 -12.328  1.00  0.00      P1   C
ATOM   2594  HB  ILE P 201       0.920  -2.020 -12.509  1.00  0.00      P1    
ATOM   2595  CG2 ILE P 201       1.266  -4.200 -12.765  1.00  0.00      P1   C
ATOM   2596 HG21 ILE P 201       1.408  -4.524 -13.818  1.00  0.00      P1    
ATOM   2597 HG22 ILE P 201       1.790  -4.885 -12.065  1.00  0.00      P1    
ATOM   2598 HG23 ILE P 201       0.213  -4.427 -12.495  1.00  0.00      P1    
ATOM   2599  CG1 ILE P 201       1.812  -2.716 -10.784  1.00  0.00      P1   C
ATOM   2600 HG11 ILE P 201       2.514  -3.526 -10.490  1.00  0.00      P1    
ATOM   2601 HG12 ILE P 201       2.182  -1.745 -10.388  1.00  0.00      P1    
ATOM   2602  CD  ILE P 201       0.407  -3.027 -10.172  1.00  0.00      P1   C
ATOM   2603  HD1 ILE P 201       0.440  -2.915  -9.067  1.00  0.00      P1    
ATOM   2604  HD2 ILE P 201      -0.323  -2.275 -10.541  1.00  0.00      P1    
ATOM   2605  HD3 ILE P 201      -0.005  -4.044 -10.345  1.00  0.00      P1    
ATOM   2606  C   ILE P 201       3.218  -0.717 -12.791  1.00  0.00      P1   C
ATOM   2607  O   ILE P 201       2.398   0.157 -13.170  1.00  0.00      P1   O
ATOM   2608  N   GLU P 202       4.435  -0.325 -12.269  1.00  0.00      P1   N
ATOM   2609  HN  GLU P 202       5.024  -1.093 -12.029  1.00  0.00      P1    
ATOM   2610  CA  GLU P 202       4.886   1.080 -12.040  1.00  0.00      P1   C
ATOM   2611  HA  GLU P 202       4.214   1.764 -12.536  1.00  0.00      P1    
ATOM   2612  CB  GLU P 202       4.706   1.486 -10.533  1.00  0.00      P1   C
ATOM   2613  HB1 GLU P 202       5.045   0.624  -9.920  1.00  0.00      P1    
ATOM   2614  HB2 GLU P 202       5.472   2.236 -10.242  1.00  0.00      P1    
ATOM   2615  CG  GLU P 202       3.311   1.932 -10.182  1.00  0.00      P1    
ATOM   2616  HG1 GLU P 202       2.411   1.334 -10.438  1.00  0.00      P1    
ATOM   2617  HG2 GLU P 202       3.204   1.951  -9.076  1.00  0.00      P1    
ATOM   2618  CD  GLU P 202       3.007   3.285 -10.743  1.00  0.00      P1    
ATOM   2619  OE1 GLU P 202       2.326   3.422 -11.750  1.00  0.00      P1    
ATOM   2620  OE2 GLU P 202       3.525   4.296  -9.924  1.00  0.00      P1    
ATOM   2621  HE2 GLU P 202       3.583   5.137 -10.382  1.00  0.00      P1    
ATOM   2622  C   GLU P 202       6.335   1.227 -12.461  1.00  0.00      P1   C
ATOM   2623  O   GLU P 202       6.566   1.716 -13.555  1.00  0.00      P1   O
ATOM   2624  N   GLN P 203       7.290   0.737 -11.694  1.00  0.00      P1   N
ATOM   2625  HN  GLN P 203       7.019   0.242 -10.872  1.00  0.00      P1    
ATOM   2626  CA  GLN P 203       8.705   1.028 -11.886  1.00  0.00      P1   C
ATOM   2627  HA  GLN P 203       8.953   2.079 -11.858  1.00  0.00      P1    
ATOM   2628  CB  GLN P 203       9.480   0.265 -10.836  1.00  0.00      P1   C
ATOM   2629  HB1 GLN P 203       9.011   0.462  -9.848  1.00  0.00      P1    
ATOM   2630  HB2 GLN P 203       9.366  -0.837 -10.766  1.00  0.00      P1    
ATOM   2631  CG  GLN P 203      10.943   0.743 -10.733  1.00  0.00      P1   C
ATOM   2632  HG1 GLN P 203      11.576   0.233  -9.975  1.00  0.00      P1    
ATOM   2633  HG2 GLN P 203      11.487   0.591 -11.689  1.00  0.00      P1    
ATOM   2634  CD  GLN P 203      10.994   2.211 -10.402  1.00  0.00      P1   C
ATOM   2635  OE1 GLN P 203      10.531   2.637  -9.360  1.00  0.00      P1   O
ATOM   2636  NE2 GLN P 203      11.657   3.022 -11.194  1.00  0.00      P1   N
ATOM   2637 HE21 GLN P 203      11.672   4.015 -11.076  1.00  0.00      P1    
ATOM   2638 HE22 GLN P 203      12.149   2.703 -12.004  1.00  0.00      P1    
ATOM   2639  C   GLN P 203       9.261   0.576 -13.230  1.00  0.00      P1   C
ATOM   2640  O   GLN P 203      10.077   1.296 -13.848  1.00  0.00      P1   O
ATOM   2641  N   MET P 204       8.847  -0.549 -13.769  1.00  0.00      P1   N
ATOM   2642  HN  MET P 204       8.288  -1.104 -13.158  1.00  0.00      P1    
ATOM   2643  CA  MET P 204       9.321  -1.083 -15.063  1.00  0.00      P1   C
ATOM   2644  HA  MET P 204      10.092  -0.406 -15.401  1.00  0.00      P1    
ATOM   2645  CB  MET P 204      10.072  -2.400 -14.921  1.00  0.00      P1   C
ATOM   2646  HB1 MET P 204       9.382  -3.166 -14.508  1.00  0.00      P1    
ATOM   2647  HB2 MET P 204      10.387  -2.825 -15.898  1.00  0.00      P1    
ATOM   2648  CG  MET P 204      11.240  -2.283 -14.005  1.00  0.00      P1   C
ATOM   2649  HG1 MET P 204      11.043  -1.882 -12.988  1.00  0.00      P1    
ATOM   2650  HG2 MET P 204      11.604  -3.320 -13.838  1.00  0.00      P1    
ATOM   2651  SD  MET P 204      12.630  -1.324 -14.708  1.00  0.00      P1   S
ATOM   2652  CE  MET P 204      13.868  -1.919 -13.502  1.00  0.00      P1   C
ATOM   2653  HE1 MET P 204      14.218  -2.971 -13.579  1.00  0.00      P1    
ATOM   2654  HE2 MET P 204      14.850  -1.405 -13.575  1.00  0.00      P1    
ATOM   2655  HE3 MET P 204      13.591  -1.707 -12.447  1.00  0.00      P1    
ATOM   2656  C   MET P 204       8.206  -1.131 -16.132  1.00  0.00      P1   C
ATOM   2657  O   MET P 204       8.280  -1.890 -17.043  1.00  0.00      P1   O
ATOM   2658  N   ARG P 205       7.048  -0.396 -15.922  1.00  0.00      P1   N
ATOM   2659  HN  ARG P 205       6.969   0.188 -15.118  1.00  0.00      P1    
ATOM   2660  CA  ARG P 205       5.947  -0.542 -16.844  1.00  0.00      P1   C
ATOM   2661  HA  ARG P 205       5.606  -1.567 -16.852  1.00  0.00      P1    
ATOM   2662  CB  ARG P 205       4.764   0.177 -16.172  1.00  0.00      P1   C
ATOM   2663  HB1 ARG P 205       4.408  -0.411 -15.299  1.00  0.00      P1    
ATOM   2664  HB2 ARG P 205       5.125   1.158 -15.795  1.00  0.00      P1    
ATOM   2665  CG  ARG P 205       3.494   0.232 -17.122  1.00  0.00      P1   C
ATOM   2666  HG1 ARG P 205       3.641   0.887 -18.006  1.00  0.00      P1    
ATOM   2667  HG2 ARG P 205       3.325  -0.776 -17.559  1.00  0.00      P1    
ATOM   2668  CD  ARG P 205       2.180   0.706 -16.423  1.00  0.00      P1   C
ATOM   2669  HD1 ARG P 205       1.935   0.087 -15.534  1.00  0.00      P1    
ATOM   2670  HD2 ARG P 205       2.357   1.763 -16.130  1.00  0.00      P1    
ATOM   2671  NE  ARG P 205       1.140   0.615 -17.469  1.00  0.00      P1   N
ATOM   2672  HE  ARG P 205       1.328   0.016 -18.247  1.00  0.00      P1    
ATOM   2673  CZ  ARG P 205      -0.049   1.191 -17.517  1.00  0.00      P1   C
ATOM   2674  NH1 ARG P 205      -0.367   1.964 -16.457  1.00  0.00      P1   N
ATOM   2675 HH11 ARG P 205      -1.281   2.366 -16.513  1.00  0.00      P1    
ATOM   2676 HH12 ARG P 205       0.229   1.978 -15.654  1.00  0.00      P1    
ATOM   2677  NH2 ARG P 205      -0.858   1.119 -18.527  1.00  0.00      P1   N
ATOM   2678 HH21 ARG P 205      -1.838   1.316 -18.551  1.00  0.00      P1    
ATOM   2679 HH22 ARG P 205      -0.448   0.553 -19.242  1.00  0.00      P1    
ATOM   2680  C   ARG P 205       6.152  -0.235 -18.297  1.00  0.00      P1   C
ATOM   2681  O   ARG P 205       5.811  -1.104 -19.125  1.00  0.00      P1   O
ATOM   2682  N   PRO P 206       6.830   0.813 -18.666  1.00  0.00      P1   N
ATOM   2683  CD  PRO P 206       6.855   2.079 -17.903  1.00  0.00      P1   C
ATOM   2684  HD1 PRO P 206       7.383   1.954 -16.934  1.00  0.00      P1    
ATOM   2685  HD2 PRO P 206       5.807   2.394 -17.711  1.00  0.00      P1    
ATOM   2686  CA  PRO P 206       6.904   1.130 -20.044  1.00  0.00      P1   C
ATOM   2687  HA  PRO P 206       5.941   0.951 -20.499  1.00  0.00      P1    
ATOM   2688  CB  PRO P 206       7.204   2.709 -20.077  1.00  0.00      P1   C
ATOM   2689  HB1 PRO P 206       6.212   3.189 -20.221  1.00  0.00      P1    
ATOM   2690  HB2 PRO P 206       7.893   2.929 -20.921  1.00  0.00      P1    
ATOM   2691  CG  PRO P 206       7.731   2.987 -18.749  1.00  0.00      P1   C
ATOM   2692  HG1 PRO P 206       7.496   4.068 -18.648  1.00  0.00      P1    
ATOM   2693  HG2 PRO P 206       8.821   2.775 -18.734  1.00  0.00      P1    
ATOM   2694  C   PRO P 206       7.947   0.251 -20.730  1.00  0.00      P1   C
ATOM   2695  O   PRO P 206       7.751  -0.123 -21.884  1.00  0.00      P1   O
ATOM   2696  N   GLN P 207       9.070  -0.109 -20.069  1.00  0.00      P1   N
ATOM   2697  HN  GLN P 207       9.279   0.412 -19.245  1.00  0.00      P1    
ATOM   2698  CA  GLN P 207      10.159  -1.021 -20.565  1.00  0.00      P1   C
ATOM   2699  HA  GLN P 207      10.470  -0.716 -21.553  1.00  0.00      P1    
ATOM   2700  CB  GLN P 207      11.361  -1.063 -19.615  1.00  0.00      P1   C
ATOM   2701  HB1 GLN P 207      11.090  -1.290 -18.561  1.00  0.00      P1    
ATOM   2702  HB2 GLN P 207      12.085  -1.840 -19.940  1.00  0.00      P1    
ATOM   2703  CG  GLN P 207      12.281   0.162 -19.609  1.00  0.00      P1   C
ATOM   2704  HG1 GLN P 207      13.159   0.248 -18.934  1.00  0.00      P1    
ATOM   2705  HG2 GLN P 207      12.590   0.222 -20.674  1.00  0.00      P1    
ATOM   2706  CD  GLN P 207      11.525   1.478 -19.228  1.00  0.00      P1   C
ATOM   2707  OE1 GLN P 207      10.613   1.378 -18.367  1.00  0.00      P1   O
ATOM   2708  NE2 GLN P 207      11.953   2.683 -19.704  1.00  0.00      P1   N
ATOM   2709 HE21 GLN P 207      11.481   3.520 -19.424  1.00  0.00      P1    
ATOM   2710 HE22 GLN P 207      12.593   2.681 -20.472  1.00  0.00      P1    
ATOM   2711  C   GLN P 207       9.681  -2.472 -20.810  1.00  0.00      P1   C
ATOM   2712  O   GLN P 207      10.085  -3.122 -21.760  1.00  0.00      P1   O
ATOM   2713  N   PHE P 208       8.871  -3.026 -19.934  1.00  0.00      P1   N
ATOM   2714  HN  PHE P 208       8.526  -2.509 -19.154  1.00  0.00      P1    
ATOM   2715  CA  PHE P 208       8.480  -4.455 -20.059  1.00  0.00      P1   C
ATOM   2716  HA  PHE P 208       9.344  -5.048 -20.322  1.00  0.00      P1    
ATOM   2717  CB  PHE P 208       8.114  -4.939 -18.593  1.00  0.00      P1   C
ATOM   2718  HB1 PHE P 208       9.051  -4.976 -17.997  1.00  0.00      P1    
ATOM   2719  HB2 PHE P 208       7.499  -4.127 -18.150  1.00  0.00      P1    
ATOM   2720  CG  PHE P 208       7.265  -6.170 -18.409  1.00  0.00      P1   C
ATOM   2721  CD1 PHE P 208       7.942  -7.403 -18.580  1.00  0.00      P1   C
ATOM   2722  HD1 PHE P 208       8.988  -7.563 -18.794  1.00  0.00      P1    
ATOM   2723  CE1 PHE P 208       7.140  -8.523 -18.766  1.00  0.00      P1   C
ATOM   2724  HE1 PHE P 208       7.617  -9.478 -18.932  1.00  0.00      P1    
ATOM   2725  CZ  PHE P 208       5.771  -8.499 -18.434  1.00  0.00      P1   C
ATOM   2726  HZ  PHE P 208       5.253  -9.447 -18.453  1.00  0.00      P1    
ATOM   2727  CD2 PHE P 208       5.862  -6.121 -18.100  1.00  0.00      P1   C
ATOM   2728  HD2 PHE P 208       5.413  -5.166 -17.868  1.00  0.00      P1    
ATOM   2729  CE2 PHE P 208       5.094  -7.311 -18.120  1.00  0.00      P1   C
ATOM   2730  HE2 PHE P 208       4.030  -7.262 -17.943  1.00  0.00      P1    
ATOM   2731  C   PHE P 208       7.288  -4.617 -21.109  1.00  0.00      P1   C
ATOM   2732  O   PHE P 208       6.357  -3.837 -21.278  1.00  0.00      P1   O
ATOM   2733  N   ARG P 209       7.249  -5.828 -21.840  1.00  0.00      P1   N
ATOM   2734  HN  ARG P 209       7.897  -6.535 -21.568  1.00  0.00      P1    
ATOM   2735  CA  ARG P 209       6.256  -6.179 -22.800  1.00  0.00      P1   C
ATOM   2736  HA  ARG P 209       5.797  -5.275 -23.170  1.00  0.00      P1    
ATOM   2737  CB  ARG P 209       6.861  -6.902 -24.041  1.00  0.00      P1   C
ATOM   2738  HB1 ARG P 209       7.644  -7.627 -23.733  1.00  0.00      P1    
ATOM   2739  HB2 ARG P 209       6.111  -7.556 -24.536  1.00  0.00      P1    
ATOM   2740  CG  ARG P 209       7.477  -5.994 -25.081  1.00  0.00      P1   C
ATOM   2741  HG1 ARG P 209       8.008  -6.604 -25.843  1.00  0.00      P1    
ATOM   2742  HG2 ARG P 209       6.624  -5.498 -25.590  1.00  0.00      P1    
ATOM   2743  CD  ARG P 209       8.551  -4.976 -24.517  1.00  0.00      P1   C
ATOM   2744  HD1 ARG P 209       8.167  -4.304 -23.720  1.00  0.00      P1    
ATOM   2745  HD2 ARG P 209       9.384  -5.570 -24.084  1.00  0.00      P1    
ATOM   2746  NE  ARG P 209       8.911  -3.992 -25.597  1.00  0.00      P1   N
ATOM   2747  HE  ARG P 209       8.652  -4.225 -26.534  1.00  0.00      P1    
ATOM   2748  CZ  ARG P 209       9.700  -2.931 -25.500  1.00  0.00      P1   C
ATOM   2749  NH1 ARG P 209      10.204  -2.472 -24.389  1.00  0.00      P1   N
ATOM   2750 HH11 ARG P 209      10.829  -1.691 -24.381  1.00  0.00      P1    
ATOM   2751 HH12 ARG P 209       9.970  -2.852 -23.495  1.00  0.00      P1    
ATOM   2752  NH2 ARG P 209       9.845  -2.147 -26.530  1.00  0.00      P1   N
ATOM   2753 HH21 ARG P 209      10.467  -1.367 -26.466  1.00  0.00      P1    
ATOM   2754 HH22 ARG P 209       9.460  -2.345 -27.432  1.00  0.00      P1    
ATOM   2755  C   ARG P 209       5.153  -7.016 -22.172  1.00  0.00      P1   C
ATOM   2756  O   ARG P 209       5.343  -8.133 -21.750  1.00  0.00      P1   O
ATOM   2757  N   TYR P 210       3.967  -6.485 -21.920  1.00  0.00      P1   N
ATOM   2758  HN  TYR P 210       3.926  -5.490 -21.984  1.00  0.00      P1    
ATOM   2759  CA  TYR P 210       2.832  -7.140 -21.232  1.00  0.00      P1   C
ATOM   2760  HA  TYR P 210       3.349  -7.567 -20.385  1.00  0.00      P1    
ATOM   2761  CB  TYR P 210       1.761  -6.098 -20.641  1.00  0.00      P1   C
ATOM   2762  HB1 TYR P 210       2.293  -5.640 -19.780  1.00  0.00      P1    
ATOM   2763  HB2 TYR P 210       1.474  -5.337 -21.398  1.00  0.00      P1    
ATOM   2764  CG  TYR P 210       0.601  -6.881 -20.079  1.00  0.00      P1   C
ATOM   2765  CD1 TYR P 210       0.667  -7.195 -18.711  1.00  0.00      P1   C
ATOM   2766  HD1 TYR P 210       1.476  -6.812 -18.106  1.00  0.00      P1    
ATOM   2767  CE1 TYR P 210      -0.471  -7.709 -18.023  1.00  0.00      P1   C
ATOM   2768  HE1 TYR P 210      -0.589  -7.811 -16.954  1.00  0.00      P1    
ATOM   2769  CZ  TYR P 210      -1.687  -7.960 -18.751  1.00  0.00      P1   C
ATOM   2770  OH  TYR P 210      -2.772  -8.680 -18.210  1.00  0.00      P1   O
ATOM   2771  HH  TYR P 210      -2.774  -8.737 -17.252  1.00  0.00      P1    
ATOM   2772  CD2 TYR P 210      -0.546  -7.146 -20.816  1.00  0.00      P1   C
ATOM   2773  HD2 TYR P 210      -0.588  -6.962 -21.880  1.00  0.00      P1    
ATOM   2774  CE2 TYR P 210      -1.686  -7.694 -20.126  1.00  0.00      P1   C
ATOM   2775  HE2 TYR P 210      -2.546  -7.890 -20.748  1.00  0.00      P1    
ATOM   2776  C   TYR P 210       2.269  -8.394 -21.862  1.00  0.00      P1   C
ATOM   2777  O   TYR P 210       2.124  -8.396 -23.075  1.00  0.00      P1   O
ATOM   2778  N   THR P 211       1.941  -9.467 -21.090  1.00  0.00      P1   N
ATOM   2779  HN  THR P 211       2.329  -9.399 -20.174  1.00  0.00      P1    
ATOM   2780  CA  THR P 211       1.152 -10.636 -21.521  1.00  0.00      P1   C
ATOM   2781  HA  THR P 211       0.535 -10.428 -22.383  1.00  0.00      P1    
ATOM   2782  CB  THR P 211       1.963 -11.754 -22.014  1.00  0.00      P1   C
ATOM   2783  HB  THR P 211       2.816 -11.461 -22.662  1.00  0.00      P1    
ATOM   2784  OG1 THR P 211       1.242 -12.784 -22.781  1.00  0.00      P1   O
ATOM   2785  HG1 THR P 211       1.412 -12.521 -23.688  1.00  0.00      P1    
ATOM   2786  CG2 THR P 211       2.576 -12.532 -20.861  1.00  0.00      P1   C
ATOM   2787 HG21 THR P 211       1.825 -12.869 -20.115  1.00  0.00      P1    
ATOM   2788 HG22 THR P 211       3.159 -13.443 -21.112  1.00  0.00      P1    
ATOM   2789 HG23 THR P 211       3.314 -11.897 -20.325  1.00  0.00      P1    
ATOM   2790  C   THR P 211       0.126 -11.020 -20.546  1.00  0.00      P1   C
ATOM   2791  O   THR P 211       0.127 -10.629 -19.367  1.00  0.00      P1   O
ATOM   2792  N   LEU P 212      -0.806 -11.875 -21.035  1.00  0.00      P1   N
ATOM   2793  HN  LEU P 212      -0.705 -12.284 -21.939  1.00  0.00      P1    
ATOM   2794  CA  LEU P 212      -2.054 -12.061 -20.329  1.00  0.00      P1   C
ATOM   2795  HA  LEU P 212      -2.471 -11.099 -20.067  1.00  0.00      P1    
ATOM   2796  CB  LEU P 212      -3.066 -12.896 -21.141  1.00  0.00      P1   C
ATOM   2797  HB1 LEU P 212      -2.642 -13.910 -21.301  1.00  0.00      P1    
ATOM   2798  HB2 LEU P 212      -3.948 -13.283 -20.588  1.00  0.00      P1    
ATOM   2799  CG  LEU P 212      -3.525 -12.324 -22.488  1.00  0.00      P1   C
ATOM   2800  HG  LEU P 212      -2.625 -12.010 -23.057  1.00  0.00      P1    
ATOM   2801  CD1 LEU P 212      -4.411 -13.208 -23.357  1.00  0.00      P1   C
ATOM   2802 HD11 LEU P 212      -5.414 -13.490 -22.972  1.00  0.00      P1    
ATOM   2803 HD12 LEU P 212      -4.567 -12.815 -24.384  1.00  0.00      P1    
ATOM   2804 HD13 LEU P 212      -3.895 -14.170 -23.563  1.00  0.00      P1    
ATOM   2805  CD2 LEU P 212      -4.312 -11.010 -22.370  1.00  0.00      P1   C
ATOM   2806 HD21 LEU P 212      -3.638 -10.323 -21.815  1.00  0.00      P1    
ATOM   2807 HD22 LEU P 212      -4.524 -10.582 -23.373  1.00  0.00      P1    
ATOM   2808 HD23 LEU P 212      -5.288 -11.163 -21.862  1.00  0.00      P1    
ATOM   2809  C   LEU P 212      -1.977 -12.611 -18.861  1.00  0.00      P1   C
ATOM   2810  O   LEU P 212      -2.716 -12.255 -17.988  1.00  0.00      P1   O
ATOM   2811  N   ILE P 213      -0.984 -13.530 -18.589  1.00  0.00      P1   N
ATOM   2812  HN  ILE P 213      -0.477 -13.805 -19.402  1.00  0.00      P1    
ATOM   2813  CA  ILE P 213      -0.687 -14.133 -17.268  1.00  0.00      P1   C
ATOM   2814  HA  ILE P 213      -1.608 -13.883 -16.763  1.00  0.00      P1    
ATOM   2815  CB  ILE P 213      -0.682 -15.598 -17.476  1.00  0.00      P1   C
ATOM   2816  HB  ILE P 213      -1.386 -15.780 -18.316  1.00  0.00      P1    
ATOM   2817  CG2 ILE P 213       0.712 -16.134 -17.831  1.00  0.00      P1   C
ATOM   2818 HG21 ILE P 213       0.600 -17.127 -18.316  1.00  0.00      P1    
ATOM   2819 HG22 ILE P 213       1.193 -15.493 -18.602  1.00  0.00      P1    
ATOM   2820 HG23 ILE P 213       1.274 -16.355 -16.898  1.00  0.00      P1    
ATOM   2821  CG1 ILE P 213      -1.275 -16.262 -16.171  1.00  0.00      P1   C
ATOM   2822 HG11 ILE P 213      -1.209 -17.366 -16.275  1.00  0.00      P1    
ATOM   2823 HG12 ILE P 213      -0.670 -15.990 -15.280  1.00  0.00      P1    
ATOM   2824  CD  ILE P 213      -2.789 -15.945 -15.862  1.00  0.00      P1   C
ATOM   2825  HD1 ILE P 213      -3.039 -14.948 -15.441  1.00  0.00      P1    
ATOM   2826  HD2 ILE P 213      -3.383 -16.100 -16.788  1.00  0.00      P1    
ATOM   2827  HD3 ILE P 213      -3.208 -16.653 -15.115  1.00  0.00      P1    
ATOM   2828  C   ILE P 213       0.511 -13.662 -16.511  1.00  0.00      P1   C
ATOM   2829  O   ILE P 213       0.868 -14.251 -15.475  1.00  0.00      P1   O
ATOM   2830  N   SER P 214       1.113 -12.602 -17.011  1.00  0.00      P1   N
ATOM   2831  HN  SER P 214       0.722 -12.146 -17.807  1.00  0.00      P1    
ATOM   2832  CA  SER P 214       2.393 -12.151 -16.499  1.00  0.00      P1   C
ATOM   2833  HA  SER P 214       3.008 -13.020 -16.316  1.00  0.00      P1    
ATOM   2834  CB  SER P 214       3.279 -11.288 -17.392  1.00  0.00      P1   C
ATOM   2835  HB1 SER P 214       4.171 -10.843 -16.903  1.00  0.00      P1    
ATOM   2836  HB2 SER P 214       3.682 -11.979 -18.163  1.00  0.00      P1    
ATOM   2837  OG  SER P 214       2.627 -10.173 -17.998  1.00  0.00      P1   O
ATOM   2838  HG1 SER P 214       1.712 -10.381 -18.201  1.00  0.00      P1    
ATOM   2839  C   SER P 214       2.324 -11.533 -15.100  1.00  0.00      P1   C
ATOM   2840  O   SER P 214       3.307 -11.523 -14.361  1.00  0.00      P1   O
ATOM   2841  N   ILE P 215       1.243 -11.027 -14.644  1.00  0.00      P1   N
ATOM   2842  HN  ILE P 215       0.417 -11.169 -15.184  1.00  0.00      P1    
ATOM   2843  CA  ILE P 215       1.187 -10.363 -13.371  1.00  0.00      P1   C
ATOM   2844  HA  ILE P 215       2.167  -9.973 -13.139  1.00  0.00      P1    
ATOM   2845  CB  ILE P 215       0.536  -8.945 -13.302  1.00  0.00      P1   C
ATOM   2846  HB  ILE P 215      -0.344  -8.900 -13.977  1.00  0.00      P1    
ATOM   2847  CG2 ILE P 215      -0.022  -8.562 -11.938  1.00  0.00      P1   C
ATOM   2848 HG21 ILE P 215      -0.382  -7.511 -11.899  1.00  0.00      P1    
ATOM   2849 HG22 ILE P 215      -0.870  -9.240 -11.705  1.00  0.00      P1    
ATOM   2850 HG23 ILE P 215       0.699  -8.644 -11.097  1.00  0.00      P1    
ATOM   2851  CG1 ILE P 215       1.489  -7.817 -13.656  1.00  0.00      P1   C
ATOM   2852 HG11 ILE P 215       1.051  -6.819 -13.439  1.00  0.00      P1    
ATOM   2853 HG12 ILE P 215       2.327  -7.783 -12.927  1.00  0.00      P1    
ATOM   2854  CD  ILE P 215       1.901  -7.802 -15.119  1.00  0.00      P1   C
ATOM   2855  HD1 ILE P 215       2.166  -6.786 -15.482  1.00  0.00      P1    
ATOM   2856  HD2 ILE P 215       2.837  -8.396 -15.200  1.00  0.00      P1    
ATOM   2857  HD3 ILE P 215       1.066  -8.133 -15.772  1.00  0.00      P1    
ATOM   2858  C   ILE P 215       0.760 -11.326 -12.293  1.00  0.00      P1   C
ATOM   2859  O   ILE P 215       1.217 -11.296 -11.125  1.00  0.00      P1   O
ATOM   2860  N   LYS P 216      -0.081 -12.328 -12.761  1.00  0.00      P1   N
ATOM   2861  HN  LYS P 216      -0.305 -12.378 -13.731  1.00  0.00      P1    
ATOM   2862  CA  LYS P 216      -0.419 -13.484 -11.927  1.00  0.00      P1   C
ATOM   2863  HA  LYS P 216      -0.699 -13.055 -10.976  1.00  0.00      P1    
ATOM   2864  CB  LYS P 216      -1.595 -14.413 -12.383  1.00  0.00      P1   C
ATOM   2865  HB1 LYS P 216      -1.477 -14.754 -13.434  1.00  0.00      P1    
ATOM   2866  HB2 LYS P 216      -1.530 -15.370 -11.822  1.00  0.00      P1    
ATOM   2867  CG  LYS P 216      -3.063 -13.875 -12.258  1.00  0.00      P1   C
ATOM   2868  HG1 LYS P 216      -3.780 -14.707 -12.425  1.00  0.00      P1    
ATOM   2869  HG2 LYS P 216      -3.137 -13.384 -11.264  1.00  0.00      P1    
ATOM   2870  CD  LYS P 216      -3.345 -12.725 -13.203  1.00  0.00      P1   C
ATOM   2871  HD1 LYS P 216      -3.012 -11.749 -12.787  1.00  0.00      P1    
ATOM   2872  HD2 LYS P 216      -2.752 -12.848 -14.134  1.00  0.00      P1    
ATOM   2873  CE  LYS P 216      -4.821 -12.719 -13.762  1.00  0.00      P1   C
ATOM   2874  HE1 LYS P 216      -5.163 -13.703 -14.149  1.00  0.00      P1    
ATOM   2875  HE2 LYS P 216      -5.436 -12.493 -12.865  1.00  0.00      P1    
ATOM   2876  NZ  LYS P 216      -5.008 -11.624 -14.714  1.00  0.00      P1   N
ATOM   2877  HZ1 LYS P 216      -5.933 -11.172 -14.568  1.00  0.00      P1    
ATOM   2878  HZ2 LYS P 216      -4.237 -10.926 -14.706  1.00  0.00      P1    
ATOM   2879  HZ3 LYS P 216      -5.181 -12.093 -15.626  1.00  0.00      P1    
ATOM   2880  C   LYS P 216       0.828 -14.235 -11.571  1.00  0.00      P1   C
ATOM   2881  O   LYS P 216       1.012 -14.650 -10.436  1.00  0.00      P1   O
ATOM   2882  N   ALA P 217       1.797 -14.337 -12.492  1.00  0.00      P1   N
ATOM   2883  HN  ALA P 217       1.596 -14.031 -13.420  1.00  0.00      P1    
ATOM   2884  CA  ALA P 217       3.096 -14.892 -12.291  1.00  0.00      P1   C
ATOM   2885  HA  ALA P 217       3.003 -15.851 -11.803  1.00  0.00      P1    
ATOM   2886  CB  ALA P 217       3.825 -14.849 -13.648  1.00  0.00      P1   C
ATOM   2887  HB1 ALA P 217       4.887 -15.175 -13.669  1.00  0.00      P1    
ATOM   2888  HB2 ALA P 217       3.293 -15.332 -14.496  1.00  0.00      P1    
ATOM   2889  HB3 ALA P 217       3.753 -13.799 -14.001  1.00  0.00      P1    
ATOM   2890  C   ALA P 217       3.996 -14.051 -11.283  1.00  0.00      P1   C
ATOM   2891  O   ALA P 217       4.588 -14.694 -10.390  1.00  0.00      P1   O
ATOM   2892  N   VAL P 218       3.953 -12.723 -11.386  1.00  0.00      P1   N
ATOM   2893  HN  VAL P 218       3.390 -12.333 -12.111  1.00  0.00      P1    
ATOM   2894  CA  VAL P 218       4.621 -11.798 -10.462  1.00  0.00      P1   C
ATOM   2895  HA  VAL P 218       5.625 -12.181 -10.575  1.00  0.00      P1    
ATOM   2896  CB  VAL P 218       4.422 -10.403 -11.051  1.00  0.00      P1   C
ATOM   2897  HB  VAL P 218       3.337 -10.314 -11.274  1.00  0.00      P1    
ATOM   2898  CG1 VAL P 218       4.580  -9.256  -9.988  1.00  0.00      P1   C
ATOM   2899 HG11 VAL P 218       3.996  -9.493  -9.073  1.00  0.00      P1    
ATOM   2900 HG12 VAL P 218       5.607  -9.171  -9.573  1.00  0.00      P1    
ATOM   2901 HG13 VAL P 218       4.308  -8.273 -10.429  1.00  0.00      P1    
ATOM   2902  CG2 VAL P 218       5.351 -10.270 -12.299  1.00  0.00      P1   C
ATOM   2903 HG21 VAL P 218       6.376 -10.352 -11.879  1.00  0.00      P1    
ATOM   2904 HG22 VAL P 218       5.312 -10.973 -13.159  1.00  0.00      P1    
ATOM   2905 HG23 VAL P 218       5.249  -9.249 -12.725  1.00  0.00      P1    
ATOM   2906  C   VAL P 218       4.085 -11.870  -9.090  1.00  0.00      P1   C
ATOM   2907  O   VAL P 218       4.798 -11.877  -8.134  1.00  0.00      P1   O
ATOM   2908  N   PHE P 219       2.784 -12.053  -8.902  1.00  0.00      P1   N
ATOM   2909  HN  PHE P 219       2.177 -12.047  -9.693  1.00  0.00      P1    
ATOM   2910  CA  PHE P 219       2.160 -12.302  -7.625  1.00  0.00      P1   C
ATOM   2911  HA  PHE P 219       2.394 -11.511  -6.928  1.00  0.00      P1    
ATOM   2912  CB  PHE P 219       0.616 -12.476  -7.859  1.00  0.00      P1   C
ATOM   2913  HB1 PHE P 219       0.557 -13.021  -8.826  1.00  0.00      P1    
ATOM   2914  HB2 PHE P 219       0.191 -12.989  -6.970  1.00  0.00      P1    
ATOM   2915  CG  PHE P 219      -0.159 -11.155  -8.047  1.00  0.00      P1   C
ATOM   2916  CD1 PHE P 219      -1.436 -11.317  -8.572  1.00  0.00      P1   C
ATOM   2917  HD1 PHE P 219      -1.807 -12.321  -8.716  1.00  0.00      P1    
ATOM   2918  CE1 PHE P 219      -2.175 -10.122  -8.845  1.00  0.00      P1   C
ATOM   2919  HE1 PHE P 219      -3.162 -10.176  -9.281  1.00  0.00      P1    
ATOM   2920  CZ  PHE P 219      -1.546  -8.843  -8.828  1.00  0.00      P1   C
ATOM   2921  HZ  PHE P 219      -2.114  -7.997  -9.187  1.00  0.00      P1    
ATOM   2922  CD2 PHE P 219       0.471  -9.912  -8.003  1.00  0.00      P1   C
ATOM   2923  HD2 PHE P 219       1.508  -9.879  -7.704  1.00  0.00      P1    
ATOM   2924  CE2 PHE P 219      -0.165  -8.732  -8.574  1.00  0.00      P1   C
ATOM   2925  HE2 PHE P 219       0.353  -7.803  -8.758  1.00  0.00      P1    
ATOM   2926  C   PHE P 219       2.720 -13.603  -6.984  1.00  0.00      P1   C
ATOM   2927  O   PHE P 219       3.150 -13.680  -5.827  1.00  0.00      P1   O
ATOM   2928  N   ILE P 220       2.820 -14.724  -7.762  1.00  0.00      P1   N
ATOM   2929  HN  ILE P 220       2.535 -14.839  -8.710  1.00  0.00      P1    
ATOM   2930  CA  ILE P 220       3.330 -15.953  -7.259  1.00  0.00      P1   C
ATOM   2931  HA  ILE P 220       2.718 -16.171  -6.397  1.00  0.00      P1    
ATOM   2932  CB  ILE P 220       3.057 -17.109  -8.332  1.00  0.00      P1   C
ATOM   2933  HB  ILE P 220       3.492 -16.742  -9.286  1.00  0.00      P1    
ATOM   2934  CG2 ILE P 220       3.922 -18.384  -8.013  1.00  0.00      P1   C
ATOM   2935 HG21 ILE P 220       3.829 -19.236  -8.719  1.00  0.00      P1    
ATOM   2936 HG22 ILE P 220       5.023 -18.232  -8.036  1.00  0.00      P1    
ATOM   2937 HG23 ILE P 220       3.678 -18.560  -6.943  1.00  0.00      P1    
ATOM   2938  CG1 ILE P 220       1.529 -17.268  -8.357  1.00  0.00      P1   C
ATOM   2939 HG11 ILE P 220       1.150 -17.348  -7.315  1.00  0.00      P1    
ATOM   2940 HG12 ILE P 220       1.038 -16.379  -8.808  1.00  0.00      P1    
ATOM   2941  CD  ILE P 220       1.108 -18.566  -8.983  1.00  0.00      P1   C
ATOM   2942  HD1 ILE P 220       0.032 -18.583  -9.256  1.00  0.00      P1    
ATOM   2943  HD2 ILE P 220       1.571 -18.697  -9.984  1.00  0.00      P1    
ATOM   2944  HD3 ILE P 220       1.309 -19.504  -8.421  1.00  0.00      P1    
ATOM   2945  C   ILE P 220       4.803 -15.961  -6.947  1.00  0.00      P1   C
ATOM   2946  O   ILE P 220       5.284 -16.626  -5.968  1.00  0.00      P1   O
ATOM   2947  N   GLY P 221       5.694 -15.239  -7.721  1.00  0.00      P1   N
ATOM   2948  HN  GLY P 221       5.352 -14.765  -8.529  1.00  0.00      P1    
ATOM   2949  CA  GLY P 221       7.112 -15.102  -7.492  1.00  0.00      P1   C
ATOM   2950  HA1 GLY P 221       7.544 -14.633  -8.364  1.00  0.00      P1    
ATOM   2951  HA2 GLY P 221       7.618 -15.991  -7.146  1.00  0.00      P1    
ATOM   2952  C   GLY P 221       7.463 -14.117  -6.410  1.00  0.00      P1   C
ATOM   2953  O   GLY P 221       8.477 -14.275  -5.701  1.00  0.00      P1   O
ATOM   2954  N   VAL P 222       6.558 -13.109  -6.142  1.00  0.00      P1   N
ATOM   2955  HN  VAL P 222       5.819 -12.878  -6.770  1.00  0.00      P1    
ATOM   2956  CA  VAL P 222       6.597 -12.476  -4.874  1.00  0.00      P1   C
ATOM   2957  HA  VAL P 222       7.590 -12.109  -4.655  1.00  0.00      P1    
ATOM   2958  CB  VAL P 222       5.696 -11.210  -4.795  1.00  0.00      P1   C
ATOM   2959  HB  VAL P 222       4.694 -11.489  -5.185  1.00  0.00      P1    
ATOM   2960  CG1 VAL P 222       5.611 -10.639  -3.399  1.00  0.00      P1   C
ATOM   2961 HG11 VAL P 222       5.144  -9.647  -3.579  1.00  0.00      P1    
ATOM   2962 HG12 VAL P 222       4.959 -11.200  -2.696  1.00  0.00      P1    
ATOM   2963 HG13 VAL P 222       6.635 -10.559  -2.975  1.00  0.00      P1    
ATOM   2964  CG2 VAL P 222       6.232 -10.089  -5.705  1.00  0.00      P1   C
ATOM   2965 HG21 VAL P 222       5.815 -10.412  -6.683  1.00  0.00      P1    
ATOM   2966 HG22 VAL P 222       5.715  -9.142  -5.442  1.00  0.00      P1    
ATOM   2967 HG23 VAL P 222       7.334  -9.980  -5.607  1.00  0.00      P1    
ATOM   2968  C   VAL P 222       6.242 -13.335  -3.685  1.00  0.00      P1   C
ATOM   2969  O   VAL P 222       6.937 -13.352  -2.624  1.00  0.00      P1   O
ATOM   2970  N   ILE P 223       5.198 -14.077  -3.832  1.00  0.00      P1   N
ATOM   2971  HN  ILE P 223       4.677 -14.081  -4.682  1.00  0.00      P1    
ATOM   2972  CA  ILE P 223       4.786 -14.910  -2.644  1.00  0.00      P1   C
ATOM   2973  HA  ILE P 223       4.792 -14.388  -1.698  1.00  0.00      P1    
ATOM   2974  CB  ILE P 223       3.358 -15.490  -2.854  1.00  0.00      P1   C
ATOM   2975  HB  ILE P 223       3.461 -16.009  -3.831  1.00  0.00      P1    
ATOM   2976  CG2 ILE P 223       2.962 -16.731  -1.903  1.00  0.00      P1   C
ATOM   2977 HG21 ILE P 223       2.804 -16.297  -0.893  1.00  0.00      P1    
ATOM   2978 HG22 ILE P 223       1.998 -17.113  -2.299  1.00  0.00      P1    
ATOM   2979 HG23 ILE P 223       3.713 -17.549  -1.912  1.00  0.00      P1    
ATOM   2980  CG1 ILE P 223       2.349 -14.395  -2.845  1.00  0.00      P1   C
ATOM   2981 HG11 ILE P 223       2.214 -14.061  -1.794  1.00  0.00      P1    
ATOM   2982 HG12 ILE P 223       2.765 -13.485  -3.328  1.00  0.00      P1    
ATOM   2983  CD  ILE P 223       0.979 -14.765  -3.287  1.00  0.00      P1   C
ATOM   2984  HD1 ILE P 223       0.994 -14.953  -4.382  1.00  0.00      P1    
ATOM   2985  HD2 ILE P 223       0.572 -15.660  -2.770  1.00  0.00      P1    
ATOM   2986  HD3 ILE P 223       0.280 -13.921  -3.102  1.00  0.00      P1    
ATOM   2987  C   ILE P 223       5.810 -15.955  -2.306  1.00  0.00      P1   C
ATOM   2988  O   ILE P 223       6.302 -16.072  -1.169  1.00  0.00      P1   O
ATOM   2989  N   MET P 224       6.216 -16.802  -3.306  1.00  0.00      P1   N
ATOM   2990  HN  MET P 224       5.951 -16.585  -4.243  1.00  0.00      P1    
ATOM   2991  CA  MET P 224       7.107 -17.910  -2.983  1.00  0.00      P1   C
ATOM   2992  HA  MET P 224       6.716 -18.467  -2.145  1.00  0.00      P1    
ATOM   2993  CB  MET P 224       7.235 -18.927  -4.255  1.00  0.00      P1   C
ATOM   2994  HB1 MET P 224       7.545 -18.435  -5.202  1.00  0.00      P1    
ATOM   2995  HB2 MET P 224       8.095 -19.574  -3.980  1.00  0.00      P1    
ATOM   2996  CG  MET P 224       5.963 -19.723  -4.609  1.00  0.00      P1   C
ATOM   2997  HG1 MET P 224       5.221 -18.992  -4.995  1.00  0.00      P1    
ATOM   2998  HG2 MET P 224       6.222 -20.199  -5.579  1.00  0.00      P1    
ATOM   2999  SD  MET P 224       5.207 -20.647  -3.256  1.00  0.00      P1   S
ATOM   3000  CE  MET P 224       6.475 -21.770  -2.629  1.00  0.00      P1   C
ATOM   3001  HE1 MET P 224       6.982 -22.051  -3.577  1.00  0.00      P1    
ATOM   3002  HE2 MET P 224       7.211 -21.158  -2.066  1.00  0.00      P1    
ATOM   3003  HE3 MET P 224       6.109 -22.628  -2.025  1.00  0.00      P1    
ATOM   3004  C   MET P 224       8.455 -17.401  -2.472  1.00  0.00      P1   C
ATOM   3005  O   MET P 224       8.824 -17.850  -1.409  1.00  0.00      P1   O
ATOM   3006  N   SER P 225       9.150 -16.385  -3.082  1.00  0.00      P1   N
ATOM   3007  HN  SER P 225       8.855 -15.987  -3.947  1.00  0.00      P1    
ATOM   3008  CA  SER P 225      10.386 -15.862  -2.586  1.00  0.00      P1   C
ATOM   3009  HA  SER P 225      11.024 -16.729  -2.668  1.00  0.00      P1    
ATOM   3010  CB  SER P 225      11.008 -14.800  -3.539  1.00  0.00      P1   C
ATOM   3011  HB1 SER P 225      12.037 -14.457  -3.296  1.00  0.00      P1    
ATOM   3012  HB2 SER P 225      11.061 -15.338  -4.509  1.00  0.00      P1    
ATOM   3013  OG  SER P 225      10.201 -13.749  -3.709  1.00  0.00      P1   O
ATOM   3014  HG1 SER P 225       9.513 -13.998  -4.331  1.00  0.00      P1    
ATOM   3015  C   SER P 225      10.436 -15.238  -1.122  1.00  0.00      P1   C
ATOM   3016  O   SER P 225      11.240 -15.530  -0.287  1.00  0.00      P1   O
ATOM   3017  N   THR P 226       9.395 -14.361  -0.879  1.00  0.00      P1   N
ATOM   3018  HN  THR P 226       8.761 -14.127  -1.613  1.00  0.00      P1    
ATOM   3019  CA  THR P 226       9.111 -13.942   0.510  1.00  0.00      P1   C
ATOM   3020  HA  THR P 226       9.983 -13.424   0.882  1.00  0.00      P1    
ATOM   3021  CB  THR P 226       7.969 -12.914   0.672  1.00  0.00      P1   C
ATOM   3022  HB  THR P 226       7.818 -12.580   1.720  1.00  0.00      P1    
ATOM   3023  OG1 THR P 226       6.693 -13.255   0.127  1.00  0.00      P1   O
ATOM   3024  HG1 THR P 226       6.749 -13.427  -0.816  1.00  0.00      P1    
ATOM   3025  CG2 THR P 226       8.426 -11.599  -0.117  1.00  0.00      P1   C
ATOM   3026 HG21 THR P 226       9.480 -11.360   0.139  1.00  0.00      P1    
ATOM   3027 HG22 THR P 226       8.336 -11.812  -1.204  1.00  0.00      P1    
ATOM   3028 HG23 THR P 226       7.729 -10.741  -0.008  1.00  0.00      P1    
ATOM   3029  C   THR P 226       8.935 -15.049   1.477  1.00  0.00      P1   C
ATOM   3030  O   THR P 226       9.526 -14.950   2.544  1.00  0.00      P1   O
ATOM   3031  N   ILE P 227       8.093 -16.078   1.285  1.00  0.00      P1   N
ATOM   3032  HN  ILE P 227       7.535 -16.040   0.459  1.00  0.00      P1    
ATOM   3033  CA  ILE P 227       7.814 -17.234   2.195  1.00  0.00      P1   C
ATOM   3034  HA  ILE P 227       7.467 -16.847   3.142  1.00  0.00      P1    
ATOM   3035  CB  ILE P 227       6.749 -18.173   1.615  1.00  0.00      P1   C
ATOM   3036  HB  ILE P 227       6.881 -18.286   0.517  1.00  0.00      P1    
ATOM   3037  CG2 ILE P 227       6.767 -19.561   2.360  1.00  0.00      P1   C
ATOM   3038 HG21 ILE P 227       6.844 -19.409   3.457  1.00  0.00      P1    
ATOM   3039 HG22 ILE P 227       5.906 -20.212   2.097  1.00  0.00      P1    
ATOM   3040 HG23 ILE P 227       7.655 -20.138   2.024  1.00  0.00      P1    
ATOM   3041  CG1 ILE P 227       5.342 -17.525   1.613  1.00  0.00      P1   C
ATOM   3042 HG11 ILE P 227       5.106 -17.228   2.657  1.00  0.00      P1    
ATOM   3043 HG12 ILE P 227       5.369 -16.494   1.201  1.00  0.00      P1    
ATOM   3044  CD  ILE P 227       4.244 -18.491   1.046  1.00  0.00      P1   C
ATOM   3045  HD1 ILE P 227       4.631 -18.986   0.130  1.00  0.00      P1    
ATOM   3046  HD2 ILE P 227       4.130 -19.294   1.805  1.00  0.00      P1    
ATOM   3047  HD3 ILE P 227       3.258 -17.985   0.965  1.00  0.00      P1    
ATOM   3048  C   ILE P 227       9.089 -17.893   2.447  1.00  0.00      P1   C
ATOM   3049  O   ILE P 227       9.491 -18.124   3.547  1.00  0.00      P1   O
ATOM   3050  N   MET P 228       9.887 -18.077   1.363  1.00  0.00      P1   N
ATOM   3051  HN  MET P 228       9.633 -17.878   0.420  1.00  0.00      P1    
ATOM   3052  CA  MET P 228      11.129 -18.744   1.538  1.00  0.00      P1   C
ATOM   3053  HA  MET P 228      10.980 -19.638   2.126  1.00  0.00      P1    
ATOM   3054  CB  MET P 228      11.788 -19.072   0.136  1.00  0.00      P1   C
ATOM   3055  HB1 MET P 228      10.888 -19.410  -0.422  1.00  0.00      P1    
ATOM   3056  HB2 MET P 228      12.138 -18.114  -0.304  1.00  0.00      P1    
ATOM   3057  CG  MET P 228      12.891 -20.150   0.124  1.00  0.00      P1   C
ATOM   3058  HG1 MET P 228      13.163 -20.336  -0.937  1.00  0.00      P1    
ATOM   3059  HG2 MET P 228      13.769 -19.730   0.660  1.00  0.00      P1    
ATOM   3060  SD  MET P 228      12.535 -21.642   0.973  1.00  0.00      P1   S
ATOM   3061  CE  MET P 228      10.832 -22.047   0.527  1.00  0.00      P1   C
ATOM   3062  HE1 MET P 228      10.843 -22.027  -0.584  1.00  0.00      P1    
ATOM   3063  HE2 MET P 228      10.555 -23.058   0.894  1.00  0.00      P1    
ATOM   3064  HE3 MET P 228       9.998 -21.372   0.815  1.00  0.00      P1    
ATOM   3065  C   MET P 228      12.143 -17.977   2.387  1.00  0.00      P1   C
ATOM   3066  O   MET P 228      12.705 -18.562   3.297  1.00  0.00      P1   O
ATOM   3067  N   TYR P 229      12.242 -16.685   2.330  1.00  0.00      P1   N
ATOM   3068  HN  TYR P 229      11.616 -16.225   1.705  1.00  0.00      P1    
ATOM   3069  CA  TYR P 229      12.913 -15.730   3.300  1.00  0.00      P1   C
ATOM   3070  HA  TYR P 229      13.936 -16.073   3.337  1.00  0.00      P1    
ATOM   3071  CB  TYR P 229      12.846 -14.280   2.682  1.00  0.00      P1   C
ATOM   3072  HB1 TYR P 229      13.171 -14.423   1.629  1.00  0.00      P1    
ATOM   3073  HB2 TYR P 229      11.849 -13.804   2.796  1.00  0.00      P1    
ATOM   3074  CG  TYR P 229      13.730 -13.397   3.396  1.00  0.00      P1   C
ATOM   3075  CD1 TYR P 229      13.296 -12.620   4.442  1.00  0.00      P1   C
ATOM   3076  HD1 TYR P 229      12.248 -12.602   4.702  1.00  0.00      P1    
ATOM   3077  CE1 TYR P 229      14.208 -11.776   5.160  1.00  0.00      P1   C
ATOM   3078  HE1 TYR P 229      13.715 -11.219   5.943  1.00  0.00      P1    
ATOM   3079  CZ  TYR P 229      15.521 -11.620   4.698  1.00  0.00      P1   C
ATOM   3080  OH  TYR P 229      16.414 -10.745   5.353  1.00  0.00      P1   O
ATOM   3081  HH  TYR P 229      17.326 -10.988   5.178  1.00  0.00      P1    
ATOM   3082  CD2 TYR P 229      15.121 -13.295   2.956  1.00  0.00      P1   C
ATOM   3083  HD2 TYR P 229      15.490 -13.948   2.180  1.00  0.00      P1    
ATOM   3084  CE2 TYR P 229      15.981 -12.551   3.732  1.00  0.00      P1   C
ATOM   3085  HE2 TYR P 229      17.039 -12.753   3.651  1.00  0.00      P1    
ATOM   3086  C   TYR P 229      12.418 -15.856   4.751  1.00  0.00      P1   C
ATOM   3087  O   TYR P 229      13.217 -15.841   5.675  1.00  0.00      P1   O
ATOM   3088  N   ARG P 230      11.123 -16.207   5.011  1.00  0.00      P1   N
ATOM   3089  HN  ARG P 230      10.512 -16.555   4.303  1.00  0.00      P1    
ATOM   3090  CA  ARG P 230      10.617 -16.179   6.385  1.00  0.00      P1   C
ATOM   3091  HA  ARG P 230      11.294 -15.616   7.010  1.00  0.00      P1    
ATOM   3092  CB  ARG P 230       9.198 -15.458   6.410  1.00  0.00      P1   C
ATOM   3093  HB1 ARG P 230       8.471 -16.196   6.010  1.00  0.00      P1    
ATOM   3094  HB2 ARG P 230       8.784 -15.226   7.415  1.00  0.00      P1    
ATOM   3095  CG  ARG P 230       9.037 -14.101   5.593  1.00  0.00      P1   C
ATOM   3096  HG1 ARG P 230       9.798 -13.362   5.924  1.00  0.00      P1    
ATOM   3097  HG2 ARG P 230       9.228 -14.309   4.519  1.00  0.00      P1    
ATOM   3098  CD  ARG P 230       7.682 -13.444   5.797  1.00  0.00      P1   C
ATOM   3099  HD1 ARG P 230       6.847 -14.093   5.455  1.00  0.00      P1    
ATOM   3100  HD2 ARG P 230       7.670 -13.261   6.893  1.00  0.00      P1    
ATOM   3101  NE  ARG P 230       7.769 -12.100   5.162  1.00  0.00      P1   N
ATOM   3102  HE  ARG P 230       8.558 -11.951   4.566  1.00  0.00      P1    
ATOM   3103  CZ  ARG P 230       6.945 -11.117   5.470  1.00  0.00      P1   C
ATOM   3104  NH1 ARG P 230       5.838 -11.383   6.161  1.00  0.00      P1   N
ATOM   3105 HH11 ARG P 230       5.347 -10.564   6.455  1.00  0.00      P1    
ATOM   3106 HH12 ARG P 230       5.480 -12.307   6.297  1.00  0.00      P1    
ATOM   3107  NH2 ARG P 230       7.242  -9.928   5.096  1.00  0.00      P1   N
ATOM   3108 HH21 ARG P 230       6.641  -9.169   5.344  1.00  0.00      P1    
ATOM   3109 HH22 ARG P 230       8.101  -9.694   4.642  1.00  0.00      P1    
ATOM   3110  C   ARG P 230      10.774 -17.525   7.045  1.00  0.00      P1   C
ATOM   3111  O   ARG P 230      10.673 -17.605   8.264  1.00  0.00      P1   O
ATOM   3112  N   ILE P 231      11.076 -18.549   6.281  1.00  0.00      P1   N
ATOM   3113  HN  ILE P 231      11.187 -18.390   5.303  1.00  0.00      P1    
ATOM   3114  CA  ILE P 231      11.555 -19.824   6.801  1.00  0.00      P1   C
ATOM   3115  HA  ILE P 231      10.957 -20.178   7.627  1.00  0.00      P1    
ATOM   3116  CB  ILE P 231      11.363 -20.937   5.800  1.00  0.00      P1   C
ATOM   3117  HB  ILE P 231      11.786 -20.601   4.829  1.00  0.00      P1    
ATOM   3118  CG2 ILE P 231      12.196 -22.177   6.359  1.00  0.00      P1   C
ATOM   3119 HG21 ILE P 231      13.284 -21.977   6.253  1.00  0.00      P1    
ATOM   3120 HG22 ILE P 231      11.960 -22.309   7.436  1.00  0.00      P1    
ATOM   3121 HG23 ILE P 231      11.904 -23.111   5.833  1.00  0.00      P1    
ATOM   3122  CG1 ILE P 231       9.870 -21.324   5.534  1.00  0.00      P1   C
ATOM   3123 HG11 ILE P 231       9.625 -21.917   6.440  1.00  0.00      P1    
ATOM   3124 HG12 ILE P 231       9.159 -20.481   5.397  1.00  0.00      P1    
ATOM   3125  CD  ILE P 231       9.566 -22.260   4.329  1.00  0.00      P1   C
ATOM   3126  HD1 ILE P 231       8.559 -22.729   4.297  1.00  0.00      P1    
ATOM   3127  HD2 ILE P 231       9.614 -21.580   3.453  1.00  0.00      P1    
ATOM   3128  HD3 ILE P 231      10.252 -23.123   4.191  1.00  0.00      P1    
ATOM   3129  C   ILE P 231      13.042 -19.723   7.323  1.00  0.00      P1   C
ATOM   3130  O   ILE P 231      13.357 -20.084   8.448  1.00  0.00      P1   O
ATOM   3131  N   PHE P 232      13.897 -19.106   6.436  1.00  0.00      P1   N
ATOM   3132  HN  PHE P 232      13.622 -18.804   5.526  1.00  0.00      P1    
ATOM   3133  CA  PHE P 232      15.246 -19.157   6.608  1.00  0.00      P1   C
ATOM   3134  HA  PHE P 232      15.519 -20.046   7.158  1.00  0.00      P1    
ATOM   3135  CB  PHE P 232      15.799 -19.359   5.163  1.00  0.00      P1   C
ATOM   3136  HB1 PHE P 232      15.204 -18.710   4.486  1.00  0.00      P1    
ATOM   3137  HB2 PHE P 232      16.818 -18.915   5.144  1.00  0.00      P1    
ATOM   3138  CG  PHE P 232      15.896 -20.763   4.639  1.00  0.00      P1   C
ATOM   3139  CD1 PHE P 232      15.165 -21.148   3.559  1.00  0.00      P1   C
ATOM   3140  HD1 PHE P 232      14.564 -20.326   3.198  1.00  0.00      P1    
ATOM   3141  CE1 PHE P 232      15.185 -22.416   3.004  1.00  0.00      P1   C
ATOM   3142  HE1 PHE P 232      14.494 -22.784   2.260  1.00  0.00      P1    
ATOM   3143  CZ  PHE P 232      15.940 -23.413   3.623  1.00  0.00      P1   C
ATOM   3144  HZ  PHE P 232      15.800 -24.433   3.297  1.00  0.00      P1    
ATOM   3145  CD2 PHE P 232      16.828 -21.715   5.128  1.00  0.00      P1   C
ATOM   3146  HD2 PHE P 232      17.408 -21.399   5.983  1.00  0.00      P1    
ATOM   3147  CE2 PHE P 232      16.808 -23.036   4.692  1.00  0.00      P1   C
ATOM   3148  HE2 PHE P 232      17.498 -23.731   5.148  1.00  0.00      P1    
ATOM   3149  C   PHE P 232      15.846 -17.961   7.232  1.00  0.00      P1   C
ATOM   3150  O   PHE P 232      16.978 -18.034   7.708  1.00  0.00      P1   O
ATOM   3151  N   ASN P 233      15.142 -16.856   7.366  1.00  0.00      P1   N
ATOM   3152  HN  ASN P 233      14.256 -16.731   6.926  1.00  0.00      P1    
ATOM   3153  CA  ASN P 233      15.445 -15.732   8.270  1.00  0.00      P1   C
ATOM   3154  HA  ASN P 233      16.475 -15.884   8.557  1.00  0.00      P1    
ATOM   3155  CB  ASN P 233      15.255 -14.441   7.538  1.00  0.00      P1   C
ATOM   3156  HB1 ASN P 233      15.974 -14.496   6.693  1.00  0.00      P1    
ATOM   3157  HB2 ASN P 233      14.231 -14.177   7.196  1.00  0.00      P1    
ATOM   3158  CG  ASN P 233      15.773 -13.373   8.434  1.00  0.00      P1   C
ATOM   3159  OD1 ASN P 233      16.732 -13.611   9.167  1.00  0.00      P1   O
ATOM   3160  ND2 ASN P 233      15.018 -12.269   8.556  1.00  0.00      P1   N
ATOM   3161 HD21 ASN P 233      15.191 -11.534   9.211  1.00  0.00      P1    
ATOM   3162 HD22 ASN P 233      14.196 -12.181   7.994  1.00  0.00      P1    
ATOM   3163  C   ASN P 233      14.451 -15.715   9.456  1.00  0.00      P1   C
ATOM   3164  O   ASN P 233      13.278 -15.953   9.274  1.00  0.00      P1   O
ATOM   3165  N   HSE P 234      14.966 -15.515  10.711  1.00  0.00      P1   N
ATOM   3166  HN  HSE P 234      15.958 -15.414  10.733  1.00  0.00      P1    
ATOM   3167  CA  HSE P 234      14.172 -15.360  11.958  1.00  0.00      P1   C
ATOM   3168  HA  HSE P 234      13.162 -15.242  11.592  1.00  0.00      P1    
ATOM   3169  CB  HSE P 234      14.236 -16.582  12.858  1.00  0.00      P1   C
ATOM   3170  HB1 HSE P 234      13.610 -16.593  13.776  1.00  0.00      P1    
ATOM   3171  HB2 HSE P 234      14.195 -17.536  12.291  1.00  0.00      P1    
ATOM   3172  ND1 HSE P 234      16.794 -16.987  12.455  1.00  0.00      P1   N
ATOM   3173  CG  HSE P 234      15.754 -16.780  13.340  1.00  0.00      P1   C
ATOM   3174  CE1 HSE P 234      17.876 -17.261  13.267  1.00  0.00      P1   C
ATOM   3175  HE1 HSE P 234      18.872 -17.658  13.070  1.00  0.00      P1    
ATOM   3176  NE2 HSE P 234      17.453 -17.271  14.599  1.00  0.00      P1   N
ATOM   3177  HE2 HSE P 234      18.086 -17.430  15.357  1.00  0.00      P1    
ATOM   3178  CD2 HSE P 234      16.184 -16.892  14.602  1.00  0.00      P1   C
ATOM   3179  HD2 HSE P 234      15.610 -16.873  15.521  1.00  0.00      P1    
ATOM   3180  C   HSE P 234      14.667 -14.063  12.611  1.00  0.00      P1   C
ATOM   3181  O   HSE P 234      14.491 -13.886  13.831  1.00  0.00      P1   O
ATOM   3182  N   GLU P 235      15.343 -13.213  11.808  1.00  0.00      P1   N
ATOM   3183  HN  GLU P 235      15.555 -13.296  10.837  1.00  0.00      P1    
ATOM   3184  CA  GLU P 235      16.134 -12.163  12.484  1.00  0.00      P1   C
ATOM   3185  HA  GLU P 235      15.831 -12.089  13.518  1.00  0.00      P1    
ATOM   3186  CB  GLU P 235      17.583 -12.533  12.514  1.00  0.00      P1   C
ATOM   3187  HB1 GLU P 235      17.996 -12.898  11.549  1.00  0.00      P1    
ATOM   3188  HB2 GLU P 235      18.088 -11.609  12.869  1.00  0.00      P1    
ATOM   3189  CG  GLU P 235      17.794 -13.553  13.641  1.00  0.00      P1    
ATOM   3190  HG1 GLU P 235      17.496 -13.123  14.621  1.00  0.00      P1    
ATOM   3191  HG2 GLU P 235      17.221 -14.505  13.618  1.00  0.00      P1    
ATOM   3192  CD  GLU P 235      19.256 -13.914  13.702  1.00  0.00      P1    
ATOM   3193  OE1 GLU P 235      20.122 -13.305  14.296  1.00  0.00      P1    
ATOM   3194  OE2 GLU P 235      19.574 -14.924  12.882  1.00  0.00      P1    
ATOM   3195  HE2 GLU P 235      20.487 -15.207  12.976  1.00  0.00      P1    
ATOM   3196  C   GLU P 235      15.820 -10.864  11.693  1.00  0.00      P1   C
ATOM   3197  O   GLU P 235      16.314 -10.749  10.609  1.00  0.00      P1   O
ATOM   3198  N   VAL P 236      15.111  -9.882  12.227  1.00  0.00      P1   N
ATOM   3199  HN  VAL P 236      14.725  -9.865  13.146  1.00  0.00      P1    
ATOM   3200  CA  VAL P 236      14.782  -8.622  11.578  1.00  0.00      P1   C
ATOM   3201  HA  VAL P 236      13.752  -8.918  11.441  1.00  0.00      P1    
ATOM   3202  CB  VAL P 236      14.923  -7.399  12.648  1.00  0.00      P1   C
ATOM   3203  HB  VAL P 236      14.495  -6.503  12.150  1.00  0.00      P1    
ATOM   3204  CG1 VAL P 236      13.962  -7.660  13.853  1.00  0.00      P1   C
ATOM   3205 HG11 VAL P 236      14.281  -8.510  14.493  1.00  0.00      P1    
ATOM   3206 HG12 VAL P 236      13.909  -6.825  14.584  1.00  0.00      P1    
ATOM   3207 HG13 VAL P 236      12.926  -7.775  13.468  1.00  0.00      P1    
ATOM   3208  CG2 VAL P 236      16.421  -7.192  13.016  1.00  0.00      P1   C
ATOM   3209 HG21 VAL P 236      16.831  -6.538  12.217  1.00  0.00      P1    
ATOM   3210 HG22 VAL P 236      16.506  -6.518  13.895  1.00  0.00      P1    
ATOM   3211 HG23 VAL P 236      16.961  -8.152  13.157  1.00  0.00      P1    
ATOM   3212  C   VAL P 236      15.322  -8.255  10.207  1.00  0.00      P1   C
ATOM   3213  O   VAL P 236      16.477  -8.021   9.992  1.00  0.00      P1   O
ATOM   3214  N   ALA P 237      14.411  -8.131   9.243  1.00  0.00      P1   N
ATOM   3215  HN  ALA P 237      13.445  -8.267   9.449  1.00  0.00      P1    
ATOM   3216  CA  ALA P 237      14.696  -7.593   7.907  1.00  0.00      P1   C
ATOM   3217  HA  ALA P 237      15.736  -7.682   7.630  1.00  0.00      P1    
ATOM   3218  CB  ALA P 237      13.651  -8.188   7.002  1.00  0.00      P1   C
ATOM   3219  HB1 ALA P 237      12.608  -7.835   7.147  1.00  0.00      P1    
ATOM   3220  HB2 ALA P 237      13.937  -8.020   5.942  1.00  0.00      P1    
ATOM   3221  HB3 ALA P 237      13.594  -9.297   7.045  1.00  0.00      P1    
ATOM   3222  C   ALA P 237      14.510  -6.129   7.899  1.00  0.00      P1   C
ATOM   3223  O   ALA P 237      15.237  -5.417   7.178  1.00  0.00      P1   O
ATOM   3224  N   LEU P 238      13.683  -5.546   8.797  1.00  0.00      P1   N
ATOM   3225  HN  LEU P 238      13.214  -6.090   9.489  1.00  0.00      P1    
ATOM   3226  CA  LEU P 238      13.551  -4.134   8.951  1.00  0.00      P1   C
ATOM   3227  HA  LEU P 238      13.254  -3.649   8.032  1.00  0.00      P1    
ATOM   3228  CB  LEU P 238      12.304  -3.689   9.785  1.00  0.00      P1   C
ATOM   3229  HB1 LEU P 238      12.104  -2.607   9.630  1.00  0.00      P1    
ATOM   3230  HB2 LEU P 238      11.422  -4.121   9.267  1.00  0.00      P1    
ATOM   3231  CG  LEU P 238      12.203  -4.099  11.222  1.00  0.00      P1   C
ATOM   3232  HG  LEU P 238      13.271  -4.145  11.526  1.00  0.00      P1    
ATOM   3233  CD1 LEU P 238      11.558  -2.982  12.055  1.00  0.00      P1   C
ATOM   3234 HD11 LEU P 238      12.214  -2.098  11.902  1.00  0.00      P1    
ATOM   3235 HD12 LEU P 238      10.524  -2.859  11.667  1.00  0.00      P1    
ATOM   3236 HD13 LEU P 238      11.597  -3.240  13.134  1.00  0.00      P1    
ATOM   3237  CD2 LEU P 238      11.659  -5.520  11.330  1.00  0.00      P1   C
ATOM   3238 HD21 LEU P 238      10.630  -5.522  10.913  1.00  0.00      P1    
ATOM   3239 HD22 LEU P 238      12.405  -6.245  10.941  1.00  0.00      P1    
ATOM   3240 HD23 LEU P 238      11.490  -5.715  12.411  1.00  0.00      P1    
ATOM   3241  C   LEU P 238      14.714  -3.372   9.521  1.00  0.00      P1   C
ATOM   3242  O   LEU P 238      15.563  -3.833  10.269  1.00  0.00      P1   O
ATOM   3243  N   ILE P 239      14.648  -2.005   9.315  1.00  0.00      P1   N
ATOM   3244  HN  ILE P 239      13.935  -1.635   8.725  1.00  0.00      P1    
ATOM   3245  CA  ILE P 239      15.529  -1.084   9.986  1.00  0.00      P1   C
ATOM   3246  HA  ILE P 239      16.315  -1.622  10.496  1.00  0.00      P1    
ATOM   3247  CB  ILE P 239      16.124  -0.110   9.055  1.00  0.00      P1   C
ATOM   3248  HB  ILE P 239      16.450   0.857   9.495  1.00  0.00      P1    
ATOM   3249  CG2 ILE P 239      17.329  -0.779   8.409  1.00  0.00      P1   C
ATOM   3250 HG21 ILE P 239      17.086  -1.609   7.712  1.00  0.00      P1    
ATOM   3251 HG22 ILE P 239      17.979  -0.075   7.848  1.00  0.00      P1    
ATOM   3252 HG23 ILE P 239      17.983  -1.174   9.217  1.00  0.00      P1    
ATOM   3253  CG1 ILE P 239      15.086   0.315   7.854  1.00  0.00      P1   C
ATOM   3254 HG11 ILE P 239      14.975  -0.483   7.089  1.00  0.00      P1    
ATOM   3255 HG12 ILE P 239      14.147   0.627   8.361  1.00  0.00      P1    
ATOM   3256  CD  ILE P 239      15.680   1.496   7.117  1.00  0.00      P1   C
ATOM   3257  HD1 ILE P 239      15.082   1.824   6.240  1.00  0.00      P1    
ATOM   3258  HD2 ILE P 239      15.732   2.350   7.825  1.00  0.00      P1    
ATOM   3259  HD3 ILE P 239      16.692   1.327   6.691  1.00  0.00      P1    
ATOM   3260  C   ILE P 239      14.722  -0.365  11.085  1.00  0.00      P1   C
ATOM   3261  O   ILE P 239      13.538   0.015  10.866  1.00  0.00      P1   O
ATOM   3262  N   ASP P 240      15.386  -0.182  12.220  1.00  0.00      P1   N
ATOM   3263  HN  ASP P 240      16.339  -0.433  12.371  1.00  0.00      P1    
ATOM   3264  CA  ASP P 240      14.794   0.306  13.481  1.00  0.00      P1   C
ATOM   3265  HA  ASP P 240      13.721   0.188  13.432  1.00  0.00      P1    
ATOM   3266  CB  ASP P 240      15.250  -0.558  14.669  1.00  0.00      P1   C
ATOM   3267  HB1 ASP P 240      15.277  -1.647  14.451  1.00  0.00      P1    
ATOM   3268  HB2 ASP P 240      16.322  -0.283  14.773  1.00  0.00      P1    
ATOM   3269  CG  ASP P 240      14.542  -0.281  15.928  1.00  0.00      P1   C
ATOM   3270  OD1 ASP P 240      13.544   0.384  16.164  1.00  0.00      P1   O
ATOM   3271  OD2 ASP P 240      15.066  -0.868  16.928  1.00  0.00      P1   O
ATOM   3272  C   ASP P 240      14.837   1.822  13.628  1.00  0.00      P1   C
ATOM   3273  O   ASP P 240      15.845   2.375  14.112  1.00  0.00      P1   O
ATOM   3274  N   VAL P 241      13.699   2.506  13.392  1.00  0.00      P1   N
ATOM   3275  HN  VAL P 241      12.936   1.962  13.049  1.00  0.00      P1    
ATOM   3276  CA  VAL P 241      13.574   4.007  13.571  1.00  0.00      P1   C
ATOM   3277  HA  VAL P 241      14.565   4.331  13.851  1.00  0.00      P1    
ATOM   3278  CB  VAL P 241      13.364   4.645  12.120  1.00  0.00      P1   C
ATOM   3279  HB  VAL P 241      13.068   5.702  12.292  1.00  0.00      P1    
ATOM   3280  CG1 VAL P 241      14.609   4.426  11.216  1.00  0.00      P1   C
ATOM   3281 HG11 VAL P 241      14.398   4.389  10.126  1.00  0.00      P1    
ATOM   3282 HG12 VAL P 241      15.350   5.250  11.293  1.00  0.00      P1    
ATOM   3283 HG13 VAL P 241      15.117   3.474  11.482  1.00  0.00      P1    
ATOM   3284  CG2 VAL P 241      12.069   4.019  11.453  1.00  0.00      P1   C
ATOM   3285 HG21 VAL P 241      11.845   4.518  10.486  1.00  0.00      P1    
ATOM   3286 HG22 VAL P 241      12.232   2.963  11.148  1.00  0.00      P1    
ATOM   3287 HG23 VAL P 241      11.215   4.115  12.156  1.00  0.00      P1    
ATOM   3288  C   VAL P 241      12.637   4.560  14.655  1.00  0.00      P1   C
ATOM   3289  O   VAL P 241      12.215   5.726  14.621  1.00  0.00      P1   O
ATOM   3290  N   GLY P 242      12.394   3.756  15.706  1.00  0.00      P1   N
ATOM   3291  HN  GLY P 242      12.837   2.869  15.603  1.00  0.00      P1    
ATOM   3292  CA  GLY P 242      11.658   4.018  16.844  1.00  0.00      P1   C
ATOM   3293  HA1 GLY P 242      12.056   4.882  17.355  1.00  0.00      P1    
ATOM   3294  HA2 GLY P 242      11.563   3.066  17.346  1.00  0.00      P1    
ATOM   3295  C   GLY P 242      10.161   4.140  16.618  1.00  0.00      P1   C
ATOM   3296  O   GLY P 242       9.547   3.507  15.755  1.00  0.00      P1   O
ATOM   3297  N   LYS P 243       9.547   5.028  17.431  1.00  0.00      P1   N
ATOM   3298  HN  LYS P 243      10.099   5.540  18.084  1.00  0.00      P1    
ATOM   3299  CA  LYS P 243       8.100   5.274  17.377  1.00  0.00      P1   C
ATOM   3300  HA  LYS P 243       7.682   4.457  16.808  1.00  0.00      P1    
ATOM   3301  CB  LYS P 243       7.451   5.524  18.745  1.00  0.00      P1   C
ATOM   3302  HB1 LYS P 243       7.750   6.503  19.177  1.00  0.00      P1    
ATOM   3303  HB2 LYS P 243       6.354   5.654  18.625  1.00  0.00      P1    
ATOM   3304  CG  LYS P 243       7.759   4.401  19.802  1.00  0.00      P1   C
ATOM   3305  HG1 LYS P 243       8.854   4.213  19.807  1.00  0.00      P1    
ATOM   3306  HG2 LYS P 243       7.428   4.640  20.835  1.00  0.00      P1    
ATOM   3307  CD  LYS P 243       7.129   3.034  19.429  1.00  0.00      P1   C
ATOM   3308  HD1 LYS P 243       6.045   3.185  19.238  1.00  0.00      P1    
ATOM   3309  HD2 LYS P 243       7.508   2.718  18.434  1.00  0.00      P1    
ATOM   3310  CE  LYS P 243       7.257   1.990  20.538  1.00  0.00      P1   C
ATOM   3311  HE1 LYS P 243       6.897   2.296  21.543  1.00  0.00      P1    
ATOM   3312  HE2 LYS P 243       6.592   1.173  20.187  1.00  0.00      P1    
ATOM   3313  NZ  LYS P 243       8.596   1.472  20.771  1.00  0.00      P1   N
ATOM   3314  HZ1 LYS P 243       9.138   2.132  21.364  1.00  0.00      P1    
ATOM   3315  HZ2 LYS P 243       8.451   0.666  21.412  1.00  0.00      P1    
ATOM   3316  HZ3 LYS P 243       9.138   1.196  19.928  1.00  0.00      P1    
ATOM   3317  C   LYS P 243       7.930   6.509  16.609  1.00  0.00      P1   C
ATOM   3318  O   LYS P 243       8.678   7.448  16.781  1.00  0.00      P1   O
ATOM   3319  N   LEU P 244       7.128   6.465  15.600  1.00  0.00      P1   N
ATOM   3320  HN  LEU P 244       6.698   5.569  15.524  1.00  0.00      P1    
ATOM   3321  CA  LEU P 244       6.805   7.558  14.679  1.00  0.00      P1   C
ATOM   3322  HA  LEU P 244       7.506   8.364  14.844  1.00  0.00      P1    
ATOM   3323  CB  LEU P 244       7.087   7.173  13.189  1.00  0.00      P1   C
ATOM   3324  HB1 LEU P 244       6.650   6.279  12.693  1.00  0.00      P1    
ATOM   3325  HB2 LEU P 244       6.741   7.994  12.526  1.00  0.00      P1    
ATOM   3326  CG  LEU P 244       8.619   6.923  12.902  1.00  0.00      P1   C
ATOM   3327  HG  LEU P 244       9.090   6.402  13.762  1.00  0.00      P1    
ATOM   3328  CD1 LEU P 244       8.925   5.983  11.674  1.00  0.00      P1   C
ATOM   3329 HD11 LEU P 244       8.769   4.930  11.995  1.00  0.00      P1    
ATOM   3330 HD12 LEU P 244       8.200   6.229  10.869  1.00  0.00      P1    
ATOM   3331 HD13 LEU P 244       9.938   6.301  11.347  1.00  0.00      P1    
ATOM   3332  CD2 LEU P 244       9.314   8.204  12.765  1.00  0.00      P1   C
ATOM   3333 HD21 LEU P 244      10.381   7.948  12.588  1.00  0.00      P1    
ATOM   3334 HD22 LEU P 244       8.883   8.743  11.895  1.00  0.00      P1    
ATOM   3335 HD23 LEU P 244       9.195   8.878  13.640  1.00  0.00      P1    
ATOM   3336  C   LEU P 244       5.373   7.985  14.930  1.00  0.00      P1   C
ATOM   3337  O   LEU P 244       4.590   7.179  15.512  1.00  0.00      P1   O
ATOM   3338  N   SER P 245       5.002   9.224  14.545  1.00  0.00      P1   N
ATOM   3339  HN  SER P 245       5.581   9.848  14.027  1.00  0.00      P1    
ATOM   3340  CA  SER P 245       3.628   9.642  14.611  1.00  0.00      P1   C
ATOM   3341  HA  SER P 245       3.006   8.761  14.675  1.00  0.00      P1    
ATOM   3342  CB  SER P 245       3.447  10.635  15.812  1.00  0.00      P1   C
ATOM   3343  HB1 SER P 245       2.397  10.841  16.112  1.00  0.00      P1    
ATOM   3344  HB2 SER P 245       4.149  10.424  16.647  1.00  0.00      P1    
ATOM   3345  OG  SER P 245       3.864  11.959  15.660  1.00  0.00      P1   O
ATOM   3346  HG1 SER P 245       4.803  12.117  15.538  1.00  0.00      P1    
ATOM   3347  C   SER P 245       3.349  10.394  13.247  1.00  0.00      P1   C
ATOM   3348  O   SER P 245       4.146  10.648  12.383  1.00  0.00      P1   O
ATOM   3349  N   ASP P 246       2.032  10.511  13.025  1.00  0.00      P1   N
ATOM   3350  HN  ASP P 246       1.312  10.238  13.658  1.00  0.00      P1    
ATOM   3351  CA  ASP P 246       1.432  11.102  11.844  1.00  0.00      P1   C
ATOM   3352  HA  ASP P 246       1.824  10.611  10.966  1.00  0.00      P1    
ATOM   3353  CB  ASP P 246      -0.108  10.764  11.909  1.00  0.00      P1   C
ATOM   3354  HB1 ASP P 246      -0.141   9.670  12.099  1.00  0.00      P1    
ATOM   3355  HB2 ASP P 246      -0.325  11.378  12.809  1.00  0.00      P1    
ATOM   3356  CG  ASP P 246      -0.910  11.076  10.725  1.00  0.00      P1   C
ATOM   3357  OD1 ASP P 246      -0.489  11.310   9.570  1.00  0.00      P1   O
ATOM   3358  OD2 ASP P 246      -2.172  11.116  10.982  1.00  0.00      P1   O
ATOM   3359  C   ASP P 246       1.677  12.642  11.714  1.00  0.00      P1   C
ATOM   3360  O   ASP P 246       1.988  13.215  12.714  1.00  0.00      P1   O
ATOM   3361  N   ALA P 247       1.450  13.209  10.539  1.00  0.00      P1   N
ATOM   3362  HN  ALA P 247       1.028  12.799   9.735  1.00  0.00      P1    
ATOM   3363  CA  ALA P 247       1.475  14.648  10.379  1.00  0.00      P1   C
ATOM   3364  HA  ALA P 247       2.152  15.055  11.115  1.00  0.00      P1    
ATOM   3365  CB  ALA P 247       1.994  14.985   8.993  1.00  0.00      P1   C
ATOM   3366  HB1 ALA P 247       1.301  14.586   8.222  1.00  0.00      P1    
ATOM   3367  HB2 ALA P 247       1.960  16.071   8.760  1.00  0.00      P1    
ATOM   3368  HB3 ALA P 247       3.062  14.676   8.992  1.00  0.00      P1    
ATOM   3369  C   ALA P 247       0.024  15.356  10.525  1.00  0.00      P1   C
ATOM   3370  O   ALA P 247      -0.719  15.059   9.594  1.00  0.00      P1   O
ATOM   3371  N   PRO P 248      -0.281  16.166  11.543  1.00  0.00      P1   N
ATOM   3372  CD  PRO P 248       0.666  16.474  12.613  1.00  0.00      P1   C
ATOM   3373  HD1 PRO P 248       1.648  16.816  12.219  1.00  0.00      P1    
ATOM   3374  HD2 PRO P 248       0.919  15.574  13.213  1.00  0.00      P1    
ATOM   3375  CA  PRO P 248      -1.319  17.211  11.452  1.00  0.00      P1   C
ATOM   3376  HA  PRO P 248      -2.253  16.696  11.618  1.00  0.00      P1    
ATOM   3377  CB  PRO P 248      -0.977  18.175  12.577  1.00  0.00      P1   C
ATOM   3378  HB1 PRO P 248      -1.896  18.493  13.114  1.00  0.00      P1    
ATOM   3379  HB2 PRO P 248      -0.514  19.123  12.229  1.00  0.00      P1    
ATOM   3380  CG  PRO P 248      -0.084  17.373  13.539  1.00  0.00      P1   C
ATOM   3381  HG1 PRO P 248      -0.789  16.817  14.194  1.00  0.00      P1    
ATOM   3382  HG2 PRO P 248       0.558  17.928  14.256  1.00  0.00      P1    
ATOM   3383  C   PRO P 248      -1.536  17.877  10.166  1.00  0.00      P1   C
ATOM   3384  O   PRO P 248      -0.680  18.178   9.361  1.00  0.00      P1   O
ATOM   3385  N   LEU P 249      -2.889  18.010   9.874  1.00  0.00      P1   N
ATOM   3386  HN  LEU P 249      -3.448  17.553  10.561  1.00  0.00      P1    
ATOM   3387  CA  LEU P 249      -3.405  18.548   8.611  1.00  0.00      P1   C
ATOM   3388  HA  LEU P 249      -3.055  17.976   7.764  1.00  0.00      P1    
ATOM   3389  CB  LEU P 249      -4.989  18.489   8.733  1.00  0.00      P1   C
ATOM   3390  HB1 LEU P 249      -5.339  19.206   9.506  1.00  0.00      P1    
ATOM   3391  HB2 LEU P 249      -5.333  18.840   7.736  1.00  0.00      P1    
ATOM   3392  CG  LEU P 249      -5.604  17.135   9.092  1.00  0.00      P1   C
ATOM   3393  HG  LEU P 249      -5.238  16.752  10.069  1.00  0.00      P1    
ATOM   3394  CD1 LEU P 249      -7.119  17.218   9.023  1.00  0.00      P1   C
ATOM   3395 HD11 LEU P 249      -7.550  16.215   9.228  1.00  0.00      P1    
ATOM   3396 HD12 LEU P 249      -7.700  17.910   9.669  1.00  0.00      P1    
ATOM   3397 HD13 LEU P 249      -7.358  17.604   8.009  1.00  0.00      P1    
ATOM   3398  CD2 LEU P 249      -5.232  16.096   8.026  1.00  0.00      P1   C
ATOM   3399 HD21 LEU P 249      -4.239  15.632   8.206  1.00  0.00      P1    
ATOM   3400 HD22 LEU P 249      -5.935  15.235   8.033  1.00  0.00      P1    
ATOM   3401 HD23 LEU P 249      -5.221  16.556   7.015  1.00  0.00      P1    
ATOM   3402  C   LEU P 249      -2.915  20.043   8.323  1.00  0.00      P1   C
ATOM   3403  O   LEU P 249      -2.857  20.447   7.167  1.00  0.00      P1   O
ATOM   3404  N   ASN P 250      -2.592  20.825   9.314  1.00  0.00      P1   N
ATOM   3405  HN  ASN P 250      -2.750  20.503  10.244  1.00  0.00      P1    
ATOM   3406  CA  ASN P 250      -2.104  22.228   9.192  1.00  0.00      P1   C
ATOM   3407  HA  ASN P 250      -2.467  22.588   8.240  1.00  0.00      P1    
ATOM   3408  CB  ASN P 250      -2.520  23.104  10.411  1.00  0.00      P1   C
ATOM   3409  HB1 ASN P 250      -2.267  24.163  10.188  1.00  0.00      P1    
ATOM   3410  HB2 ASN P 250      -3.618  22.961  10.324  1.00  0.00      P1    
ATOM   3411  CG  ASN P 250      -1.994  22.685  11.833  1.00  0.00      P1   C
ATOM   3412  OD1 ASN P 250      -1.242  21.718  12.112  1.00  0.00      P1   O
ATOM   3413  ND2 ASN P 250      -2.289  23.629  12.822  1.00  0.00      P1   N
ATOM   3414 HD21 ASN P 250      -1.964  23.446  13.750  1.00  0.00      P1    
ATOM   3415 HD22 ASN P 250      -2.881  24.367  12.499  1.00  0.00      P1    
ATOM   3416  C   ASN P 250      -0.525  22.224   9.022  1.00  0.00      P1   C
ATOM   3417  O   ASN P 250       0.075  23.230   8.690  1.00  0.00      P1   O
ATOM   3418  N   THR P 251       0.055  21.055   9.171  1.00  0.00      P1   N
ATOM   3419  HN  THR P 251      -0.524  20.269   9.374  1.00  0.00      P1    
ATOM   3420  CA  THR P 251       1.460  20.898   8.894  1.00  0.00      P1   C
ATOM   3421  HA  THR P 251       1.898  21.863   8.687  1.00  0.00      P1    
ATOM   3422  CB  THR P 251       2.292  20.119  10.050  1.00  0.00      P1   C
ATOM   3423  HB  THR P 251       3.344  20.353   9.781  1.00  0.00      P1    
ATOM   3424  OG1 THR P 251       2.138  18.688  10.008  1.00  0.00      P1   O
ATOM   3425  HG1 THR P 251       1.181  18.617  10.029  1.00  0.00      P1    
ATOM   3426  CG2 THR P 251       1.970  20.664  11.464  1.00  0.00      P1   C
ATOM   3427 HG21 THR P 251       2.592  20.156  12.232  1.00  0.00      P1    
ATOM   3428 HG22 THR P 251       2.066  21.769  11.522  1.00  0.00      P1    
ATOM   3429 HG23 THR P 251       0.905  20.445  11.692  1.00  0.00      P1    
ATOM   3430  C   THR P 251       1.780  20.271   7.583  1.00  0.00      P1   C
ATOM   3431  O   THR P 251       2.950  20.200   7.247  1.00  0.00      P1   O
ATOM   3432  N   LEU P 252       0.820  19.795   6.836  1.00  0.00      P1   N
ATOM   3433  HN  LEU P 252      -0.152  19.758   7.055  1.00  0.00      P1    
ATOM   3434  CA  LEU P 252       0.970  19.254   5.474  1.00  0.00      P1   C
ATOM   3435  HA  LEU P 252       1.610  18.395   5.611  1.00  0.00      P1    
ATOM   3436  CB  LEU P 252      -0.498  19.012   4.850  1.00  0.00      P1   C
ATOM   3437  HB1 LEU P 252      -1.091  19.950   4.800  1.00  0.00      P1    
ATOM   3438  HB2 LEU P 252      -0.345  18.760   3.779  1.00  0.00      P1    
ATOM   3439  CG  LEU P 252      -1.285  17.914   5.560  1.00  0.00      P1   C
ATOM   3440  HG  LEU P 252      -1.612  18.316   6.543  1.00  0.00      P1    
ATOM   3441  CD1 LEU P 252      -2.593  17.525   4.878  1.00  0.00      P1   C
ATOM   3442 HD11 LEU P 252      -3.257  16.974   5.578  1.00  0.00      P1    
ATOM   3443 HD12 LEU P 252      -3.103  18.447   4.525  1.00  0.00      P1    
ATOM   3444 HD13 LEU P 252      -2.459  16.846   4.009  1.00  0.00      P1    
ATOM   3445  CD2 LEU P 252      -0.556  16.574   5.732  1.00  0.00      P1   C
ATOM   3446 HD21 LEU P 252      -1.153  15.903   6.386  1.00  0.00      P1    
ATOM   3447 HD22 LEU P 252      -0.330  16.107   4.749  1.00  0.00      P1    
ATOM   3448 HD23 LEU P 252       0.420  16.717   6.242  1.00  0.00      P1    
ATOM   3449  C   LEU P 252       1.785  20.159   4.494  1.00  0.00      P1   C
ATOM   3450  O   LEU P 252       2.560  19.631   3.675  1.00  0.00      P1   O
ATOM   3451  N   TRP P 253       1.658  21.485   4.454  1.00  0.00      P1   N
ATOM   3452  HN  TRP P 253       0.908  21.917   4.950  1.00  0.00      P1    
ATOM   3453  CA  TRP P 253       2.347  22.414   3.590  1.00  0.00      P1   C
ATOM   3454  HA  TRP P 253       2.225  22.020   2.592  1.00  0.00      P1    
ATOM   3455  CB  TRP P 253       1.817  23.886   3.829  1.00  0.00      P1   C
ATOM   3456  HB1 TRP P 253       2.177  24.467   2.953  1.00  0.00      P1    
ATOM   3457  HB2 TRP P 253       0.707  23.850   3.851  1.00  0.00      P1    
ATOM   3458  CG  TRP P 253       2.303  24.598   5.038  1.00  0.00      P1   C
ATOM   3459  CD1 TRP P 253       2.036  24.317   6.321  1.00  0.00      P1   C
ATOM   3460  HD1 TRP P 253       1.254  23.601   6.527  1.00  0.00      P1    
ATOM   3461  NE1 TRP P 253       2.639  25.207   7.200  1.00  0.00      P1   N
ATOM   3462  HE1 TRP P 253       2.172  25.460   8.018  1.00  0.00      P1    
ATOM   3463  CE2 TRP P 253       3.301  26.067   6.457  1.00  0.00      P1   C
ATOM   3464  CD2 TRP P 253       3.068  25.826   5.071  1.00  0.00      P1   C
ATOM   3465  CE3 TRP P 253       3.580  26.644   4.095  1.00  0.00      P1   C
ATOM   3466  HE3 TRP P 253       3.557  26.237   3.095  1.00  0.00      P1    
ATOM   3467  CZ3 TRP P 253       4.317  27.779   4.435  1.00  0.00      P1   C
ATOM   3468  HZ3 TRP P 253       4.834  28.378   3.701  1.00  0.00      P1    
ATOM   3469  CZ2 TRP P 253       4.035  27.187   6.783  1.00  0.00      P1   C
ATOM   3470  HZ2 TRP P 253       4.250  27.455   7.807  1.00  0.00      P1    
ATOM   3471  CH2 TRP P 253       4.574  28.020   5.841  1.00  0.00      P1   C
ATOM   3472  HH2 TRP P 253       5.127  28.915   6.086  1.00  0.00      P1    
ATOM   3473  C   TRP P 253       3.868  22.259   3.654  1.00  0.00      P1   C
ATOM   3474  O   TRP P 253       4.538  22.111   2.609  1.00  0.00      P1   O
ATOM   3475  N   LEU P 254       4.476  22.068   4.817  1.00  0.00      P1   N
ATOM   3476  HN  LEU P 254       3.971  22.036   5.676  1.00  0.00      P1    
ATOM   3477  CA  LEU P 254       5.951  21.914   4.977  1.00  0.00      P1   C
ATOM   3478  HA  LEU P 254       6.372  22.812   4.550  1.00  0.00      P1    
ATOM   3479  CB  LEU P 254       6.295  21.585   6.460  1.00  0.00      P1   C
ATOM   3480  HB1 LEU P 254       5.697  20.727   6.838  1.00  0.00      P1    
ATOM   3481  HB2 LEU P 254       7.393  21.513   6.609  1.00  0.00      P1    
ATOM   3482  CG  LEU P 254       5.914  22.652   7.484  1.00  0.00      P1   C
ATOM   3483  HG  LEU P 254       4.889  22.413   7.838  1.00  0.00      P1    
ATOM   3484  CD1 LEU P 254       6.842  22.457   8.721  1.00  0.00      P1   C
ATOM   3485 HD11 LEU P 254       6.761  21.444   9.169  1.00  0.00      P1    
ATOM   3486 HD12 LEU P 254       7.873  22.697   8.384  1.00  0.00      P1    
ATOM   3487 HD13 LEU P 254       6.542  23.208   9.482  1.00  0.00      P1    
ATOM   3488  CD2 LEU P 254       6.023  24.122   6.947  1.00  0.00      P1   C
ATOM   3489 HD21 LEU P 254       6.987  24.391   6.465  1.00  0.00      P1    
ATOM   3490 HD22 LEU P 254       5.350  24.102   6.063  1.00  0.00      P1    
ATOM   3491 HD23 LEU P 254       5.728  24.903   7.680  1.00  0.00      P1    
ATOM   3492  C   LEU P 254       6.594  20.694   4.215  1.00  0.00      P1   C
ATOM   3493  O   LEU P 254       7.729  20.861   3.684  1.00  0.00      P1   O
ATOM   3494  N   TYR P 255       5.902  19.547   4.286  1.00  0.00      P1   N
ATOM   3495  HN  TYR P 255       5.006  19.552   4.724  1.00  0.00      P1    
ATOM   3496  CA  TYR P 255       6.289  18.334   3.557  1.00  0.00      P1   C
ATOM   3497  HA  TYR P 255       7.236  17.974   3.930  1.00  0.00      P1    
ATOM   3498  CB  TYR P 255       5.223  17.247   3.972  1.00  0.00      P1   C
ATOM   3499  HB1 TYR P 255       4.213  17.705   4.035  1.00  0.00      P1    
ATOM   3500  HB2 TYR P 255       5.220  16.312   3.372  1.00  0.00      P1    
ATOM   3501  CG  TYR P 255       5.451  16.854   5.405  1.00  0.00      P1   C
ATOM   3502  CD1 TYR P 255       6.340  15.915   5.878  1.00  0.00      P1   C
ATOM   3503  HD1 TYR P 255       7.157  15.589   5.250  1.00  0.00      P1    
ATOM   3504  CE1 TYR P 255       6.430  15.610   7.223  1.00  0.00      P1   C
ATOM   3505  HE1 TYR P 255       7.265  14.998   7.530  1.00  0.00      P1    
ATOM   3506  CZ  TYR P 255       5.583  16.203   8.122  1.00  0.00      P1   C
ATOM   3507  OH  TYR P 255       5.799  15.994   9.500  1.00  0.00      P1   O
ATOM   3508  HH  TYR P 255       6.590  15.454   9.561  1.00  0.00      P1    
ATOM   3509  CD2 TYR P 255       4.548  17.467   6.381  1.00  0.00      P1   C
ATOM   3510  HD2 TYR P 255       3.818  18.196   6.062  1.00  0.00      P1    
ATOM   3511  CE2 TYR P 255       4.680  17.184   7.764  1.00  0.00      P1   C
ATOM   3512  HE2 TYR P 255       3.964  17.587   8.465  1.00  0.00      P1    
ATOM   3513  C   TYR P 255       6.416  18.609   2.049  1.00  0.00      P1   C
ATOM   3514  O   TYR P 255       7.303  18.160   1.328  1.00  0.00      P1   O
ATOM   3515  N   LEU P 256       5.523  19.530   1.503  1.00  0.00      P1   N
ATOM   3516  HN  LEU P 256       4.801  19.966   2.033  1.00  0.00      P1    
ATOM   3517  CA  LEU P 256       5.640  20.007   0.119  1.00  0.00      P1   C
ATOM   3518  HA  LEU P 256       5.778  19.082  -0.421  1.00  0.00      P1    
ATOM   3519  CB  LEU P 256       4.296  20.655  -0.335  1.00  0.00      P1   C
ATOM   3520  HB1 LEU P 256       3.543  19.921   0.024  1.00  0.00      P1    
ATOM   3521  HB2 LEU P 256       4.104  21.617   0.186  1.00  0.00      P1    
ATOM   3522  CG  LEU P 256       4.127  20.837  -1.927  1.00  0.00      P1   C
ATOM   3523  HG  LEU P 256       4.711  21.674  -2.366  1.00  0.00      P1    
ATOM   3524  CD1 LEU P 256       4.313  19.515  -2.628  1.00  0.00      P1   C
ATOM   3525 HD11 LEU P 256       4.172  19.644  -3.723  1.00  0.00      P1    
ATOM   3526 HD12 LEU P 256       5.239  18.955  -2.378  1.00  0.00      P1    
ATOM   3527 HD13 LEU P 256       3.478  18.888  -2.247  1.00  0.00      P1    
ATOM   3528  CD2 LEU P 256       2.701  21.390  -2.181  1.00  0.00      P1   C
ATOM   3529 HD21 LEU P 256       2.532  22.422  -1.807  1.00  0.00      P1    
ATOM   3530 HD22 LEU P 256       2.604  21.411  -3.287  1.00  0.00      P1    
ATOM   3531 HD23 LEU P 256       1.946  20.796  -1.623  1.00  0.00      P1    
ATOM   3532  C   LEU P 256       6.887  20.765  -0.225  1.00  0.00      P1   C
ATOM   3533  O   LEU P 256       7.501  20.620  -1.262  1.00  0.00      P1   O
ATOM   3534  N   ILE P 257       7.218  21.723   0.641  1.00  0.00      P1   N
ATOM   3535  HN  ILE P 257       6.714  21.818   1.496  1.00  0.00      P1    
ATOM   3536  CA  ILE P 257       8.389  22.564   0.528  1.00  0.00      P1   C
ATOM   3537  HA  ILE P 257       8.468  23.093  -0.410  1.00  0.00      P1    
ATOM   3538  CB  ILE P 257       8.345  23.769   1.565  1.00  0.00      P1   C
ATOM   3539  HB  ILE P 257       8.035  23.399   2.565  1.00  0.00      P1    
ATOM   3540  CG2 ILE P 257       9.720  24.438   1.665  1.00  0.00      P1   C
ATOM   3541 HG21 ILE P 257      10.479  23.795   2.159  1.00  0.00      P1    
ATOM   3542 HG22 ILE P 257      10.146  24.806   0.707  1.00  0.00      P1    
ATOM   3543 HG23 ILE P 257       9.605  25.330   2.318  1.00  0.00      P1    
ATOM   3544  CG1 ILE P 257       7.353  24.858   1.183  1.00  0.00      P1   C
ATOM   3545 HG11 ILE P 257       7.913  25.803   1.013  1.00  0.00      P1    
ATOM   3546 HG12 ILE P 257       6.906  24.527   0.222  1.00  0.00      P1    
ATOM   3547  CD  ILE P 257       6.302  25.090   2.165  1.00  0.00      P1   C
ATOM   3548  HD1 ILE P 257       6.727  25.581   3.066  1.00  0.00      P1    
ATOM   3549  HD2 ILE P 257       5.500  25.765   1.798  1.00  0.00      P1    
ATOM   3550  HD3 ILE P 257       5.749  24.144   2.349  1.00  0.00      P1    
ATOM   3551  C   ILE P 257       9.694  21.799   0.548  1.00  0.00      P1   C
ATOM   3552  O   ILE P 257      10.696  21.946  -0.166  1.00  0.00      P1   O
ATOM   3553  N   LEU P 258       9.721  20.765   1.435  1.00  0.00      P1   N
ATOM   3554  HN  LEU P 258       9.042  20.631   2.152  1.00  0.00      P1    
ATOM   3555  CA  LEU P 258      10.767  19.717   1.443  1.00  0.00      P1   C
ATOM   3556  HA  LEU P 258      11.737  20.170   1.582  1.00  0.00      P1    
ATOM   3557  CB  LEU P 258      10.539  18.733   2.669  1.00  0.00      P1   C
ATOM   3558  HB1 LEU P 258      10.584  19.279   3.636  1.00  0.00      P1    
ATOM   3559  HB2 LEU P 258       9.476  18.454   2.834  1.00  0.00      P1    
ATOM   3560  CG  LEU P 258      11.424  17.486   2.800  1.00  0.00      P1   C
ATOM   3561  HG  LEU P 258      11.528  16.905   1.859  1.00  0.00      P1    
ATOM   3562  CD1 LEU P 258      12.854  17.880   3.130  1.00  0.00      P1   C
ATOM   3563 HD11 LEU P 258      13.330  18.351   2.243  1.00  0.00      P1    
ATOM   3564 HD12 LEU P 258      12.727  18.605   3.961  1.00  0.00      P1    
ATOM   3565 HD13 LEU P 258      13.545  17.218   3.695  1.00  0.00      P1    
ATOM   3566  CD2 LEU P 258      10.929  16.481   3.870  1.00  0.00      P1   C
ATOM   3567 HD21 LEU P 258      11.713  15.733   4.116  1.00  0.00      P1    
ATOM   3568 HD22 LEU P 258      10.601  16.959   4.818  1.00  0.00      P1    
ATOM   3569 HD23 LEU P 258      10.205  15.789   3.390  1.00  0.00      P1    
ATOM   3570  C   LEU P 258      10.724  18.919   0.073  1.00  0.00      P1   C
ATOM   3571  O   LEU P 258      11.733  18.502  -0.447  1.00  0.00      P1   O
ATOM   3572  N   GLY P 259       9.508  18.675  -0.507  1.00  0.00      P1   N
ATOM   3573  HN  GLY P 259       8.649  18.788  -0.013  1.00  0.00      P1    
ATOM   3574  CA  GLY P 259       9.493  17.989  -1.876  1.00  0.00      P1   C
ATOM   3575  HA1 GLY P 259       8.462  17.713  -2.044  1.00  0.00      P1    
ATOM   3576  HA2 GLY P 259      10.102  17.099  -1.829  1.00  0.00      P1    
ATOM   3577  C   GLY P 259      10.044  18.791  -2.970  1.00  0.00      P1   C
ATOM   3578  O   GLY P 259      10.606  18.280  -3.962  1.00  0.00      P1   O
ATOM   3579  N   ILE P 260       9.968  20.153  -2.953  1.00  0.00      P1   N
ATOM   3580  HN  ILE P 260       9.298  20.564  -2.340  1.00  0.00      P1    
ATOM   3581  CA  ILE P 260      10.730  21.041  -3.779  1.00  0.00      P1   C
ATOM   3582  HA  ILE P 260      10.509  20.677  -4.772  1.00  0.00      P1    
ATOM   3583  CB  ILE P 260      10.219  22.483  -3.716  1.00  0.00      P1   C
ATOM   3584  HB  ILE P 260       9.841  22.564  -2.674  1.00  0.00      P1    
ATOM   3585  CG2 ILE P 260      11.291  23.571  -3.804  1.00  0.00      P1   C
ATOM   3586 HG21 ILE P 260      11.984  23.556  -2.935  1.00  0.00      P1    
ATOM   3587 HG22 ILE P 260      11.911  23.576  -4.726  1.00  0.00      P1    
ATOM   3588 HG23 ILE P 260      10.756  24.545  -3.797  1.00  0.00      P1    
ATOM   3589  CG1 ILE P 260       9.083  22.599  -4.746  1.00  0.00      P1   C
ATOM   3590 HG11 ILE P 260       9.639  22.615  -5.708  1.00  0.00      P1    
ATOM   3591 HG12 ILE P 260       8.395  21.739  -4.598  1.00  0.00      P1    
ATOM   3592  CD  ILE P 260       8.242  24.017  -4.651  1.00  0.00      P1   C
ATOM   3593  HD1 ILE P 260       7.751  24.203  -5.630  1.00  0.00      P1    
ATOM   3594  HD2 ILE P 260       7.493  23.855  -3.846  1.00  0.00      P1    
ATOM   3595  HD3 ILE P 260       8.839  24.946  -4.533  1.00  0.00      P1    
ATOM   3596  C   ILE P 260      12.181  20.882  -3.580  1.00  0.00      P1   C
ATOM   3597  O   ILE P 260      12.920  20.924  -4.521  1.00  0.00      P1   O
ATOM   3598  N   ILE P 261      12.605  20.768  -2.331  1.00  0.00      P1   N
ATOM   3599  HN  ILE P 261      11.992  20.682  -1.550  1.00  0.00      P1    
ATOM   3600  CA  ILE P 261      13.968  20.747  -1.900  1.00  0.00      P1   C
ATOM   3601  HA  ILE P 261      14.485  21.560  -2.387  1.00  0.00      P1    
ATOM   3602  CB  ILE P 261      14.194  21.066  -0.424  1.00  0.00      P1   C
ATOM   3603  HB  ILE P 261      13.593  20.335   0.158  1.00  0.00      P1    
ATOM   3604  CG2 ILE P 261      15.655  20.940   0.021  1.00  0.00      P1   C
ATOM   3605 HG21 ILE P 261      16.014  19.891   0.104  1.00  0.00      P1    
ATOM   3606 HG22 ILE P 261      16.270  21.375  -0.796  1.00  0.00      P1    
ATOM   3607 HG23 ILE P 261      15.895  21.446   0.981  1.00  0.00      P1    
ATOM   3608  CG1 ILE P 261      13.735  22.513  -0.142  1.00  0.00      P1   C
ATOM   3609 HG11 ILE P 261      14.573  23.157  -0.486  1.00  0.00      P1    
ATOM   3610 HG12 ILE P 261      12.969  22.877  -0.860  1.00  0.00      P1    
ATOM   3611  CD  ILE P 261      13.412  22.835   1.329  1.00  0.00      P1   C
ATOM   3612  HD1 ILE P 261      13.107  23.904   1.341  1.00  0.00      P1    
ATOM   3613  HD2 ILE P 261      12.616  22.194   1.765  1.00  0.00      P1    
ATOM   3614  HD3 ILE P 261      14.291  22.754   2.003  1.00  0.00      P1    
ATOM   3615  C   ILE P 261      14.657  19.460  -2.359  1.00  0.00      P1   C
ATOM   3616  O   ILE P 261      15.728  19.491  -2.950  1.00  0.00      P1   O
ATOM   3617  N   PHE P 262      14.032  18.255  -2.292  1.00  0.00      P1   N
ATOM   3618  HN  PHE P 262      13.133  18.156  -1.874  1.00  0.00      P1    
ATOM   3619  CA  PHE P 262      14.553  17.095  -2.962  1.00  0.00      P1   C
ATOM   3620  HA  PHE P 262      15.621  17.074  -2.803  1.00  0.00      P1    
ATOM   3621  CB  PHE P 262      13.849  15.808  -2.428  1.00  0.00      P1   C
ATOM   3622  HB1 PHE P 262      12.762  15.986  -2.282  1.00  0.00      P1    
ATOM   3623  HB2 PHE P 262      14.060  14.877  -2.997  1.00  0.00      P1    
ATOM   3624  CG  PHE P 262      14.338  15.472  -1.081  1.00  0.00      P1   C
ATOM   3625  CD1 PHE P 262      15.674  15.037  -0.918  1.00  0.00      P1   C
ATOM   3626  HD1 PHE P 262      16.243  14.859  -1.819  1.00  0.00      P1    
ATOM   3627  CE1 PHE P 262      16.113  14.591   0.377  1.00  0.00      P1   C
ATOM   3628  HE1 PHE P 262      17.004  13.981   0.404  1.00  0.00      P1    
ATOM   3629  CZ  PHE P 262      15.244  14.636   1.472  1.00  0.00      P1   C
ATOM   3630  HZ  PHE P 262      15.486  14.279   2.462  1.00  0.00      P1    
ATOM   3631  CD2 PHE P 262      13.553  15.722   0.013  1.00  0.00      P1   C
ATOM   3632  HD2 PHE P 262      12.548  16.054  -0.202  1.00  0.00      P1    
ATOM   3633  CE2 PHE P 262      13.973  15.257   1.303  1.00  0.00      P1   C
ATOM   3634  HE2 PHE P 262      13.261  15.296   2.115  1.00  0.00      P1    
ATOM   3635  C   PHE P 262      14.415  17.052  -4.472  1.00  0.00      P1   C
ATOM   3636  O   PHE P 262      15.344  16.606  -5.170  1.00  0.00      P1   O
ATOM   3637  N   GLY P 263      13.277  17.531  -4.911  1.00  0.00      P1   N
ATOM   3638  HN  GLY P 263      12.620  17.814  -4.217  1.00  0.00      P1    
ATOM   3639  CA  GLY P 263      12.880  17.582  -6.254  1.00  0.00      P1   C
ATOM   3640  HA1 GLY P 263      11.984  18.185  -6.231  1.00  0.00      P1    
ATOM   3641  HA2 GLY P 263      12.696  16.625  -6.718  1.00  0.00      P1    
ATOM   3642  C   GLY P 263      13.653  18.398  -7.203  1.00  0.00      P1   C
ATOM   3643  O   GLY P 263      13.821  17.940  -8.308  1.00  0.00      P1   O
ATOM   3644  N   ILE P 264      14.266  19.422  -6.695  1.00  0.00      P1   N
ATOM   3645  HN  ILE P 264      14.016  19.796  -5.805  1.00  0.00      P1    
ATOM   3646  CA  ILE P 264      15.171  20.284  -7.526  1.00  0.00      P1   C
ATOM   3647  HA  ILE P 264      15.063  20.020  -8.567  1.00  0.00      P1    
ATOM   3648  CB  ILE P 264      14.768  21.678  -7.185  1.00  0.00      P1   C
ATOM   3649  HB  ILE P 264      13.672  21.643  -7.006  1.00  0.00      P1    
ATOM   3650  CG2 ILE P 264      15.493  22.036  -5.877  1.00  0.00      P1   C
ATOM   3651 HG21 ILE P 264      16.574  22.157  -6.104  1.00  0.00      P1    
ATOM   3652 HG22 ILE P 264      15.095  22.987  -5.464  1.00  0.00      P1    
ATOM   3653 HG23 ILE P 264      15.350  21.341  -5.022  1.00  0.00      P1    
ATOM   3654  CG1 ILE P 264      15.124  22.707  -8.245  1.00  0.00      P1   C
ATOM   3655 HG11 ILE P 264      14.277  23.425  -8.248  1.00  0.00      P1    
ATOM   3656 HG12 ILE P 264      15.957  23.364  -7.914  1.00  0.00      P1    
ATOM   3657  CD  ILE P 264      15.339  22.325  -9.737  1.00  0.00      P1   C
ATOM   3658  HD1 ILE P 264      15.853  23.183 -10.220  1.00  0.00      P1    
ATOM   3659  HD2 ILE P 264      15.962  21.407  -9.790  1.00  0.00      P1    
ATOM   3660  HD3 ILE P 264      14.377  21.998 -10.187  1.00  0.00      P1    
ATOM   3661  C   ILE P 264      16.591  20.061  -7.301  1.00  0.00      P1   C
ATOM   3662  O   ILE P 264      17.433  20.370  -8.187  1.00  0.00      P1   O
ATOM   3663  N   PHE P 265      16.943  19.346  -6.289  1.00  0.00      P1   N
ATOM   3664  HN  PHE P 265      16.273  18.988  -5.643  1.00  0.00      P1    
ATOM   3665  CA  PHE P 265      18.207  18.762  -5.989  1.00  0.00      P1   C
ATOM   3666  HA  PHE P 265      19.022  19.421  -6.252  1.00  0.00      P1    
ATOM   3667  CB  PHE P 265      18.347  18.381  -4.457  1.00  0.00      P1   C
ATOM   3668  HB1 PHE P 265      18.217  19.350  -3.928  1.00  0.00      P1    
ATOM   3669  HB2 PHE P 265      17.546  17.665  -4.171  1.00  0.00      P1    
ATOM   3670  CG  PHE P 265      19.683  17.885  -3.994  1.00  0.00      P1   C
ATOM   3671  CD1 PHE P 265      19.695  17.164  -2.783  1.00  0.00      P1   C
ATOM   3672  HD1 PHE P 265      18.796  17.064  -2.192  1.00  0.00      P1    
ATOM   3673  CE1 PHE P 265      20.847  16.601  -2.369  1.00  0.00      P1   C
ATOM   3674  HE1 PHE P 265      20.845  15.902  -1.546  1.00  0.00      P1    
ATOM   3675  CZ  PHE P 265      22.118  16.891  -3.005  1.00  0.00      P1   C
ATOM   3676  HZ  PHE P 265      23.087  16.553  -2.669  1.00  0.00      P1    
ATOM   3677  CD2 PHE P 265      20.909  18.163  -4.612  1.00  0.00      P1   C
ATOM   3678  HD2 PHE P 265      20.880  18.741  -5.524  1.00  0.00      P1    
ATOM   3679  CE2 PHE P 265      22.109  17.629  -4.175  1.00  0.00      P1   C
ATOM   3680  HE2 PHE P 265      22.982  17.879  -4.760  1.00  0.00      P1    
ATOM   3681  C   PHE P 265      18.438  17.575  -6.910  1.00  0.00      P1   C
ATOM   3682  O   PHE P 265      19.530  17.559  -7.531  1.00  0.00      P1   O
ATOM   3683  N   GLY P 266      17.541  16.658  -6.982  1.00  0.00      P1   N
ATOM   3684  HN  GLY P 266      16.759  16.631  -6.363  1.00  0.00      P1    
ATOM   3685  CA  GLY P 266      17.778  15.503  -7.874  1.00  0.00      P1   C
ATOM   3686  HA1 GLY P 266      16.794  15.062  -7.940  1.00  0.00      P1    
ATOM   3687  HA2 GLY P 266      18.501  14.792  -7.504  1.00  0.00      P1    
ATOM   3688  C   GLY P 266      18.127  15.587  -9.330  1.00  0.00      P1   C
ATOM   3689  O   GLY P 266      18.945  14.775  -9.772  1.00  0.00      P1   O
ATOM   3690  N   PRO P 267      17.720  16.533 -10.129  1.00  0.00      P1   N
ATOM   3691  CD  PRO P 267      16.431  17.248  -9.931  1.00  0.00      P1   C
ATOM   3692  HD1 PRO P 267      16.564  18.173  -9.330  1.00  0.00      P1    
ATOM   3693  HD2 PRO P 267      15.680  16.561  -9.486  1.00  0.00      P1    
ATOM   3694  CA  PRO P 267      18.198  16.646 -11.549  1.00  0.00      P1   C
ATOM   3695  HA  PRO P 267      18.139  15.698 -12.062  1.00  0.00      P1    
ATOM   3696  CB  PRO P 267      17.305  17.655 -12.156  1.00  0.00      P1   C
ATOM   3697  HB1 PRO P 267      17.236  17.743 -13.262  1.00  0.00      P1    
ATOM   3698  HB2 PRO P 267      17.790  18.639 -11.977  1.00  0.00      P1    
ATOM   3699  CG  PRO P 267      16.036  17.513 -11.373  1.00  0.00      P1   C
ATOM   3700  HG1 PRO P 267      15.426  16.747 -11.897  1.00  0.00      P1    
ATOM   3701  HG2 PRO P 267      15.591  18.524 -11.493  1.00  0.00      P1    
ATOM   3702  C   PRO P 267      19.686  17.082 -11.516  1.00  0.00      P1   C
ATOM   3703  O   PRO P 267      20.475  16.600 -12.388  1.00  0.00      P1   O
ATOM   3704  N   ILE P 268      20.029  18.035 -10.570  1.00  0.00      P1   N
ATOM   3705  HN  ILE P 268      19.426  18.346  -9.839  1.00  0.00      P1    
ATOM   3706  CA  ILE P 268      21.421  18.470 -10.563  1.00  0.00      P1   C
ATOM   3707  HA  ILE P 268      21.679  18.464 -11.611  1.00  0.00      P1    
ATOM   3708  CB  ILE P 268      21.543  19.958 -10.063  1.00  0.00      P1   C
ATOM   3709  HB  ILE P 268      22.615  20.212 -10.207  1.00  0.00      P1    
ATOM   3710  CG2 ILE P 268      20.825  20.898 -11.059  1.00  0.00      P1   C
ATOM   3711 HG21 ILE P 268      21.249  20.858 -12.085  1.00  0.00      P1    
ATOM   3712 HG22 ILE P 268      19.778  20.554 -11.201  1.00  0.00      P1    
ATOM   3713 HG23 ILE P 268      20.934  21.940 -10.689  1.00  0.00      P1    
ATOM   3714  CG1 ILE P 268      21.028  20.072  -8.600  1.00  0.00      P1   C
ATOM   3715 HG11 ILE P 268      19.955  19.785  -8.577  1.00  0.00      P1    
ATOM   3716 HG12 ILE P 268      21.640  19.303  -8.082  1.00  0.00      P1    
ATOM   3717  CD  ILE P 268      21.433  21.456  -8.044  1.00  0.00      P1   C
ATOM   3718  HD1 ILE P 268      22.496  21.776  -8.085  1.00  0.00      P1    
ATOM   3719  HD2 ILE P 268      20.709  22.275  -8.242  1.00  0.00      P1    
ATOM   3720  HD3 ILE P 268      21.370  21.336  -6.941  1.00  0.00      P1    
ATOM   3721  C   ILE P 268      22.354  17.474  -9.787  1.00  0.00      P1   C
ATOM   3722  O   ILE P 268      23.549  17.550  -9.879  1.00  0.00      P1   O
ATOM   3723  N   PHE P 269      21.874  16.561  -8.888  1.00  0.00      P1   N
ATOM   3724  HN  PHE P 269      20.901  16.551  -8.673  1.00  0.00      P1    
ATOM   3725  CA  PHE P 269      22.656  15.401  -8.372  1.00  0.00      P1   C
ATOM   3726  HA  PHE P 269      23.552  15.710  -7.854  1.00  0.00      P1    
ATOM   3727  CB  PHE P 269      21.666  14.561  -7.430  1.00  0.00      P1   C
ATOM   3728  HB1 PHE P 269      21.136  15.201  -6.692  1.00  0.00      P1    
ATOM   3729  HB2 PHE P 269      20.887  14.114  -8.084  1.00  0.00      P1    
ATOM   3730  CG  PHE P 269      22.502  13.470  -6.769  1.00  0.00      P1   C
ATOM   3731  CD1 PHE P 269      23.106  13.716  -5.583  1.00  0.00      P1   C
ATOM   3732  HD1 PHE P 269      22.969  14.739  -5.264  1.00  0.00      P1    
ATOM   3733  CE1 PHE P 269      23.772  12.710  -4.875  1.00  0.00      P1   C
ATOM   3734  HE1 PHE P 269      24.124  12.997  -3.895  1.00  0.00      P1    
ATOM   3735  CZ  PHE P 269      23.859  11.492  -5.461  1.00  0.00      P1   C
ATOM   3736  HZ  PHE P 269      24.278  10.655  -4.921  1.00  0.00      P1    
ATOM   3737  CD2 PHE P 269      22.517  12.205  -7.304  1.00  0.00      P1   C
ATOM   3738  HD2 PHE P 269      22.042  11.957  -8.242  1.00  0.00      P1    
ATOM   3739  CE2 PHE P 269      23.296  11.189  -6.773  1.00  0.00      P1   C
ATOM   3740  HE2 PHE P 269      23.489  10.197  -7.153  1.00  0.00      P1    
ATOM   3741  C   PHE P 269      23.185  14.477  -9.475  1.00  0.00      P1   C
ATOM   3742  O   PHE P 269      24.293  13.967  -9.587  1.00  0.00      P1   O
ATOM   3743  N   ASN P 270      22.247  14.237 -10.495  1.00  0.00      P1   N
ATOM   3744  HN  ASN P 270      21.293  14.499 -10.370  1.00  0.00      P1    
ATOM   3745  CA  ASN P 270      22.581  13.422 -11.648  1.00  0.00      P1   C
ATOM   3746  HA  ASN P 270      22.986  12.490 -11.281  1.00  0.00      P1    
ATOM   3747  CB  ASN P 270      21.356  13.188 -12.507  1.00  0.00      P1   C
ATOM   3748  HB1 ASN P 270      21.010  14.184 -12.855  1.00  0.00      P1    
ATOM   3749  HB2 ASN P 270      21.718  12.570 -13.357  1.00  0.00      P1    
ATOM   3750  CG  ASN P 270      20.265  12.440 -11.860  1.00  0.00      P1   C
ATOM   3751  OD1 ASN P 270      20.316  11.951 -10.716  1.00  0.00      P1   O
ATOM   3752  ND2 ASN P 270      19.184  12.245 -12.606  1.00  0.00      P1   N
ATOM   3753 HD21 ASN P 270      18.354  11.940 -12.139  1.00  0.00      P1    
ATOM   3754 HD22 ASN P 270      19.098  12.640 -13.521  1.00  0.00      P1    
ATOM   3755  C   ASN P 270      23.655  14.070 -12.454  1.00  0.00      P1   C
ATOM   3756  O   ASN P 270      24.538  13.336 -12.779  1.00  0.00      P1   O
ATOM   3757  N   LYS P 271      23.675  15.412 -12.773  1.00  0.00      P1   N
ATOM   3758  HN  LYS P 271      22.931  15.974 -12.422  1.00  0.00      P1    
ATOM   3759  CA  LYS P 271      24.803  16.021 -13.430  1.00  0.00      P1   C
ATOM   3760  HA  LYS P 271      25.034  15.430 -14.303  1.00  0.00      P1    
ATOM   3761  CB  LYS P 271      24.646  17.542 -13.702  1.00  0.00      P1   C
ATOM   3762  HB1 LYS P 271      24.651  18.040 -12.709  1.00  0.00      P1    
ATOM   3763  HB2 LYS P 271      25.486  17.915 -14.327  1.00  0.00      P1    
ATOM   3764  CG  LYS P 271      23.304  17.834 -14.469  1.00  0.00      P1   C
ATOM   3765  HG1 LYS P 271      23.217  17.163 -15.350  1.00  0.00      P1    
ATOM   3766  HG2 LYS P 271      22.368  17.713 -13.884  1.00  0.00      P1    
ATOM   3767  CD  LYS P 271      23.266  19.314 -14.966  1.00  0.00      P1   C
ATOM   3768  HD1 LYS P 271      23.349  20.014 -14.108  1.00  0.00      P1    
ATOM   3769  HD2 LYS P 271      24.068  19.350 -15.734  1.00  0.00      P1    
ATOM   3770  CE  LYS P 271      21.947  19.582 -15.682  1.00  0.00      P1   C
ATOM   3771  HE1 LYS P 271      21.750  18.774 -16.420  1.00  0.00      P1    
ATOM   3772  HE2 LYS P 271      21.074  19.634 -14.996  1.00  0.00      P1    
ATOM   3773  NZ  LYS P 271      21.982  20.888 -16.421  1.00  0.00      P1   N
ATOM   3774  HZ1 LYS P 271      22.664  20.771 -17.197  1.00  0.00      P1    
ATOM   3775  HZ2 LYS P 271      21.126  21.253 -16.887  1.00  0.00      P1    
ATOM   3776  HZ3 LYS P 271      22.255  21.660 -15.780  1.00  0.00      P1    
ATOM   3777  C   LYS P 271      26.100  15.924 -12.565  1.00  0.00      P1   C
ATOM   3778  O   LYS P 271      27.198  15.802 -13.071  1.00  0.00      P1   O
ATOM   3779  N   TRP P 272      25.996  16.022 -11.219  1.00  0.00      P1   N
ATOM   3780  HN  TRP P 272      25.073  16.153 -10.865  1.00  0.00      P1    
ATOM   3781  CA  TRP P 272      27.106  15.764 -10.365  1.00  0.00      P1   C
ATOM   3782  HA  TRP P 272      27.938  16.420 -10.572  1.00  0.00      P1    
ATOM   3783  CB  TRP P 272      26.676  15.938  -8.915  1.00  0.00      P1   C
ATOM   3784  HB1 TRP P 272      25.939  16.769  -8.950  1.00  0.00      P1    
ATOM   3785  HB2 TRP P 272      26.212  15.016  -8.505  1.00  0.00      P1    
ATOM   3786  CG  TRP P 272      27.751  16.375  -7.942  1.00  0.00      P1   C
ATOM   3787  CD1 TRP P 272      29.066  16.524  -8.206  1.00  0.00      P1   C
ATOM   3788  HD1 TRP P 272      29.535  16.430  -9.175  1.00  0.00      P1    
ATOM   3789  NE1 TRP P 272      29.606  17.188  -7.113  1.00  0.00      P1   N
ATOM   3790  HE1 TRP P 272      30.525  17.513  -7.156  1.00  0.00      P1    
ATOM   3791  CE2 TRP P 272      28.661  17.274  -6.106  1.00  0.00      P1   C
ATOM   3792  CD2 TRP P 272      27.469  16.714  -6.603  1.00  0.00      P1   C
ATOM   3793  CE3 TRP P 272      26.289  16.734  -5.879  1.00  0.00      P1   C
ATOM   3794  HE3 TRP P 272      25.353  16.331  -6.238  1.00  0.00      P1    
ATOM   3795  CZ3 TRP P 272      26.318  17.249  -4.555  1.00  0.00      P1   C
ATOM   3796  HZ3 TRP P 272      25.392  17.134  -4.010  1.00  0.00      P1    
ATOM   3797  CZ2 TRP P 272      28.720  17.781  -4.831  1.00  0.00      P1   C
ATOM   3798  HZ2 TRP P 272      29.630  18.282  -4.536  1.00  0.00      P1    
ATOM   3799  CH2 TRP P 272      27.496  17.770  -4.054  1.00  0.00      P1   C
ATOM   3800  HH2 TRP P 272      27.614  18.329  -3.137  1.00  0.00      P1    
ATOM   3801  C   TRP P 272      27.793  14.394 -10.462  1.00  0.00      P1   C
ATOM   3802  O   TRP P 272      29.010  14.389 -10.595  1.00  0.00      P1   O
ATOM   3803  N   VAL P 273      27.111  13.242 -10.402  1.00  0.00      P1   N
ATOM   3804  HN  VAL P 273      26.124  13.154 -10.293  1.00  0.00      P1    
ATOM   3805  CA  VAL P 273      27.777  11.959 -10.391  1.00  0.00      P1   C
ATOM   3806  HA  VAL P 273      28.751  12.053  -9.933  1.00  0.00      P1    
ATOM   3807  CB  VAL P 273      26.936  10.829  -9.830  1.00  0.00      P1   C
ATOM   3808  HB  VAL P 273      27.462   9.858  -9.947  1.00  0.00      P1    
ATOM   3809  CG1 VAL P 273      26.744  11.136  -8.377  1.00  0.00      P1   C
ATOM   3810 HG11 VAL P 273      26.129  10.365  -7.864  1.00  0.00      P1    
ATOM   3811 HG12 VAL P 273      27.716  11.199  -7.842  1.00  0.00      P1    
ATOM   3812 HG13 VAL P 273      26.217  12.106  -8.262  1.00  0.00      P1    
ATOM   3813  CG2 VAL P 273      25.581  10.775 -10.579  1.00  0.00      P1   C
ATOM   3814 HG21 VAL P 273      24.973  10.122  -9.917  1.00  0.00      P1    
ATOM   3815 HG22 VAL P 273      25.133  11.780 -10.734  1.00  0.00      P1    
ATOM   3816 HG23 VAL P 273      25.727  10.262 -11.554  1.00  0.00      P1    
ATOM   3817  C   VAL P 273      28.195  11.661 -11.810  1.00  0.00      P1   C
ATOM   3818  O   VAL P 273      29.277  11.140 -12.016  1.00  0.00      P1   O
ATOM   3819  N   LEU P 274      27.487  11.984 -12.906  1.00  0.00      P1   N
ATOM   3820  HN  LEU P 274      26.576  12.380 -12.826  1.00  0.00      P1    
ATOM   3821  CA  LEU P 274      27.847  11.734 -14.263  1.00  0.00      P1   C
ATOM   3822  HA  LEU P 274      28.224  10.728 -14.372  1.00  0.00      P1    
ATOM   3823  CB  LEU P 274      26.582  11.812 -15.174  1.00  0.00      P1   C
ATOM   3824  HB1 LEU P 274      26.198  12.809 -14.870  1.00  0.00      P1    
ATOM   3825  HB2 LEU P 274      26.759  11.769 -16.270  1.00  0.00      P1    
ATOM   3826  CG  LEU P 274      25.505  10.806 -14.893  1.00  0.00      P1   C
ATOM   3827  HG  LEU P 274      25.428  10.698 -13.790  1.00  0.00      P1    
ATOM   3828  CD1 LEU P 274      24.164  11.188 -15.458  1.00  0.00      P1   C
ATOM   3829 HD11 LEU P 274      24.019  12.288 -15.413  1.00  0.00      P1    
ATOM   3830 HD12 LEU P 274      23.993  10.921 -16.522  1.00  0.00      P1    
ATOM   3831 HD13 LEU P 274      23.339  10.813 -14.815  1.00  0.00      P1    
ATOM   3832  CD2 LEU P 274      25.960   9.386 -15.256  1.00  0.00      P1   C
ATOM   3833 HD21 LEU P 274      26.217   9.202 -16.321  1.00  0.00      P1    
ATOM   3834 HD22 LEU P 274      26.776   9.016 -14.598  1.00  0.00      P1    
ATOM   3835 HD23 LEU P 274      25.136   8.683 -15.011  1.00  0.00      P1    
ATOM   3836  C   LEU P 274      28.988  12.643 -14.711  1.00  0.00      P1   C
ATOM   3837  O   LEU P 274      29.901  12.241 -15.419  1.00  0.00      P1   O
ATOM   3838  N   GLY P 275      28.992  13.922 -14.248  1.00  0.00      P1   N
ATOM   3839  HN  GLY P 275      28.235  14.300 -13.721  1.00  0.00      P1    
ATOM   3840  CA  GLY P 275      30.064  14.799 -14.569  1.00  0.00      P1   C
ATOM   3841  HA1 GLY P 275      29.797  15.762 -14.159  1.00  0.00      P1    
ATOM   3842  HA2 GLY P 275      30.253  14.779 -15.632  1.00  0.00      P1    
ATOM   3843  C   GLY P 275      31.347  14.519 -13.778  1.00  0.00      P1   C
ATOM   3844  O   GLY P 275      32.445  14.505 -14.334  1.00  0.00      P1   O
ATOM   3845  N   MET P 276      31.262  14.244 -12.444  1.00  0.00      P1   N
ATOM   3846  HN  MET P 276      30.413  14.177 -11.927  1.00  0.00      P1    
ATOM   3847  CA  MET P 276      32.469  13.707 -11.864  1.00  0.00      P1   C
ATOM   3848  HA  MET P 276      33.289  14.390 -12.033  1.00  0.00      P1    
ATOM   3849  CB  MET P 276      32.418  13.746 -10.303  1.00  0.00      P1   C
ATOM   3850  HB1 MET P 276      31.508  13.266  -9.884  1.00  0.00      P1    
ATOM   3851  HB2 MET P 276      33.301  13.226  -9.873  1.00  0.00      P1    
ATOM   3852  CG  MET P 276      32.462  15.250  -9.663  1.00  0.00      P1   C
ATOM   3853  HG1 MET P 276      31.657  15.894 -10.078  1.00  0.00      P1    
ATOM   3854  HG2 MET P 276      32.208  14.964  -8.620  1.00  0.00      P1    
ATOM   3855  SD  MET P 276      34.060  16.033  -9.797  1.00  0.00      P1   S
ATOM   3856  CE  MET P 276      34.569  15.928  -8.078  1.00  0.00      P1   C
ATOM   3857  HE1 MET P 276      35.610  16.289  -7.934  1.00  0.00      P1    
ATOM   3858  HE2 MET P 276      33.994  16.600  -7.406  1.00  0.00      P1    
ATOM   3859  HE3 MET P 276      34.441  14.907  -7.660  1.00  0.00      P1    
ATOM   3860  C   MET P 276      33.050  12.338 -12.369  1.00  0.00      P1   C
ATOM   3861  O   MET P 276      34.262  12.144 -12.274  1.00  0.00      P1   O
ATOM   3862  N   GLN P 277      32.115  11.357 -12.796  1.00  0.00      P1   N
ATOM   3863  HN  GLN P 277      31.148  11.584 -12.717  1.00  0.00      P1    
ATOM   3864  CA  GLN P 277      32.513  10.112 -13.433  1.00  0.00      P1   C
ATOM   3865  HA  GLN P 277      33.094   9.624 -12.664  1.00  0.00      P1    
ATOM   3866  CB  GLN P 277      31.330   9.200 -13.797  1.00  0.00      P1   C
ATOM   3867  HB1 GLN P 277      30.752   9.252 -12.850  1.00  0.00      P1    
ATOM   3868  HB2 GLN P 277      30.809   9.662 -14.663  1.00  0.00      P1    
ATOM   3869  CG  GLN P 277      31.701   7.763 -14.180  1.00  0.00      P1   C
ATOM   3870  HG1 GLN P 277      32.243   7.722 -15.149  1.00  0.00      P1    
ATOM   3871  HG2 GLN P 277      32.353   7.418 -13.350  1.00  0.00      P1    
ATOM   3872  CD  GLN P 277      30.504   6.887 -14.401  1.00  0.00      P1   C
ATOM   3873  OE1 GLN P 277      29.930   6.929 -15.525  1.00  0.00      P1   O
ATOM   3874  NE2 GLN P 277      30.145   6.023 -13.388  1.00  0.00      P1   N
ATOM   3875 HE21 GLN P 277      29.479   5.300 -13.571  1.00  0.00      P1    
ATOM   3876 HE22 GLN P 277      30.526   6.206 -12.482  1.00  0.00      P1    
ATOM   3877  C   GLN P 277      33.325  10.416 -14.717  1.00  0.00      P1   C
ATOM   3878  O   GLN P 277      34.357   9.844 -14.959  1.00  0.00      P1   O
ATOM   3879  N   ASP P 278      32.826  11.369 -15.515  1.00  0.00      P1   N
ATOM   3880  HN  ASP P 278      31.893  11.703 -15.405  1.00  0.00      P1    
ATOM   3881  CA  ASP P 278      33.552  11.872 -16.678  1.00  0.00      P1   C
ATOM   3882  HA  ASP P 278      33.895  11.012 -17.234  1.00  0.00      P1    
ATOM   3883  CB  ASP P 278      32.614  12.681 -17.504  1.00  0.00      P1   C
ATOM   3884  HB1 ASP P 278      32.082  13.521 -17.009  1.00  0.00      P1    
ATOM   3885  HB2 ASP P 278      33.124  13.069 -18.412  1.00  0.00      P1    
ATOM   3886  CG  ASP P 278      31.538  11.762 -18.085  1.00  0.00      P1   C
ATOM   3887  OD1 ASP P 278      31.777  10.523 -18.229  1.00  0.00      P1   O
ATOM   3888  OD2 ASP P 278      30.496  12.309 -18.530  1.00  0.00      P1   O
ATOM   3889  C   ASP P 278      34.871  12.643 -16.268  1.00  0.00      P1   C
ATOM   3890  O   ASP P 278      35.890  12.523 -16.975  1.00  0.00      P1   O
ATOM   3891  N   LEU P 279      34.997  13.467 -15.184  1.00  0.00      P1   N
ATOM   3892  HN  LEU P 279      34.244  13.692 -14.570  1.00  0.00      P1    
ATOM   3893  CA  LEU P 279      36.244  14.092 -14.875  1.00  0.00      P1   C
ATOM   3894  HA  LEU P 279      36.647  14.528 -15.777  1.00  0.00      P1    
ATOM   3895  CB  LEU P 279      35.992  15.226 -13.876  1.00  0.00      P1   C
ATOM   3896  HB1 LEU P 279      35.247  15.959 -14.255  1.00  0.00      P1    
ATOM   3897  HB2 LEU P 279      35.374  14.835 -13.039  1.00  0.00      P1    
ATOM   3898  CG  LEU P 279      37.045  16.095 -13.234  1.00  0.00      P1   C
ATOM   3899  HG  LEU P 279      37.715  15.417 -12.664  1.00  0.00      P1    
ATOM   3900  CD1 LEU P 279      37.895  16.777 -14.362  1.00  0.00      P1   C
ATOM   3901 HD11 LEU P 279      37.208  17.208 -15.122  1.00  0.00      P1    
ATOM   3902 HD12 LEU P 279      38.690  17.481 -14.036  1.00  0.00      P1    
ATOM   3903 HD13 LEU P 279      38.471  15.954 -14.837  1.00  0.00      P1    
ATOM   3904  CD2 LEU P 279      36.398  17.145 -12.315  1.00  0.00      P1   C
ATOM   3905 HD21 LEU P 279      35.643  17.680 -12.930  1.00  0.00      P1    
ATOM   3906 HD22 LEU P 279      36.045  16.672 -11.374  1.00  0.00      P1    
ATOM   3907 HD23 LEU P 279      37.143  17.863 -11.910  1.00  0.00      P1    
ATOM   3908  C   LEU P 279      37.319  13.177 -14.267  1.00  0.00      P1   C
ATOM   3909  O   LEU P 279      38.561  13.369 -14.461  1.00  0.00      P1   O
ATOM   3910  N   LEU P 280      36.853  12.138 -13.565  1.00  0.00      P1   N
ATOM   3911  HN  LEU P 280      35.931  12.005 -13.209  1.00  0.00      P1    
ATOM   3912  CA  LEU P 280      37.791  11.159 -13.015  1.00  0.00      P1   C
ATOM   3913  HA  LEU P 280      38.772  11.610 -13.034  1.00  0.00      P1    
ATOM   3914  CB  LEU P 280      37.302  10.858 -11.560  1.00  0.00      P1   C
ATOM   3915  HB1 LEU P 280      36.309  10.361 -11.539  1.00  0.00      P1    
ATOM   3916  HB2 LEU P 280      38.024  10.205 -11.025  1.00  0.00      P1    
ATOM   3917  CG  LEU P 280      36.993  12.043 -10.608  1.00  0.00      P1   C
ATOM   3918  HG  LEU P 280      36.463  12.846 -11.162  1.00  0.00      P1    
ATOM   3919  CD1 LEU P 280      36.096  11.644  -9.486  1.00  0.00      P1   C
ATOM   3920 HD11 LEU P 280      36.575  11.151  -8.613  1.00  0.00      P1    
ATOM   3921 HD12 LEU P 280      35.687  12.490  -8.893  1.00  0.00      P1    
ATOM   3922 HD13 LEU P 280      35.200  11.023  -9.700  1.00  0.00      P1    
ATOM   3923  CD2 LEU P 280      38.300  12.612 -10.144  1.00  0.00      P1   C
ATOM   3924 HD21 LEU P 280      38.724  11.761  -9.569  1.00  0.00      P1    
ATOM   3925 HD22 LEU P 280      38.957  12.983 -10.960  1.00  0.00      P1    
ATOM   3926 HD23 LEU P 280      38.081  13.460  -9.461  1.00  0.00      P1    
ATOM   3927  C   LEU P 280      37.884   9.912 -13.955  1.00  0.00      P1   C
ATOM   3928  O   LEU P 280      38.442   8.940 -13.419  1.00  0.00      P1   O
ATOM   3929  N   HSE P 281      37.468   9.984 -15.219  1.00  0.00      P1   N
ATOM   3930  HN  HSE P 281      37.123  10.857 -15.554  1.00  0.00      P1    
ATOM   3931  CA  HSE P 281      37.413   8.840 -16.125  1.00  0.00      P1   C
ATOM   3932  HA  HSE P 281      36.695   8.145 -15.715  1.00  0.00      P1    
ATOM   3933  CB  HSE P 281      36.861   9.340 -17.496  1.00  0.00      P1   C
ATOM   3934  HB1 HSE P 281      36.390   8.415 -17.891  1.00  0.00      P1    
ATOM   3935  HB2 HSE P 281      35.953   9.978 -17.432  1.00  0.00      P1    
ATOM   3936  ND1 HSE P 281      37.941  11.255 -18.661  1.00  0.00      P1   N
ATOM   3937  CG  HSE P 281      37.797   9.885 -18.559  1.00  0.00      P1   C
ATOM   3938  CE1 HSE P 281      38.800  11.450 -19.661  1.00  0.00      P1   C
ATOM   3939  HE1 HSE P 281      38.932  12.453 -20.067  1.00  0.00      P1    
ATOM   3940  NE2 HSE P 281      38.996  10.260 -20.312  1.00  0.00      P1   N
ATOM   3941  HE2 HSE P 281      39.631  10.150 -21.077  1.00  0.00      P1    
ATOM   3942  CD2 HSE P 281      38.393   9.229 -19.608  1.00  0.00      P1   C
ATOM   3943  HD2 HSE P 281      38.378   8.214 -19.986  1.00  0.00      P1    
ATOM   3944  C   HSE P 281      38.644   8.082 -16.372  1.00  0.00      P1   C
ATOM   3945  O   HSE P 281      38.650   6.856 -16.604  1.00  0.00      P1   O
ATOM   3946  N   ARG P 282      39.848   8.790 -16.380  1.00  0.00      P1   N
ATOM   3947  HN  ARG P 282      39.765   9.783 -16.380  1.00  0.00      P1    
ATOM   3948  CA  ARG P 282      41.195   8.320 -16.555  1.00  0.00      P1   C
ATOM   3949  HA  ARG P 282      41.095   7.662 -17.406  1.00  0.00      P1    
ATOM   3950  CB  ARG P 282      42.128   9.495 -16.818  1.00  0.00      P1   C
ATOM   3951  HB1 ARG P 282      42.102  10.271 -16.023  1.00  0.00      P1    
ATOM   3952  HB2 ARG P 282      43.181   9.145 -16.868  1.00  0.00      P1    
ATOM   3953  CG  ARG P 282      41.778  10.185 -18.157  1.00  0.00      P1   C
ATOM   3954  HG1 ARG P 282      41.272   9.442 -18.809  1.00  0.00      P1    
ATOM   3955  HG2 ARG P 282      41.006  10.980 -18.073  1.00  0.00      P1    
ATOM   3956  CD  ARG P 282      42.971  10.738 -19.018  1.00  0.00      P1   C
ATOM   3957  HD1 ARG P 282      43.576  11.454 -18.420  1.00  0.00      P1    
ATOM   3958  HD2 ARG P 282      43.615   9.882 -19.312  1.00  0.00      P1    
ATOM   3959  NE  ARG P 282      42.331  11.395 -20.238  1.00  0.00      P1   N
ATOM   3960  HE  ARG P 282      42.119  10.854 -21.051  1.00  0.00      P1    
ATOM   3961  CZ  ARG P 282      41.874  12.612 -20.350  1.00  0.00      P1   C
ATOM   3962  NH1 ARG P 282      41.993  13.587 -19.488  1.00  0.00      P1   N
ATOM   3963 HH11 ARG P 282      42.384  13.499 -18.572  1.00  0.00      P1    
ATOM   3964 HH12 ARG P 282      41.723  14.480 -19.849  1.00  0.00      P1    
ATOM   3965  NH2 ARG P 282      41.168  12.864 -21.416  1.00  0.00      P1   N
ATOM   3966 HH21 ARG P 282      40.782  13.778 -21.544  1.00  0.00      P1    
ATOM   3967 HH22 ARG P 282      41.051  12.106 -22.058  1.00  0.00      P1    
ATOM   3968  C   ARG P 282      41.588   7.541 -15.279  1.00  0.00      P1   C
ATOM   3969  O   ARG P 282      42.437   6.621 -15.351  1.00  0.00      P1   O
ATOM   3970  N   VAL P 283      41.099   7.784 -14.043  1.00  0.00      P1   N
ATOM   3971  HN  VAL P 283      40.361   8.438 -13.893  1.00  0.00      P1    
ATOM   3972  CA  VAL P 283      41.671   7.154 -12.824  1.00  0.00      P1   C
ATOM   3973  HA  VAL P 283      42.712   7.445 -12.824  1.00  0.00      P1    
ATOM   3974  CB  VAL P 283      40.927   7.708 -11.613  1.00  0.00      P1   C
ATOM   3975  HB  VAL P 283      39.877   7.355 -11.693  1.00  0.00      P1    
ATOM   3976  CG1 VAL P 283      41.502   7.210 -10.275  1.00  0.00      P1   C
ATOM   3977 HG11 VAL P 283      42.558   7.545 -10.194  1.00  0.00      P1    
ATOM   3978 HG12 VAL P 283      41.030   7.696  -9.394  1.00  0.00      P1    
ATOM   3979 HG13 VAL P 283      41.337   6.117 -10.171  1.00  0.00      P1    
ATOM   3980  CG2 VAL P 283      40.896   9.280 -11.563  1.00  0.00      P1   C
ATOM   3981 HG21 VAL P 283      40.348   9.535 -10.631  1.00  0.00      P1    
ATOM   3982 HG22 VAL P 283      41.939   9.664 -11.555  1.00  0.00      P1    
ATOM   3983 HG23 VAL P 283      40.476   9.730 -12.487  1.00  0.00      P1    
ATOM   3984  C   VAL P 283      41.584   5.595 -12.813  1.00  0.00      P1   C
ATOM   3985  O   VAL P 283      42.538   4.872 -12.508  1.00  0.00      P1   O
ATOM   3986  N   HSE P 284      40.525   5.061 -13.244  1.00  0.00      P1   N
ATOM   3987  HN  HSE P 284      39.767   5.676 -13.446  1.00  0.00      P1    
ATOM   3988  CA  HSE P 284      40.431   3.679 -13.531  1.00  0.00      P1   C
ATOM   3989  HA  HSE P 284      41.115   3.068 -12.961  1.00  0.00      P1    
ATOM   3990  CB  HSE P 284      39.126   3.153 -12.957  1.00  0.00      P1   C
ATOM   3991  HB1 HSE P 284      38.855   2.159 -13.370  1.00  0.00      P1    
ATOM   3992  HB2 HSE P 284      39.391   3.083 -11.880  1.00  0.00      P1    
ATOM   3993  ND1 HSE P 284      37.432   4.711 -12.222  1.00  0.00      P1   N
ATOM   3994  CG  HSE P 284      37.966   3.959 -13.211  1.00  0.00      P1   C
ATOM   3995  CE1 HSE P 284      36.448   5.357 -12.818  1.00  0.00      P1   C
ATOM   3996  HE1 HSE P 284      35.810   6.001 -12.212  1.00  0.00      P1    
ATOM   3997  NE2 HSE P 284      36.271   4.943 -14.088  1.00  0.00      P1   N
ATOM   3998  HE2 HSE P 284      35.632   5.362 -14.733  1.00  0.00      P1    
ATOM   3999  CD2 HSE P 284      37.275   4.103 -14.369  1.00  0.00      P1   C
ATOM   4000  HD2 HSE P 284      37.401   3.777 -15.394  1.00  0.00      P1    
ATOM   4001  C   HSE P 284      40.442   3.268 -14.999  1.00  0.00      P1   C
ATOM   4002  O   HSE P 284      40.366   2.085 -15.371  1.00  0.00      P1   O
ATOM   4003  N   GLY P 285      40.558   4.279 -15.904  1.00  0.00      P1   N
ATOM   4004  HN  GLY P 285      40.658   5.191 -15.514  1.00  0.00      P1    
ATOM   4005  CA  GLY P 285      40.752   4.198 -17.360  1.00  0.00      P1   C
ATOM   4006  HA1 GLY P 285      40.986   5.194 -17.705  1.00  0.00      P1    
ATOM   4007  HA2 GLY P 285      39.838   3.832 -17.803  1.00  0.00      P1    
ATOM   4008  C   GLY P 285      42.003   3.417 -17.795  1.00  0.00      P1   C
ATOM   4009  O   GLY P 285      42.959   3.204 -17.017  1.00  0.00      P1   O
ATOM   4010  N   GLY P 286      41.997   2.945 -19.041  1.00  0.00      P1   N
ATOM   4011  HN  GLY P 286      41.123   3.041 -19.511  1.00  0.00      P1    
ATOM   4012  CA  GLY P 286      43.159   2.350 -19.732  1.00  0.00      P1   C
ATOM   4013  HA1 GLY P 286      44.040   2.798 -19.297  1.00  0.00      P1    
ATOM   4014  HA2 GLY P 286      43.017   2.569 -20.780  1.00  0.00      P1    
ATOM   4015  C   GLY P 286      43.394   0.825 -19.515  1.00  0.00      P1   C
ATOM   4016  O   GLY P 286      43.692   0.089 -20.471  1.00  0.00      P1   O
ATOM   4017  N   ASN P 287      43.248   0.265 -18.269  1.00  0.00      P1   N
ATOM   4018  HN  ASN P 287      42.916   0.839 -17.524  1.00  0.00      P1    
ATOM   4019  CA  ASN P 287      43.462  -1.112 -17.914  1.00  0.00      P1   C
ATOM   4020  HA  ASN P 287      42.991  -1.751 -18.646  1.00  0.00      P1    
ATOM   4021  CB  ASN P 287      44.955  -1.505 -17.870  1.00  0.00      P1   C
ATOM   4022  HB1 ASN P 287      45.019  -2.566 -17.544  1.00  0.00      P1    
ATOM   4023  HB2 ASN P 287      45.459  -1.565 -18.858  1.00  0.00      P1    
ATOM   4024  CG  ASN P 287      45.695  -0.762 -16.796  1.00  0.00      P1   C
ATOM   4025  OD1 ASN P 287      45.785  -1.130 -15.597  1.00  0.00      P1   O
ATOM   4026  ND2 ASN P 287      46.354   0.345 -17.165  1.00  0.00      P1   N
ATOM   4027 HD21 ASN P 287      46.873   0.710 -16.392  1.00  0.00      P1    
ATOM   4028 HD22 ASN P 287      46.262   0.733 -18.082  1.00  0.00      P1    
ATOM   4029  C   ASN P 287      42.769  -1.390 -16.632  1.00  0.00      P1   C
ATOM   4030  O   ASN P 287      42.565  -0.575 -15.766  1.00  0.00      P1   O
ATOM   4031  N   ILE P 288      42.601  -2.685 -16.423  1.00  0.00      P1   N
ATOM   4032  HN  ILE P 288      42.908  -3.181 -17.232  1.00  0.00      P1    
ATOM   4033  CA  ILE P 288      42.133  -3.433 -15.298  1.00  0.00      P1   C
ATOM   4034  HA  ILE P 288      41.118  -3.136 -15.079  1.00  0.00      P1    
ATOM   4035  CB  ILE P 288      42.127  -5.019 -15.568  1.00  0.00      P1   C
ATOM   4036  HB  ILE P 288      41.510  -5.175 -16.479  1.00  0.00      P1    
ATOM   4037  CG2 ILE P 288      43.479  -5.630 -16.025  1.00  0.00      P1   C
ATOM   4038 HG21 ILE P 288      44.224  -5.487 -15.214  1.00  0.00      P1    
ATOM   4039 HG22 ILE P 288      43.453  -6.696 -16.336  1.00  0.00      P1    
ATOM   4040 HG23 ILE P 288      43.881  -5.094 -16.912  1.00  0.00      P1    
ATOM   4041  CG1 ILE P 288      41.453  -5.840 -14.330  1.00  0.00      P1   C
ATOM   4042 HG11 ILE P 288      42.236  -6.009 -13.561  1.00  0.00      P1    
ATOM   4043 HG12 ILE P 288      40.655  -5.169 -13.946  1.00  0.00      P1    
ATOM   4044  CD  ILE P 288      40.912  -7.209 -14.894  1.00  0.00      P1   C
ATOM   4045  HD1 ILE P 288      40.540  -7.897 -14.105  1.00  0.00      P1    
ATOM   4046  HD2 ILE P 288      40.057  -7.092 -15.593  1.00  0.00      P1    
ATOM   4047  HD3 ILE P 288      41.755  -7.690 -15.434  1.00  0.00      P1    
ATOM   4048  C   ILE P 288      42.978  -3.190 -14.037  1.00  0.00      P1   C
ATOM   4049  O   ILE P 288      42.459  -3.032 -12.950  1.00  0.00      P1   O
ATOM   4050  N   THR P 289      44.287  -3.107 -14.061  1.00  0.00      P1   N
ATOM   4051  HN  THR P 289      44.755  -2.999 -14.935  1.00  0.00      P1    
ATOM   4052  CA  THR P 289      45.118  -2.941 -12.820  1.00  0.00      P1   C
ATOM   4053  HA  THR P 289      45.063  -3.698 -12.052  1.00  0.00      P1    
ATOM   4054  CB  THR P 289      46.586  -3.033 -13.208  1.00  0.00      P1   C
ATOM   4055  HB  THR P 289      46.760  -2.430 -14.124  1.00  0.00      P1    
ATOM   4056  OG1 THR P 289      46.847  -4.342 -13.500  1.00  0.00      P1   O
ATOM   4057  HG1 THR P 289      46.704  -4.307 -14.448  1.00  0.00      P1    
ATOM   4058  CG2 THR P 289      47.484  -2.553 -12.061  1.00  0.00      P1   C
ATOM   4059 HG21 THR P 289      48.534  -2.477 -12.417  1.00  0.00      P1    
ATOM   4060 HG22 THR P 289      47.180  -1.550 -11.693  1.00  0.00      P1    
ATOM   4061 HG23 THR P 289      47.376  -3.252 -11.204  1.00  0.00      P1    
ATOM   4062  C   THR P 289      44.746  -1.635 -12.202  1.00  0.00      P1   C
ATOM   4063  O   THR P 289      44.736  -1.572 -10.930  1.00  0.00      P1   O
ATOM   4064  N   LYS P 290      44.526  -0.620 -13.050  1.00  0.00      P1   N
ATOM   4065  HN  LYS P 290      44.588  -0.739 -14.038  1.00  0.00      P1    
ATOM   4066  CA  LYS P 290      44.195   0.753 -12.623  1.00  0.00      P1   C
ATOM   4067  HA  LYS P 290      44.947   1.124 -11.942  1.00  0.00      P1    
ATOM   4068  CB  LYS P 290      44.163   1.791 -13.746  1.00  0.00      P1   C
ATOM   4069  HB1 LYS P 290      43.753   1.324 -14.666  1.00  0.00      P1    
ATOM   4070  HB2 LYS P 290      43.514   2.646 -13.458  1.00  0.00      P1    
ATOM   4071  CG  LYS P 290      45.599   2.281 -13.972  1.00  0.00      P1   C
ATOM   4072  HG1 LYS P 290      46.003   2.861 -13.115  1.00  0.00      P1    
ATOM   4073  HG2 LYS P 290      46.220   1.410 -14.275  1.00  0.00      P1    
ATOM   4074  CD  LYS P 290      45.635   3.322 -15.134  1.00  0.00      P1   C
ATOM   4075  HD1 LYS P 290      46.699   3.496 -15.403  1.00  0.00      P1    
ATOM   4076  HD2 LYS P 290      45.113   2.853 -15.995  1.00  0.00      P1    
ATOM   4077  CE  LYS P 290      44.850   4.662 -14.854  1.00  0.00      P1   C
ATOM   4078  HE1 LYS P 290      43.794   4.380 -14.653  1.00  0.00      P1    
ATOM   4079  HE2 LYS P 290      45.278   5.214 -13.990  1.00  0.00      P1    
ATOM   4080  NZ  LYS P 290      44.829   5.430 -16.078  1.00  0.00      P1   N
ATOM   4081  HZ1 LYS P 290      44.372   4.898 -16.846  1.00  0.00      P1    
ATOM   4082  HZ2 LYS P 290      44.318   6.313 -15.878  1.00  0.00      P1    
ATOM   4083  HZ3 LYS P 290      45.689   5.858 -16.478  1.00  0.00      P1    
ATOM   4084  C   LYS P 290      42.797   0.718 -11.884  1.00  0.00      P1   C
ATOM   4085  O   LYS P 290      42.646   1.228 -10.816  1.00  0.00      P1   O
ATOM   4086  N   TRP P 291      41.811   0.056 -12.528  1.00  0.00      P1   N
ATOM   4087  HN  TRP P 291      42.068  -0.397 -13.377  1.00  0.00      P1    
ATOM   4088  CA  TRP P 291      40.468   0.008 -12.038  1.00  0.00      P1   C
ATOM   4089  HA  TRP P 291      40.177   0.993 -11.705  1.00  0.00      P1    
ATOM   4090  CB  TRP P 291      39.503  -0.585 -13.002  1.00  0.00      P1   C
ATOM   4091  HB1 TRP P 291      39.737  -0.301 -14.051  1.00  0.00      P1    
ATOM   4092  HB2 TRP P 291      39.604  -1.683 -13.137  1.00  0.00      P1    
ATOM   4093  CG  TRP P 291      38.087  -0.269 -12.970  1.00  0.00      P1   C
ATOM   4094  CD1 TRP P 291      37.334  -0.550 -11.865  1.00  0.00      P1   C
ATOM   4095  HD1 TRP P 291      37.651  -0.890 -10.890  1.00  0.00      P1    
ATOM   4096  NE1 TRP P 291      36.045  -0.016 -12.062  1.00  0.00      P1   N
ATOM   4097  HE1 TRP P 291      35.363   0.258 -11.421  1.00  0.00      P1    
ATOM   4098  CE2 TRP P 291      35.992   0.527 -13.318  1.00  0.00      P1   C
ATOM   4099  CD2 TRP P 291      37.254   0.278 -13.979  1.00  0.00      P1   C
ATOM   4100  CE3 TRP P 291      37.418   0.580 -15.284  1.00  0.00      P1   C
ATOM   4101  HE3 TRP P 291      38.351   0.377 -15.790  1.00  0.00      P1    
ATOM   4102  CZ3 TRP P 291      36.332   1.151 -15.991  1.00  0.00      P1   C
ATOM   4103  HZ3 TRP P 291      36.663   1.438 -16.978  1.00  0.00      P1    
ATOM   4104  CZ2 TRP P 291      34.928   1.102 -14.028  1.00  0.00      P1   C
ATOM   4105  HZ2 TRP P 291      33.940   1.174 -13.599  1.00  0.00      P1    
ATOM   4106  CH2 TRP P 291      35.142   1.380 -15.360  1.00  0.00      P1   C
ATOM   4107  HH2 TRP P 291      34.361   1.796 -15.979  1.00  0.00      P1    
ATOM   4108  C   TRP P 291      40.394  -0.801 -10.716  1.00  0.00      P1   C
ATOM   4109  O   TRP P 291      39.626  -0.417  -9.827  1.00  0.00      P1   O
ATOM   4110  N   VAL P 292      41.252  -1.888 -10.614  1.00  0.00      P1   N
ATOM   4111  HN  VAL P 292      41.799  -2.294 -11.342  1.00  0.00      P1    
ATOM   4112  CA  VAL P 292      41.367  -2.734  -9.483  1.00  0.00      P1   C
ATOM   4113  HA  VAL P 292      40.375  -2.976  -9.129  1.00  0.00      P1    
ATOM   4114  CB  VAL P 292      42.088  -4.001  -9.850  1.00  0.00      P1   C
ATOM   4115  HB  VAL P 292      42.923  -3.741 -10.534  1.00  0.00      P1    
ATOM   4116  CG1 VAL P 292      42.604  -4.654  -8.554  1.00  0.00      P1   C
ATOM   4117 HG11 VAL P 292      43.165  -5.572  -8.832  1.00  0.00      P1    
ATOM   4118 HG12 VAL P 292      43.332  -4.019  -8.006  1.00  0.00      P1    
ATOM   4119 HG13 VAL P 292      41.763  -4.851  -7.856  1.00  0.00      P1    
ATOM   4120  CG2 VAL P 292      41.080  -4.933 -10.608  1.00  0.00      P1   C
ATOM   4121 HG21 VAL P 292      41.509  -5.953 -10.709  1.00  0.00      P1    
ATOM   4122 HG22 VAL P 292      40.056  -4.929 -10.175  1.00  0.00      P1    
ATOM   4123 HG23 VAL P 292      41.149  -4.692 -11.690  1.00  0.00      P1    
ATOM   4124  C   VAL P 292      42.017  -1.917  -8.254  1.00  0.00      P1   C
ATOM   4125  O   VAL P 292      41.432  -1.871  -7.121  1.00  0.00      P1   O
ATOM   4126  N   LEU P 293      43.146  -1.185  -8.530  1.00  0.00      P1   N
ATOM   4127  HN  LEU P 293      43.630  -1.220  -9.401  1.00  0.00      P1    
ATOM   4128  CA  LEU P 293      43.890  -0.356  -7.595  1.00  0.00      P1   C
ATOM   4129  HA  LEU P 293      44.100  -1.025  -6.774  1.00  0.00      P1    
ATOM   4130  CB  LEU P 293      45.341   0.029  -8.156  1.00  0.00      P1   C
ATOM   4131  HB1 LEU P 293      45.698  -0.976  -8.469  1.00  0.00      P1    
ATOM   4132  HB2 LEU P 293      45.288   0.585  -9.116  1.00  0.00      P1    
ATOM   4133  CG  LEU P 293      46.335   0.646  -7.156  1.00  0.00      P1   C
ATOM   4134  HG  LEU P 293      45.933   1.597  -6.744  1.00  0.00      P1    
ATOM   4135  CD1 LEU P 293      46.669  -0.180  -5.878  1.00  0.00      P1   C
ATOM   4136 HD11 LEU P 293      47.377   0.370  -5.222  1.00  0.00      P1    
ATOM   4137 HD12 LEU P 293      45.743  -0.306  -5.276  1.00  0.00      P1    
ATOM   4138 HD13 LEU P 293      46.992  -1.200  -6.175  1.00  0.00      P1    
ATOM   4139  CD2 LEU P 293      47.651   0.989  -7.946  1.00  0.00      P1   C
ATOM   4140 HD21 LEU P 293      48.115   0.093  -8.412  1.00  0.00      P1    
ATOM   4141 HD22 LEU P 293      47.284   1.721  -8.697  1.00  0.00      P1    
ATOM   4142 HD23 LEU P 293      48.371   1.470  -7.250  1.00  0.00      P1    
ATOM   4143  C   LEU P 293      43.173   0.823  -6.988  1.00  0.00      P1   C
ATOM   4144  O   LEU P 293      43.315   1.179  -5.810  1.00  0.00      P1   O
ATOM   4145  N   MET P 294      42.361   1.460  -7.827  1.00  0.00      P1   N
ATOM   4146  HN  MET P 294      42.519   1.307  -8.799  1.00  0.00      P1    
ATOM   4147  CA  MET P 294      41.326   2.433  -7.520  1.00  0.00      P1   C
ATOM   4148  HA  MET P 294      41.828   3.226  -6.986  1.00  0.00      P1    
ATOM   4149  CB  MET P 294      40.512   3.040  -8.804  1.00  0.00      P1   C
ATOM   4150  HB1 MET P 294      41.194   3.424  -9.593  1.00  0.00      P1    
ATOM   4151  HB2 MET P 294      39.861   2.225  -9.187  1.00  0.00      P1    
ATOM   4152  CG  MET P 294      39.577   4.254  -8.385  1.00  0.00      P1   C
ATOM   4153  HG1 MET P 294      39.306   4.786  -9.322  1.00  0.00      P1    
ATOM   4154  HG2 MET P 294      38.633   3.818  -7.994  1.00  0.00      P1    
ATOM   4155  SD  MET P 294      40.255   5.593  -7.291  1.00  0.00      P1   S
ATOM   4156  CE  MET P 294      38.741   6.517  -7.594  1.00  0.00      P1   C
ATOM   4157  HE1 MET P 294      37.828   6.032  -7.188  1.00  0.00      P1    
ATOM   4158  HE2 MET P 294      38.891   7.465  -7.034  1.00  0.00      P1    
ATOM   4159  HE3 MET P 294      38.595   6.860  -8.641  1.00  0.00      P1    
ATOM   4160  C   MET P 294      40.353   1.802  -6.454  1.00  0.00      P1   C
ATOM   4161  O   MET P 294      40.003   2.479  -5.488  1.00  0.00      P1   O
ATOM   4162  N   GLY P 295      39.940   0.545  -6.641  1.00  0.00      P1   N
ATOM   4163  HN  GLY P 295      40.359   0.050  -7.398  1.00  0.00      P1    
ATOM   4164  CA  GLY P 295      38.856  -0.132  -5.897  1.00  0.00      P1   C
ATOM   4165  HA1 GLY P 295      38.718  -1.095  -6.366  1.00  0.00      P1    
ATOM   4166  HA2 GLY P 295      38.000   0.512  -6.037  1.00  0.00      P1    
ATOM   4167  C   GLY P 295      39.155  -0.335  -4.506  1.00  0.00      P1   C
ATOM   4168  O   GLY P 295      38.384  -0.247  -3.552  1.00  0.00      P1   O
ATOM   4169  N   GLY P 296      40.383  -0.735  -4.383  1.00  0.00      P1   N
ATOM   4170  HN  GLY P 296      40.863  -0.981  -5.222  1.00  0.00      P1    
ATOM   4171  CA  GLY P 296      41.137  -0.843  -3.143  1.00  0.00      P1   C
ATOM   4172  HA1 GLY P 296      42.123  -1.127  -3.481  1.00  0.00      P1    
ATOM   4173  HA2 GLY P 296      40.514  -1.440  -2.495  1.00  0.00      P1    
ATOM   4174  C   GLY P 296      41.311   0.429  -2.370  1.00  0.00      P1   C
ATOM   4175  O   GLY P 296      40.970   0.352  -1.192  1.00  0.00      P1   O
ATOM   4176  N   ALA P 297      41.781   1.508  -3.005  1.00  0.00      P1   N
ATOM   4177  HN  ALA P 297      42.106   1.441  -3.945  1.00  0.00      P1    
ATOM   4178  CA  ALA P 297      41.821   2.819  -2.395  1.00  0.00      P1   C
ATOM   4179  HA  ALA P 297      42.462   2.722  -1.531  1.00  0.00      P1    
ATOM   4180  CB  ALA P 297      42.285   3.887  -3.393  1.00  0.00      P1   C
ATOM   4181  HB1 ALA P 297      41.591   3.918  -4.260  1.00  0.00      P1    
ATOM   4182  HB2 ALA P 297      42.629   4.820  -2.897  1.00  0.00      P1    
ATOM   4183  HB3 ALA P 297      43.150   3.374  -3.866  1.00  0.00      P1    
ATOM   4184  C   ALA P 297      40.432   3.347  -1.895  1.00  0.00      P1   C
ATOM   4185  O   ALA P 297      40.267   3.846  -0.751  1.00  0.00      P1   O
ATOM   4186  N   ILE P 298      39.421   3.324  -2.798  1.00  0.00      P1   N
ATOM   4187  HN  ILE P 298      39.640   3.078  -3.739  1.00  0.00      P1    
ATOM   4188  CA  ILE P 298      38.091   3.743  -2.485  1.00  0.00      P1   C
ATOM   4189  HA  ILE P 298      38.217   4.638  -1.893  1.00  0.00      P1    
ATOM   4190  CB  ILE P 298      37.123   4.202  -3.668  1.00  0.00      P1   C
ATOM   4191  HB  ILE P 298      37.539   5.039  -4.270  1.00  0.00      P1    
ATOM   4192  CG2 ILE P 298      36.974   2.960  -4.562  1.00  0.00      P1   C
ATOM   4193 HG21 ILE P 298      35.950   2.530  -4.557  1.00  0.00      P1    
ATOM   4194 HG22 ILE P 298      37.187   3.238  -5.616  1.00  0.00      P1    
ATOM   4195 HG23 ILE P 298      37.732   2.228  -4.208  1.00  0.00      P1    
ATOM   4196  CG1 ILE P 298      35.755   4.686  -3.124  1.00  0.00      P1   C
ATOM   4197 HG11 ILE P 298      35.089   4.925  -3.980  1.00  0.00      P1    
ATOM   4198 HG12 ILE P 298      35.285   3.810  -2.628  1.00  0.00      P1    
ATOM   4199  CD  ILE P 298      35.847   5.948  -2.249  1.00  0.00      P1   C
ATOM   4200  HD1 ILE P 298      36.270   6.746  -2.896  1.00  0.00      P1    
ATOM   4201  HD2 ILE P 298      34.905   6.146  -1.695  1.00  0.00      P1    
ATOM   4202  HD3 ILE P 298      36.683   5.941  -1.517  1.00  0.00      P1    
ATOM   4203  C   ILE P 298      37.572   2.917  -1.353  1.00  0.00      P1   C
ATOM   4204  O   ILE P 298      37.098   3.504  -0.400  1.00  0.00      P1   O
ATOM   4205  N   GLY P 299      37.688   1.565  -1.398  1.00  0.00      P1   N
ATOM   4206  HN  GLY P 299      38.137   1.120  -2.169  1.00  0.00      P1    
ATOM   4207  CA  GLY P 299      37.324   0.513  -0.397  1.00  0.00      P1   C
ATOM   4208  HA1 GLY P 299      37.670  -0.461  -0.709  1.00  0.00      P1    
ATOM   4209  HA2 GLY P 299      36.247   0.580  -0.341  1.00  0.00      P1    
ATOM   4210  C   GLY P 299      37.825   0.779   0.957  1.00  0.00      P1   C
ATOM   4211  O   GLY P 299      37.021   0.739   1.961  1.00  0.00      P1   O
ATOM   4212  N   GLY P 300      39.121   1.105   1.108  1.00  0.00      P1   N
ATOM   4213  HN  GLY P 300      39.665   1.084   0.272  1.00  0.00      P1    
ATOM   4214  CA  GLY P 300      39.788   1.501   2.380  1.00  0.00      P1   C
ATOM   4215  HA1 GLY P 300      40.847   1.614   2.201  1.00  0.00      P1    
ATOM   4216  HA2 GLY P 300      39.747   0.667   3.064  1.00  0.00      P1    
ATOM   4217  C   GLY P 300      39.282   2.813   2.965  1.00  0.00      P1   C
ATOM   4218  O   GLY P 300      39.138   3.064   4.148  1.00  0.00      P1   O
ATOM   4219  N   LEU P 301      39.113   3.831   2.062  1.00  0.00      P1   N
ATOM   4220  HN  LEU P 301      39.291   3.746   1.085  1.00  0.00      P1    
ATOM   4221  CA  LEU P 301      38.507   5.164   2.329  1.00  0.00      P1   C
ATOM   4222  HA  LEU P 301      39.108   5.671   3.070  1.00  0.00      P1    
ATOM   4223  CB  LEU P 301      38.537   6.159   1.131  1.00  0.00      P1   C
ATOM   4224  HB1 LEU P 301      39.613   6.254   0.872  1.00  0.00      P1    
ATOM   4225  HB2 LEU P 301      37.955   5.714   0.296  1.00  0.00      P1    
ATOM   4226  CG  LEU P 301      37.823   7.551   1.420  1.00  0.00      P1   C
ATOM   4227  HG  LEU P 301      36.800   7.322   1.787  1.00  0.00      P1    
ATOM   4228  CD1 LEU P 301      38.578   8.386   2.473  1.00  0.00      P1   C
ATOM   4229 HD11 LEU P 301      39.583   8.707   2.125  1.00  0.00      P1    
ATOM   4230 HD12 LEU P 301      38.082   9.282   2.905  1.00  0.00      P1    
ATOM   4231 HD13 LEU P 301      38.732   7.700   3.333  1.00  0.00      P1    
ATOM   4232  CD2 LEU P 301      37.816   8.460   0.198  1.00  0.00      P1   C
ATOM   4233 HD21 LEU P 301      37.299   9.424   0.392  1.00  0.00      P1    
ATOM   4234 HD22 LEU P 301      38.820   8.828  -0.103  1.00  0.00      P1    
ATOM   4235 HD23 LEU P 301      37.254   7.893  -0.576  1.00  0.00      P1    
ATOM   4236  C   LEU P 301      37.042   5.048   2.895  1.00  0.00      P1   C
ATOM   4237  O   LEU P 301      36.741   5.534   3.945  1.00  0.00      P1   O
ATOM   4238  N   CYS P 302      36.123   4.327   2.203  1.00  0.00      P1   N
ATOM   4239  HN  CYS P 302      36.347   3.949   1.308  1.00  0.00      P1    
ATOM   4240  CA  CYS P 302      34.751   4.031   2.705  1.00  0.00      P1   C
ATOM   4241  HA  CYS P 302      34.266   4.966   2.945  1.00  0.00      P1    
ATOM   4242  CB  CYS P 302      33.912   3.180   1.706  1.00  0.00      P1   C
ATOM   4243  HB1 CYS P 302      33.862   3.859   0.827  1.00  0.00      P1    
ATOM   4244  HB2 CYS P 302      34.414   2.237   1.401  1.00  0.00      P1    
ATOM   4245  SG  CYS P 302      32.145   3.149   2.243  1.00  0.00      P1   S
ATOM   4246  HG1 CYS P 302      31.842   2.854   0.988  1.00  0.00      P1    
ATOM   4247  C   CYS P 302      34.760   3.275   4.046  1.00  0.00      P1   C
ATOM   4248  O   CYS P 302      34.162   3.734   5.004  1.00  0.00      P1   O
ATOM   4249  N   GLY P 303      35.588   2.192   4.128  1.00  0.00      P1   N
ATOM   4250  HN  GLY P 303      36.178   1.883   3.387  1.00  0.00      P1    
ATOM   4251  CA  GLY P 303      35.734   1.279   5.252  1.00  0.00      P1   C
ATOM   4252  HA1 GLY P 303      36.470   0.560   4.923  1.00  0.00      P1    
ATOM   4253  HA2 GLY P 303      34.709   1.015   5.464  1.00  0.00      P1    
ATOM   4254  C   GLY P 303      36.253   2.016   6.474  1.00  0.00      P1   C
ATOM   4255  O   GLY P 303      35.735   1.823   7.582  1.00  0.00      P1   O
ATOM   4256  N   LEU P 304      37.225   2.897   6.246  1.00  0.00      P1   N
ATOM   4257  HN  LEU P 304      37.517   3.145   5.326  1.00  0.00      P1    
ATOM   4258  CA  LEU P 304      37.941   3.548   7.378  1.00  0.00      P1   C
ATOM   4259  HA  LEU P 304      38.212   2.731   8.030  1.00  0.00      P1    
ATOM   4260  CB  LEU P 304      39.201   4.196   6.778  1.00  0.00      P1   C
ATOM   4261  HB1 LEU P 304      39.896   3.442   6.350  1.00  0.00      P1    
ATOM   4262  HB2 LEU P 304      38.884   4.961   6.038  1.00  0.00      P1    
ATOM   4263  CG  LEU P 304      40.055   4.879   7.915  1.00  0.00      P1   C
ATOM   4264  HG  LEU P 304      39.427   5.643   8.421  1.00  0.00      P1    
ATOM   4265  CD1 LEU P 304      40.674   3.922   8.994  1.00  0.00      P1   C
ATOM   4266 HD11 LEU P 304      40.877   2.932   8.531  1.00  0.00      P1    
ATOM   4267 HD12 LEU P 304      41.626   4.416   9.282  1.00  0.00      P1    
ATOM   4268 HD13 LEU P 304      40.053   3.574   9.847  1.00  0.00      P1    
ATOM   4269  CD2 LEU P 304      41.177   5.706   7.182  1.00  0.00      P1   C
ATOM   4270 HD21 LEU P 304      41.943   5.077   6.680  1.00  0.00      P1    
ATOM   4271 HD22 LEU P 304      40.812   6.340   6.346  1.00  0.00      P1    
ATOM   4272 HD23 LEU P 304      41.700   6.380   7.893  1.00  0.00      P1    
ATOM   4273  C   LEU P 304      37.090   4.635   8.003  1.00  0.00      P1   C
ATOM   4274  O   LEU P 304      37.311   5.056   9.108  1.00  0.00      P1   O
ATOM   4275  N   LEU P 305      36.106   5.103   7.244  1.00  0.00      P1   N
ATOM   4276  HN  LEU P 305      36.035   4.725   6.324  1.00  0.00      P1    
ATOM   4277  CA  LEU P 305      35.330   6.332   7.657  1.00  0.00      P1   C
ATOM   4278  HA  LEU P 305      35.895   7.034   8.253  1.00  0.00      P1    
ATOM   4279  CB  LEU P 305      34.939   7.040   6.279  1.00  0.00      P1   C
ATOM   4280  HB1 LEU P 305      35.918   7.255   5.799  1.00  0.00      P1    
ATOM   4281  HB2 LEU P 305      34.359   6.354   5.626  1.00  0.00      P1    
ATOM   4282  CG  LEU P 305      34.107   8.338   6.347  1.00  0.00      P1   C
ATOM   4283  HG  LEU P 305      33.110   8.262   6.832  1.00  0.00      P1    
ATOM   4284  CD1 LEU P 305      34.833   9.331   7.273  1.00  0.00      P1   C
ATOM   4285 HD11 LEU P 305      34.264  10.283   7.339  1.00  0.00      P1    
ATOM   4286 HD12 LEU P 305      34.947   8.922   8.300  1.00  0.00      P1    
ATOM   4287 HD13 LEU P 305      35.870   9.462   6.895  1.00  0.00      P1    
ATOM   4288  CD2 LEU P 305      34.098   8.822   4.838  1.00  0.00      P1   C
ATOM   4289 HD21 LEU P 305      33.457   9.712   5.015  1.00  0.00      P1    
ATOM   4290 HD22 LEU P 305      35.130   8.972   4.457  1.00  0.00      P1    
ATOM   4291 HD23 LEU P 305      33.564   8.052   4.241  1.00  0.00      P1    
ATOM   4292  C   LEU P 305      34.045   5.914   8.346  1.00  0.00      P1   C
ATOM   4293  O   LEU P 305      33.430   6.674   9.180  1.00  0.00      P1   O
ATOM   4294  N   GLY P 306      33.753   4.646   8.112  1.00  0.00      P1   N
ATOM   4295  HN  GLY P 306      34.249   4.116   7.428  1.00  0.00      P1    
ATOM   4296  CA  GLY P 306      32.725   3.895   8.850  1.00  0.00      P1   C
ATOM   4297  HA1 GLY P 306      32.471   3.098   8.168  1.00  0.00      P1    
ATOM   4298  HA2 GLY P 306      31.891   4.536   9.097  1.00  0.00      P1    
ATOM   4299  C   GLY P 306      33.301   3.211  10.144  1.00  0.00      P1   C
ATOM   4300  O   GLY P 306      32.648   2.676  11.018  1.00  0.00      P1   O
ATOM   4301  N   PHE P 307      34.636   3.040  10.197  1.00  0.00      P1   N
ATOM   4302  HN  PHE P 307      35.115   3.165   9.331  1.00  0.00      P1    
ATOM   4303  CA  PHE P 307      35.495   2.561  11.282  1.00  0.00      P1   C
ATOM   4304  HA  PHE P 307      34.817   1.836  11.707  1.00  0.00      P1    
ATOM   4305  CB  PHE P 307      36.850   1.996  10.779  1.00  0.00      P1   C
ATOM   4306  HB1 PHE P 307      36.859   1.122  10.092  1.00  0.00      P1    
ATOM   4307  HB2 PHE P 307      37.473   2.752  10.254  1.00  0.00      P1    
ATOM   4308  CG  PHE P 307      37.640   1.553  12.051  1.00  0.00      P1   C
ATOM   4309  CD1 PHE P 307      38.771   2.284  12.523  1.00  0.00      P1   C
ATOM   4310  HD1 PHE P 307      39.020   3.180  11.975  1.00  0.00      P1    
ATOM   4311  CE1 PHE P 307      39.430   1.852  13.720  1.00  0.00      P1   C
ATOM   4312  HE1 PHE P 307      40.207   2.455  14.166  1.00  0.00      P1    
ATOM   4313  CZ  PHE P 307      39.015   0.653  14.304  1.00  0.00      P1   C
ATOM   4314  HZ  PHE P 307      39.465   0.290  15.217  1.00  0.00      P1    
ATOM   4315  CD2 PHE P 307      37.291   0.315  12.597  1.00  0.00      P1   C
ATOM   4316  HD2 PHE P 307      36.388  -0.231  12.366  1.00  0.00      P1    
ATOM   4317  CE2 PHE P 307      37.943  -0.105  13.739  1.00  0.00      P1   C
ATOM   4318  HE2 PHE P 307      37.745  -1.002  14.309  1.00  0.00      P1    
ATOM   4319  C   PHE P 307      35.661   3.724  12.354  1.00  0.00      P1   C
ATOM   4320  O   PHE P 307      35.329   3.613  13.499  1.00  0.00      P1   O
ATOM   4321  N   VAL P 308      36.250   4.875  11.949  1.00  0.00      P1   N
ATOM   4322  HN  VAL P 308      36.488   4.988  10.987  1.00  0.00      P1    
ATOM   4323  CA  VAL P 308      36.515   5.958  12.833  1.00  0.00      P1   C
ATOM   4324  HA  VAL P 308      37.102   5.648  13.685  1.00  0.00      P1    
ATOM   4325  CB  VAL P 308      37.367   7.084  12.178  1.00  0.00      P1   C
ATOM   4326  HB  VAL P 308      37.462   7.847  12.980  1.00  0.00      P1    
ATOM   4327  CG1 VAL P 308      38.804   6.517  11.852  1.00  0.00      P1   C
ATOM   4328 HG11 VAL P 308      39.433   7.323  11.418  1.00  0.00      P1    
ATOM   4329 HG12 VAL P 308      39.156   5.988  12.763  1.00  0.00      P1    
ATOM   4330 HG13 VAL P 308      38.838   5.669  11.134  1.00  0.00      P1    
ATOM   4331  CG2 VAL P 308      36.579   7.684  11.020  1.00  0.00      P1   C
ATOM   4332 HG21 VAL P 308      35.669   8.244  11.327  1.00  0.00      P1    
ATOM   4333 HG22 VAL P 308      37.188   8.503  10.580  1.00  0.00      P1    
ATOM   4334 HG23 VAL P 308      36.331   7.036  10.153  1.00  0.00      P1    
ATOM   4335  C   VAL P 308      35.370   6.599  13.535  1.00  0.00      P1   C
ATOM   4336  O   VAL P 308      35.567   7.104  14.666  1.00  0.00      P1   O
ATOM   4337  N   ALA P 309      34.158   6.741  12.823  1.00  0.00      P1   N
ATOM   4338  HN  ALA P 309      34.019   6.491  11.868  1.00  0.00      P1    
ATOM   4339  CA  ALA P 309      33.023   7.445  13.397  1.00  0.00      P1   C
ATOM   4340  HA  ALA P 309      33.190   7.624  14.449  1.00  0.00      P1    
ATOM   4341  CB  ALA P 309      32.824   8.843  12.695  1.00  0.00      P1   C
ATOM   4342  HB1 ALA P 309      32.667   8.761  11.599  1.00  0.00      P1    
ATOM   4343  HB2 ALA P 309      32.011   9.378  13.232  1.00  0.00      P1    
ATOM   4344  HB3 ALA P 309      33.773   9.411  12.802  1.00  0.00      P1    
ATOM   4345  C   ALA P 309      31.771   6.568  13.228  1.00  0.00      P1   C
ATOM   4346  O   ALA P 309      31.286   6.415  12.127  1.00  0.00      P1   O
ATOM   4347  N   PRO P 310      31.166   6.041  14.326  1.00  0.00      P1   N
ATOM   4348  CD  PRO P 310      31.936   5.688  15.525  1.00  0.00      P1   C
ATOM   4349  HD1 PRO P 310      32.298   6.598  16.048  1.00  0.00      P1    
ATOM   4350  HD2 PRO P 310      32.697   4.912  15.296  1.00  0.00      P1    
ATOM   4351  CA  PRO P 310      29.944   5.263  14.165  1.00  0.00      P1   C
ATOM   4352  HA  PRO P 310      30.245   4.361  13.653  1.00  0.00      P1    
ATOM   4353  CB  PRO P 310      29.563   4.959  15.627  1.00  0.00      P1   C
ATOM   4354  HB1 PRO P 310      29.050   3.977  15.714  1.00  0.00      P1    
ATOM   4355  HB2 PRO P 310      28.961   5.831  15.961  1.00  0.00      P1    
ATOM   4356  CG  PRO P 310      30.926   4.867  16.368  1.00  0.00      P1   C
ATOM   4357  HG1 PRO P 310      31.224   3.806  16.509  1.00  0.00      P1    
ATOM   4358  HG2 PRO P 310      30.724   5.300  17.371  1.00  0.00      P1    
ATOM   4359  C   PRO P 310      28.891   5.987  13.384  1.00  0.00      P1   C
ATOM   4360  O   PRO P 310      28.182   5.336  12.636  1.00  0.00      P1   O
ATOM   4361  N   ALA P 311      28.748   7.328  13.473  1.00  0.00      P1   N
ATOM   4362  HN  ALA P 311      29.254   7.981  14.031  1.00  0.00      P1    
ATOM   4363  CA  ALA P 311      27.752   8.111  12.723  1.00  0.00      P1   C
ATOM   4364  HA  ALA P 311      26.761   7.752  12.960  1.00  0.00      P1    
ATOM   4365  CB  ALA P 311      27.718   9.538  13.194  1.00  0.00      P1   C
ATOM   4366  HB1 ALA P 311      27.428   9.512  14.266  1.00  0.00      P1    
ATOM   4367  HB2 ALA P 311      28.712  10.032  13.252  1.00  0.00      P1    
ATOM   4368  HB3 ALA P 311      26.965  10.219  12.743  1.00  0.00      P1    
ATOM   4369  C   ALA P 311      27.830   8.122  11.203  1.00  0.00      P1   C
ATOM   4370  O   ALA P 311      26.966   8.509  10.433  1.00  0.00      P1   O
ATOM   4371  N   THR P 312      29.054   7.819  10.653  1.00  0.00      P1   N
ATOM   4372  HN  THR P 312      29.770   7.523  11.279  1.00  0.00      P1    
ATOM   4373  CA  THR P 312      29.275   7.767   9.192  1.00  0.00      P1   C
ATOM   4374  HA  THR P 312      28.375   8.007   8.645  1.00  0.00      P1    
ATOM   4375  CB  THR P 312      30.371   8.721   8.558  1.00  0.00      P1   C
ATOM   4376  HB  THR P 312      30.554   8.447   7.497  1.00  0.00      P1    
ATOM   4377  OG1 THR P 312      31.562   8.801   9.306  1.00  0.00      P1   O
ATOM   4378  HG1 THR P 312      32.137   8.083   9.033  1.00  0.00      P1    
ATOM   4379  CG2 THR P 312      29.728  10.133   8.627  1.00  0.00      P1   C
ATOM   4380 HG21 THR P 312      30.582  10.837   8.525  1.00  0.00      P1    
ATOM   4381 HG22 THR P 312      28.913  10.212   7.876  1.00  0.00      P1    
ATOM   4382 HG23 THR P 312      29.180  10.309   9.577  1.00  0.00      P1    
ATOM   4383  C   THR P 312      29.404   6.282   8.651  1.00  0.00      P1   C
ATOM   4384  O   THR P 312      29.620   6.045   7.435  1.00  0.00      P1   O
ATOM   4385  N   SER P 313      29.148   5.238   9.448  1.00  0.00      P1   N
ATOM   4386  HN  SER P 313      28.864   5.434  10.383  1.00  0.00      P1    
ATOM   4387  CA  SER P 313      29.159   3.888   8.958  1.00  0.00      P1   C
ATOM   4388  HA  SER P 313      29.909   3.744   8.194  1.00  0.00      P1    
ATOM   4389  CB  SER P 313      29.401   2.948  10.191  1.00  0.00      P1   C
ATOM   4390  HB1 SER P 313      30.272   3.348  10.753  1.00  0.00      P1    
ATOM   4391  HB2 SER P 313      28.569   2.967  10.926  1.00  0.00      P1    
ATOM   4392  OG  SER P 313      29.719   1.609   9.808  1.00  0.00      P1   O
ATOM   4393  HG1 SER P 313      29.029   0.967   9.989  1.00  0.00      P1    
ATOM   4394  C   SER P 313      27.797   3.538   8.357  1.00  0.00      P1   C
ATOM   4395  O   SER P 313      26.800   4.227   8.712  1.00  0.00      P1   O
ATOM   4396  N   GLY P 314      27.611   2.467   7.594  1.00  0.00      P1   N
ATOM   4397  HN  GLY P 314      28.425   1.966   7.310  1.00  0.00      P1    
ATOM   4398  CA  GLY P 314      26.351   1.877   7.150  1.00  0.00      P1   C
ATOM   4399  HA1 GLY P 314      25.937   1.495   8.072  1.00  0.00      P1    
ATOM   4400  HA2 GLY P 314      26.605   1.175   6.370  1.00  0.00      P1    
ATOM   4401  C   GLY P 314      25.226   2.768   6.530  1.00  0.00      P1   C
ATOM   4402  O   GLY P 314      25.638   3.696   5.765  1.00  0.00      P1   O
ATOM   4403  N   GLY P 315      23.972   2.516   6.787  1.00  0.00      P1   N
ATOM   4404  HN  GLY P 315      23.656   1.704   7.273  1.00  0.00      P1    
ATOM   4405  CA  GLY P 315      22.913   3.501   6.432  1.00  0.00      P1   C
ATOM   4406  HA1 GLY P 315      21.969   3.009   6.611  1.00  0.00      P1    
ATOM   4407  HA2 GLY P 315      22.989   3.856   5.415  1.00  0.00      P1    
ATOM   4408  C   GLY P 315      22.859   4.784   7.294  1.00  0.00      P1   C
ATOM   4409  O   GLY P 315      22.582   5.921   6.821  1.00  0.00      P1   O
ATOM   4410  N   GLY P 316      22.915   4.456   8.572  1.00  0.00      P1   N
ATOM   4411  HN  GLY P 316      23.130   3.492   8.704  1.00  0.00      P1    
ATOM   4412  CA  GLY P 316      22.760   5.406   9.723  1.00  0.00      P1   C
ATOM   4413  HA1 GLY P 316      23.386   6.244   9.454  1.00  0.00      P1    
ATOM   4414  HA2 GLY P 316      23.055   4.902  10.632  1.00  0.00      P1    
ATOM   4415  C   GLY P 316      21.411   5.889  10.015  1.00  0.00      P1   C
ATOM   4416  O   GLY P 316      21.294   7.017  10.429  1.00  0.00      P1   O
ATOM   4417  N   PHE P 317      20.452   4.961   9.959  1.00  0.00      P1   N
ATOM   4418  HN  PHE P 317      20.628   4.033   9.638  1.00  0.00      P1    
ATOM   4419  CA  PHE P 317      19.031   5.046  10.208  1.00  0.00      P1   C
ATOM   4420  HA  PHE P 317      18.786   6.036   9.851  1.00  0.00      P1    
ATOM   4421  CB  PHE P 317      18.289   3.821   9.636  1.00  0.00      P1   C
ATOM   4422  HB1 PHE P 317      18.457   2.814  10.074  1.00  0.00      P1    
ATOM   4423  HB2 PHE P 317      17.221   4.128   9.613  1.00  0.00      P1    
ATOM   4424  CG  PHE P 317      18.572   3.751   8.164  1.00  0.00      P1   C
ATOM   4425  CD1 PHE P 317      18.206   4.960   7.465  1.00  0.00      P1   C
ATOM   4426  HD1 PHE P 317      17.732   5.768   8.001  1.00  0.00      P1    
ATOM   4427  CE1 PHE P 317      18.391   5.027   6.047  1.00  0.00      P1   C
ATOM   4428  HE1 PHE P 317      18.089   5.922   5.524  1.00  0.00      P1    
ATOM   4429  CZ  PHE P 317      18.865   3.906   5.347  1.00  0.00      P1   C
ATOM   4430  HZ  PHE P 317      19.009   3.973   4.279  1.00  0.00      P1    
ATOM   4431  CD2 PHE P 317      18.983   2.743   7.493  1.00  0.00      P1   C
ATOM   4432  HD2 PHE P 317      19.246   1.825   7.999  1.00  0.00      P1    
ATOM   4433  CE2 PHE P 317      19.255   2.810   6.113  1.00  0.00      P1   C
ATOM   4434  HE2 PHE P 317      19.855   2.045   5.643  1.00  0.00      P1    
ATOM   4435  C   PHE P 317      18.710   5.278  11.690  1.00  0.00      P1   C
ATOM   4436  O   PHE P 317      17.681   5.761  12.123  1.00  0.00      P1   O
ATOM   4437  N   ASN P 318      19.614   4.906  12.530  1.00  0.00      P1   N
ATOM   4438  HN  ASN P 318      20.296   4.336  12.079  1.00  0.00      P1    
ATOM   4439  CA  ASN P 318      19.548   4.903  13.970  1.00  0.00      P1   C
ATOM   4440  HA  ASN P 318      18.517   4.798  14.276  1.00  0.00      P1    
ATOM   4441  CB  ASN P 318      20.410   3.794  14.588  1.00  0.00      P1   C
ATOM   4442  HB1 ASN P 318      20.096   3.786  15.653  1.00  0.00      P1    
ATOM   4443  HB2 ASN P 318      20.064   2.813  14.196  1.00  0.00      P1    
ATOM   4444  CG  ASN P 318      21.889   4.018  14.301  1.00  0.00      P1   C
ATOM   4445  OD1 ASN P 318      22.425   4.909  13.691  1.00  0.00      P1   O
ATOM   4446  ND2 ASN P 318      22.561   3.007  14.918  1.00  0.00      P1   N
ATOM   4447 HD21 ASN P 318      23.558   3.079  14.939  1.00  0.00      P1    
ATOM   4448 HD22 ASN P 318      22.137   2.464  15.643  1.00  0.00      P1    
ATOM   4449  C   ASN P 318      19.734   6.315  14.559  1.00  0.00      P1   C
ATOM   4450  O   ASN P 318      19.342   6.553  15.714  1.00  0.00      P1   O
ATOM   4451  N   LEU P 319      20.290   7.235  13.700  1.00  0.00      P1   N
ATOM   4452  HN  LEU P 319      20.696   6.928  12.843  1.00  0.00      P1    
ATOM   4453  CA  LEU P 319      20.402   8.608  14.103  1.00  0.00      P1   C
ATOM   4454  HA  LEU P 319      20.847   8.618  15.087  1.00  0.00      P1    
ATOM   4455  CB  LEU P 319      21.363   9.363  13.204  1.00  0.00      P1   C
ATOM   4456  HB1 LEU P 319      20.876   9.340  12.206  1.00  0.00      P1    
ATOM   4457  HB2 LEU P 319      21.563  10.428  13.449  1.00  0.00      P1    
ATOM   4458  CG  LEU P 319      22.756   8.639  12.992  1.00  0.00      P1   C
ATOM   4459  HG  LEU P 319      22.595   7.610  12.607  1.00  0.00      P1    
ATOM   4460  CD1 LEU P 319      23.479   9.398  11.943  1.00  0.00      P1   C
ATOM   4461 HD11 LEU P 319      22.832   9.806  11.137  1.00  0.00      P1    
ATOM   4462 HD12 LEU P 319      24.107  10.207  12.374  1.00  0.00      P1    
ATOM   4463 HD13 LEU P 319      24.106   8.631  11.441  1.00  0.00      P1    
ATOM   4464  CD2 LEU P 319      23.578   8.562  14.297  1.00  0.00      P1   C
ATOM   4465 HD21 LEU P 319      23.940   9.561  14.622  1.00  0.00      P1    
ATOM   4466 HD22 LEU P 319      22.864   8.244  15.087  1.00  0.00      P1    
ATOM   4467 HD23 LEU P 319      24.411   7.827  14.300  1.00  0.00      P1    
ATOM   4468  C   LEU P 319      19.152   9.457  14.053  1.00  0.00      P1   C
ATOM   4469  O   LEU P 319      19.087  10.522  14.686  1.00  0.00      P1   O
ATOM   4470  N   ILE P 320      18.103   8.969  13.402  1.00  0.00      P1   N
ATOM   4471  HN  ILE P 320      18.201   8.059  13.006  1.00  0.00      P1    
ATOM   4472  CA  ILE P 320      16.905   9.675  13.079  1.00  0.00      P1   C
ATOM   4473  HA  ILE P 320      17.208  10.634  12.687  1.00  0.00      P1    
ATOM   4474  CB  ILE P 320      16.092   9.006  12.095  1.00  0.00      P1   C
ATOM   4475  HB  ILE P 320      15.900   7.959  12.415  1.00  0.00      P1    
ATOM   4476  CG2 ILE P 320      14.804   9.864  11.811  1.00  0.00      P1   C
ATOM   4477 HG21 ILE P 320      14.093   9.909  12.663  1.00  0.00      P1    
ATOM   4478 HG22 ILE P 320      15.160  10.877  11.524  1.00  0.00      P1    
ATOM   4479 HG23 ILE P 320      14.266   9.434  10.939  1.00  0.00      P1    
ATOM   4480  CG1 ILE P 320      16.889   8.809  10.728  1.00  0.00      P1   C
ATOM   4481 HG11 ILE P 320      16.997   9.756  10.158  1.00  0.00      P1    
ATOM   4482 HG12 ILE P 320      17.835   8.255  10.910  1.00  0.00      P1    
ATOM   4483  CD  ILE P 320      16.135   7.878   9.720  1.00  0.00      P1   C
ATOM   4484  HD1 ILE P 320      15.451   8.336   8.974  1.00  0.00      P1    
ATOM   4485  HD2 ILE P 320      16.894   7.219   9.248  1.00  0.00      P1    
ATOM   4486  HD3 ILE P 320      15.554   7.235  10.415  1.00  0.00      P1    
ATOM   4487  C   ILE P 320      16.110   9.994  14.389  1.00  0.00      P1   C
ATOM   4488  O   ILE P 320      15.647  11.108  14.600  1.00  0.00      P1   O
ATOM   4489  N   PRO P 321      15.962   9.027  15.344  1.00  0.00      P1   N
ATOM   4490  CD  PRO P 321      15.821   7.543  15.051  1.00  0.00      P1   C
ATOM   4491  HD1 PRO P 321      16.753   7.162  14.581  1.00  0.00      P1    
ATOM   4492  HD2 PRO P 321      14.935   7.449  14.388  1.00  0.00      P1    
ATOM   4493  CA  PRO P 321      15.207   9.336  16.561  1.00  0.00      P1   C
ATOM   4494  HA  PRO P 321      14.354   9.945  16.299  1.00  0.00      P1    
ATOM   4495  CB  PRO P 321      14.762   7.964  17.115  1.00  0.00      P1   C
ATOM   4496  HB1 PRO P 321      13.724   7.656  16.868  1.00  0.00      P1    
ATOM   4497  HB2 PRO P 321      14.907   7.937  18.216  1.00  0.00      P1    
ATOM   4498  CG  PRO P 321      15.696   6.884  16.454  1.00  0.00      P1   C
ATOM   4499  HG1 PRO P 321      15.258   5.863  16.445  1.00  0.00      P1    
ATOM   4500  HG2 PRO P 321      16.702   6.700  16.889  1.00  0.00      P1    
ATOM   4501  C   PRO P 321      16.149  10.083  17.449  1.00  0.00      P1   C
ATOM   4502  O   PRO P 321      15.612  10.890  18.246  1.00  0.00      P1   O
ATOM   4503  N   ILE P 322      17.465  10.020  17.408  1.00  0.00      P1   N
ATOM   4504  HN  ILE P 322      17.843   9.507  16.641  1.00  0.00      P1    
ATOM   4505  CA  ILE P 322      18.410  10.969  18.111  1.00  0.00      P1   C
ATOM   4506  HA  ILE P 322      18.254  10.859  19.174  1.00  0.00      P1    
ATOM   4507  CB  ILE P 322      19.782  10.559  17.848  1.00  0.00      P1   C
ATOM   4508  HB  ILE P 322      20.050  10.826  16.804  1.00  0.00      P1    
ATOM   4509  CG2 ILE P 322      20.766  11.337  18.806  1.00  0.00      P1   C
ATOM   4510 HG21 ILE P 322      20.431  11.164  19.851  1.00  0.00      P1    
ATOM   4511 HG22 ILE P 322      21.760  10.841  18.771  1.00  0.00      P1    
ATOM   4512 HG23 ILE P 322      20.737  12.427  18.594  1.00  0.00      P1    
ATOM   4513  CG1 ILE P 322      19.978   9.067  18.131  1.00  0.00      P1   C
ATOM   4514 HG11 ILE P 322      19.435   8.827  19.071  1.00  0.00      P1    
ATOM   4515 HG12 ILE P 322      19.467   8.472  17.345  1.00  0.00      P1    
ATOM   4516  CD  ILE P 322      21.407   8.470  18.053  1.00  0.00      P1   C
ATOM   4517  HD1 ILE P 322      21.411   7.360  18.008  1.00  0.00      P1    
ATOM   4518  HD2 ILE P 322      22.063   8.738  17.198  1.00  0.00      P1    
ATOM   4519  HD3 ILE P 322      22.037   8.691  18.941  1.00  0.00      P1    
ATOM   4520  C   ILE P 322      18.194  12.430  17.800  1.00  0.00      P1   C
ATOM   4521  O   ILE P 322      18.229  13.262  18.722  1.00  0.00      P1   O
ATOM   4522  N   ALA P 323      18.004  12.834  16.483  1.00  0.00      P1   N
ATOM   4523  HN  ALA P 323      18.320  12.247  15.742  1.00  0.00      P1    
ATOM   4524  CA  ALA P 323      17.620  14.221  16.174  1.00  0.00      P1   C
ATOM   4525  HA  ALA P 323      18.361  14.788  16.718  1.00  0.00      P1    
ATOM   4526  CB  ALA P 323      17.586  14.301  14.641  1.00  0.00      P1   C
ATOM   4527  HB1 ALA P 323      18.636  14.121  14.325  1.00  0.00      P1    
ATOM   4528  HB2 ALA P 323      16.946  13.534  14.154  1.00  0.00      P1    
ATOM   4529  HB3 ALA P 323      17.261  15.290  14.253  1.00  0.00      P1    
ATOM   4530  C   ALA P 323      16.335  14.636  16.721  1.00  0.00      P1   C
ATOM   4531  O   ALA P 323      16.236  15.689  17.318  1.00  0.00      P1   O
ATOM   4532  N   THR P 324      15.341  13.686  16.616  1.00  0.00      P1   N
ATOM   4533  HN  THR P 324      15.392  12.942  15.955  1.00  0.00      P1    
ATOM   4534  CA  THR P 324      14.091  13.956  17.216  1.00  0.00      P1   C
ATOM   4535  HA  THR P 324      13.806  14.903  16.780  1.00  0.00      P1    
ATOM   4536  CB  THR P 324      13.047  12.943  16.829  1.00  0.00      P1   C
ATOM   4537  HB  THR P 324      13.196  12.037  17.454  1.00  0.00      P1    
ATOM   4538  OG1 THR P 324      13.085  12.641  15.467  1.00  0.00      P1   O
ATOM   4539  HG1 THR P 324      12.693  11.765  15.478  1.00  0.00      P1    
ATOM   4540  CG2 THR P 324      11.645  13.479  17.070  1.00  0.00      P1   C
ATOM   4541 HG21 THR P 324      11.459  13.732  18.135  1.00  0.00      P1    
ATOM   4542 HG22 THR P 324      11.336  14.343  16.445  1.00  0.00      P1    
ATOM   4543 HG23 THR P 324      10.827  12.741  16.928  1.00  0.00      P1    
ATOM   4544  C   THR P 324      14.025  14.102  18.770  1.00  0.00      P1   C
ATOM   4545  O   THR P 324      13.378  14.999  19.285  1.00  0.00      P1   O
ATOM   4546  N   ALA P 325      14.763  13.256  19.497  1.00  0.00      P1   N
ATOM   4547  HN  ALA P 325      15.137  12.414  19.114  1.00  0.00      P1    
ATOM   4548  CA  ALA P 325      15.168  13.471  20.894  1.00  0.00      P1   C
ATOM   4549  HA  ALA P 325      14.315  13.444  21.556  1.00  0.00      P1    
ATOM   4550  CB  ALA P 325      16.190  12.372  21.275  1.00  0.00      P1   C
ATOM   4551  HB1 ALA P 325      17.057  12.355  20.580  1.00  0.00      P1    
ATOM   4552  HB2 ALA P 325      16.613  12.524  22.291  1.00  0.00      P1    
ATOM   4553  HB3 ALA P 325      15.727  11.366  21.182  1.00  0.00      P1    
ATOM   4554  C   ALA P 325      15.868  14.815  21.222  1.00  0.00      P1   C
ATOM   4555  O   ALA P 325      15.691  15.329  22.319  1.00  0.00      P1   O
ATOM   4556  N   GLY P 326      16.560  15.523  20.269  1.00  0.00      P1   N
ATOM   4557  HN  GLY P 326      16.783  15.014  19.442  1.00  0.00      P1    
ATOM   4558  CA  GLY P 326      17.157  16.828  20.358  1.00  0.00      P1   C
ATOM   4559  HA1 GLY P 326      16.691  17.467  21.094  1.00  0.00      P1    
ATOM   4560  HA2 GLY P 326      17.146  17.163  19.331  1.00  0.00      P1    
ATOM   4561  C   GLY P 326      18.691  16.712  20.700  1.00  0.00      P1   C
ATOM   4562  O   GLY P 326      19.425  17.589  21.119  1.00  0.00      P1   O
ATOM   4563  N   ASN P 327      19.219  15.494  20.493  1.00  0.00      P1   N
ATOM   4564  HN  ASN P 327      18.705  14.861  19.919  1.00  0.00      P1    
ATOM   4565  CA  ASN P 327      20.514  15.208  20.947  1.00  0.00      P1   C
ATOM   4566  HA  ASN P 327      20.839  16.012  21.590  1.00  0.00      P1    
ATOM   4567  CB  ASN P 327      20.465  13.861  21.708  1.00  0.00      P1   C
ATOM   4568  HB1 ASN P 327      20.037  13.140  20.978  1.00  0.00      P1    
ATOM   4569  HB2 ASN P 327      21.464  13.473  22.000  1.00  0.00      P1    
ATOM   4570  CG  ASN P 327      19.592  13.849  22.919  1.00  0.00      P1   C
ATOM   4571  OD1 ASN P 327      19.200  14.891  23.448  1.00  0.00      P1   O
ATOM   4572  ND2 ASN P 327      19.364  12.615  23.445  1.00  0.00      P1   N
ATOM   4573 HD21 ASN P 327      18.892  12.480  24.317  1.00  0.00      P1    
ATOM   4574 HD22 ASN P 327      19.744  11.820  22.972  1.00  0.00      P1    
ATOM   4575  C   ASN P 327      21.499  15.165  19.867  1.00  0.00      P1   C
ATOM   4576  O   ASN P 327      22.617  14.683  20.049  1.00  0.00      P1   O
ATOM   4577  N   PHE P 328      21.107  15.673  18.656  1.00  0.00      P1   N
ATOM   4578  HN  PHE P 328      20.330  16.294  18.585  1.00  0.00      P1    
ATOM   4579  CA  PHE P 328      21.898  15.612  17.447  1.00  0.00      P1   C
ATOM   4580  HA  PHE P 328      22.852  15.181  17.711  1.00  0.00      P1    
ATOM   4581  CB  PHE P 328      21.136  14.634  16.441  1.00  0.00      P1   C
ATOM   4582  HB1 PHE P 328      20.689  13.803  17.027  1.00  0.00      P1    
ATOM   4583  HB2 PHE P 328      20.363  15.068  15.771  1.00  0.00      P1    
ATOM   4584  CG  PHE P 328      22.187  14.036  15.507  1.00  0.00      P1   C
ATOM   4585  CD1 PHE P 328      22.385  14.436  14.219  1.00  0.00      P1   C
ATOM   4586  HD1 PHE P 328      21.822  15.249  13.786  1.00  0.00      P1    
ATOM   4587  CE1 PHE P 328      23.305  13.715  13.382  1.00  0.00      P1   C
ATOM   4588  HE1 PHE P 328      23.386  14.113  12.381  1.00  0.00      P1    
ATOM   4589  CZ  PHE P 328      24.074  12.687  13.934  1.00  0.00      P1   C
ATOM   4590  HZ  PHE P 328      24.825  12.191  13.337  1.00  0.00      P1    
ATOM   4591  CD2 PHE P 328      22.991  12.896  16.009  1.00  0.00      P1   C
ATOM   4592  HD2 PHE P 328      22.863  12.617  17.045  1.00  0.00      P1    
ATOM   4593  CE2 PHE P 328      23.881  12.242  15.216  1.00  0.00      P1   C
ATOM   4594  HE2 PHE P 328      24.408  11.415  15.668  1.00  0.00      P1    
ATOM   4595  C   PHE P 328      22.090  17.036  16.982  1.00  0.00      P1   C
ATOM   4596  O   PHE P 328      21.192  17.830  16.902  1.00  0.00      P1   O
ATOM   4597  N   SER P 329      23.354  17.483  16.751  1.00  0.00      P1   N
ATOM   4598  HN  SER P 329      24.051  16.772  16.690  1.00  0.00      P1    
ATOM   4599  CA  SER P 329      23.662  18.774  16.296  1.00  0.00      P1   C
ATOM   4600  HA  SER P 329      22.890  19.354  16.779  1.00  0.00      P1    
ATOM   4601  CB  SER P 329      25.036  19.321  16.851  1.00  0.00      P1   C
ATOM   4602  HB1 SER P 329      24.879  19.878  17.800  1.00  0.00      P1    
ATOM   4603  HB2 SER P 329      25.754  18.556  17.215  1.00  0.00      P1    
ATOM   4604  OG  SER P 329      25.807  20.141  15.957  1.00  0.00      P1   O
ATOM   4605  HG1 SER P 329      25.434  20.993  16.194  1.00  0.00      P1    
ATOM   4606  C   SER P 329      23.502  18.941  14.755  1.00  0.00      P1   C
ATOM   4607  O   SER P 329      23.907  18.278  13.810  1.00  0.00      P1   O
ATOM   4608  N   MET P 330      22.857  20.084  14.542  1.00  0.00      P1   N
ATOM   4609  HN  MET P 330      22.471  20.575  15.319  1.00  0.00      P1    
ATOM   4610  CA  MET P 330      22.623  20.533  13.157  1.00  0.00      P1   C
ATOM   4611  HA  MET P 330      22.178  19.673  12.679  1.00  0.00      P1    
ATOM   4612  CB  MET P 330      21.653  21.726  13.140  1.00  0.00      P1   C
ATOM   4613  HB1 MET P 330      20.632  21.376  13.404  1.00  0.00      P1    
ATOM   4614  HB2 MET P 330      21.895  22.425  13.969  1.00  0.00      P1    
ATOM   4615  CG  MET P 330      21.528  22.484  11.915  1.00  0.00      P1   C
ATOM   4616  HG1 MET P 330      20.839  23.329  12.128  1.00  0.00      P1    
ATOM   4617  HG2 MET P 330      22.482  22.957  11.595  1.00  0.00      P1    
ATOM   4618  SD  MET P 330      20.831  21.396  10.571  1.00  0.00      P1   S
ATOM   4619  CE  MET P 330      21.323  22.475   9.254  1.00  0.00      P1   C
ATOM   4620  HE1 MET P 330      22.434  22.479   9.245  1.00  0.00      P1    
ATOM   4621  HE2 MET P 330      20.933  21.946   8.358  1.00  0.00      P1    
ATOM   4622  HE3 MET P 330      20.990  23.522   9.424  1.00  0.00      P1    
ATOM   4623  C   MET P 330      23.933  20.979  12.504  1.00  0.00      P1   C
ATOM   4624  O   MET P 330      24.265  20.639  11.375  1.00  0.00      P1   O
ATOM   4625  N   GLY P 331      24.817  21.602  13.250  1.00  0.00      P1   N
ATOM   4626  HN  GLY P 331      24.665  21.789  14.217  1.00  0.00      P1    
ATOM   4627  CA  GLY P 331      26.105  22.083  12.801  1.00  0.00      P1   C
ATOM   4628  HA1 GLY P 331      26.473  22.491  13.731  1.00  0.00      P1    
ATOM   4629  HA2 GLY P 331      25.842  22.714  11.964  1.00  0.00      P1    
ATOM   4630  C   GLY P 331      27.021  20.998  12.227  1.00  0.00      P1   C
ATOM   4631  O   GLY P 331      27.584  21.146  11.130  1.00  0.00      P1   O
ATOM   4632  N   MET P 332      27.166  19.853  12.940  1.00  0.00      P1   N
ATOM   4633  HN  MET P 332      26.629  19.793  13.778  1.00  0.00      P1    
ATOM   4634  CA  MET P 332      28.051  18.779  12.529  1.00  0.00      P1   C
ATOM   4635  HA  MET P 332      28.822  19.296  11.977  1.00  0.00      P1    
ATOM   4636  CB  MET P 332      28.544  17.913  13.760  1.00  0.00      P1   C
ATOM   4637  HB1 MET P 332      27.643  17.488  14.251  1.00  0.00      P1    
ATOM   4638  HB2 MET P 332      29.319  17.153  13.524  1.00  0.00      P1    
ATOM   4639  CG  MET P 332      29.293  18.695  14.840  1.00  0.00      P1   C
ATOM   4640  HG1 MET P 332      30.163  19.252  14.432  1.00  0.00      P1    
ATOM   4641  HG2 MET P 332      28.556  19.423  15.243  1.00  0.00      P1    
ATOM   4642  SD  MET P 332      29.893  17.794  16.266  1.00  0.00      P1   S
ATOM   4643  CE  MET P 332      28.553  16.599  16.611  1.00  0.00      P1   C
ATOM   4644  HE1 MET P 332      27.523  16.915  16.881  1.00  0.00      P1    
ATOM   4645  HE2 MET P 332      28.622  15.881  15.766  1.00  0.00      P1    
ATOM   4646  HE3 MET P 332      28.861  15.996  17.492  1.00  0.00      P1    
ATOM   4647  C   MET P 332      27.459  17.871  11.496  1.00  0.00      P1   C
ATOM   4648  O   MET P 332      28.060  17.074  10.805  1.00  0.00      P1   O
ATOM   4649  N   LEU P 333      26.109  17.997  11.384  1.00  0.00      P1   N
ATOM   4650  HN  LEU P 333      25.666  18.720  11.908  1.00  0.00      P1    
ATOM   4651  CA  LEU P 333      25.240  17.330  10.429  1.00  0.00      P1   C
ATOM   4652  HA  LEU P 333      25.417  16.272  10.561  1.00  0.00      P1    
ATOM   4653  CB  LEU P 333      23.702  17.483  10.775  1.00  0.00      P1   C
ATOM   4654  HB1 LEU P 333      23.576  17.037  11.784  1.00  0.00      P1    
ATOM   4655  HB2 LEU P 333      23.511  18.567  10.926  1.00  0.00      P1    
ATOM   4656  CG  LEU P 333      22.749  16.877   9.652  1.00  0.00      P1   C
ATOM   4657  HG  LEU P 333      22.920  17.213   8.607  1.00  0.00      P1    
ATOM   4658  CD1 LEU P 333      22.956  15.351   9.725  1.00  0.00      P1   C
ATOM   4659 HD11 LEU P 333      24.002  15.048   9.504  1.00  0.00      P1    
ATOM   4660 HD12 LEU P 333      22.765  15.044  10.776  1.00  0.00      P1    
ATOM   4661 HD13 LEU P 333      22.345  14.680   9.083  1.00  0.00      P1    
ATOM   4662  CD2 LEU P 333      21.330  17.374  10.012  1.00  0.00      P1   C
ATOM   4663 HD21 LEU P 333      21.285  18.484  10.044  1.00  0.00      P1    
ATOM   4664 HD22 LEU P 333      20.661  16.817   9.322  1.00  0.00      P1    
ATOM   4665 HD23 LEU P 333      21.207  17.031  11.062  1.00  0.00      P1    
ATOM   4666  C   LEU P 333      25.635  17.637   8.997  1.00  0.00      P1   C
ATOM   4667  O   LEU P 333      25.629  16.756   8.122  1.00  0.00      P1   O
ATOM   4668  N   VAL P 334      26.007  18.888   8.683  1.00  0.00      P1   N
ATOM   4669  HN  VAL P 334      25.962  19.694   9.269  1.00  0.00      P1    
ATOM   4670  CA  VAL P 334      26.514  19.133   7.363  1.00  0.00      P1   C
ATOM   4671  HA  VAL P 334      25.692  18.899   6.702  1.00  0.00      P1    
ATOM   4672  CB  VAL P 334      26.841  20.647   7.172  1.00  0.00      P1   C
ATOM   4673  HB  VAL P 334      27.652  21.021   7.834  1.00  0.00      P1    
ATOM   4674  CG1 VAL P 334      27.151  21.009   5.694  1.00  0.00      P1   C
ATOM   4675 HG11 VAL P 334      28.213  20.792   5.448  1.00  0.00      P1    
ATOM   4676 HG12 VAL P 334      26.368  20.734   4.955  1.00  0.00      P1    
ATOM   4677 HG13 VAL P 334      27.108  22.118   5.651  1.00  0.00      P1    
ATOM   4678  CG2 VAL P 334      25.617  21.389   7.772  1.00  0.00      P1   C
ATOM   4679 HG21 VAL P 334      24.620  21.052   7.417  1.00  0.00      P1    
ATOM   4680 HG22 VAL P 334      25.531  21.553   8.868  1.00  0.00      P1    
ATOM   4681 HG23 VAL P 334      25.693  22.381   7.277  1.00  0.00      P1    
ATOM   4682  C   VAL P 334      27.845  18.403   7.024  1.00  0.00      P1   C
ATOM   4683  O   VAL P 334      28.007  17.948   5.855  1.00  0.00      P1   O
ATOM   4684  N   PHE P 335      28.663  18.157   8.004  1.00  0.00      P1   N
ATOM   4685  HN  PHE P 335      28.482  18.363   8.962  1.00  0.00      P1    
ATOM   4686  CA  PHE P 335      29.888  17.377   7.744  1.00  0.00      P1   C
ATOM   4687  HA  PHE P 335      30.320  17.753   6.828  1.00  0.00      P1    
ATOM   4688  CB  PHE P 335      30.943  17.556   8.825  1.00  0.00      P1   C
ATOM   4689  HB1 PHE P 335      30.769  17.035   9.791  1.00  0.00      P1    
ATOM   4690  HB2 PHE P 335      31.879  17.131   8.406  1.00  0.00      P1    
ATOM   4691  CG  PHE P 335      31.233  18.974   9.045  1.00  0.00      P1   C
ATOM   4692  CD1 PHE P 335      31.337  19.421  10.353  1.00  0.00      P1   C
ATOM   4693  HD1 PHE P 335      31.171  18.776  11.204  1.00  0.00      P1    
ATOM   4694  CE1 PHE P 335      31.414  20.816  10.648  1.00  0.00      P1   C
ATOM   4695  HE1 PHE P 335      31.391  21.143  11.677  1.00  0.00      P1    
ATOM   4696  CZ  PHE P 335      31.585  21.718   9.597  1.00  0.00      P1   C
ATOM   4697  HZ  PHE P 335      31.756  22.759   9.827  1.00  0.00      P1    
ATOM   4698  CD2 PHE P 335      31.434  19.893   8.011  1.00  0.00      P1   C
ATOM   4699  HD2 PHE P 335      31.444  19.512   7.000  1.00  0.00      P1    
ATOM   4700  CE2 PHE P 335      31.628  21.301   8.303  1.00  0.00      P1   C
ATOM   4701  HE2 PHE P 335      31.708  22.014   7.495  1.00  0.00      P1    
ATOM   4702  C   PHE P 335      29.576  15.907   7.595  1.00  0.00      P1   C
ATOM   4703  O   PHE P 335      30.323  15.230   6.881  1.00  0.00      P1   O
ATOM   4704  N   ILE P 336      28.487  15.400   8.107  1.00  0.00      P1   N
ATOM   4705  HN  ILE P 336      27.974  15.981   8.735  1.00  0.00      P1    
ATOM   4706  CA  ILE P 336      28.017  14.060   7.947  1.00  0.00      P1   C
ATOM   4707  HA  ILE P 336      28.851  13.379   8.039  1.00  0.00      P1    
ATOM   4708  CB  ILE P 336      26.969  13.539   8.964  1.00  0.00      P1   C
ATOM   4709  HB  ILE P 336      26.316  14.422   9.130  1.00  0.00      P1    
ATOM   4710  CG2 ILE P 336      26.358  12.221   8.389  1.00  0.00      P1   C
ATOM   4711 HG21 ILE P 336      27.048  11.385   8.149  1.00  0.00      P1    
ATOM   4712 HG22 ILE P 336      25.693  11.892   9.216  1.00  0.00      P1    
ATOM   4713 HG23 ILE P 336      25.580  12.372   7.609  1.00  0.00      P1    
ATOM   4714  CG1 ILE P 336      27.710  13.358  10.292  1.00  0.00      P1   C
ATOM   4715 HG11 ILE P 336      28.229  12.380  10.383  1.00  0.00      P1    
ATOM   4716 HG12 ILE P 336      28.421  14.210  10.347  1.00  0.00      P1    
ATOM   4717  CD  ILE P 336      26.757  13.657  11.399  1.00  0.00      P1   C
ATOM   4718  HD1 ILE P 336      26.015  12.831  11.446  1.00  0.00      P1    
ATOM   4719  HD2 ILE P 336      27.172  13.593  12.428  1.00  0.00      P1    
ATOM   4720  HD3 ILE P 336      26.181  14.598  11.264  1.00  0.00      P1    
ATOM   4721  C   ILE P 336      27.461  14.009   6.472  1.00  0.00      P1   C
ATOM   4722  O   ILE P 336      27.964  13.108   5.714  1.00  0.00      P1   O
ATOM   4723  N   PHE P 337      26.656  14.973   6.001  1.00  0.00      P1   N
ATOM   4724  HN  PHE P 337      26.202  15.537   6.686  1.00  0.00      P1    
ATOM   4725  CA  PHE P 337      26.263  15.094   4.629  1.00  0.00      P1   C
ATOM   4726  HA  PHE P 337      25.670  14.250   4.310  1.00  0.00      P1    
ATOM   4727  CB  PHE P 337      25.361  16.392   4.566  1.00  0.00      P1   C
ATOM   4728  HB1 PHE P 337      24.472  16.185   5.199  1.00  0.00      P1    
ATOM   4729  HB2 PHE P 337      25.912  17.316   4.847  1.00  0.00      P1    
ATOM   4730  CG  PHE P 337      24.782  16.652   3.207  1.00  0.00      P1   C
ATOM   4731  CD1 PHE P 337      25.443  17.613   2.349  1.00  0.00      P1   C
ATOM   4732  HD1 PHE P 337      26.417  17.996   2.617  1.00  0.00      P1    
ATOM   4733  CE1 PHE P 337      24.833  18.033   1.159  1.00  0.00      P1   C
ATOM   4734  HE1 PHE P 337      25.375  18.669   0.475  1.00  0.00      P1    
ATOM   4735  CZ  PHE P 337      23.680  17.441   0.801  1.00  0.00      P1   C
ATOM   4736  HZ  PHE P 337      23.290  17.642  -0.186  1.00  0.00      P1    
ATOM   4737  CD2 PHE P 337      23.530  16.164   2.861  1.00  0.00      P1   C
ATOM   4738  HD2 PHE P 337      22.896  15.553   3.487  1.00  0.00      P1    
ATOM   4739  CE2 PHE P 337      23.021  16.536   1.617  1.00  0.00      P1   C
ATOM   4740  HE2 PHE P 337      22.123  16.064   1.245  1.00  0.00      P1    
ATOM   4741  C   PHE P 337      27.410  15.145   3.633  1.00  0.00      P1   C
ATOM   4742  O   PHE P 337      27.507  14.286   2.747  1.00  0.00      P1   O
ATOM   4743  N   VAL P 338      28.493  15.944   3.820  1.00  0.00      P1   N
ATOM   4744  HN  VAL P 338      28.553  16.401   4.704  1.00  0.00      P1    
ATOM   4745  CA  VAL P 338      29.663  16.017   3.031  1.00  0.00      P1   C
ATOM   4746  HA  VAL P 338      29.401  16.198   1.999  1.00  0.00      P1    
ATOM   4747  CB  VAL P 338      30.616  17.136   3.450  1.00  0.00      P1   C
ATOM   4748  HB  VAL P 338      30.739  16.915   4.532  1.00  0.00      P1    
ATOM   4749  CG1 VAL P 338      32.031  17.173   2.782  1.00  0.00      P1   C
ATOM   4750 HG11 VAL P 338      32.600  16.250   3.026  1.00  0.00      P1    
ATOM   4751 HG12 VAL P 338      31.879  17.269   1.686  1.00  0.00      P1    
ATOM   4752 HG13 VAL P 338      32.521  18.145   3.001  1.00  0.00      P1    
ATOM   4753  CG2 VAL P 338      29.876  18.440   3.170  1.00  0.00      P1   C
ATOM   4754 HG21 VAL P 338      30.432  19.287   3.624  1.00  0.00      P1    
ATOM   4755 HG22 VAL P 338      29.825  18.581   2.069  1.00  0.00      P1    
ATOM   4756 HG23 VAL P 338      28.798  18.402   3.436  1.00  0.00      P1    
ATOM   4757  C   VAL P 338      30.502  14.715   2.925  1.00  0.00      P1   C
ATOM   4758  O   VAL P 338      30.903  14.348   1.813  1.00  0.00      P1   O
ATOM   4759  N   ALA P 339      30.704  14.018   4.091  1.00  0.00      P1   N
ATOM   4760  HN  ALA P 339      30.475  14.423   4.972  1.00  0.00      P1    
ATOM   4761  CA  ALA P 339      31.268  12.664   4.152  1.00  0.00      P1   C
ATOM   4762  HA  ALA P 339      32.274  12.792   3.781  1.00  0.00      P1    
ATOM   4763  CB  ALA P 339      31.227  12.137   5.637  1.00  0.00      P1   C
ATOM   4764  HB1 ALA P 339      30.237  12.486   6.000  1.00  0.00      P1    
ATOM   4765  HB2 ALA P 339      31.315  11.033   5.731  1.00  0.00      P1    
ATOM   4766  HB3 ALA P 339      31.968  12.700   6.244  1.00  0.00      P1    
ATOM   4767  C   ALA P 339      30.491  11.639   3.267  1.00  0.00      P1   C
ATOM   4768  O   ALA P 339      30.961  11.024   2.359  1.00  0.00      P1   O
ATOM   4769  N   ARG P 340      29.138  11.573   3.367  1.00  0.00      P1   N
ATOM   4770  HN  ARG P 340      28.747  12.039   4.157  1.00  0.00      P1    
ATOM   4771  CA  ARG P 340      28.282  10.763   2.528  1.00  0.00      P1   C
ATOM   4772  HA  ARG P 340      28.698   9.770   2.613  1.00  0.00      P1    
ATOM   4773  CB  ARG P 340      26.800  10.848   3.090  1.00  0.00      P1   C
ATOM   4774  HB1 ARG P 340      26.460  11.905   3.065  1.00  0.00      P1    
ATOM   4775  HB2 ARG P 340      26.201  10.312   2.323  1.00  0.00      P1    
ATOM   4776  CG  ARG P 340      26.386  10.205   4.519  1.00  0.00      P1   C
ATOM   4777  HG1 ARG P 340      27.046  10.631   5.305  1.00  0.00      P1    
ATOM   4778  HG2 ARG P 340      25.339  10.480   4.767  1.00  0.00      P1    
ATOM   4779  CD  ARG P 340      26.730   8.727   4.541  1.00  0.00      P1   C
ATOM   4780  HD1 ARG P 340      26.253   8.205   3.684  1.00  0.00      P1    
ATOM   4781  HD2 ARG P 340      27.801   8.501   4.350  1.00  0.00      P1    
ATOM   4782  NE  ARG P 340      26.169   8.121   5.766  1.00  0.00      P1   N
ATOM   4783  HE  ARG P 340      25.773   8.720   6.463  1.00  0.00      P1    
ATOM   4784  CZ  ARG P 340      26.277   6.838   6.060  1.00  0.00      P1   C
ATOM   4785  NH1 ARG P 340      26.686   6.016   5.100  1.00  0.00      P1   N
ATOM   4786 HH11 ARG P 340      26.342   5.093   5.274  1.00  0.00      P1    
ATOM   4787 HH12 ARG P 340      26.743   6.300   4.143  1.00  0.00      P1    
ATOM   4788  NH2 ARG P 340      26.069   6.476   7.289  1.00  0.00      P1   N
ATOM   4789 HH21 ARG P 340      26.144   5.503   7.507  1.00  0.00      P1    
ATOM   4790 HH22 ARG P 340      25.926   7.208   7.955  1.00  0.00      P1    
ATOM   4791  C   ARG P 340      28.403  11.176   1.102  1.00  0.00      P1   C
ATOM   4792  O   ARG P 340      28.614  10.342   0.266  1.00  0.00      P1   O
ATOM   4793  N   VAL P 341      28.290  12.486   0.726  1.00  0.00      P1   N
ATOM   4794  HN  VAL P 341      28.158  13.250   1.352  1.00  0.00      P1    
ATOM   4795  CA  VAL P 341      28.291  12.908  -0.663  1.00  0.00      P1   C
ATOM   4796  HA  VAL P 341      27.529  12.390  -1.226  1.00  0.00      P1    
ATOM   4797  CB  VAL P 341      27.833  14.371  -0.801  1.00  0.00      P1   C
ATOM   4798  HB  VAL P 341      28.554  15.031  -0.272  1.00  0.00      P1    
ATOM   4799  CG1 VAL P 341      27.898  14.789  -2.317  1.00  0.00      P1   C
ATOM   4800 HG11 VAL P 341      27.255  14.200  -3.006  1.00  0.00      P1    
ATOM   4801 HG12 VAL P 341      27.685  15.876  -2.408  1.00  0.00      P1    
ATOM   4802 HG13 VAL P 341      28.897  14.737  -2.800  1.00  0.00      P1    
ATOM   4803  CG2 VAL P 341      26.451  14.795  -0.323  1.00  0.00      P1   C
ATOM   4804 HG21 VAL P 341      26.329  14.604   0.765  1.00  0.00      P1    
ATOM   4805 HG22 VAL P 341      26.459  15.902  -0.407  1.00  0.00      P1    
ATOM   4806 HG23 VAL P 341      25.674  14.342  -0.976  1.00  0.00      P1    
ATOM   4807  C   VAL P 341      29.610  12.631  -1.445  1.00  0.00      P1   C
ATOM   4808  O   VAL P 341      29.600  12.074  -2.553  1.00  0.00      P1   O
ATOM   4809  N   ILE P 342      30.793  12.902  -0.824  1.00  0.00      P1   N
ATOM   4810  HN  ILE P 342      30.597  13.301   0.068  1.00  0.00      P1    
ATOM   4811  CA  ILE P 342      32.134  12.663  -1.308  1.00  0.00      P1   C
ATOM   4812  HA  ILE P 342      32.329  13.043  -2.300  1.00  0.00      P1    
ATOM   4813  CB  ILE P 342      33.165  13.345  -0.484  1.00  0.00      P1   C
ATOM   4814  HB  ILE P 342      32.946  13.008   0.552  1.00  0.00      P1    
ATOM   4815  CG2 ILE P 342      34.710  12.903  -0.801  1.00  0.00      P1   C
ATOM   4816 HG21 ILE P 342      34.782  11.794  -0.796  1.00  0.00      P1    
ATOM   4817 HG22 ILE P 342      34.959  13.271  -1.819  1.00  0.00      P1    
ATOM   4818 HG23 ILE P 342      35.302  13.277   0.062  1.00  0.00      P1    
ATOM   4819  CG1 ILE P 342      32.944  14.868  -0.618  1.00  0.00      P1   C
ATOM   4820 HG11 ILE P 342      32.768  15.016  -1.705  1.00  0.00      P1    
ATOM   4821 HG12 ILE P 342      32.051  15.233  -0.069  1.00  0.00      P1    
ATOM   4822  CD  ILE P 342      34.169  15.694  -0.177  1.00  0.00      P1   C
ATOM   4823  HD1 ILE P 342      34.340  15.536   0.910  1.00  0.00      P1    
ATOM   4824  HD2 ILE P 342      35.013  15.601  -0.893  1.00  0.00      P1    
ATOM   4825  HD3 ILE P 342      33.758  16.717  -0.318  1.00  0.00      P1    
ATOM   4826  C   ILE P 342      32.426  11.206  -1.503  1.00  0.00      P1   C
ATOM   4827  O   ILE P 342      32.942  10.746  -2.586  1.00  0.00      P1   O
ATOM   4828  N   THR P 343      31.967  10.397  -0.527  1.00  0.00      P1   N
ATOM   4829  HN  THR P 343      31.452  10.711   0.267  1.00  0.00      P1    
ATOM   4830  CA  THR P 343      32.200   8.919  -0.625  1.00  0.00      P1   C
ATOM   4831  HA  THR P 343      33.248   8.687  -0.748  1.00  0.00      P1    
ATOM   4832  CB  THR P 343      31.812   8.114   0.631  1.00  0.00      P1   C
ATOM   4833  HB  THR P 343      30.703   8.145   0.695  1.00  0.00      P1    
ATOM   4834  OG1 THR P 343      32.277   8.655   1.838  1.00  0.00      P1   O
ATOM   4835  HG1 THR P 343      32.066   9.586   1.743  1.00  0.00      P1    
ATOM   4836  CG2 THR P 343      32.303   6.658   0.600  1.00  0.00      P1   C
ATOM   4837 HG21 THR P 343      31.749   6.108  -0.191  1.00  0.00      P1    
ATOM   4838 HG22 THR P 343      33.375   6.730   0.319  1.00  0.00      P1    
ATOM   4839 HG23 THR P 343      32.089   6.057   1.510  1.00  0.00      P1    
ATOM   4840  C   THR P 343      31.399   8.411  -1.817  1.00  0.00      P1   C
ATOM   4841  O   THR P 343      31.849   7.684  -2.662  1.00  0.00      P1   O
ATOM   4842  N   THR P 344      30.116   8.850  -1.988  1.00  0.00      P1   N
ATOM   4843  HN  THR P 344      29.702   9.350  -1.231  1.00  0.00      P1    
ATOM   4844  CA  THR P 344      29.156   8.430  -3.001  1.00  0.00      P1   C
ATOM   4845  HA  THR P 344      28.932   7.373  -2.997  1.00  0.00      P1    
ATOM   4846  CB  THR P 344      27.845   9.144  -2.806  1.00  0.00      P1   C
ATOM   4847  HB  THR P 344      28.028  10.232  -2.678  1.00  0.00      P1    
ATOM   4848  OG1 THR P 344      27.306   8.801  -1.507  1.00  0.00      P1   O
ATOM   4849  HG1 THR P 344      27.607   9.398  -0.818  1.00  0.00      P1    
ATOM   4850  CG2 THR P 344      26.765   8.738  -3.884  1.00  0.00      P1   C
ATOM   4851 HG21 THR P 344      26.618   7.637  -3.884  1.00  0.00      P1    
ATOM   4852 HG22 THR P 344      25.789   9.244  -3.727  1.00  0.00      P1    
ATOM   4853 HG23 THR P 344      27.154   9.086  -4.865  1.00  0.00      P1    
ATOM   4854  C   THR P 344      29.663   8.707  -4.433  1.00  0.00      P1   C
ATOM   4855  O   THR P 344      29.517   7.869  -5.303  1.00  0.00      P1   O
ATOM   4856  N   LEU P 345      30.229   9.964  -4.666  1.00  0.00      P1   N
ATOM   4857  HN  LEU P 345      30.218  10.613  -3.910  1.00  0.00      P1    
ATOM   4858  CA  LEU P 345      30.746  10.320  -5.985  1.00  0.00      P1   C
ATOM   4859  HA  LEU P 345      29.994  10.085  -6.723  1.00  0.00      P1    
ATOM   4860  CB  LEU P 345      31.293  11.779  -6.119  1.00  0.00      P1   C
ATOM   4861  HB1 LEU P 345      32.220  11.941  -5.529  1.00  0.00      P1    
ATOM   4862  HB2 LEU P 345      31.627  11.952  -7.165  1.00  0.00      P1    
ATOM   4863  CG  LEU P 345      30.425  12.972  -5.685  1.00  0.00      P1   C
ATOM   4864  HG  LEU P 345      29.818  12.647  -4.814  1.00  0.00      P1    
ATOM   4865  CD1 LEU P 345      31.180  14.255  -5.444  1.00  0.00      P1   C
ATOM   4866 HD11 LEU P 345      31.601  14.763  -6.338  1.00  0.00      P1    
ATOM   4867 HD12 LEU P 345      30.634  14.983  -4.808  1.00  0.00      P1    
ATOM   4868 HD13 LEU P 345      31.996  13.993  -4.736  1.00  0.00      P1    
ATOM   4869  CD2 LEU P 345      29.332  13.314  -6.736  1.00  0.00      P1   C
ATOM   4870 HD21 LEU P 345      28.652  12.436  -6.783  1.00  0.00      P1    
ATOM   4871 HD22 LEU P 345      28.792  14.182  -6.302  1.00  0.00      P1    
ATOM   4872 HD23 LEU P 345      29.750  13.459  -7.755  1.00  0.00      P1    
ATOM   4873  C   LEU P 345      31.892   9.398  -6.398  1.00  0.00      P1   C
ATOM   4874  O   LEU P 345      31.845   8.771  -7.481  1.00  0.00      P1   O
ATOM   4875  N   LEU P 346      32.923   9.148  -5.587  1.00  0.00      P1   N
ATOM   4876  HN  LEU P 346      33.067   9.581  -4.701  1.00  0.00      P1    
ATOM   4877  CA  LEU P 346      33.988   8.286  -5.911  1.00  0.00      P1   C
ATOM   4878  HA  LEU P 346      34.482   8.644  -6.803  1.00  0.00      P1    
ATOM   4879  CB  LEU P 346      35.076   8.252  -4.780  1.00  0.00      P1   C
ATOM   4880  HB1 LEU P 346      34.569   7.852  -3.875  1.00  0.00      P1    
ATOM   4881  HB2 LEU P 346      35.845   7.505  -5.070  1.00  0.00      P1    
ATOM   4882  CG  LEU P 346      35.596   9.640  -4.519  1.00  0.00      P1   C
ATOM   4883  HG  LEU P 346      34.780  10.292  -4.141  1.00  0.00      P1    
ATOM   4884  CD1 LEU P 346      36.707   9.720  -3.481  1.00  0.00      P1   C
ATOM   4885 HD11 LEU P 346      36.388   9.383  -2.472  1.00  0.00      P1    
ATOM   4886 HD12 LEU P 346      37.474   9.002  -3.843  1.00  0.00      P1    
ATOM   4887 HD13 LEU P 346      37.301  10.658  -3.448  1.00  0.00      P1    
ATOM   4888  CD2 LEU P 346      36.094  10.357  -5.795  1.00  0.00      P1   C
ATOM   4889 HD21 LEU P 346      36.358  11.407  -5.545  1.00  0.00      P1    
ATOM   4890 HD22 LEU P 346      37.013   9.845  -6.151  1.00  0.00      P1    
ATOM   4891 HD23 LEU P 346      35.404  10.377  -6.665  1.00  0.00      P1    
ATOM   4892  C   LEU P 346      33.570   6.873  -6.091  1.00  0.00      P1   C
ATOM   4893  O   LEU P 346      33.967   6.067  -6.958  1.00  0.00      P1   O
ATOM   4894  N   CYS P 347      32.659   6.304  -5.287  1.00  0.00      P1   N
ATOM   4895  HN  CYS P 347      32.405   6.822  -4.474  1.00  0.00      P1    
ATOM   4896  CA  CYS P 347      32.045   5.034  -5.450  1.00  0.00      P1   C
ATOM   4897  HA  CYS P 347      32.845   4.312  -5.384  1.00  0.00      P1    
ATOM   4898  CB  CYS P 347      31.112   4.704  -4.238  1.00  0.00      P1   C
ATOM   4899  HB1 CYS P 347      30.324   5.473  -4.089  1.00  0.00      P1    
ATOM   4900  HB2 CYS P 347      30.590   3.735  -4.385  1.00  0.00      P1    
ATOM   4901  SG  CYS P 347      31.973   4.601  -2.619  1.00  0.00      P1   S
ATOM   4902  HG1 CYS P 347      32.538   5.795  -2.515  1.00  0.00      P1    
ATOM   4903  C   CYS P 347      31.346   4.741  -6.722  1.00  0.00      P1   C
ATOM   4904  O   CYS P 347      31.483   3.684  -7.345  1.00  0.00      P1   O
ATOM   4905  N   PHE P 348      30.501   5.626  -7.116  1.00  0.00      P1   N
ATOM   4906  HN  PHE P 348      30.484   6.447  -6.551  1.00  0.00      P1    
ATOM   4907  CA  PHE P 348      29.665   5.676  -8.325  1.00  0.00      P1   C
ATOM   4908  HA  PHE P 348      29.165   4.718  -8.323  1.00  0.00      P1    
ATOM   4909  CB  PHE P 348      28.701   6.954  -8.237  1.00  0.00      P1   C
ATOM   4910  HB1 PHE P 348      28.076   6.944  -7.319  1.00  0.00      P1    
ATOM   4911  HB2 PHE P 348      29.232   7.923  -8.121  1.00  0.00      P1    
ATOM   4912  CG  PHE P 348      27.852   7.015  -9.499  1.00  0.00      P1   C
ATOM   4913  CD1 PHE P 348      26.475   6.538  -9.446  1.00  0.00      P1   C
ATOM   4914  HD1 PHE P 348      26.144   6.151  -8.494  1.00  0.00      P1    
ATOM   4915  CE1 PHE P 348      25.658   6.728 -10.561  1.00  0.00      P1   C
ATOM   4916  HE1 PHE P 348      24.594   6.544 -10.546  1.00  0.00      P1    
ATOM   4917  CZ  PHE P 348      26.121   7.275 -11.801  1.00  0.00      P1   C
ATOM   4918  HZ  PHE P 348      25.381   7.381 -12.580  1.00  0.00      P1    
ATOM   4919  CD2 PHE P 348      28.316   7.527 -10.757  1.00  0.00      P1   C
ATOM   4920  HD2 PHE P 348      29.312   7.942 -10.725  1.00  0.00      P1    
ATOM   4921  CE2 PHE P 348      27.445   7.704 -11.856  1.00  0.00      P1   C
ATOM   4922  HE2 PHE P 348      27.788   7.923 -12.856  1.00  0.00      P1    
ATOM   4923  C   PHE P 348      30.562   5.696  -9.607  1.00  0.00      P1   C
ATOM   4924  O   PHE P 348      30.422   5.053 -10.616  1.00  0.00      P1   O
ATOM   4925  N   SER P 349      31.613   6.559  -9.457  1.00  0.00      P1   N
ATOM   4926  HN  SER P 349      31.745   7.036  -8.592  1.00  0.00      P1    
ATOM   4927  CA  SER P 349      32.523   6.798 -10.516  1.00  0.00      P1   C
ATOM   4928  HA  SER P 349      31.961   7.021 -11.410  1.00  0.00      P1    
ATOM   4929  CB  SER P 349      33.403   8.067 -10.233  1.00  0.00      P1   C
ATOM   4930  HB1 SER P 349      34.041   7.807  -9.361  1.00  0.00      P1    
ATOM   4931  HB2 SER P 349      34.095   8.301 -11.071  1.00  0.00      P1    
ATOM   4932  OG  SER P 349      32.579   9.200 -10.015  1.00  0.00      P1   O
ATOM   4933  HG1 SER P 349      32.403   9.123  -9.075  1.00  0.00      P1    
ATOM   4934  C   SER P 349      33.365   5.645 -10.905  1.00  0.00      P1   C
ATOM   4935  O   SER P 349      33.511   5.294 -12.076  1.00  0.00      P1   O
ATOM   4936  N   SER P 350      33.938   4.953  -9.901  1.00  0.00      P1   N
ATOM   4937  HN  SER P 350      33.685   5.257  -8.985  1.00  0.00      P1    
ATOM   4938  CA  SER P 350      34.689   3.774 -10.123  1.00  0.00      P1   C
ATOM   4939  HA  SER P 350      35.378   3.912 -10.943  1.00  0.00      P1    
ATOM   4940  CB  SER P 350      35.677   3.505  -8.930  1.00  0.00      P1   C
ATOM   4941  HB1 SER P 350      36.047   2.468  -9.080  1.00  0.00      P1    
ATOM   4942  HB2 SER P 350      36.612   4.101  -8.868  1.00  0.00      P1    
ATOM   4943  OG  SER P 350      35.058   3.482  -7.656  1.00  0.00      P1   O
ATOM   4944  HG1 SER P 350      34.774   4.367  -7.412  1.00  0.00      P1    
ATOM   4945  C   SER P 350      33.886   2.523 -10.467  1.00  0.00      P1   C
ATOM   4946  O   SER P 350      34.312   1.552 -10.958  1.00  0.00      P1   O
ATOM   4947  N   GLY P 351      32.598   2.644 -10.260  1.00  0.00      P1   N
ATOM   4948  HN  GLY P 351      32.374   3.369  -9.615  1.00  0.00      P1    
ATOM   4949  CA  GLY P 351      31.475   1.726 -10.602  1.00  0.00      P1   C
ATOM   4950  HA1 GLY P 351      31.678   1.408 -11.614  1.00  0.00      P1    
ATOM   4951  HA2 GLY P 351      30.622   2.384 -10.526  1.00  0.00      P1    
ATOM   4952  C   GLY P 351      31.419   0.608  -9.597  1.00  0.00      P1   C
ATOM   4953  O   GLY P 351      31.455  -0.583  -9.992  1.00  0.00      P1   O
ATOM   4954  N   ALA P 352      31.296   0.891  -8.291  1.00  0.00      P1   N
ATOM   4955  HN  ALA P 352      31.181   1.818  -7.940  1.00  0.00      P1    
ATOM   4956  CA  ALA P 352      31.150  -0.203  -7.312  1.00  0.00      P1   C
ATOM   4957  HA  ALA P 352      32.128  -0.659  -7.267  1.00  0.00      P1    
ATOM   4958  CB  ALA P 352      30.931   0.349  -5.892  1.00  0.00      P1   C
ATOM   4959  HB1 ALA P 352      29.954   0.866  -5.781  1.00  0.00      P1    
ATOM   4960  HB2 ALA P 352      31.175  -0.414  -5.122  1.00  0.00      P1    
ATOM   4961  HB3 ALA P 352      31.608   1.215  -5.734  1.00  0.00      P1    
ATOM   4962  C   ALA P 352      30.022  -1.198  -7.599  1.00  0.00      P1   C
ATOM   4963  O   ALA P 352      28.871  -0.678  -7.787  1.00  0.00      P1   O
ATOM   4964  N   PRO P 353      30.203  -2.526  -7.596  1.00  0.00      P1   N
ATOM   4965  CD  PRO P 353      31.539  -3.078  -7.527  1.00  0.00      P1   C
ATOM   4966  HD1 PRO P 353      32.224  -2.764  -6.711  1.00  0.00      P1    
ATOM   4967  HD2 PRO P 353      32.017  -2.871  -8.508  1.00  0.00      P1    
ATOM   4968  CA  PRO P 353      29.254  -3.541  -8.056  1.00  0.00      P1   C
ATOM   4969  HA  PRO P 353      28.762  -3.187  -8.950  1.00  0.00      P1    
ATOM   4970  CB  PRO P 353      30.116  -4.777  -8.279  1.00  0.00      P1   C
ATOM   4971  HB1 PRO P 353      30.269  -4.959  -9.365  1.00  0.00      P1    
ATOM   4972  HB2 PRO P 353      29.621  -5.717  -7.955  1.00  0.00      P1    
ATOM   4973  CG  PRO P 353      31.350  -4.524  -7.419  1.00  0.00      P1   C
ATOM   4974  HG1 PRO P 353      32.192  -5.116  -7.837  1.00  0.00      P1    
ATOM   4975  HG2 PRO P 353      31.232  -4.854  -6.365  1.00  0.00      P1    
ATOM   4976  C   PRO P 353      28.056  -3.870  -7.176  1.00  0.00      P1   C
ATOM   4977  O   PRO P 353      27.489  -4.918  -7.393  1.00  0.00      P1   O
ATOM   4978  N   GLY P 354      27.771  -2.950  -6.110  1.00  0.00      P1   N
ATOM   4979  HN  GLY P 354      28.395  -2.185  -5.974  1.00  0.00      P1    
ATOM   4980  CA  GLY P 354      26.605  -3.099  -5.247  1.00  0.00      P1   C
ATOM   4981  HA1 GLY P 354      26.835  -2.887  -4.213  1.00  0.00      P1    
ATOM   4982  HA2 GLY P 354      26.246  -4.116  -5.310  1.00  0.00      P1    
ATOM   4983  C   GLY P 354      25.524  -2.197  -5.456  1.00  0.00      P1   C
ATOM   4984  O   GLY P 354      24.565  -2.309  -4.759  1.00  0.00      P1   O
ATOM   4985  N   GLY P 355      25.744  -1.205  -6.265  1.00  0.00      P1   N
ATOM   4986  HN  GLY P 355      26.648  -1.101  -6.672  1.00  0.00      P1    
ATOM   4987  CA  GLY P 355      24.688  -0.246  -6.507  1.00  0.00      P1   C
ATOM   4988  HA1 GLY P 355      23.747  -0.724  -6.277  1.00  0.00      P1    
ATOM   4989  HA2 GLY P 355      24.692   0.017  -7.555  1.00  0.00      P1    
ATOM   4990  C   GLY P 355      24.710   0.992  -5.697  1.00  0.00      P1   C
ATOM   4991  O   GLY P 355      25.756   1.280  -5.122  1.00  0.00      P1   O
ATOM   4992  N   ILE P 356      23.570   1.718  -5.513  1.00  0.00      P1   N
ATOM   4993  HN  ILE P 356      22.720   1.292  -5.815  1.00  0.00      P1    
ATOM   4994  CA  ILE P 356      23.563   3.093  -5.086  1.00  0.00      P1   C
ATOM   4995  HA  ILE P 356      24.394   3.263  -4.418  1.00  0.00      P1    
ATOM   4996  CB  ILE P 356      23.716   3.962  -6.316  1.00  0.00      P1   C
ATOM   4997  HB  ILE P 356      24.531   3.487  -6.902  1.00  0.00      P1    
ATOM   4998  CG2 ILE P 356      22.481   4.055  -7.275  1.00  0.00      P1   C
ATOM   4999 HG21 ILE P 356      21.971   3.077  -7.410  1.00  0.00      P1    
ATOM   5000 HG22 ILE P 356      21.756   4.765  -6.824  1.00  0.00      P1    
ATOM   5001 HG23 ILE P 356      22.774   4.466  -8.265  1.00  0.00      P1    
ATOM   5002  CG1 ILE P 356      24.221   5.393  -6.013  1.00  0.00      P1   C
ATOM   5003 HG11 ILE P 356      24.080   6.004  -6.931  1.00  0.00      P1    
ATOM   5004 HG12 ILE P 356      23.588   5.934  -5.279  1.00  0.00      P1    
ATOM   5005  CD  ILE P 356      25.699   5.416  -5.672  1.00  0.00      P1   C
ATOM   5006  HD1 ILE P 356      26.080   6.454  -5.784  1.00  0.00      P1    
ATOM   5007  HD2 ILE P 356      25.879   5.095  -4.623  1.00  0.00      P1    
ATOM   5008  HD3 ILE P 356      26.327   4.907  -6.434  1.00  0.00      P1    
ATOM   5009  C   ILE P 356      22.266   3.382  -4.437  1.00  0.00      P1   C
ATOM   5010  O   ILE P 356      22.003   4.505  -4.020  1.00  0.00      P1   O
ATOM   5011  N   PHE P 357      21.453   2.366  -4.131  1.00  0.00      P1   N
ATOM   5012  HN  PHE P 357      21.815   1.473  -4.388  1.00  0.00      P1    
ATOM   5013  CA  PHE P 357      20.237   2.539  -3.479  1.00  0.00      P1   C
ATOM   5014  HA  PHE P 357      19.665   3.331  -3.940  1.00  0.00      P1    
ATOM   5015  CB  PHE P 357      19.439   1.204  -3.622  1.00  0.00      P1   C
ATOM   5016  HB1 PHE P 357      19.296   1.001  -4.704  1.00  0.00      P1    
ATOM   5017  HB2 PHE P 357      20.049   0.380  -3.193  1.00  0.00      P1    
ATOM   5018  CG  PHE P 357      18.223   1.099  -2.766  1.00  0.00      P1   C
ATOM   5019  CD1 PHE P 357      16.962   1.345  -3.453  1.00  0.00      P1   C
ATOM   5020  HD1 PHE P 357      17.022   1.548  -4.513  1.00  0.00      P1    
ATOM   5021  CE1 PHE P 357      15.827   0.984  -2.834  1.00  0.00      P1   C
ATOM   5022  HE1 PHE P 357      14.847   1.185  -3.242  1.00  0.00      P1    
ATOM   5023  CZ  PHE P 357      15.828   0.607  -1.492  1.00  0.00      P1   C
ATOM   5024  HZ  PHE P 357      14.893   0.402  -0.993  1.00  0.00      P1    
ATOM   5025  CD2 PHE P 357      18.186   0.653  -1.464  1.00  0.00      P1   C
ATOM   5026  HD2 PHE P 357      19.131   0.376  -1.022  1.00  0.00      P1    
ATOM   5027  CE2 PHE P 357      16.996   0.376  -0.843  1.00  0.00      P1   C
ATOM   5028  HE2 PHE P 357      16.877  -0.046   0.144  1.00  0.00      P1    
ATOM   5029  C   PHE P 357      20.256   2.906  -1.998  1.00  0.00      P1   C
ATOM   5030  O   PHE P 357      19.568   3.839  -1.556  1.00  0.00      P1   O
ATOM   5031  N   ALA P 358      21.210   2.364  -1.219  1.00  0.00      P1   N
ATOM   5032  HN  ALA P 358      21.853   1.735  -1.650  1.00  0.00      P1    
ATOM   5033  CA  ALA P 358      21.454   2.867   0.180  1.00  0.00      P1   C
ATOM   5034  HA  ALA P 358      20.484   2.879   0.654  1.00  0.00      P1    
ATOM   5035  CB  ALA P 358      22.357   1.850   0.934  1.00  0.00      P1   C
ATOM   5036  HB1 ALA P 358      22.532   2.183   1.979  1.00  0.00      P1    
ATOM   5037  HB2 ALA P 358      21.811   0.898   1.107  1.00  0.00      P1    
ATOM   5038  HB3 ALA P 358      23.280   1.727   0.328  1.00  0.00      P1    
ATOM   5039  C   ALA P 358      22.061   4.250   0.351  1.00  0.00      P1   C
ATOM   5040  O   ALA P 358      21.566   4.904   1.329  1.00  0.00      P1   O
ATOM   5041  N   PRO P 359      22.991   4.835  -0.524  1.00  0.00      P1   N
ATOM   5042  CD  PRO P 359      24.022   4.130  -1.324  1.00  0.00      P1   C
ATOM   5043  HD1 PRO P 359      23.621   3.993  -2.351  1.00  0.00      P1    
ATOM   5044  HD2 PRO P 359      24.305   3.116  -0.966  1.00  0.00      P1    
ATOM   5045  CA  PRO P 359      23.292   6.219  -0.428  1.00  0.00      P1   C
ATOM   5046  HA  PRO P 359      23.473   6.354   0.628  1.00  0.00      P1    
ATOM   5047  CB  PRO P 359      24.585   6.410  -1.255  1.00  0.00      P1   C
ATOM   5048  HB1 PRO P 359      25.310   7.112  -0.791  1.00  0.00      P1    
ATOM   5049  HB2 PRO P 359      24.427   6.651  -2.328  1.00  0.00      P1    
ATOM   5050  CG  PRO P 359      25.247   5.070  -1.342  1.00  0.00      P1   C
ATOM   5051  HG1 PRO P 359      25.891   4.776  -0.486  1.00  0.00      P1    
ATOM   5052  HG2 PRO P 359      25.722   4.966  -2.341  1.00  0.00      P1    
ATOM   5053  C   PRO P 359      22.109   7.121  -0.821  1.00  0.00      P1   C
ATOM   5054  O   PRO P 359      21.839   8.121  -0.179  1.00  0.00      P1   O
ATOM   5055  N   MET P 360      21.215   6.729  -1.734  1.00  0.00      P1   N
ATOM   5056  HN  MET P 360      21.395   5.999  -2.388  1.00  0.00      P1    
ATOM   5057  CA  MET P 360      19.950   7.397  -1.931  1.00  0.00      P1   C
ATOM   5058  HA  MET P 360      20.178   8.431  -2.144  1.00  0.00      P1    
ATOM   5059  CB  MET P 360      19.318   6.766  -3.272  1.00  0.00      P1   C
ATOM   5060  HB1 MET P 360      19.389   5.659  -3.212  1.00  0.00      P1    
ATOM   5061  HB2 MET P 360      18.276   7.140  -3.179  1.00  0.00      P1    
ATOM   5062  CG  MET P 360      19.855   7.267  -4.599  1.00  0.00      P1   C
[truncated: 11,859,959 more chars]
