# Supplementary material for: A CLC-ec1 mutant reveals global conformational change and suggests a unifying mechanism for the CLC Cl–/H+ transport cycle
Source: eLife. 2020 Apr 20;9:e53479. doi: 10.7554/eLife.53479 (PMC7253180; doi:10.7554/eLife.53479)
Supplement: Figure 8—figure supplement 1—source data 1. [file elife-53479-fig8-figsupp1-data1.zip › Cluster4_fr3750.pdb]

CRYST1  145.676  109.846   94.542  90.00  90.00  90.00 P 1           1
ATOM      1  CAY LYS P  30      -4.613 -22.345 -25.303  1.00  0.00      P1    
ATOM      2  HY1 LYS P  30      -4.140 -21.901 -26.204  1.00  0.00      P1    
ATOM      3  HY2 LYS P  30      -5.551 -21.843 -24.980  1.00  0.00      P1    
ATOM      4  HY3 LYS P  30      -5.046 -23.327 -25.588  1.00  0.00      P1    
ATOM      5  CY  LYS P  30      -3.644 -22.498 -24.112  1.00  0.00      P1    
ATOM      6  OY  LYS P  30      -4.036 -22.397 -22.997  1.00  0.00      P1    
ATOM      7  N   LYS P  30      -2.456 -22.721 -24.394  1.00  0.00      P1   N
ATOM      8  HN  LYS P  30      -2.245 -22.788 -25.366  1.00  0.00      P1    
ATOM      9  CA  LYS P  30      -1.466 -23.210 -23.411  1.00  0.00      P1   C
ATOM     10  HA  LYS P  30      -2.023 -23.545 -22.549  1.00  0.00      P1    
ATOM     11  CB  LYS P  30      -0.788 -24.534 -23.961  1.00  0.00      P1   C
ATOM     12  HB1 LYS P  30      -0.210 -24.236 -24.862  1.00  0.00      P1    
ATOM     13  HB2 LYS P  30      -0.079 -24.955 -23.217  1.00  0.00      P1    
ATOM     14  CG  LYS P  30      -1.819 -25.694 -24.185  1.00  0.00      P1   C
ATOM     15  HG1 LYS P  30      -2.577 -25.297 -24.893  1.00  0.00      P1    
ATOM     16  HG2 LYS P  30      -1.310 -26.540 -24.695  1.00  0.00      P1    
ATOM     17  CD  LYS P  30      -2.501 -26.245 -22.925  1.00  0.00      P1   C
ATOM     18  HD1 LYS P  30      -1.863 -25.890 -22.088  1.00  0.00      P1    
ATOM     19  HD2 LYS P  30      -3.502 -25.809 -22.719  1.00  0.00      P1    
ATOM     20  CE  LYS P  30      -2.626 -27.758 -22.977  1.00  0.00      P1   C
ATOM     21  HE1 LYS P  30      -1.625 -28.228 -23.076  1.00  0.00      P1    
ATOM     22  HE2 LYS P  30      -3.094 -28.188 -22.066  1.00  0.00      P1    
ATOM     23  NZ  LYS P  30      -3.510 -28.143 -24.132  1.00  0.00      P1   N
ATOM     24  HZ1 LYS P  30      -4.396 -27.600 -24.134  1.00  0.00      P1    
ATOM     25  HZ2 LYS P  30      -2.989 -27.977 -25.017  1.00  0.00      P1    
ATOM     26  HZ3 LYS P  30      -3.837 -29.123 -24.011  1.00  0.00      P1    
ATOM     27  C   LYS P  30      -0.426 -22.238 -22.915  1.00  0.00      P1   C
ATOM     28  O   LYS P  30       0.068 -22.311 -21.785  1.00  0.00      P1   O
ATOM     29  N   THR P  31      -0.091 -21.233 -23.772  1.00  0.00      P1   N
ATOM     30  HN  THR P  31      -0.522 -21.189 -24.670  1.00  0.00      P1    
ATOM     31  CA  THR P  31       0.956 -20.185 -23.524  1.00  0.00      P1   C
ATOM     32  HA  THR P  31       1.895 -20.631 -23.234  1.00  0.00      P1    
ATOM     33  CB  THR P  31       1.397 -19.364 -24.705  1.00  0.00      P1   C
ATOM     34  HB  THR P  31       0.633 -18.611 -24.997  1.00  0.00      P1    
ATOM     35  OG1 THR P  31       1.414 -20.171 -25.841  1.00  0.00      P1   O
ATOM     36  HG1 THR P  31       1.584 -19.624 -26.611  1.00  0.00      P1    
ATOM     37  CG2 THR P  31       2.704 -18.737 -24.515  1.00  0.00      P1   C
ATOM     38 HG21 THR P  31       3.040 -18.296 -25.477  1.00  0.00      P1    
ATOM     39 HG22 THR P  31       2.576 -17.907 -23.787  1.00  0.00      P1    
ATOM     40 HG23 THR P  31       3.395 -19.499 -24.096  1.00  0.00      P1    
ATOM     41  C   THR P  31       0.717 -19.336 -22.361  1.00  0.00      P1   C
ATOM     42  O   THR P  31       1.673 -19.031 -21.730  1.00  0.00      P1   O
ATOM     43  N   PRO P  32      -0.469 -18.816 -21.992  1.00  0.00      P1   N
ATOM     44  CD  PRO P  32      -1.548 -18.529 -22.925  1.00  0.00      P1   C
ATOM     45  HD1 PRO P  32      -2.242 -19.393 -22.847  1.00  0.00      P1    
ATOM     46  HD2 PRO P  32      -1.196 -18.413 -23.973  1.00  0.00      P1    
ATOM     47  CA  PRO P  32      -0.685 -18.066 -20.741  1.00  0.00      P1   C
ATOM     48  HA  PRO P  32      -0.088 -17.166 -20.725  1.00  0.00      P1    
ATOM     49  CB  PRO P  32      -2.187 -17.548 -20.845  1.00  0.00      P1   C
ATOM     50  HB1 PRO P  32      -2.381 -16.607 -20.287  1.00  0.00      P1    
ATOM     51  HB2 PRO P  32      -2.802 -18.395 -20.470  1.00  0.00      P1    
ATOM     52  CG  PRO P  32      -2.265 -17.327 -22.364  1.00  0.00      P1   C
ATOM     53  HG1 PRO P  32      -1.796 -16.368 -22.673  1.00  0.00      P1    
ATOM     54  HG2 PRO P  32      -3.286 -17.193 -22.781  1.00  0.00      P1    
ATOM     55  C   PRO P  32      -0.545 -18.941 -19.511  1.00  0.00      P1   C
ATOM     56  O   PRO P  32      -0.091 -18.491 -18.462  1.00  0.00      P1   O
ATOM     57  N   LEU P  33      -0.934 -20.191 -19.594  1.00  0.00      P1   N
ATOM     58  HN  LEU P  33      -1.432 -20.501 -20.399  1.00  0.00      P1    
ATOM     59  CA  LEU P  33      -0.754 -21.175 -18.497  1.00  0.00      P1   C
ATOM     60  HA  LEU P  33      -0.930 -20.617 -17.590  1.00  0.00      P1    
ATOM     61  CB  LEU P  33      -1.759 -22.231 -18.594  1.00  0.00      P1   C
ATOM     62  HB1 LEU P  33      -1.473 -22.789 -19.511  1.00  0.00      P1    
ATOM     63  HB2 LEU P  33      -1.539 -22.938 -17.766  1.00  0.00      P1    
ATOM     64  CG  LEU P  33      -3.153 -21.681 -18.513  1.00  0.00      P1   C
ATOM     65  HG  LEU P  33      -3.396 -21.073 -19.410  1.00  0.00      P1    
ATOM     66  CD1 LEU P  33      -4.100 -22.908 -18.630  1.00  0.00      P1   C
ATOM     67 HD11 LEU P  33      -3.710 -23.540 -19.456  1.00  0.00      P1    
ATOM     68 HD12 LEU P  33      -4.134 -23.468 -17.671  1.00  0.00      P1    
ATOM     69 HD13 LEU P  33      -5.098 -22.496 -18.891  1.00  0.00      P1    
ATOM     70  CD2 LEU P  33      -3.424 -20.898 -17.223  1.00  0.00      P1   C
ATOM     71 HD21 LEU P  33      -3.524 -21.510 -16.301  1.00  0.00      P1    
ATOM     72 HD22 LEU P  33      -2.773 -20.034 -16.971  1.00  0.00      P1    
ATOM     73 HD23 LEU P  33      -4.442 -20.489 -17.403  1.00  0.00      P1    
ATOM     74  C   LEU P  33       0.694 -21.525 -18.241  1.00  0.00      P1   C
ATOM     75  O   LEU P  33       1.196 -21.639 -17.152  1.00  0.00      P1   O
ATOM     76  N   ALA P  34       1.455 -21.677 -19.326  1.00  0.00      P1   N
ATOM     77  HN  ALA P  34       0.998 -21.851 -20.195  1.00  0.00      P1    
ATOM     78  CA  ALA P  34       2.877 -21.932 -19.291  1.00  0.00      P1   C
ATOM     79  HA  ALA P  34       3.206 -22.772 -18.696  1.00  0.00      P1    
ATOM     80  CB  ALA P  34       3.365 -22.239 -20.735  1.00  0.00      P1   C
ATOM     81  HB1 ALA P  34       3.755 -21.349 -21.274  1.00  0.00      P1    
ATOM     82  HB2 ALA P  34       4.263 -22.890 -20.664  1.00  0.00      P1    
ATOM     83  HB3 ALA P  34       2.613 -22.788 -21.340  1.00  0.00      P1    
ATOM     84  C   ALA P  34       3.576 -20.668 -18.715  1.00  0.00      P1   C
ATOM     85  O   ALA P  34       4.466 -20.776 -17.849  1.00  0.00      P1   O
ATOM     86  N   ILE P  35       3.201 -19.442 -19.164  1.00  0.00      P1   N
ATOM     87  HN  ILE P  35       2.500 -19.356 -19.868  1.00  0.00      P1    
ATOM     88  CA  ILE P  35       3.755 -18.231 -18.541  1.00  0.00      P1   C
ATOM     89  HA  ILE P  35       4.793 -18.347 -18.817  1.00  0.00      P1    
ATOM     90  CB  ILE P  35       3.236 -16.936 -19.237  1.00  0.00      P1   C
ATOM     91  HB  ILE P  35       2.158 -17.099 -19.448  1.00  0.00      P1    
ATOM     92  CG2 ILE P  35       3.290 -15.739 -18.303  1.00  0.00      P1   C
ATOM     93 HG21 ILE P  35       2.767 -15.861 -17.330  1.00  0.00      P1    
ATOM     94 HG22 ILE P  35       4.315 -15.562 -17.913  1.00  0.00      P1    
ATOM     95 HG23 ILE P  35       2.808 -14.842 -18.747  1.00  0.00      P1    
ATOM     96  CG1 ILE P  35       4.123 -16.695 -20.575  1.00  0.00      P1   C
ATOM     97 HG11 ILE P  35       5.155 -16.528 -20.200  1.00  0.00      P1    
ATOM     98 HG12 ILE P  35       4.071 -17.539 -21.295  1.00  0.00      P1    
ATOM     99  CD  ILE P  35       3.697 -15.540 -21.457  1.00  0.00      P1   C
ATOM    100  HD1 ILE P  35       4.418 -15.319 -22.273  1.00  0.00      P1    
ATOM    101  HD2 ILE P  35       2.794 -15.863 -22.019  1.00  0.00      P1    
ATOM    102  HD3 ILE P  35       3.526 -14.668 -20.791  1.00  0.00      P1    
ATOM    103  C   ILE P  35       3.546 -18.197 -17.057  1.00  0.00      P1   C
ATOM    104  O   ILE P  35       4.510 -18.019 -16.288  1.00  0.00      P1   O
ATOM    105  N   LEU P  36       2.250 -18.395 -16.686  1.00  0.00      P1   N
ATOM    106  HN  LEU P  36       1.557 -18.485 -17.396  1.00  0.00      P1    
ATOM    107  CA  LEU P  36       1.823 -18.225 -15.292  1.00  0.00      P1   C
ATOM    108  HA  LEU P  36       2.267 -17.261 -15.097  1.00  0.00      P1    
ATOM    109  CB  LEU P  36       0.218 -18.206 -15.185  1.00  0.00      P1   C
ATOM    110  HB1 LEU P  36      -0.211 -17.387 -15.800  1.00  0.00      P1    
ATOM    111  HB2 LEU P  36      -0.047 -19.123 -15.754  1.00  0.00      P1    
ATOM    112  CG  LEU P  36      -0.473 -18.106 -13.819  1.00  0.00      P1   C
ATOM    113  HG  LEU P  36       0.037 -18.926 -13.269  1.00  0.00      P1    
ATOM    114  CD1 LEU P  36      -0.103 -16.767 -13.110  1.00  0.00      P1   C
ATOM    115 HD11 LEU P  36      -0.584 -16.749 -12.109  1.00  0.00      P1    
ATOM    116 HD12 LEU P  36       0.981 -16.545 -13.009  1.00  0.00      P1    
ATOM    117 HD13 LEU P  36      -0.614 -15.991 -13.720  1.00  0.00      P1    
ATOM    118  CD2 LEU P  36      -1.980 -18.333 -13.944  1.00  0.00      P1   C
ATOM    119 HD21 LEU P  36      -2.486 -17.369 -14.164  1.00  0.00      P1    
ATOM    120 HD22 LEU P  36      -2.174 -19.133 -14.691  1.00  0.00      P1    
ATOM    121 HD23 LEU P  36      -2.380 -18.426 -12.912  1.00  0.00      P1    
ATOM    122  C   LEU P  36       2.411 -19.251 -14.332  1.00  0.00      P1   C
ATOM    123  O   LEU P  36       2.924 -18.964 -13.201  1.00  0.00      P1   O
ATOM    124  N   PHE P  37       2.400 -20.532 -14.799  1.00  0.00      P1   N
ATOM    125  HN  PHE P  37       2.110 -20.811 -15.711  1.00  0.00      P1    
ATOM    126  CA  PHE P  37       3.011 -21.595 -14.062  1.00  0.00      P1   C
ATOM    127  HA  PHE P  37       2.530 -21.709 -13.102  1.00  0.00      P1    
ATOM    128  CB  PHE P  37       2.743 -22.922 -14.799  1.00  0.00      P1   C
ATOM    129  HB1 PHE P  37       1.704 -23.242 -14.571  1.00  0.00      P1    
ATOM    130  HB2 PHE P  37       2.912 -22.880 -15.896  1.00  0.00      P1    
ATOM    131  CG  PHE P  37       3.631 -24.060 -14.316  1.00  0.00      P1   C
ATOM    132  CD1 PHE P  37       3.638 -24.605 -13.066  1.00  0.00      P1   C
ATOM    133  HD1 PHE P  37       3.141 -24.207 -12.193  1.00  0.00      P1    
ATOM    134  CE1 PHE P  37       4.343 -25.829 -12.842  1.00  0.00      P1   C
ATOM    135  HE1 PHE P  37       4.319 -26.276 -11.859  1.00  0.00      P1    
ATOM    136  CZ  PHE P  37       5.060 -26.500 -13.791  1.00  0.00      P1   C
ATOM    137  HZ  PHE P  37       5.659 -27.373 -13.580  1.00  0.00      P1    
ATOM    138  CD2 PHE P  37       4.407 -24.693 -15.299  1.00  0.00      P1   C
ATOM    139  HD2 PHE P  37       4.425 -24.434 -16.347  1.00  0.00      P1    
ATOM    140  CE2 PHE P  37       5.097 -25.911 -15.032  1.00  0.00      P1   C
ATOM    141  HE2 PHE P  37       5.739 -26.317 -15.800  1.00  0.00      P1    
ATOM    142  C   PHE P  37       4.573 -21.329 -13.893  1.00  0.00      P1   C
ATOM    143  O   PHE P  37       5.140 -21.462 -12.825  1.00  0.00      P1   O
ATOM    144  N   MET P  38       5.351 -21.030 -14.976  1.00  0.00      P1   N
ATOM    145  HN  MET P  38       4.936 -20.959 -15.879  1.00  0.00      P1    
ATOM    146  CA  MET P  38       6.779 -20.831 -14.813  1.00  0.00      P1   C
ATOM    147  HA  MET P  38       7.289 -21.676 -14.374  1.00  0.00      P1    
ATOM    148  CB  MET P  38       7.497 -20.880 -16.147  1.00  0.00      P1   C
ATOM    149  HB1 MET P  38       7.082 -20.132 -16.856  1.00  0.00      P1    
ATOM    150  HB2 MET P  38       8.580 -20.675 -16.005  1.00  0.00      P1    
ATOM    151  CG  MET P  38       7.424 -22.311 -16.795  1.00  0.00      P1   C
ATOM    152  HG1 MET P  38       6.341 -22.547 -16.865  1.00  0.00      P1    
ATOM    153  HG2 MET P  38       7.886 -22.146 -17.792  1.00  0.00      P1    
ATOM    154  SD  MET P  38       8.419 -23.676 -15.990  1.00  0.00      P1   S
ATOM    155  CE  MET P  38       8.267 -24.870 -17.271  1.00  0.00      P1   C
ATOM    156  HE1 MET P  38       7.238 -25.068 -17.640  1.00  0.00      P1    
ATOM    157  HE2 MET P  38       8.875 -24.681 -18.181  1.00  0.00      P1    
ATOM    158  HE3 MET P  38       8.630 -25.852 -16.897  1.00  0.00      P1    
ATOM    159  C   MET P  38       7.105 -19.511 -14.065  1.00  0.00      P1   C
ATOM    160  O   MET P  38       8.089 -19.319 -13.425  1.00  0.00      P1   O
ATOM    161  N   ALA P  39       6.193 -18.521 -14.055  1.00  0.00      P1   N
ATOM    162  HN  ALA P  39       5.380 -18.573 -14.629  1.00  0.00      P1    
ATOM    163  CA  ALA P  39       6.334 -17.445 -13.154  1.00  0.00      P1   C
ATOM    164  HA  ALA P  39       7.288 -16.968 -13.321  1.00  0.00      P1    
ATOM    165  CB  ALA P  39       5.205 -16.459 -13.514  1.00  0.00      P1   C
ATOM    166  HB1 ALA P  39       5.299 -15.647 -12.761  1.00  0.00      P1    
ATOM    167  HB2 ALA P  39       5.308 -15.971 -14.507  1.00  0.00      P1    
ATOM    168  HB3 ALA P  39       4.201 -16.931 -13.465  1.00  0.00      P1    
ATOM    169  C   ALA P  39       6.236 -17.823 -11.671  1.00  0.00      P1   C
ATOM    170  O   ALA P  39       6.943 -17.385 -10.763  1.00  0.00      P1   O
ATOM    171  N   ALA P  40       5.353 -18.799 -11.328  1.00  0.00      P1   N
ATOM    172  HN  ALA P  40       4.763 -19.256 -11.989  1.00  0.00      P1    
ATOM    173  CA  ALA P  40       5.511 -19.314  -9.956  1.00  0.00      P1   C
ATOM    174  HA  ALA P  40       5.368 -18.508  -9.252  1.00  0.00      P1    
ATOM    175  CB  ALA P  40       4.461 -20.410  -9.728  1.00  0.00      P1   C
ATOM    176  HB1 ALA P  40       3.501 -19.897  -9.506  1.00  0.00      P1    
ATOM    177  HB2 ALA P  40       4.378 -21.116 -10.582  1.00  0.00      P1    
ATOM    178  HB3 ALA P  40       4.748 -20.984  -8.822  1.00  0.00      P1    
ATOM    179  C   ALA P  40       6.900 -19.934  -9.628  1.00  0.00      P1   C
ATOM    180  O   ALA P  40       7.452 -19.763  -8.569  1.00  0.00      P1   O
ATOM    181  N   VAL P  41       7.475 -20.681 -10.537  1.00  0.00      P1   N
ATOM    182  HN  VAL P  41       6.943 -20.904 -11.350  1.00  0.00      P1    
ATOM    183  CA  VAL P  41       8.822 -21.213 -10.514  1.00  0.00      P1   C
ATOM    184  HA  VAL P  41       8.796 -21.875  -9.660  1.00  0.00      P1    
ATOM    185  CB  VAL P  41       9.163 -22.044 -11.707  1.00  0.00      P1   C
ATOM    186  HB  VAL P  41       9.215 -21.464 -12.653  1.00  0.00      P1    
ATOM    187  CG1 VAL P  41      10.616 -22.663 -11.538  1.00  0.00      P1   C
ATOM    188 HG11 VAL P  41      10.848 -23.151 -12.509  1.00  0.00      P1    
ATOM    189 HG12 VAL P  41      11.435 -21.913 -11.521  1.00  0.00      P1    
ATOM    190 HG13 VAL P  41      10.749 -23.358 -10.682  1.00  0.00      P1    
ATOM    191  CG2 VAL P  41       8.157 -23.175 -11.887  1.00  0.00      P1   C
ATOM    192 HG21 VAL P  41       8.574 -23.901 -12.617  1.00  0.00      P1    
ATOM    193 HG22 VAL P  41       8.037 -23.634 -10.882  1.00  0.00      P1    
ATOM    194 HG23 VAL P  41       7.162 -22.918 -12.309  1.00  0.00      P1    
ATOM    195  C   VAL P  41       9.856 -20.161 -10.359  1.00  0.00      P1   C
ATOM    196  O   VAL P  41      10.815 -20.362  -9.545  1.00  0.00      P1   O
ATOM    197  N   VAL P  42       9.754 -19.099 -11.144  1.00  0.00      P1   N
ATOM    198  HN  VAL P  42       9.068 -18.992 -11.860  1.00  0.00      P1    
ATOM    199  CA  VAL P  42      10.718 -17.948 -11.207  1.00  0.00      P1   C
ATOM    200  HA  VAL P  42      11.701 -18.384 -11.305  1.00  0.00      P1    
ATOM    201  CB  VAL P  42      10.514 -17.051 -12.387  1.00  0.00      P1   C
ATOM    202  HB  VAL P  42       9.424 -16.848 -12.455  1.00  0.00      P1    
ATOM    203  CG1 VAL P  42      11.213 -15.711 -12.244  1.00  0.00      P1   C
ATOM    204 HG11 VAL P  42      10.967 -15.096 -13.136  1.00  0.00      P1    
ATOM    205 HG12 VAL P  42      10.942 -15.089 -11.365  1.00  0.00      P1    
ATOM    206 HG13 VAL P  42      12.316 -15.836 -12.291  1.00  0.00      P1    
ATOM    207  CG2 VAL P  42      11.082 -17.798 -13.623  1.00  0.00      P1   C
ATOM    208 HG21 VAL P  42      12.164 -17.993 -13.461  1.00  0.00      P1    
ATOM    209 HG22 VAL P  42      10.638 -18.795 -13.830  1.00  0.00      P1    
ATOM    210 HG23 VAL P  42      11.043 -17.248 -14.588  1.00  0.00      P1    
ATOM    211  C   VAL P  42      10.799 -17.203  -9.900  1.00  0.00      P1   C
ATOM    212  O   VAL P  42      11.863 -17.088  -9.416  1.00  0.00      P1   O
ATOM    213  N   GLY P  43       9.657 -16.917  -9.293  1.00  0.00      P1   N
ATOM    214  HN  GLY P  43       8.835 -17.063  -9.838  1.00  0.00      P1    
ATOM    215  CA  GLY P  43       9.569 -16.458  -7.882  1.00  0.00      P1   C
ATOM    216  HA1 GLY P  43       8.515 -16.352  -7.670  1.00  0.00      P1    
ATOM    217  HA2 GLY P  43      10.149 -15.550  -7.804  1.00  0.00      P1    
ATOM    218  C   GLY P  43      10.126 -17.373  -6.806  1.00  0.00      P1   C
ATOM    219  O   GLY P  43      10.862 -16.949  -5.986  1.00  0.00      P1   O
ATOM    220  N   THR P  44       9.865 -18.680  -6.951  1.00  0.00      P1   N
ATOM    221  HN  THR P  44       9.475 -19.002  -7.811  1.00  0.00      P1    
ATOM    222  CA  THR P  44      10.356 -19.761  -6.011  1.00  0.00      P1   C
ATOM    223  HA  THR P  44      10.071 -19.596  -4.982  1.00  0.00      P1    
ATOM    224  CB  THR P  44       9.616 -21.037  -6.412  1.00  0.00      P1   C
ATOM    225  HB  THR P  44       9.727 -21.192  -7.506  1.00  0.00      P1    
ATOM    226  OG1 THR P  44       8.270 -20.978  -6.046  1.00  0.00      P1   O
ATOM    227  HG1 THR P  44       7.913 -20.332  -6.660  1.00  0.00      P1    
ATOM    228  CG2 THR P  44      10.219 -22.291  -5.813  1.00  0.00      P1   C
ATOM    229 HG21 THR P  44      10.243 -22.369  -4.705  1.00  0.00      P1    
ATOM    230 HG22 THR P  44       9.688 -23.200  -6.169  1.00  0.00      P1    
ATOM    231 HG23 THR P  44      11.260 -22.499  -6.140  1.00  0.00      P1    
ATOM    232  C   THR P  44      11.823 -19.993  -6.006  1.00  0.00      P1   C
ATOM    233  O   THR P  44      12.457 -20.154  -4.969  1.00  0.00      P1   O
ATOM    234  N   LEU P  45      12.475 -19.918  -7.190  1.00  0.00      P1   N
ATOM    235  HN  LEU P  45      11.996 -19.809  -8.057  1.00  0.00      P1    
ATOM    236  CA  LEU P  45      13.915 -20.080  -7.345  1.00  0.00      P1   C
ATOM    237  HA  LEU P  45      14.262 -20.936  -6.786  1.00  0.00      P1    
ATOM    238  CB  LEU P  45      14.313 -20.259  -8.833  1.00  0.00      P1   C
ATOM    239  HB1 LEU P  45      13.862 -19.471  -9.473  1.00  0.00      P1    
ATOM    240  HB2 LEU P  45      15.371 -20.063  -9.109  1.00  0.00      P1    
ATOM    241  CG  LEU P  45      14.012 -21.572  -9.573  1.00  0.00      P1   C
ATOM    242  HG  LEU P  45      12.972 -21.942  -9.442  1.00  0.00      P1    
ATOM    243  CD1 LEU P  45      14.356 -21.471 -11.036  1.00  0.00      P1   C
ATOM    244 HD11 LEU P  45      15.462 -21.539 -10.956  1.00  0.00      P1    
ATOM    245 HD12 LEU P  45      13.910 -22.215 -11.731  1.00  0.00      P1    
ATOM    246 HD13 LEU P  45      14.044 -20.486 -11.443  1.00  0.00      P1    
ATOM    247  CD2 LEU P  45      14.826 -22.760  -8.917  1.00  0.00      P1   C
ATOM    248 HD21 LEU P  45      14.386 -23.666  -9.385  1.00  0.00      P1    
ATOM    249 HD22 LEU P  45      15.893 -22.701  -9.224  1.00  0.00      P1    
ATOM    250 HD23 LEU P  45      14.812 -22.757  -7.807  1.00  0.00      P1    
ATOM    251  C   LEU P  45      14.704 -18.778  -6.848  1.00  0.00      P1   C
ATOM    252  O   LEU P  45      15.741 -18.861  -6.177  1.00  0.00      P1   O
ATOM    253  N   VAL P  46      14.091 -17.636  -7.247  1.00  0.00      P1   N
ATOM    254  HN  VAL P  46      13.253 -17.648  -7.786  1.00  0.00      P1    
ATOM    255  CA  VAL P  46      14.392 -16.239  -6.863  1.00  0.00      P1   C
ATOM    256  HA  VAL P  46      15.440 -16.051  -7.043  1.00  0.00      P1    
ATOM    257  CB  VAL P  46      13.675 -15.104  -7.670  1.00  0.00      P1   C
ATOM    258  HB  VAL P  46      12.603 -15.389  -7.618  1.00  0.00      P1    
ATOM    259  CG1 VAL P  46      13.866 -13.702  -7.151  1.00  0.00      P1   C
ATOM    260 HG11 VAL P  46      13.313 -13.586  -6.194  1.00  0.00      P1    
ATOM    261 HG12 VAL P  46      14.934 -13.403  -7.090  1.00  0.00      P1    
ATOM    262 HG13 VAL P  46      13.327 -13.052  -7.873  1.00  0.00      P1    
ATOM    263  CG2 VAL P  46      14.155 -15.212  -9.138  1.00  0.00      P1   C
ATOM    264 HG21 VAL P  46      13.925 -16.227  -9.525  1.00  0.00      P1    
ATOM    265 HG22 VAL P  46      13.701 -14.449  -9.807  1.00  0.00      P1    
ATOM    266 HG23 VAL P  46      15.257 -15.144  -9.255  1.00  0.00      P1    
ATOM    267  C   VAL P  46      14.242 -15.976  -5.405  1.00  0.00      P1   C
ATOM    268  O   VAL P  46      15.180 -15.518  -4.824  1.00  0.00      P1   O
ATOM    269  N   GLY P  47      13.207 -16.373  -4.658  1.00  0.00      P1   N
ATOM    270  HN  GLY P  47      12.326 -16.590  -5.072  1.00  0.00      P1    
ATOM    271  CA  GLY P  47      13.255 -16.207  -3.259  1.00  0.00      P1   C
ATOM    272  HA1 GLY P  47      12.402 -16.730  -2.854  1.00  0.00      P1    
ATOM    273  HA2 GLY P  47      13.289 -15.153  -3.026  1.00  0.00      P1    
ATOM    274  C   GLY P  47      14.241 -17.149  -2.487  1.00  0.00      P1   C
ATOM    275  O   GLY P  47      14.853 -16.674  -1.528  1.00  0.00      P1   O
ATOM    276  N   LEU P  48      14.350 -18.446  -2.808  1.00  0.00      P1   N
ATOM    277  HN  LEU P  48      13.670 -18.898  -3.381  1.00  0.00      P1    
ATOM    278  CA  LEU P  48      15.428 -19.294  -2.300  1.00  0.00      P1   C
ATOM    279  HA  LEU P  48      15.332 -19.371  -1.227  1.00  0.00      P1    
ATOM    280  CB  LEU P  48      15.287 -20.690  -2.838  1.00  0.00      P1   C
ATOM    281  HB1 LEU P  48      15.278 -20.604  -3.945  1.00  0.00      P1    
ATOM    282  HB2 LEU P  48      16.139 -21.385  -2.674  1.00  0.00      P1    
ATOM    283  CG  LEU P  48      13.993 -21.500  -2.431  1.00  0.00      P1   C
ATOM    284  HG  LEU P  48      13.085 -20.968  -2.787  1.00  0.00      P1    
ATOM    285  CD1 LEU P  48      13.932 -22.843  -3.202  1.00  0.00      P1   C
ATOM    286 HD11 LEU P  48      12.978 -23.386  -3.030  1.00  0.00      P1    
ATOM    287 HD12 LEU P  48      13.986 -22.542  -4.270  1.00  0.00      P1    
ATOM    288 HD13 LEU P  48      14.756 -23.543  -2.945  1.00  0.00      P1    
ATOM    289  CD2 LEU P  48      13.846 -21.784  -0.924  1.00  0.00      P1   C
ATOM    290 HD21 LEU P  48      13.644 -20.853  -0.353  1.00  0.00      P1    
ATOM    291 HD22 LEU P  48      13.046 -22.547  -0.823  1.00  0.00      P1    
ATOM    292 HD23 LEU P  48      14.826 -22.091  -0.501  1.00  0.00      P1    
ATOM    293  C   LEU P  48      16.866 -18.744  -2.621  1.00  0.00      P1   C
ATOM    294  O   LEU P  48      17.737 -18.748  -1.731  1.00  0.00      P1   O
ATOM    295  N   ALA P  49      17.156 -18.222  -3.843  1.00  0.00      P1   N
ATOM    296  HN  ALA P  49      16.596 -18.256  -4.667  1.00  0.00      P1    
ATOM    297  CA  ALA P  49      18.456 -17.704  -4.230  1.00  0.00      P1   C
ATOM    298  HA  ALA P  49      19.268 -18.407  -4.118  1.00  0.00      P1    
ATOM    299  CB  ALA P  49      18.520 -17.391  -5.732  1.00  0.00      P1   C
ATOM    300  HB1 ALA P  49      18.293 -18.244  -6.407  1.00  0.00      P1    
ATOM    301  HB2 ALA P  49      17.807 -16.572  -5.965  1.00  0.00      P1    
ATOM    302  HB3 ALA P  49      19.443 -16.863  -6.053  1.00  0.00      P1    
ATOM    303  C   ALA P  49      18.768 -16.468  -3.395  1.00  0.00      P1   C
ATOM    304  O   ALA P  49      19.836 -16.318  -2.712  1.00  0.00      P1   O
ATOM    305  N   ALA P  50      17.866 -15.527  -3.346  1.00  0.00      P1   N
ATOM    306  HN  ALA P  50      17.025 -15.578  -3.878  1.00  0.00      P1    
ATOM    307  CA  ALA P  50      17.962 -14.302  -2.580  1.00  0.00      P1   C
ATOM    308  HA  ALA P  50      18.804 -13.746  -2.964  1.00  0.00      P1    
ATOM    309  CB  ALA P  50      16.841 -13.287  -2.894  1.00  0.00      P1   C
ATOM    310  HB1 ALA P  50      16.765 -13.006  -3.966  1.00  0.00      P1    
ATOM    311  HB2 ALA P  50      15.796 -13.569  -2.643  1.00  0.00      P1    
ATOM    312  HB3 ALA P  50      17.120 -12.392  -2.297  1.00  0.00      P1    
ATOM    313  C   ALA P  50      18.169 -14.596  -1.113  1.00  0.00      P1   C
ATOM    314  O   ALA P  50      18.975 -13.980  -0.479  1.00  0.00      P1   O
ATOM    315  N   VAL P  51      17.422 -15.632  -0.526  1.00  0.00      P1   N
ATOM    316  HN  VAL P  51      16.681 -16.119  -0.981  1.00  0.00      P1    
ATOM    317  CA  VAL P  51      17.648 -15.890   0.881  1.00  0.00      P1   C
ATOM    318  HA  VAL P  51      17.581 -14.937   1.385  1.00  0.00      P1    
ATOM    319  CB  VAL P  51      16.564 -16.634   1.599  1.00  0.00      P1   C
ATOM    320  HB  VAL P  51      15.621 -16.065   1.451  1.00  0.00      P1    
ATOM    321  CG1 VAL P  51      16.355 -18.080   1.139  1.00  0.00      P1   C
ATOM    322 HG11 VAL P  51      15.480 -18.536   1.649  1.00  0.00      P1    
ATOM    323 HG12 VAL P  51      16.143 -18.130   0.050  1.00  0.00      P1    
ATOM    324 HG13 VAL P  51      17.267 -18.709   1.216  1.00  0.00      P1    
ATOM    325  CG2 VAL P  51      16.810 -16.519   3.152  1.00  0.00      P1   C
ATOM    326 HG21 VAL P  51      17.791 -16.997   3.358  1.00  0.00      P1    
ATOM    327 HG22 VAL P  51      16.838 -15.451   3.457  1.00  0.00      P1    
ATOM    328 HG23 VAL P  51      15.936 -17.010   3.631  1.00  0.00      P1    
ATOM    329  C   VAL P  51      19.071 -16.385   1.095  1.00  0.00      P1   C
ATOM    330  O   VAL P  51      19.769 -16.013   2.010  1.00  0.00      P1   O
ATOM    331  N   ALA P  52      19.636 -17.282   0.249  1.00  0.00      P1   N
ATOM    332  HN  ALA P  52      19.142 -17.641  -0.539  1.00  0.00      P1    
ATOM    333  CA  ALA P  52      21.013 -17.670   0.314  1.00  0.00      P1   C
ATOM    334  HA  ALA P  52      21.155 -18.002   1.332  1.00  0.00      P1    
ATOM    335  CB  ALA P  52      21.263 -18.852  -0.636  1.00  0.00      P1   C
ATOM    336  HB1 ALA P  52      20.425 -19.568  -0.498  1.00  0.00      P1    
ATOM    337  HB2 ALA P  52      21.208 -18.452  -1.671  1.00  0.00      P1    
ATOM    338  HB3 ALA P  52      22.222 -19.362  -0.401  1.00  0.00      P1    
ATOM    339  C   ALA P  52      22.052 -16.556   0.207  1.00  0.00      P1   C
ATOM    340  O   ALA P  52      23.045 -16.631   0.892  1.00  0.00      P1   O
ATOM    341  N   PHE P  53      21.786 -15.550  -0.628  1.00  0.00      P1   N
ATOM    342  HN  PHE P  53      21.010 -15.590  -1.253  1.00  0.00      P1    
ATOM    343  CA  PHE P  53      22.633 -14.402  -0.608  1.00  0.00      P1   C
ATOM    344  HA  PHE P  53      23.634 -14.740  -0.831  1.00  0.00      P1    
ATOM    345  CB  PHE P  53      22.128 -13.576  -1.827  1.00  0.00      P1   C
ATOM    346  HB1 PHE P  53      22.029 -14.077  -2.814  1.00  0.00      P1    
ATOM    347  HB2 PHE P  53      21.091 -13.221  -1.647  1.00  0.00      P1    
ATOM    348  CG  PHE P  53      22.929 -12.369  -2.019  1.00  0.00      P1   C
ATOM    349  CD1 PHE P  53      22.335 -11.114  -1.722  1.00  0.00      P1   C
ATOM    350  HD1 PHE P  53      21.348 -11.175  -1.288  1.00  0.00      P1    
ATOM    351  CE1 PHE P  53      23.113  -9.980  -1.902  1.00  0.00      P1   C
ATOM    352  HE1 PHE P  53      22.693  -8.993  -1.774  1.00  0.00      P1    
ATOM    353  CZ  PHE P  53      24.418 -10.049  -2.489  1.00  0.00      P1   C
ATOM    354  HZ  PHE P  53      24.966  -9.142  -2.697  1.00  0.00      P1    
ATOM    355  CD2 PHE P  53      24.223 -12.501  -2.535  1.00  0.00      P1   C
ATOM    356  HD2 PHE P  53      24.696 -13.427  -2.827  1.00  0.00      P1    
ATOM    357  CE2 PHE P  53      24.920 -11.299  -2.816  1.00  0.00      P1   C
ATOM    358  HE2 PHE P  53      25.927 -11.304  -3.206  1.00  0.00      P1    
ATOM    359  C   PHE P  53      22.708 -13.659   0.699  1.00  0.00      P1   C
ATOM    360  O   PHE P  53      23.778 -13.445   1.182  1.00  0.00      P1   O
ATOM    361  N   ASP P  54      21.493 -13.396   1.257  1.00  0.00      P1   N
ATOM    362  HN  ASP P  54      20.684 -13.557   0.696  1.00  0.00      P1    
ATOM    363  CA  ASP P  54      21.315 -12.681   2.453  1.00  0.00      P1   C
ATOM    364  HA  ASP P  54      21.784 -11.731   2.247  1.00  0.00      P1    
ATOM    365  CB  ASP P  54      19.810 -12.556   2.729  1.00  0.00      P1   C
ATOM    366  HB1 ASP P  54      19.188 -13.152   2.028  1.00  0.00      P1    
ATOM    367  HB2 ASP P  54      19.580 -12.976   3.731  1.00  0.00      P1    
ATOM    368  CG  ASP P  54      19.304 -11.121   2.813  1.00  0.00      P1   C
ATOM    369  OD1 ASP P  54      20.009 -10.288   3.475  1.00  0.00      P1   O
ATOM    370  OD2 ASP P  54      18.297 -10.774   2.195  1.00  0.00      P1   O
ATOM    371  C   ASP P  54      22.063 -13.376   3.576  1.00  0.00      P1   C
ATOM    372  O   ASP P  54      22.646 -12.672   4.431  1.00  0.00      P1   O
ATOM    373  N   LYS P  55      22.073 -14.715   3.674  1.00  0.00      P1   N
ATOM    374  HN  LYS P  55      21.571 -15.214   2.972  1.00  0.00      P1    
ATOM    375  CA  LYS P  55      22.766 -15.569   4.632  1.00  0.00      P1   C
ATOM    376  HA  LYS P  55      22.623 -15.148   5.616  1.00  0.00      P1    
ATOM    377  CB  LYS P  55      22.170 -16.984   4.582  1.00  0.00      P1   C
ATOM    378  HB1 LYS P  55      22.213 -17.431   3.565  1.00  0.00      P1    
ATOM    379  HB2 LYS P  55      22.644 -17.616   5.363  1.00  0.00      P1    
ATOM    380  CG  LYS P  55      20.686 -17.006   4.957  1.00  0.00      P1   C
ATOM    381  HG1 LYS P  55      20.113 -16.256   4.370  1.00  0.00      P1    
ATOM    382  HG2 LYS P  55      20.254 -17.991   4.679  1.00  0.00      P1    
ATOM    383  CD  LYS P  55      20.450 -16.865   6.496  1.00  0.00      P1   C
ATOM    384  HD1 LYS P  55      19.646 -17.607   6.688  1.00  0.00      P1    
ATOM    385  HD2 LYS P  55      21.386 -16.997   7.078  1.00  0.00      P1    
ATOM    386  CE  LYS P  55      19.903 -15.489   6.815  1.00  0.00      P1   C
ATOM    387  HE1 LYS P  55      20.482 -14.622   6.428  1.00  0.00      P1    
ATOM    388  HE2 LYS P  55      18.854 -15.374   6.468  1.00  0.00      P1    
ATOM    389  NZ  LYS P  55      19.958 -15.197   8.288  1.00  0.00      P1   N
ATOM    390  HZ1 LYS P  55      20.858 -15.455   8.741  1.00  0.00      P1    
ATOM    391  HZ2 LYS P  55      20.049 -14.162   8.246  1.00  0.00      P1    
ATOM    392  HZ3 LYS P  55      19.114 -15.417   8.855  1.00  0.00      P1    
ATOM    393  C   LYS P  55      24.222 -15.608   4.483  1.00  0.00      P1   C
ATOM    394  O   LYS P  55      24.943 -15.771   5.475  1.00  0.00      P1   O
ATOM    395  N   GLY P  56      24.732 -15.425   3.234  1.00  0.00      P1   N
ATOM    396  HN  GLY P  56      24.049 -15.290   2.521  1.00  0.00      P1    
ATOM    397  CA  GLY P  56      26.097 -15.191   2.996  1.00  0.00      P1   C
ATOM    398  HA1 GLY P  56      26.141 -15.316   1.924  1.00  0.00      P1    
ATOM    399  HA2 GLY P  56      26.701 -15.877   3.570  1.00  0.00      P1    
ATOM    400  C   GLY P  56      26.609 -13.809   3.257  1.00  0.00      P1   C
ATOM    401  O   GLY P  56      27.708 -13.701   3.811  1.00  0.00      P1   O
ATOM    402  N   VAL P  57      25.823 -12.800   2.819  1.00  0.00      P1   N
ATOM    403  HN  VAL P  57      25.068 -12.940   2.183  1.00  0.00      P1    
ATOM    404  CA  VAL P  57      26.135 -11.378   3.203  1.00  0.00      P1   C
ATOM    405  HA  VAL P  57      27.130 -11.111   2.878  1.00  0.00      P1    
ATOM    406  CB  VAL P  57      25.045 -10.400   2.623  1.00  0.00      P1   C
ATOM    407  HB  VAL P  57      24.099 -10.930   2.865  1.00  0.00      P1    
ATOM    408  CG1 VAL P  57      24.981  -9.017   3.288  1.00  0.00      P1   C
ATOM    409 HG11 VAL P  57      24.267  -8.316   2.804  1.00  0.00      P1    
ATOM    410 HG12 VAL P  57      24.687  -9.256   4.332  1.00  0.00      P1    
ATOM    411 HG13 VAL P  57      25.946  -8.484   3.154  1.00  0.00      P1    
ATOM    412  CG2 VAL P  57      25.349 -10.245   1.144  1.00  0.00      P1   C
ATOM    413 HG21 VAL P  57      26.223  -9.572   1.018  1.00  0.00      P1    
ATOM    414 HG22 VAL P  57      25.470 -11.220   0.625  1.00  0.00      P1    
ATOM    415 HG23 VAL P  57      24.632  -9.565   0.636  1.00  0.00      P1    
ATOM    416  C   VAL P  57      26.226 -11.211   4.716  1.00  0.00      P1   C
ATOM    417  O   VAL P  57      27.215 -10.627   5.202  1.00  0.00      P1   O
ATOM    418  N   ALA P  58      25.193 -11.732   5.458  1.00  0.00      P1   N
ATOM    419  HN  ALA P  58      24.318 -12.004   5.067  1.00  0.00      P1    
ATOM    420  CA  ALA P  58      25.189 -11.716   6.922  1.00  0.00      P1   C
ATOM    421  HA  ALA P  58      25.253 -10.715   7.322  1.00  0.00      P1    
ATOM    422  CB  ALA P  58      23.790 -12.420   7.201  1.00  0.00      P1   C
ATOM    423  HB1 ALA P  58      23.712 -12.346   8.307  1.00  0.00      P1    
ATOM    424  HB2 ALA P  58      22.982 -11.942   6.607  1.00  0.00      P1    
ATOM    425  HB3 ALA P  58      23.751 -13.520   7.048  1.00  0.00      P1    
ATOM    426  C   ALA P  58      26.417 -12.525   7.528  1.00  0.00      P1   C
ATOM    427  O   ALA P  58      26.857 -12.228   8.687  1.00  0.00      P1   O
ATOM    428  N   TRP P  59      26.824 -13.635   6.868  1.00  0.00      P1   N
ATOM    429  HN  TRP P  59      26.218 -13.965   6.148  1.00  0.00      P1    
ATOM    430  CA  TRP P  59      27.916 -14.474   7.272  1.00  0.00      P1   C
ATOM    431  HA  TRP P  59      27.729 -14.679   8.316  1.00  0.00      P1    
ATOM    432  CB  TRP P  59      28.089 -15.795   6.574  1.00  0.00      P1   C
ATOM    433  HB1 TRP P  59      27.254 -16.450   6.902  1.00  0.00      P1    
ATOM    434  HB2 TRP P  59      27.813 -15.652   5.507  1.00  0.00      P1    
ATOM    435  CG  TRP P  59      29.403 -16.502   6.581  1.00  0.00      P1   C
ATOM    436  CD1 TRP P  59      29.832 -17.287   7.628  1.00  0.00      P1   C
ATOM    437  HD1 TRP P  59      29.172 -17.528   8.449  1.00  0.00      P1    
ATOM    438  NE1 TRP P  59      31.107 -17.727   7.301  1.00  0.00      P1   N
ATOM    439  HE1 TRP P  59      31.776 -18.124   7.891  1.00  0.00      P1    
ATOM    440  CE2 TRP P  59      31.449 -17.280   6.024  1.00  0.00      P1   C
ATOM    441  CD2 TRP P  59      30.366 -16.602   5.477  1.00  0.00      P1   C
ATOM    442  CE3 TRP P  59      30.420 -16.109   4.187  1.00  0.00      P1   C
ATOM    443  HE3 TRP P  59      29.536 -15.638   3.784  1.00  0.00      P1    
ATOM    444  CZ3 TRP P  59      31.669 -16.066   3.607  1.00  0.00      P1   C
ATOM    445  HZ3 TRP P  59      31.745 -15.553   2.660  1.00  0.00      P1    
ATOM    446  CZ2 TRP P  59      32.707 -17.243   5.458  1.00  0.00      P1   C
ATOM    447  HZ2 TRP P  59      33.549 -17.757   5.899  1.00  0.00      P1    
ATOM    448  CH2 TRP P  59      32.801 -16.661   4.193  1.00  0.00      P1   C
ATOM    449  HH2 TRP P  59      33.756 -16.637   3.691  1.00  0.00      P1    
ATOM    450  C   TRP P  59      29.178 -13.605   7.216  1.00  0.00      P1   C
ATOM    451  O   TRP P  59      29.929 -13.585   8.221  1.00  0.00      P1   O
ATOM    452  N   LEU P  60      29.457 -12.821   6.153  1.00  0.00      P1   N
ATOM    453  HN  LEU P  60      28.776 -12.907   5.430  1.00  0.00      P1    
ATOM    454  CA  LEU P  60      30.502 -11.811   6.013  1.00  0.00      P1   C
ATOM    455  HA  LEU P  60      31.352 -12.417   6.288  1.00  0.00      P1    
ATOM    456  CB  LEU P  60      30.686 -11.197   4.640  1.00  0.00      P1   C
ATOM    457  HB1 LEU P  60      29.722 -10.739   4.331  1.00  0.00      P1    
ATOM    458  HB2 LEU P  60      31.424 -10.368   4.701  1.00  0.00      P1    
ATOM    459  CG  LEU P  60      31.257 -12.236   3.564  1.00  0.00      P1   C
ATOM    460  HG  LEU P  60      30.639 -13.159   3.524  1.00  0.00      P1    
ATOM    461  CD1 LEU P  60      31.267 -11.549   2.185  1.00  0.00      P1   C
ATOM    462 HD11 LEU P  60      31.823 -10.587   2.221  1.00  0.00      P1    
ATOM    463 HD12 LEU P  60      31.643 -12.197   1.364  1.00  0.00      P1    
ATOM    464 HD13 LEU P  60      30.212 -11.285   1.958  1.00  0.00      P1    
ATOM    465  CD2 LEU P  60      32.689 -12.765   3.861  1.00  0.00      P1   C
ATOM    466 HD21 LEU P  60      33.114 -13.440   3.088  1.00  0.00      P1    
ATOM    467 HD22 LEU P  60      33.429 -11.972   4.103  1.00  0.00      P1    
ATOM    468 HD23 LEU P  60      32.587 -13.326   4.814  1.00  0.00      P1    
ATOM    469  C   LEU P  60      30.541 -10.789   7.131  1.00  0.00      P1   C
ATOM    470  O   LEU P  60      31.657 -10.446   7.631  1.00  0.00      P1   O
ATOM    471  N   GLN P  61      29.397 -10.188   7.594  1.00  0.00      P1   N
ATOM    472  HN  GLN P  61      28.544 -10.316   7.094  1.00  0.00      P1    
ATOM    473  CA  GLN P  61      29.370  -9.348   8.811  1.00  0.00      P1   C
ATOM    474  HA  GLN P  61      30.140  -8.602   8.680  1.00  0.00      P1    
ATOM    475  CB  GLN P  61      27.991  -8.643   8.942  1.00  0.00      P1   C
ATOM    476  HB1 GLN P  61      27.165  -9.372   9.081  1.00  0.00      P1    
ATOM    477  HB2 GLN P  61      27.974  -7.981   9.834  1.00  0.00      P1    
ATOM    478  CG  GLN P  61      27.442  -7.796   7.722  1.00  0.00      P1   C
ATOM    479  HG1 GLN P  61      26.933  -8.445   6.978  1.00  0.00      P1    
ATOM    480  HG2 GLN P  61      26.737  -7.101   8.226  1.00  0.00      P1    
ATOM    481  CD  GLN P  61      28.394  -6.902   6.968  1.00  0.00      P1   C
ATOM    482  OE1 GLN P  61      29.542  -6.584   7.311  1.00  0.00      P1   O
ATOM    483  NE2 GLN P  61      27.927  -6.579   5.728  1.00  0.00      P1   N
ATOM    484 HE21 GLN P  61      28.604  -6.183   5.108  1.00  0.00      P1    
ATOM    485 HE22 GLN P  61      26.990  -6.815   5.471  1.00  0.00      P1    
ATOM    486  C   GLN P  61      29.793  -9.989  10.134  1.00  0.00      P1   C
ATOM    487  O   GLN P  61      30.595  -9.415  10.931  1.00  0.00      P1   O
ATOM    488  N   ASN P  62      29.289 -11.236  10.275  1.00  0.00      P1   N
ATOM    489  HN  ASN P  62      28.681 -11.689   9.627  1.00  0.00      P1    
ATOM    490  CA  ASN P  62      29.644 -12.188  11.294  1.00  0.00      P1   C
ATOM    491  HA  ASN P  62      29.349 -11.664  12.191  1.00  0.00      P1    
ATOM    492  CB  ASN P  62      28.726 -13.402  11.281  1.00  0.00      P1   C
ATOM    493  HB1 ASN P  62      27.654 -13.131  11.391  1.00  0.00      P1    
ATOM    494  HB2 ASN P  62      28.870 -13.975  10.340  1.00  0.00      P1    
ATOM    495  CG  ASN P  62      29.092 -14.376  12.407  1.00  0.00      P1   C
ATOM    496  OD1 ASN P  62      30.077 -15.093  12.247  1.00  0.00      P1   O
ATOM    497  ND2 ASN P  62      28.232 -14.543  13.427  1.00  0.00      P1   N
ATOM    498 HD21 ASN P  62      28.445 -15.084  14.240  1.00  0.00      P1    
ATOM    499 HD22 ASN P  62      27.397 -13.994  13.448  1.00  0.00      P1    
ATOM    500  C   ASN P  62      31.147 -12.531  11.376  1.00  0.00      P1   C
ATOM    501  O   ASN P  62      31.798 -12.413  12.402  1.00  0.00      P1   O
ATOM    502  N   GLN P  63      31.773 -12.897  10.218  1.00  0.00      P1   N
ATOM    503  HN  GLN P  63      31.301 -13.257   9.418  1.00  0.00      P1    
ATOM    504  CA  GLN P  63      33.194 -12.981  10.172  1.00  0.00      P1   C
ATOM    505  HA  GLN P  63      33.461 -13.614  11.006  1.00  0.00      P1    
ATOM    506  CB  GLN P  63      33.703 -13.618   8.876  1.00  0.00      P1   C
ATOM    507  HB1 GLN P  63      33.618 -12.900   8.032  1.00  0.00      P1    
ATOM    508  HB2 GLN P  63      34.752 -13.961   8.999  1.00  0.00      P1    
ATOM    509  CG  GLN P  63      32.981 -14.860   8.457  1.00  0.00      P1   C
ATOM    510  HG1 GLN P  63      31.975 -14.881   7.987  1.00  0.00      P1    
ATOM    511  HG2 GLN P  63      33.564 -15.364   7.657  1.00  0.00      P1    
ATOM    512  CD  GLN P  63      33.132 -16.039   9.422  1.00  0.00      P1   C
ATOM    513  OE1 GLN P  63      33.993 -16.908   9.314  1.00  0.00      P1   O
ATOM    514  NE2 GLN P  63      32.193 -16.149  10.430  1.00  0.00      P1   N
ATOM    515 HE21 GLN P  63      32.357 -16.949  11.007  1.00  0.00      P1    
ATOM    516 HE22 GLN P  63      31.578 -15.377  10.590  1.00  0.00      P1    
ATOM    517  C   GLN P  63      33.927 -11.669  10.382  1.00  0.00      P1   C
ATOM    518  O   GLN P  63      34.899 -11.573  11.053  1.00  0.00      P1   O
ATOM    519  N   ARG P  64      33.463 -10.601   9.690  1.00  0.00      P1   N
ATOM    520  HN  ARG P  64      32.737 -10.632   9.008  1.00  0.00      P1    
ATOM    521  CA  ARG P  64      34.067  -9.318   9.749  1.00  0.00      P1   C
ATOM    522  HA  ARG P  64      35.053  -9.417   9.320  1.00  0.00      P1    
ATOM    523  CB  ARG P  64      33.308  -8.277   8.899  1.00  0.00      P1   C
ATOM    524  HB1 ARG P  64      33.362  -8.739   7.891  1.00  0.00      P1    
ATOM    525  HB2 ARG P  64      32.255  -8.187   9.242  1.00  0.00      P1    
ATOM    526  CG  ARG P  64      33.886  -6.853   8.936  1.00  0.00      P1   C
ATOM    527  HG1 ARG P  64      33.606  -6.205   9.794  1.00  0.00      P1    
ATOM    528  HG2 ARG P  64      34.987  -6.988   9.006  1.00  0.00      P1    
ATOM    529  CD  ARG P  64      33.582  -6.009   7.727  1.00  0.00      P1   C
ATOM    530  HD1 ARG P  64      34.342  -5.200   7.697  1.00  0.00      P1    
ATOM    531  HD2 ARG P  64      33.729  -6.540   6.762  1.00  0.00      P1    
ATOM    532  NE  ARG P  64      32.134  -5.489   7.776  1.00  0.00      P1   N
ATOM    533  HE  ARG P  64      31.416  -6.015   7.319  1.00  0.00      P1    
ATOM    534  CZ  ARG P  64      31.674  -4.519   8.540  1.00  0.00      P1   C
ATOM    535  NH1 ARG P  64      32.335  -3.815   9.407  1.00  0.00      P1   N
ATOM    536 HH11 ARG P  64      31.828  -3.036   9.776  1.00  0.00      P1    
ATOM    537 HH12 ARG P  64      33.311  -3.782   9.194  1.00  0.00      P1    
ATOM    538  NH2 ARG P  64      30.395  -4.297   8.757  1.00  0.00      P1   N
ATOM    539 HH21 ARG P  64      30.100  -3.660   9.470  1.00  0.00      P1    
ATOM    540 HH22 ARG P  64      29.742  -4.922   8.329  1.00  0.00      P1    
ATOM    541  C   ARG P  64      34.305  -8.736  11.101  1.00  0.00      P1   C
ATOM    542  O   ARG P  64      35.418  -8.437  11.613  1.00  0.00      P1   O
ATOM    543  N   MET P  65      33.231  -8.685  11.892  1.00  0.00      P1   N
ATOM    544  HN  MET P  65      32.329  -8.883  11.514  1.00  0.00      P1    
ATOM    545  CA  MET P  65      33.249  -8.105  13.166  1.00  0.00      P1   C
ATOM    546  HA  MET P  65      33.929  -7.276  13.290  1.00  0.00      P1    
ATOM    547  CB  MET P  65      31.906  -7.579  13.643  1.00  0.00      P1   C
ATOM    548  HB1 MET P  65      31.136  -8.379  13.620  1.00  0.00      P1    
ATOM    549  HB2 MET P  65      31.816  -7.133  14.656  1.00  0.00      P1    
ATOM    550  CG  MET P  65      31.359  -6.472  12.717  1.00  0.00      P1   C
ATOM    551  HG1 MET P  65      31.000  -6.880  11.747  1.00  0.00      P1    
ATOM    552  HG2 MET P  65      30.483  -6.137  13.313  1.00  0.00      P1    
ATOM    553  SD  MET P  65      32.494  -5.081  12.458  1.00  0.00      P1   S
ATOM    554  CE  MET P  65      32.710  -4.720  14.207  1.00  0.00      P1   C
ATOM    555  HE1 MET P  65      33.369  -3.828  14.276  1.00  0.00      P1    
ATOM    556  HE2 MET P  65      31.830  -4.310  14.748  1.00  0.00      P1    
ATOM    557  HE3 MET P  65      33.118  -5.518  14.864  1.00  0.00      P1    
ATOM    558  C   MET P  65      33.721  -9.101  14.222  1.00  0.00      P1   C
ATOM    559  O   MET P  65      33.823  -8.848  15.386  1.00  0.00      P1   O
ATOM    560  N   GLY P  66      33.886 -10.379  13.751  1.00  0.00      P1   N
ATOM    561  HN  GLY P  66      33.722 -10.582  12.788  1.00  0.00      P1    
ATOM    562  CA  GLY P  66      34.636 -11.418  14.354  1.00  0.00      P1   C
ATOM    563  HA1 GLY P  66      34.476 -12.371  13.870  1.00  0.00      P1    
ATOM    564  HA2 GLY P  66      34.210 -11.538  15.339  1.00  0.00      P1    
ATOM    565  C   GLY P  66      36.151 -11.129  14.342  1.00  0.00      P1   C
ATOM    566  O   GLY P  66      36.830 -11.229  15.421  1.00  0.00      P1   O
ATOM    567  N   ALA P  67      36.720 -10.654  13.183  1.00  0.00      P1   N
ATOM    568  HN  ALA P  67      36.300 -10.822  12.295  1.00  0.00      P1    
ATOM    569  CA  ALA P  67      38.121 -10.136  13.090  1.00  0.00      P1   C
ATOM    570  HA  ALA P  67      38.727 -10.975  13.399  1.00  0.00      P1    
ATOM    571  CB  ALA P  67      38.475  -9.813  11.590  1.00  0.00      P1   C
ATOM    572  HB1 ALA P  67      38.379 -10.704  10.934  1.00  0.00      P1    
ATOM    573  HB2 ALA P  67      37.869  -9.034  11.081  1.00  0.00      P1    
ATOM    574  HB3 ALA P  67      39.565  -9.598  11.608  1.00  0.00      P1    
ATOM    575  C   ALA P  67      38.358  -8.938  13.924  1.00  0.00      P1   C
ATOM    576  O   ALA P  67      39.429  -8.747  14.566  1.00  0.00      P1   O
ATOM    577  N   LEU P  68      37.380  -8.064  14.003  1.00  0.00      P1   N
ATOM    578  HN  LEU P  68      36.604  -8.150  13.384  1.00  0.00      P1    
ATOM    579  CA  LEU P  68      37.418  -6.959  14.968  1.00  0.00      P1   C
ATOM    580  HA  LEU P  68      38.387  -6.483  14.949  1.00  0.00      P1    
ATOM    581  CB  LEU P  68      36.507  -5.914  14.415  1.00  0.00      P1   C
ATOM    582  HB1 LEU P  68      35.605  -6.517  14.176  1.00  0.00      P1    
ATOM    583  HB2 LEU P  68      36.273  -5.101  15.136  1.00  0.00      P1    
ATOM    584  CG  LEU P  68      37.069  -5.142  13.267  1.00  0.00      P1   C
ATOM    585  HG  LEU P  68      37.685  -5.834  12.655  1.00  0.00      P1    
ATOM    586  CD1 LEU P  68      35.996  -4.581  12.316  1.00  0.00      P1   C
ATOM    587 HD11 LEU P  68      36.534  -4.245  11.404  1.00  0.00      P1    
ATOM    588 HD12 LEU P  68      35.251  -5.333  11.978  1.00  0.00      P1    
ATOM    589 HD13 LEU P  68      35.411  -3.749  12.763  1.00  0.00      P1    
ATOM    590  CD2 LEU P  68      37.977  -4.053  13.782  1.00  0.00      P1   C
ATOM    591 HD21 LEU P  68      38.215  -3.374  12.935  1.00  0.00      P1    
ATOM    592 HD22 LEU P  68      37.532  -3.544  14.663  1.00  0.00      P1    
ATOM    593 HD23 LEU P  68      38.940  -4.430  14.188  1.00  0.00      P1    
ATOM    594  C   LEU P  68      37.254  -7.293  16.412  1.00  0.00      P1   C
ATOM    595  O   LEU P  68      37.784  -6.483  17.202  1.00  0.00      P1   O
ATOM    596  N   VAL P  69      36.658  -8.490  16.669  1.00  0.00      P1   N
ATOM    597  HN  VAL P  69      36.262  -9.134  16.018  1.00  0.00      P1    
ATOM    598  CA  VAL P  69      36.633  -9.061  18.025  1.00  0.00      P1   C
ATOM    599  HA  VAL P  69      36.391  -8.245  18.690  1.00  0.00      P1    
ATOM    600  CB  VAL P  69      35.514 -10.119  18.177  1.00  0.00      P1   C
ATOM    601  HB  VAL P  69      34.864 -10.228  17.283  1.00  0.00      P1    
ATOM    602  CG1 VAL P  69      35.855 -11.579  18.526  1.00  0.00      P1   C
ATOM    603 HG11 VAL P  69      35.021 -12.227  18.181  1.00  0.00      P1    
ATOM    604 HG12 VAL P  69      36.825 -11.940  18.123  1.00  0.00      P1    
ATOM    605 HG13 VAL P  69      35.973 -11.732  19.620  1.00  0.00      P1    
ATOM    606  CG2 VAL P  69      34.568  -9.551  19.280  1.00  0.00      P1   C
ATOM    607 HG21 VAL P  69      35.095  -9.168  20.180  1.00  0.00      P1    
ATOM    608 HG22 VAL P  69      34.044  -8.642  18.915  1.00  0.00      P1    
ATOM    609 HG23 VAL P  69      33.744 -10.236  19.574  1.00  0.00      P1    
ATOM    610  C   VAL P  69      38.059  -9.594  18.389  1.00  0.00      P1   C
ATOM    611  O   VAL P  69      38.629  -9.322  19.458  1.00  0.00      P1   O
ATOM    612  N   HSE P  70      38.698 -10.236  17.459  1.00  0.00      P1   N
ATOM    613  HN  HSE P  70      38.232 -10.562  16.639  1.00  0.00      P1    
ATOM    614  CA  HSE P  70      40.047 -10.831  17.547  1.00  0.00      P1   C
ATOM    615  HA  HSE P  70      40.141 -11.325  18.503  1.00  0.00      P1    
ATOM    616  CB  HSE P  70      40.185 -12.009  16.497  1.00  0.00      P1   C
ATOM    617  HB1 HSE P  70      40.029 -11.647  15.458  1.00  0.00      P1    
ATOM    618  HB2 HSE P  70      41.260 -12.208  16.690  1.00  0.00      P1    
ATOM    619  ND1 HSE P  70      39.398 -13.710  18.049  1.00  0.00      P1   N
ATOM    620  CG  HSE P  70      39.367 -13.173  16.745  1.00  0.00      P1   C
ATOM    621  CE1 HSE P  70      38.416 -14.615  17.979  1.00  0.00      P1   C
ATOM    622  HE1 HSE P  70      38.086 -15.219  18.824  1.00  0.00      P1    
ATOM    623  NE2 HSE P  70      37.738 -14.610  16.822  1.00  0.00      P1   N
ATOM    624  HE2 HSE P  70      37.147 -15.384  16.594  1.00  0.00      P1    
ATOM    625  CD2 HSE P  70      38.343 -13.691  16.052  1.00  0.00      P1   C
ATOM    626  HD2 HSE P  70      37.993 -13.397  15.071  1.00  0.00      P1    
ATOM    627  C   HSE P  70      41.149  -9.818  17.317  1.00  0.00      P1   C
ATOM    628  O   HSE P  70      42.266 -10.207  16.881  1.00  0.00      P1   O
ATOM    629  N   THR P  71      40.831  -8.554  17.672  1.00  0.00      P1   N
ATOM    630  HN  THR P  71      39.884  -8.386  17.938  1.00  0.00      P1    
ATOM    631  CA  THR P  71      41.678  -7.409  17.579  1.00  0.00      P1   C
ATOM    632  HA  THR P  71      42.655  -7.849  17.445  1.00  0.00      P1    
ATOM    633  CB  THR P  71      41.409  -6.509  16.424  1.00  0.00      P1   C
ATOM    634  HB  THR P  71      40.371  -6.123  16.512  1.00  0.00      P1    
ATOM    635  OG1 THR P  71      41.660  -7.084  15.208  1.00  0.00      P1   O
ATOM    636  HG1 THR P  71      41.071  -7.834  15.099  1.00  0.00      P1    
ATOM    637  CG2 THR P  71      42.313  -5.270  16.456  1.00  0.00      P1   C
ATOM    638 HG21 THR P  71      41.955  -4.559  17.231  1.00  0.00      P1    
ATOM    639 HG22 THR P  71      43.367  -5.592  16.595  1.00  0.00      P1    
ATOM    640 HG23 THR P  71      42.253  -4.814  15.444  1.00  0.00      P1    
ATOM    641  C   THR P  71      41.643  -6.720  18.878  1.00  0.00      P1   C
ATOM    642  O   THR P  71      40.511  -6.433  19.303  1.00  0.00      P1   O
ATOM    643  N   ALA P  72      42.820  -6.478  19.512  1.00  0.00      P1   N
ATOM    644  HN  ALA P  72      43.686  -6.689  19.066  1.00  0.00      P1    
ATOM    645  CA  ALA P  72      42.995  -5.678  20.701  1.00  0.00      P1   C
ATOM    646  HA  ALA P  72      42.614  -6.323  21.479  1.00  0.00      P1    
ATOM    647  CB  ALA P  72      44.506  -5.474  21.092  1.00  0.00      P1   C
ATOM    648  HB1 ALA P  72      45.188  -5.043  20.328  1.00  0.00      P1    
ATOM    649  HB2 ALA P  72      44.580  -4.875  22.025  1.00  0.00      P1    
ATOM    650  HB3 ALA P  72      44.930  -6.496  21.184  1.00  0.00      P1    
ATOM    651  C   ALA P  72      42.216  -4.412  20.903  1.00  0.00      P1   C
ATOM    652  O   ALA P  72      41.865  -3.729  19.891  1.00  0.00      P1   O
ATOM    653  N   ASP P  73      42.115  -4.015  22.238  1.00  0.00      P1   N
ATOM    654  HN  ASP P  73      42.285  -4.695  22.947  1.00  0.00      P1    
ATOM    655  CA  ASP P  73      41.371  -2.793  22.597  1.00  0.00      P1   C
ATOM    656  HA  ASP P  73      40.545  -2.897  21.908  1.00  0.00      P1    
ATOM    657  CB  ASP P  73      40.921  -2.872  24.068  1.00  0.00      P1   C
ATOM    658  HB1 ASP P  73      41.843  -3.051  24.662  1.00  0.00      P1    
ATOM    659  HB2 ASP P  73      40.428  -1.938  24.412  1.00  0.00      P1    
ATOM    660  CG  ASP P  73      39.973  -4.006  24.396  1.00  0.00      P1   C
ATOM    661  OD1 ASP P  73      39.347  -4.636  23.500  1.00  0.00      P1   O
ATOM    662  OD2 ASP P  73      39.853  -4.177  25.625  1.00  0.00      P1   O
ATOM    663  C   ASP P  73      42.048  -1.449  22.343  1.00  0.00      P1   C
ATOM    664  O   ASP P  73      41.610  -0.412  22.858  1.00  0.00      P1   O
ATOM    665  N   ASN P  74      42.974  -1.349  21.361  1.00  0.00      P1   N
ATOM    666  HN  ASN P  74      43.097  -2.142  20.770  1.00  0.00      P1    
ATOM    667  CA  ASN P  74      43.700  -0.106  21.036  1.00  0.00      P1   C
ATOM    668  HA  ASN P  74      43.718   0.613  21.842  1.00  0.00      P1    
ATOM    669  CB  ASN P  74      45.224  -0.315  20.780  1.00  0.00      P1   C
ATOM    670  HB1 ASN P  74      45.458  -0.757  19.788  1.00  0.00      P1    
ATOM    671  HB2 ASN P  74      45.756   0.661  20.778  1.00  0.00      P1    
ATOM    672  CG  ASN P  74      45.858  -1.165  21.866  1.00  0.00      P1   C
ATOM    673  OD1 ASN P  74      46.574  -2.203  21.653  1.00  0.00      P1   O
ATOM    674  ND2 ASN P  74      45.660  -0.928  23.207  1.00  0.00      P1   N
ATOM    675 HD21 ASN P  74      46.254  -1.385  23.869  1.00  0.00      P1    
ATOM    676 HD22 ASN P  74      45.186  -0.081  23.448  1.00  0.00      P1    
ATOM    677  C   ASN P  74      42.932   0.582  19.824  1.00  0.00      P1   C
ATOM    678  O   ASN P  74      42.801   0.046  18.737  1.00  0.00      P1   O
ATOM    679  N   TYR P  75      42.315   1.762  20.153  1.00  0.00      P1   N
ATOM    680  HN  TYR P  75      42.369   2.166  21.063  1.00  0.00      P1    
ATOM    681  CA  TYR P  75      41.486   2.469  19.195  1.00  0.00      P1   C
ATOM    682  HA  TYR P  75      40.701   1.782  18.916  1.00  0.00      P1    
ATOM    683  CB  TYR P  75      40.829   3.680  19.893  1.00  0.00      P1   C
ATOM    684  HB1 TYR P  75      40.260   3.265  20.752  1.00  0.00      P1    
ATOM    685  HB2 TYR P  75      41.585   4.407  20.260  1.00  0.00      P1    
ATOM    686  CG  TYR P  75      39.925   4.375  18.964  1.00  0.00      P1   C
ATOM    687  CD1 TYR P  75      38.830   3.767  18.392  1.00  0.00      P1   C
ATOM    688  HD1 TYR P  75      38.604   2.775  18.755  1.00  0.00      P1    
ATOM    689  CE1 TYR P  75      37.897   4.451  17.674  1.00  0.00      P1   C
ATOM    690  HE1 TYR P  75      36.987   3.974  17.341  1.00  0.00      P1    
ATOM    691  CZ  TYR P  75      38.161   5.774  17.256  1.00  0.00      P1   C
ATOM    692  OH  TYR P  75      37.250   6.420  16.401  1.00  0.00      P1   O
ATOM    693  HH  TYR P  75      36.419   5.945  16.329  1.00  0.00      P1    
ATOM    694  CD2 TYR P  75      40.204   5.697  18.590  1.00  0.00      P1   C
ATOM    695  HD2 TYR P  75      41.090   6.204  18.944  1.00  0.00      P1    
ATOM    696  CE2 TYR P  75      39.265   6.419  17.795  1.00  0.00      P1   C
ATOM    697  HE2 TYR P  75      39.505   7.429  17.498  1.00  0.00      P1    
ATOM    698  C   TYR P  75      42.125   2.753  17.812  1.00  0.00      P1   C
ATOM    699  O   TYR P  75      41.533   2.205  16.852  1.00  0.00      P1   O
ATOM    700  N   PRO P  76      43.270   3.316  17.604  1.00  0.00      P1   N
ATOM    701  CD  PRO P  76      43.975   4.193  18.551  1.00  0.00      P1   C
ATOM    702  HD1 PRO P  76      44.628   3.533  19.161  1.00  0.00      P1    
ATOM    703  HD2 PRO P  76      43.383   4.913  19.156  1.00  0.00      P1    
ATOM    704  CA  PRO P  76      43.978   3.254  16.294  1.00  0.00      P1   C
ATOM    705  HA  PRO P  76      43.235   3.717  15.662  1.00  0.00      P1    
ATOM    706  CB  PRO P  76      45.316   4.024  16.604  1.00  0.00      P1   C
ATOM    707  HB1 PRO P  76      45.831   4.460  15.721  1.00  0.00      P1    
ATOM    708  HB2 PRO P  76      45.992   3.402  17.228  1.00  0.00      P1    
ATOM    709  CG  PRO P  76      44.830   5.035  17.641  1.00  0.00      P1   C
ATOM    710  HG1 PRO P  76      44.183   5.843  17.238  1.00  0.00      P1    
ATOM    711  HG2 PRO P  76      45.614   5.507  18.271  1.00  0.00      P1    
ATOM    712  C   PRO P  76      44.097   1.910  15.614  1.00  0.00      P1   C
ATOM    713  O   PRO P  76      43.937   1.920  14.405  1.00  0.00      P1   O
ATOM    714  N   LEU P  77      44.250   0.834  16.311  1.00  0.00      P1   N
ATOM    715  HN  LEU P  77      44.134   0.812  17.301  1.00  0.00      P1    
ATOM    716  CA  LEU P  77      44.349  -0.516  15.763  1.00  0.00      P1   C
ATOM    717  HA  LEU P  77      44.930  -0.323  14.873  1.00  0.00      P1    
ATOM    718  CB  LEU P  77      44.972  -1.478  16.766  1.00  0.00      P1   C
ATOM    719  HB1 LEU P  77      45.982  -1.029  16.877  1.00  0.00      P1    
ATOM    720  HB2 LEU P  77      44.373  -1.500  17.701  1.00  0.00      P1    
ATOM    721  CG  LEU P  77      45.198  -2.936  16.220  1.00  0.00      P1   C
ATOM    722  HG  LEU P  77      44.222  -3.291  15.824  1.00  0.00      P1    
ATOM    723  CD1 LEU P  77      46.158  -2.846  15.008  1.00  0.00      P1   C
ATOM    724 HD11 LEU P  77      45.720  -2.287  14.154  1.00  0.00      P1    
ATOM    725 HD12 LEU P  77      47.067  -2.389  15.455  1.00  0.00      P1    
ATOM    726 HD13 LEU P  77      46.473  -3.802  14.538  1.00  0.00      P1    
ATOM    727  CD2 LEU P  77      45.548  -3.953  17.303  1.00  0.00      P1   C
ATOM    728 HD21 LEU P  77      46.448  -3.669  17.889  1.00  0.00      P1    
ATOM    729 HD22 LEU P  77      44.683  -4.122  17.980  1.00  0.00      P1    
ATOM    730 HD23 LEU P  77      45.801  -4.949  16.880  1.00  0.00      P1    
ATOM    731  C   LEU P  77      43.018  -1.060  15.174  1.00  0.00      P1   C
ATOM    732  O   LEU P  77      43.061  -1.582  14.002  1.00  0.00      P1   O
ATOM    733  N   LEU P  78      41.939  -0.864  15.901  1.00  0.00      P1   N
ATOM    734  HN  LEU P  78      41.996  -0.516  16.833  1.00  0.00      P1    
ATOM    735  CA  LEU P  78      40.613  -1.200  15.552  1.00  0.00      P1   C
ATOM    736  HA  LEU P  78      40.613  -2.214  15.182  1.00  0.00      P1    
ATOM    737  CB  LEU P  78      39.629  -0.794  16.703  1.00  0.00      P1   C
ATOM    738  HB1 LEU P  78      39.896   0.266  16.906  1.00  0.00      P1    
ATOM    739  HB2 LEU P  78      38.574  -0.713  16.366  1.00  0.00      P1    
ATOM    740  CG  LEU P  78      39.694  -1.521  18.053  1.00  0.00      P1   C
ATOM    741  HG  LEU P  78      40.682  -1.494  18.561  1.00  0.00      P1    
ATOM    742  CD1 LEU P  78      38.801  -0.763  19.145  1.00  0.00      P1   C
ATOM    743 HD11 LEU P  78      39.196   0.263  19.306  1.00  0.00      P1    
ATOM    744 HD12 LEU P  78      37.747  -0.957  18.853  1.00  0.00      P1    
ATOM    745 HD13 LEU P  78      38.790  -1.291  20.122  1.00  0.00      P1    
ATOM    746  CD2 LEU P  78      39.264  -2.887  17.899  1.00  0.00      P1   C
ATOM    747 HD21 LEU P  78      38.300  -2.892  17.346  1.00  0.00      P1    
ATOM    748 HD22 LEU P  78      40.009  -3.479  17.327  1.00  0.00      P1    
ATOM    749 HD23 LEU P  78      39.255  -3.445  18.859  1.00  0.00      P1    
ATOM    750  C   LEU P  78      40.136  -0.463  14.253  1.00  0.00      P1   C
ATOM    751  O   LEU P  78      39.578  -1.079  13.357  1.00  0.00      P1   O
ATOM    752  N   LEU P  79      40.517   0.855  14.094  1.00  0.00      P1   N
ATOM    753  HN  LEU P  79      40.812   1.338  14.914  1.00  0.00      P1    
ATOM    754  CA  LEU P  79      40.426   1.640  12.878  1.00  0.00      P1   C
ATOM    755  HA  LEU P  79      39.389   1.505  12.608  1.00  0.00      P1    
ATOM    756  CB  LEU P  79      40.953   3.079  13.155  1.00  0.00      P1   C
ATOM    757  HB1 LEU P  79      41.867   3.159  13.781  1.00  0.00      P1    
ATOM    758  HB2 LEU P  79      41.219   3.677  12.257  1.00  0.00      P1    
ATOM    759  CG  LEU P  79      39.978   4.020  13.826  1.00  0.00      P1   C
ATOM    760  HG  LEU P  79      39.417   3.461  14.605  1.00  0.00      P1    
ATOM    761  CD1 LEU P  79      40.594   5.214  14.460  1.00  0.00      P1   C
ATOM    762 HD11 LEU P  79      41.148   5.758  13.666  1.00  0.00      P1    
ATOM    763 HD12 LEU P  79      39.890   5.953  14.898  1.00  0.00      P1    
ATOM    764 HD13 LEU P  79      41.178   4.877  15.344  1.00  0.00      P1    
ATOM    765  CD2 LEU P  79      38.890   4.547  12.900  1.00  0.00      P1   C
ATOM    766 HD21 LEU P  79      39.339   5.051  12.017  1.00  0.00      P1    
ATOM    767 HD22 LEU P  79      38.223   3.689  12.672  1.00  0.00      P1    
ATOM    768 HD23 LEU P  79      38.300   5.344  13.401  1.00  0.00      P1    
ATOM    769  C   LEU P  79      41.228   1.120  11.751  1.00  0.00      P1   C
ATOM    770  O   LEU P  79      40.802   1.079  10.621  1.00  0.00      P1   O
ATOM    771  N   THR P  80      42.417   0.607  12.063  1.00  0.00      P1   N
ATOM    772  HN  THR P  80      42.583   0.573  13.046  1.00  0.00      P1    
ATOM    773  CA  THR P  80      43.342  -0.034  11.113  1.00  0.00      P1   C
ATOM    774  HA  THR P  80      43.399   0.670  10.296  1.00  0.00      P1    
ATOM    775  CB  THR P  80      44.735  -0.269  11.655  1.00  0.00      P1   C
ATOM    776  HB  THR P  80      44.661  -1.039  12.452  1.00  0.00      P1    
ATOM    777  OG1 THR P  80      45.394   0.833  12.209  1.00  0.00      P1   O
ATOM    778  HG1 THR P  80      44.759   1.346  12.715  1.00  0.00      P1    
ATOM    779  CG2 THR P  80      45.631  -0.945  10.627  1.00  0.00      P1   C
ATOM    780 HG21 THR P  80      46.519  -1.313  11.184  1.00  0.00      P1    
ATOM    781 HG22 THR P  80      45.095  -1.750  10.080  1.00  0.00      P1    
ATOM    782 HG23 THR P  80      46.021  -0.118   9.996  1.00  0.00      P1    
ATOM    783  C   THR P  80      42.812  -1.301  10.609  1.00  0.00      P1   C
ATOM    784  O   THR P  80      42.810  -1.594   9.412  1.00  0.00      P1   O
ATOM    785  N   VAL P  81      42.204  -2.135  11.452  1.00  0.00      P1   N
ATOM    786  HN  VAL P  81      42.093  -1.841  12.398  1.00  0.00      P1    
ATOM    787  CA  VAL P  81      41.592  -3.421  11.096  1.00  0.00      P1   C
ATOM    788  HA  VAL P  81      42.209  -3.874  10.335  1.00  0.00      P1    
ATOM    789  CB  VAL P  81      41.566  -4.293  12.382  1.00  0.00      P1   C
ATOM    790  HB  VAL P  81      41.116  -3.697  13.205  1.00  0.00      P1    
ATOM    791  CG1 VAL P  81      40.787  -5.625  12.160  1.00  0.00      P1   C
ATOM    792 HG11 VAL P  81      40.710  -6.192  13.112  1.00  0.00      P1    
ATOM    793 HG12 VAL P  81      39.724  -5.416  11.914  1.00  0.00      P1    
ATOM    794 HG13 VAL P  81      41.287  -6.240  11.382  1.00  0.00      P1    
ATOM    795  CG2 VAL P  81      43.054  -4.660  12.803  1.00  0.00      P1   C
ATOM    796 HG21 VAL P  81      43.014  -5.397  13.633  1.00  0.00      P1    
ATOM    797 HG22 VAL P  81      43.545  -5.218  11.978  1.00  0.00      P1    
ATOM    798 HG23 VAL P  81      43.764  -3.835  13.027  1.00  0.00      P1    
ATOM    799  C   VAL P  81      40.284  -3.258  10.452  1.00  0.00      P1   C
ATOM    800  O   VAL P  81      39.854  -4.112   9.649  1.00  0.00      P1   O
ATOM    801  N   ALA P  82      39.571  -2.214  10.797  1.00  0.00      P1   N
ATOM    802  HN  ALA P  82      39.815  -1.521  11.472  1.00  0.00      P1    
ATOM    803  CA  ALA P  82      38.411  -1.803  10.083  1.00  0.00      P1   C
ATOM    804  HA  ALA P  82      37.600  -2.512   9.995  1.00  0.00      P1    
ATOM    805  CB  ALA P  82      37.674  -0.719  10.879  1.00  0.00      P1   C
ATOM    806  HB1 ALA P  82      36.845  -0.278  10.285  1.00  0.00      P1    
ATOM    807  HB2 ALA P  82      37.384  -0.960  11.924  1.00  0.00      P1    
ATOM    808  HB3 ALA P  82      38.392   0.116  11.028  1.00  0.00      P1    
ATOM    809  C   ALA P  82      38.713  -1.328   8.643  1.00  0.00      P1   C
ATOM    810  O   ALA P  82      37.993  -1.513   7.690  1.00  0.00      P1   O
ATOM    811  N   PHE P  83      39.834  -0.573   8.464  1.00  0.00      P1   N
ATOM    812  HN  PHE P  83      40.365  -0.073   9.145  1.00  0.00      P1    
ATOM    813  CA  PHE P  83      40.427  -0.258   7.206  1.00  0.00      P1   C
ATOM    814  HA  PHE P  83      39.652   0.245   6.646  1.00  0.00      P1    
ATOM    815  CB  PHE P  83      41.650   0.727   7.227  1.00  0.00      P1   C
ATOM    816  HB1 PHE P  83      41.314   1.529   7.919  1.00  0.00      P1    
ATOM    817  HB2 PHE P  83      42.567   0.271   7.658  1.00  0.00      P1    
ATOM    818  CG  PHE P  83      41.991   1.266   5.909  1.00  0.00      P1   C
ATOM    819  CD1 PHE P  83      41.363   2.430   5.571  1.00  0.00      P1   C
ATOM    820  HD1 PHE P  83      40.625   2.801   6.267  1.00  0.00      P1    
ATOM    821  CE1 PHE P  83      41.661   3.088   4.394  1.00  0.00      P1   C
ATOM    822  HE1 PHE P  83      41.212   4.042   4.160  1.00  0.00      P1    
ATOM    823  CZ  PHE P  83      42.575   2.547   3.505  1.00  0.00      P1   C
ATOM    824  HZ  PHE P  83      42.785   3.095   2.598  1.00  0.00      P1    
ATOM    825  CD2 PHE P  83      42.963   0.667   5.049  1.00  0.00      P1   C
ATOM    826  HD2 PHE P  83      43.489  -0.253   5.256  1.00  0.00      P1    
ATOM    827  CE2 PHE P  83      43.263   1.391   3.883  1.00  0.00      P1   C
ATOM    828  HE2 PHE P  83      44.064   1.003   3.272  1.00  0.00      P1    
ATOM    829  C   PHE P  83      40.789  -1.509   6.390  1.00  0.00      P1   C
ATOM    830  O   PHE P  83      40.423  -1.709   5.238  1.00  0.00      P1   O
ATOM    831  N   LEU P  84      41.494  -2.441   7.046  1.00  0.00      P1   N
ATOM    832  HN  LEU P  84      41.920  -2.196   7.913  1.00  0.00      P1    
ATOM    833  CA  LEU P  84      41.953  -3.639   6.412  1.00  0.00      P1   C
ATOM    834  HA  LEU P  84      42.492  -3.332   5.527  1.00  0.00      P1    
ATOM    835  CB  LEU P  84      42.994  -4.448   7.230  1.00  0.00      P1   C
ATOM    836  HB1 LEU P  84      42.542  -4.799   8.183  1.00  0.00      P1    
ATOM    837  HB2 LEU P  84      43.233  -5.419   6.745  1.00  0.00      P1    
ATOM    838  CG  LEU P  84      44.298  -3.734   7.492  1.00  0.00      P1   C
ATOM    839  HG  LEU P  84      44.332  -2.637   7.664  1.00  0.00      P1    
ATOM    840  CD1 LEU P  84      45.051  -4.298   8.773  1.00  0.00      P1   C
ATOM    841 HD11 LEU P  84      46.131  -4.039   8.767  1.00  0.00      P1    
ATOM    842 HD12 LEU P  84      44.535  -3.834   9.640  1.00  0.00      P1    
ATOM    843 HD13 LEU P  84      44.900  -5.398   8.730  1.00  0.00      P1    
ATOM    844  CD2 LEU P  84      45.219  -3.790   6.239  1.00  0.00      P1   C
ATOM    845 HD21 LEU P  84      46.262  -3.464   6.439  1.00  0.00      P1    
ATOM    846 HD22 LEU P  84      45.363  -4.839   5.903  1.00  0.00      P1    
ATOM    847 HD23 LEU P  84      44.908  -3.203   5.349  1.00  0.00      P1    
ATOM    848  C   LEU P  84      40.894  -4.621   5.882  1.00  0.00      P1   C
ATOM    849  O   LEU P  84      41.023  -5.032   4.703  1.00  0.00      P1   O
ATOM    850  N   CYS P  85      39.935  -4.946   6.795  1.00  0.00      P1   N
ATOM    851  HN  CYS P  85      39.919  -4.612   7.734  1.00  0.00      P1    
ATOM    852  CA  CYS P  85      38.906  -5.853   6.409  1.00  0.00      P1   C
ATOM    853  HA  CYS P  85      39.399  -6.793   6.207  1.00  0.00      P1    
ATOM    854  CB  CYS P  85      37.903  -6.071   7.601  1.00  0.00      P1   C
ATOM    855  HB1 CYS P  85      37.410  -5.118   7.887  1.00  0.00      P1    
ATOM    856  HB2 CYS P  85      37.035  -6.707   7.324  1.00  0.00      P1    
ATOM    857  SG  CYS P  85      38.696  -6.952   8.958  1.00  0.00      P1   S
ATOM    858  HG1 CYS P  85      39.582  -6.099   9.450  1.00  0.00      P1    
ATOM    859  C   CYS P  85      38.000  -5.399   5.227  1.00  0.00      P1   C
ATOM    860  O   CYS P  85      37.762  -6.117   4.307  1.00  0.00      P1   O
ATOM    861  N   SER P  86      37.479  -4.180   5.239  1.00  0.00      P1   N
ATOM    862  HN  SER P  86      37.593  -3.508   5.967  1.00  0.00      P1    
ATOM    863  CA  SER P  86      36.716  -3.651   4.164  1.00  0.00      P1   C
ATOM    864  HA  SER P  86      35.912  -4.344   3.962  1.00  0.00      P1    
ATOM    865  CB  SER P  86      36.094  -2.244   4.417  1.00  0.00      P1   C
ATOM    866  HB1 SER P  86      36.916  -1.514   4.574  1.00  0.00      P1    
ATOM    867  HB2 SER P  86      35.330  -1.949   3.666  1.00  0.00      P1    
ATOM    868  OG  SER P  86      35.379  -2.250   5.646  1.00  0.00      P1   O
ATOM    869  HG1 SER P  86      34.439  -2.352   5.479  1.00  0.00      P1    
ATOM    870  C   SER P  86      37.532  -3.469   2.908  1.00  0.00      P1   C
ATOM    871  O   SER P  86      36.985  -3.743   1.851  1.00  0.00      P1   O
ATOM    872  N   ALA P  87      38.736  -3.104   2.974  1.00  0.00      P1   N
ATOM    873  HN  ALA P  87      39.112  -2.810   3.849  1.00  0.00      P1    
ATOM    874  CA  ALA P  87      39.633  -3.002   1.856  1.00  0.00      P1   C
ATOM    875  HA  ALA P  87      39.129  -2.336   1.171  1.00  0.00      P1    
ATOM    876  CB  ALA P  87      41.008  -2.350   2.237  1.00  0.00      P1   C
ATOM    877  HB1 ALA P  87      41.614  -2.789   3.058  1.00  0.00      P1    
ATOM    878  HB2 ALA P  87      41.636  -2.344   1.320  1.00  0.00      P1    
ATOM    879  HB3 ALA P  87      40.915  -1.283   2.532  1.00  0.00      P1    
ATOM    880  C   ALA P  87      39.864  -4.275   1.133  1.00  0.00      P1   C
ATOM    881  O   ALA P  87      39.612  -4.385  -0.050  1.00  0.00      P1   O
ATOM    882  N   VAL P  88      40.270  -5.302   1.867  1.00  0.00      P1   N
ATOM    883  HN  VAL P  88      40.504  -5.179   2.828  1.00  0.00      P1    
ATOM    884  CA  VAL P  88      40.412  -6.744   1.323  1.00  0.00      P1   C
ATOM    885  HA  VAL P  88      41.057  -6.680   0.459  1.00  0.00      P1    
ATOM    886  CB  VAL P  88      41.098  -7.677   2.405  1.00  0.00      P1   C
ATOM    887  HB  VAL P  88      40.584  -7.526   3.379  1.00  0.00      P1    
ATOM    888  CG1 VAL P  88      41.111  -9.176   1.971  1.00  0.00      P1   C
ATOM    889 HG11 VAL P  88      40.110  -9.592   2.213  1.00  0.00      P1    
ATOM    890 HG12 VAL P  88      41.289  -9.141   0.874  1.00  0.00      P1    
ATOM    891 HG13 VAL P  88      41.809  -9.785   2.584  1.00  0.00      P1    
ATOM    892  CG2 VAL P  88      42.557  -7.233   2.634  1.00  0.00      P1   C
ATOM    893 HG21 VAL P  88      43.164  -7.270   1.704  1.00  0.00      P1    
ATOM    894 HG22 VAL P  88      42.546  -6.209   3.066  1.00  0.00      P1    
ATOM    895 HG23 VAL P  88      43.030  -7.979   3.308  1.00  0.00      P1    
ATOM    896  C   VAL P  88      39.182  -7.410   0.788  1.00  0.00      P1   C
ATOM    897  O   VAL P  88      39.190  -8.145  -0.205  1.00  0.00      P1   O
ATOM    898  N   LEU P  89      38.036  -7.161   1.428  1.00  0.00      P1   N
ATOM    899  HN  LEU P  89      37.989  -6.602   2.253  1.00  0.00      P1    
ATOM    900  CA  LEU P  89      36.759  -7.750   0.911  1.00  0.00      P1   C
ATOM    901  HA  LEU P  89      36.989  -8.753   0.581  1.00  0.00      P1    
ATOM    902  CB  LEU P  89      35.611  -7.742   1.980  1.00  0.00      P1   C
ATOM    903  HB1 LEU P  89      35.512  -6.730   2.428  1.00  0.00      P1    
ATOM    904  HB2 LEU P  89      34.603  -7.983   1.579  1.00  0.00      P1    
ATOM    905  CG  LEU P  89      35.873  -8.723   3.229  1.00  0.00      P1   C
ATOM    906  HG  LEU P  89      36.825  -8.383   3.688  1.00  0.00      P1    
ATOM    907  CD1 LEU P  89      34.793  -8.531   4.365  1.00  0.00      P1   C
ATOM    908 HD11 LEU P  89      35.090  -9.201   5.200  1.00  0.00      P1    
ATOM    909 HD12 LEU P  89      34.719  -7.489   4.745  1.00  0.00      P1    
ATOM    910 HD13 LEU P  89      33.828  -9.014   4.103  1.00  0.00      P1    
ATOM    911  CD2 LEU P  89      36.055 -10.131   2.761  1.00  0.00      P1   C
ATOM    912 HD21 LEU P  89      36.989 -10.254   2.172  1.00  0.00      P1    
ATOM    913 HD22 LEU P  89      35.876 -10.778   3.647  1.00  0.00      P1    
ATOM    914 HD23 LEU P  89      35.181 -10.303   2.096  1.00  0.00      P1    
ATOM    915  C   LEU P  89      36.244  -7.047  -0.355  1.00  0.00      P1   C
ATOM    916  O   LEU P  89      35.652  -7.654  -1.199  1.00  0.00      P1   O
ATOM    917  N   ALA P  90      36.481  -5.720  -0.433  1.00  0.00      P1   N
ATOM    918  HN  ALA P  90      36.958  -5.211   0.280  1.00  0.00      P1    
ATOM    919  CA  ALA P  90      36.245  -4.888  -1.655  1.00  0.00      P1   C
ATOM    920  HA  ALA P  90      35.213  -5.034  -1.940  1.00  0.00      P1    
ATOM    921  CB  ALA P  90      36.276  -3.442  -1.270  1.00  0.00      P1   C
ATOM    922  HB1 ALA P  90      36.130  -2.742  -2.121  1.00  0.00      P1    
ATOM    923  HB2 ALA P  90      35.645  -3.174  -0.396  1.00  0.00      P1    
ATOM    924  HB3 ALA P  90      37.272  -3.222  -0.830  1.00  0.00      P1    
ATOM    925  C   ALA P  90      37.101  -5.103  -2.822  1.00  0.00      P1   C
ATOM    926  O   ALA P  90      36.586  -5.216  -3.932  1.00  0.00      P1   O
ATOM    927  N   MET P  91      38.455  -5.200  -2.725  1.00  0.00      P1   N
ATOM    928  HN  MET P  91      38.898  -4.976  -1.861  1.00  0.00      P1    
ATOM    929  CA  MET P  91      39.286  -5.713  -3.797  1.00  0.00      P1   C
ATOM    930  HA  MET P  91      39.318  -4.917  -4.526  1.00  0.00      P1    
ATOM    931  CB  MET P  91      40.772  -5.905  -3.259  1.00  0.00      P1   C
ATOM    932  HB1 MET P  91      40.777  -6.538  -2.346  1.00  0.00      P1    
ATOM    933  HB2 MET P  91      41.267  -6.429  -4.105  1.00  0.00      P1    
ATOM    934  CG  MET P  91      41.469  -4.498  -2.955  1.00  0.00      P1   C
ATOM    935  HG1 MET P  91      41.270  -3.996  -3.926  1.00  0.00      P1    
ATOM    936  HG2 MET P  91      40.964  -3.863  -2.196  1.00  0.00      P1    
ATOM    937  SD  MET P  91      43.188  -4.396  -2.659  1.00  0.00      P1   S
ATOM    938  CE  MET P  91      43.068  -4.814  -0.867  1.00  0.00      P1   C
ATOM    939  HE1 MET P  91      42.458  -5.720  -0.665  1.00  0.00      P1    
ATOM    940  HE2 MET P  91      44.040  -5.154  -0.449  1.00  0.00      P1    
ATOM    941  HE3 MET P  91      42.702  -3.937  -0.291  1.00  0.00      P1    
ATOM    942  C   MET P  91      38.884  -7.004  -4.477  1.00  0.00      P1   C
ATOM    943  O   MET P  91      38.879  -7.154  -5.639  1.00  0.00      P1   O
ATOM    944  N   PHE P  92      38.355  -8.015  -3.752  1.00  0.00      P1   N
ATOM    945  HN  PHE P  92      38.478  -8.005  -2.762  1.00  0.00      P1    
ATOM    946  CA  PHE P  92      37.696  -9.250  -4.198  1.00  0.00      P1   C
ATOM    947  HA  PHE P  92      38.326  -9.756  -4.914  1.00  0.00      P1    
ATOM    948  CB  PHE P  92      37.354 -10.181  -3.041  1.00  0.00      P1   C
ATOM    949  HB1 PHE P  92      38.213 -10.214  -2.338  1.00  0.00      P1    
ATOM    950  HB2 PHE P  92      36.518  -9.756  -2.445  1.00  0.00      P1    
ATOM    951  CG  PHE P  92      36.882 -11.597  -3.562  1.00  0.00      P1   C
ATOM    952  CD1 PHE P  92      35.520 -11.863  -3.427  1.00  0.00      P1   C
ATOM    953  HD1 PHE P  92      34.847 -11.121  -3.023  1.00  0.00      P1    
ATOM    954  CE1 PHE P  92      35.012 -13.093  -3.853  1.00  0.00      P1   C
ATOM    955  HE1 PHE P  92      33.966 -13.305  -3.683  1.00  0.00      P1    
ATOM    956  CZ  PHE P  92      35.818 -14.091  -4.093  1.00  0.00      P1   C
ATOM    957  HZ  PHE P  92      35.535 -15.117  -4.278  1.00  0.00      P1    
ATOM    958  CD2 PHE P  92      37.803 -12.596  -3.997  1.00  0.00      P1   C
ATOM    959  HD2 PHE P  92      38.821 -12.314  -4.225  1.00  0.00      P1    
ATOM    960  CE2 PHE P  92      37.199 -13.834  -4.237  1.00  0.00      P1   C
ATOM    961  HE2 PHE P  92      37.826 -14.662  -4.534  1.00  0.00      P1    
ATOM    962  C   PHE P  92      36.488  -9.037  -5.000  1.00  0.00      P1   C
ATOM    963  O   PHE P  92      36.280  -9.697  -6.019  1.00  0.00      P1   O
ATOM    964  N   GLY P  93      35.674  -8.052  -4.560  1.00  0.00      P1   N
ATOM    965  HN  GLY P  93      35.821  -7.658  -3.657  1.00  0.00      P1    
ATOM    966  CA  GLY P  93      34.505  -7.666  -5.225  1.00  0.00      P1   C
ATOM    967  HA1 GLY P  93      33.970  -6.991  -4.574  1.00  0.00      P1    
ATOM    968  HA2 GLY P  93      33.942  -8.575  -5.379  1.00  0.00      P1    
ATOM    969  C   GLY P  93      34.653  -6.827  -6.516  1.00  0.00      P1   C
ATOM    970  O   GLY P  93      33.935  -6.895  -7.486  1.00  0.00      P1   O
ATOM    971  N   TYR P  94      35.631  -5.949  -6.499  1.00  0.00      P1   N
ATOM    972  HN  TYR P  94      36.190  -6.018  -5.676  1.00  0.00      P1    
ATOM    973  CA  TYR P  94      36.242  -5.364  -7.681  1.00  0.00      P1   C
ATOM    974  HA  TYR P  94      35.451  -4.934  -8.277  1.00  0.00      P1    
ATOM    975  CB  TYR P  94      37.068  -4.011  -7.283  1.00  0.00      P1   C
ATOM    976  HB1 TYR P  94      37.762  -4.109  -6.421  1.00  0.00      P1    
ATOM    977  HB2 TYR P  94      37.723  -3.819  -8.159  1.00  0.00      P1    
ATOM    978  CG  TYR P  94      36.195  -2.833  -7.010  1.00  0.00      P1   C
ATOM    979  CD1 TYR P  94      35.960  -1.865  -8.018  1.00  0.00      P1   C
ATOM    980  HD1 TYR P  94      36.375  -2.022  -9.003  1.00  0.00      P1    
ATOM    981  CE1 TYR P  94      35.219  -0.759  -7.790  1.00  0.00      P1   C
ATOM    982  HE1 TYR P  94      35.077  -0.038  -8.582  1.00  0.00      P1    
ATOM    983  CZ  TYR P  94      34.584  -0.496  -6.512  1.00  0.00      P1   C
ATOM    984  OH  TYR P  94      34.157   0.711  -6.203  1.00  0.00      P1   O
ATOM    985  HH  TYR P  94      34.579   1.309  -6.824  1.00  0.00      P1    
ATOM    986  CD2 TYR P  94      35.610  -2.587  -5.764  1.00  0.00      P1   C
ATOM    987  HD2 TYR P  94      35.693  -3.312  -4.967  1.00  0.00      P1    
ATOM    988  CE2 TYR P  94      34.739  -1.490  -5.548  1.00  0.00      P1   C
ATOM    989  HE2 TYR P  94      34.304  -1.309  -4.576  1.00  0.00      P1    
ATOM    990  C   TYR P  94      36.835  -6.347  -8.755  1.00  0.00      P1   C
ATOM    991  O   TYR P  94      36.656  -6.144  -9.947  1.00  0.00      P1   O
ATOM    992  N   PHE P  95      37.552  -7.324  -8.276  1.00  0.00      P1   N
ATOM    993  HN  PHE P  95      37.614  -7.420  -7.286  1.00  0.00      P1    
ATOM    994  CA  PHE P  95      38.448  -8.198  -9.113  1.00  0.00      P1   C
ATOM    995  HA  PHE P  95      39.077  -7.518  -9.669  1.00  0.00      P1    
ATOM    996  CB  PHE P  95      39.193  -9.227  -8.174  1.00  0.00      P1   C
ATOM    997  HB1 PHE P  95      39.995  -8.704  -7.610  1.00  0.00      P1    
ATOM    998  HB2 PHE P  95      38.397  -9.595  -7.492  1.00  0.00      P1    
ATOM    999  CG  PHE P  95      39.810 -10.519  -8.823  1.00  0.00      P1   C
ATOM   1000  CD1 PHE P  95      40.624 -10.511 -10.008  1.00  0.00      P1   C
ATOM   1001  HD1 PHE P  95      40.821  -9.579 -10.517  1.00  0.00      P1    
ATOM   1002  CE1 PHE P  95      41.181 -11.684 -10.520  1.00  0.00      P1   C
ATOM   1003  HE1 PHE P  95      41.814 -11.679 -11.395  1.00  0.00      P1    
ATOM   1004  CZ  PHE P  95      40.873 -12.851  -9.863  1.00  0.00      P1   C
ATOM   1005  HZ  PHE P  95      41.303 -13.801 -10.147  1.00  0.00      P1    
ATOM   1006  CD2 PHE P  95      39.585 -11.750  -8.164  1.00  0.00      P1   C
ATOM   1007  HD2 PHE P  95      38.908 -11.826  -7.326  1.00  0.00      P1    
ATOM   1008  CE2 PHE P  95      40.095 -12.949  -8.708  1.00  0.00      P1   C
ATOM   1009  HE2 PHE P  95      39.969 -13.919  -8.249  1.00  0.00      P1    
ATOM   1010  C   PHE P  95      37.607  -8.881 -10.196  1.00  0.00      P1   C
ATOM   1011  O   PHE P  95      37.862  -8.839 -11.421  1.00  0.00      P1   O
ATOM   1012  N   LEU P  96      36.489  -9.381  -9.621  1.00  0.00      P1   N
ATOM   1013  HN  LEU P  96      36.501  -9.416  -8.625  1.00  0.00      P1    
ATOM   1014  CA  LEU P  96      35.621 -10.264 -10.277  1.00  0.00      P1   C
ATOM   1015  HA  LEU P  96      36.130 -10.977 -10.908  1.00  0.00      P1    
ATOM   1016  CB  LEU P  96      34.714 -11.153  -9.355  1.00  0.00      P1   C
ATOM   1017  HB1 LEU P  96      34.270 -10.441  -8.627  1.00  0.00      P1    
ATOM   1018  HB2 LEU P  96      33.978 -11.724  -9.960  1.00  0.00      P1    
ATOM   1019  CG  LEU P  96      35.537 -12.067  -8.406  1.00  0.00      P1   C
ATOM   1020  HG  LEU P  96      36.423 -11.495  -8.059  1.00  0.00      P1    
ATOM   1021  CD1 LEU P  96      34.534 -12.442  -7.364  1.00  0.00      P1   C
ATOM   1022 HD11 LEU P  96      34.147 -11.520  -6.881  1.00  0.00      P1    
ATOM   1023 HD12 LEU P  96      33.638 -13.009  -7.694  1.00  0.00      P1    
ATOM   1024 HD13 LEU P  96      35.075 -13.086  -6.639  1.00  0.00      P1    
ATOM   1025  CD2 LEU P  96      36.082 -13.387  -9.116  1.00  0.00      P1   C
ATOM   1026 HD21 LEU P  96      35.249 -13.943  -9.597  1.00  0.00      P1    
ATOM   1027 HD22 LEU P  96      36.924 -13.274  -9.833  1.00  0.00      P1    
ATOM   1028 HD23 LEU P  96      36.271 -14.094  -8.280  1.00  0.00      P1    
ATOM   1029  C   LEU P  96      34.688  -9.537 -11.268  1.00  0.00      P1   C
ATOM   1030  O   LEU P  96      34.285 -10.110 -12.254  1.00  0.00      P1   O
ATOM   1031  N   VAL P  97      34.440  -8.217 -11.139  1.00  0.00      P1   N
ATOM   1032  HN  VAL P  97      34.957  -7.737 -10.435  1.00  0.00      P1    
ATOM   1033  CA  VAL P  97      33.687  -7.418 -12.174  1.00  0.00      P1   C
ATOM   1034  HA  VAL P  97      33.162  -8.170 -12.744  1.00  0.00      P1    
ATOM   1035  CB  VAL P  97      32.656  -6.413 -11.500  1.00  0.00      P1   C
ATOM   1036  HB  VAL P  97      31.918  -6.332 -12.327  1.00  0.00      P1    
ATOM   1037  CG1 VAL P  97      31.959  -7.228 -10.383  1.00  0.00      P1   C
ATOM   1038 HG11 VAL P  97      31.852  -8.310 -10.609  1.00  0.00      P1    
ATOM   1039 HG12 VAL P  97      32.578  -7.268  -9.460  1.00  0.00      P1    
ATOM   1040 HG13 VAL P  97      30.995  -6.795 -10.040  1.00  0.00      P1    
ATOM   1041  CG2 VAL P  97      33.323  -5.114 -11.058  1.00  0.00      P1   C
ATOM   1042 HG21 VAL P  97      33.512  -5.178  -9.965  1.00  0.00      P1    
ATOM   1043 HG22 VAL P  97      34.335  -4.997 -11.500  1.00  0.00      P1    
ATOM   1044 HG23 VAL P  97      32.676  -4.216 -11.151  1.00  0.00      P1    
ATOM   1045  C   VAL P  97      34.621  -6.947 -13.287  1.00  0.00      P1   C
ATOM   1046  O   VAL P  97      34.269  -6.921 -14.477  1.00  0.00      P1   O
ATOM   1047  N   ARG P  98      35.939  -6.672 -12.959  1.00  0.00      P1   N
ATOM   1048  HN  ARG P  98      36.173  -6.640 -11.990  1.00  0.00      P1    
ATOM   1049  CA  ARG P  98      36.873  -6.240 -14.019  1.00  0.00      P1   C
ATOM   1050  HA  ARG P  98      36.360  -5.596 -14.718  1.00  0.00      P1    
ATOM   1051  CB  ARG P  98      37.979  -5.423 -13.387  1.00  0.00      P1   C
ATOM   1052  HB1 ARG P  98      38.591  -6.055 -12.708  1.00  0.00      P1    
ATOM   1053  HB2 ARG P  98      38.561  -5.021 -14.244  1.00  0.00      P1    
ATOM   1054  CG  ARG P  98      37.575  -4.085 -12.674  1.00  0.00      P1   C
ATOM   1055  HG1 ARG P  98      37.158  -4.435 -11.705  1.00  0.00      P1    
ATOM   1056  HG2 ARG P  98      38.474  -3.479 -12.433  1.00  0.00      P1    
ATOM   1057  CD  ARG P  98      36.493  -3.164 -13.352  1.00  0.00      P1   C
ATOM   1058  HD1 ARG P  98      35.538  -3.732 -13.335  1.00  0.00      P1    
ATOM   1059  HD2 ARG P  98      36.268  -2.245 -12.770  1.00  0.00      P1    
ATOM   1060  NE  ARG P  98      36.901  -2.799 -14.771  1.00  0.00      P1   N
ATOM   1061  HE  ARG P  98      37.896  -2.846 -14.850  1.00  0.00      P1    
ATOM   1062  CZ  ARG P  98      36.095  -2.329 -15.696  1.00  0.00      P1   C
ATOM   1063  NH1 ARG P  98      34.851  -1.882 -15.470  1.00  0.00      P1   N
ATOM   1064 HH11 ARG P  98      34.395  -1.358 -16.190  1.00  0.00      P1    
ATOM   1065 HH12 ARG P  98      34.739  -1.620 -14.512  1.00  0.00      P1    
ATOM   1066  NH2 ARG P  98      36.433  -2.361 -16.986  1.00  0.00      P1   N
ATOM   1067 HH21 ARG P  98      35.771  -2.458 -17.729  1.00  0.00      P1    
ATOM   1068 HH22 ARG P  98      37.365  -2.655 -17.197  1.00  0.00      P1    
ATOM   1069  C   ARG P  98      37.453  -7.374 -14.880  1.00  0.00      P1   C
ATOM   1070  O   ARG P  98      37.538  -7.318 -16.071  1.00  0.00      P1   O
ATOM   1071  N   LYS P  99      37.708  -8.530 -14.268  1.00  0.00      P1   N
ATOM   1072  HN  LYS P  99      37.403  -8.631 -13.325  1.00  0.00      P1    
ATOM   1073  CA  LYS P  99      38.517  -9.615 -14.729  1.00  0.00      P1   C
ATOM   1074  HA  LYS P  99      39.240  -9.309 -15.471  1.00  0.00      P1    
ATOM   1075  CB  LYS P  99      39.186 -10.431 -13.600  1.00  0.00      P1   C
ATOM   1076  HB1 LYS P  99      39.797  -9.811 -12.910  1.00  0.00      P1    
ATOM   1077  HB2 LYS P  99      38.349 -10.890 -13.032  1.00  0.00      P1    
ATOM   1078  CG  LYS P  99      40.113 -11.539 -14.126  1.00  0.00      P1   C
ATOM   1079  HG1 LYS P  99      40.512 -12.081 -13.242  1.00  0.00      P1    
ATOM   1080  HG2 LYS P  99      39.594 -12.416 -14.568  1.00  0.00      P1    
ATOM   1081  CD  LYS P  99      41.142 -10.995 -15.100  1.00  0.00      P1   C
ATOM   1082  HD1 LYS P  99      40.795 -10.766 -16.130  1.00  0.00      P1    
ATOM   1083  HD2 LYS P  99      41.542 -10.037 -14.703  1.00  0.00      P1    
ATOM   1084  CE  LYS P  99      42.322 -11.955 -15.245  1.00  0.00      P1   C
ATOM   1085  HE1 LYS P  99      42.959 -11.722 -16.124  1.00  0.00      P1    
ATOM   1086  HE2 LYS P  99      42.984 -11.996 -14.354  1.00  0.00      P1    
ATOM   1087  NZ  LYS P  99      41.823 -13.317 -15.490  1.00  0.00      P1   N
ATOM   1088  HZ1 LYS P  99      41.356 -13.685 -14.636  1.00  0.00      P1    
ATOM   1089  HZ2 LYS P  99      41.188 -13.384 -16.311  1.00  0.00      P1    
ATOM   1090  HZ3 LYS P  99      42.651 -13.893 -15.744  1.00  0.00      P1    
ATOM   1091  C   LYS P  99      37.564 -10.527 -15.566  1.00  0.00      P1   C
ATOM   1092  O   LYS P  99      37.940 -11.258 -16.534  1.00  0.00      P1   O
ATOM   1093  N   TYR P 100      36.241 -10.424 -15.282  1.00  0.00      P1   N
ATOM   1094  HN  TYR P 100      35.884 -10.047 -14.431  1.00  0.00      P1    
ATOM   1095  CA  TYR P 100      35.253 -11.259 -15.969  1.00  0.00      P1   C
ATOM   1096  HA  TYR P 100      35.653 -11.816 -16.803  1.00  0.00      P1    
ATOM   1097  CB  TYR P 100      34.485 -12.150 -14.928  1.00  0.00      P1   C
ATOM   1098  HB1 TYR P 100      34.144 -11.490 -14.101  1.00  0.00      P1    
ATOM   1099  HB2 TYR P 100      33.555 -12.516 -15.414  1.00  0.00      P1    
ATOM   1100  CG  TYR P 100      35.202 -13.318 -14.509  1.00  0.00      P1   C
ATOM   1101  CD1 TYR P 100      35.477 -14.318 -15.393  1.00  0.00      P1   C
ATOM   1102  HD1 TYR P 100      35.133 -14.260 -16.415  1.00  0.00      P1    
ATOM   1103  CE1 TYR P 100      36.222 -15.445 -15.087  1.00  0.00      P1   C
ATOM   1104  HE1 TYR P 100      36.406 -16.151 -15.883  1.00  0.00      P1    
ATOM   1105  CZ  TYR P 100      36.746 -15.615 -13.830  1.00  0.00      P1   C
ATOM   1106  OH  TYR P 100      37.597 -16.789 -13.532  1.00  0.00      P1   O
ATOM   1107  HH  TYR P 100      37.649 -17.264 -14.365  1.00  0.00      P1    
ATOM   1108  CD2 TYR P 100      35.674 -13.551 -13.157  1.00  0.00      P1   C
ATOM   1109  HD2 TYR P 100      35.484 -12.769 -12.437  1.00  0.00      P1    
ATOM   1110  CE2 TYR P 100      36.493 -14.647 -12.861  1.00  0.00      P1   C
ATOM   1111  HE2 TYR P 100      36.830 -14.810 -11.848  1.00  0.00      P1    
ATOM   1112  C   TYR P 100      34.218 -10.348 -16.763  1.00  0.00      P1   C
ATOM   1113  O   TYR P 100      34.374  -9.978 -17.894  1.00  0.00      P1   O
ATOM   1114  N   ALA P 101      33.077  -9.991 -16.185  1.00  0.00      P1   N
ATOM   1115  HN  ALA P 101      32.916 -10.278 -15.244  1.00  0.00      P1    
ATOM   1116  CA  ALA P 101      31.993  -9.298 -16.852  1.00  0.00      P1   C
ATOM   1117  HA  ALA P 101      32.266  -9.214 -17.894  1.00  0.00      P1    
ATOM   1118  CB  ALA P 101      30.696 -10.195 -16.701  1.00  0.00      P1   C
ATOM   1119  HB1 ALA P 101      30.154 -10.291 -15.736  1.00  0.00      P1    
ATOM   1120  HB2 ALA P 101      30.025  -9.764 -17.475  1.00  0.00      P1    
ATOM   1121  HB3 ALA P 101      31.025 -11.156 -17.152  1.00  0.00      P1    
ATOM   1122  C   ALA P 101      31.669  -7.905 -16.240  1.00  0.00      P1   C
ATOM   1123  O   ALA P 101      31.119  -7.820 -15.110  1.00  0.00      P1   O
ATOM   1124  N   PRO P 102      32.039  -6.850 -16.970  1.00  0.00      P1   N
ATOM   1125  CD  PRO P 102      33.184  -6.966 -17.911  1.00  0.00      P1   C
ATOM   1126  HD1 PRO P 102      32.839  -7.374 -18.885  1.00  0.00      P1    
ATOM   1127  HD2 PRO P 102      33.980  -7.624 -17.504  1.00  0.00      P1    
ATOM   1128  CA  PRO P 102      31.711  -5.478 -16.757  1.00  0.00      P1   C
ATOM   1129  HA  PRO P 102      32.102  -5.321 -15.763  1.00  0.00      P1    
ATOM   1130  CB  PRO P 102      32.403  -4.800 -17.963  1.00  0.00      P1   C
ATOM   1131  HB1 PRO P 102      32.534  -3.701 -17.866  1.00  0.00      P1    
ATOM   1132  HB2 PRO P 102      31.777  -4.980 -18.863  1.00  0.00      P1    
ATOM   1133  CG  PRO P 102      33.689  -5.536 -18.097  1.00  0.00      P1   C
ATOM   1134  HG1 PRO P 102      34.311  -5.308 -17.205  1.00  0.00      P1    
ATOM   1135  HG2 PRO P 102      34.337  -5.298 -18.968  1.00  0.00      P1    
ATOM   1136  C   PRO P 102      30.232  -5.213 -16.704  1.00  0.00      P1   C
ATOM   1137  O   PRO P 102      29.976  -4.197 -16.111  1.00  0.00      P1   O
ATOM   1138  N   GLU P 103      29.322  -5.995 -17.309  1.00  0.00      P1   N
ATOM   1139  HN  GLU P 103      29.800  -6.604 -17.937  1.00  0.00      P1    
ATOM   1140  CA  GLU P 103      27.863  -6.003 -17.036  1.00  0.00      P1   C
ATOM   1141  HA  GLU P 103      27.623  -4.965 -17.211  1.00  0.00      P1    
ATOM   1142  CB  GLU P 103      27.047  -6.904 -18.092  1.00  0.00      P1   C
ATOM   1143  HB1 GLU P 103      27.324  -7.978 -18.035  1.00  0.00      P1    
ATOM   1144  HB2 GLU P 103      25.992  -6.748 -17.781  1.00  0.00      P1    
ATOM   1145  CG  GLU P 103      27.188  -6.461 -19.514  1.00  0.00      P1   C
ATOM   1146  HG1 GLU P 103      26.956  -5.384 -19.652  1.00  0.00      P1    
ATOM   1147  HG2 GLU P 103      28.164  -6.734 -19.969  1.00  0.00      P1    
ATOM   1148  CD  GLU P 103      26.204  -7.246 -20.452  1.00  0.00      P1   C
ATOM   1149  OE1 GLU P 103      25.521  -6.627 -21.302  1.00  0.00      P1   O
ATOM   1150  OE2 GLU P 103      26.179  -8.519 -20.317  1.00  0.00      P1   O
ATOM   1151  C   GLU P 103      27.433  -6.332 -15.625  1.00  0.00      P1   C
ATOM   1152  O   GLU P 103      26.351  -5.955 -15.129  1.00  0.00      P1   O
ATOM   1153  N   ALA P 104      28.384  -6.930 -14.841  1.00  0.00      P1   N
ATOM   1154  HN  ALA P 104      29.280  -7.220 -15.168  1.00  0.00      P1    
ATOM   1155  CA  ALA P 104      28.157  -7.124 -13.426  1.00  0.00      P1   C
ATOM   1156  HA  ALA P 104      27.093  -7.136 -13.240  1.00  0.00      P1    
ATOM   1157  CB  ALA P 104      28.456  -8.577 -13.002  1.00  0.00      P1   C
ATOM   1158  HB1 ALA P 104      29.495  -8.818 -13.313  1.00  0.00      P1    
ATOM   1159  HB2 ALA P 104      28.210  -8.640 -11.921  1.00  0.00      P1    
ATOM   1160  HB3 ALA P 104      27.745  -9.232 -13.550  1.00  0.00      P1    
ATOM   1161  C   ALA P 104      28.658  -6.037 -12.563  1.00  0.00      P1   C
ATOM   1162  O   ALA P 104      28.486  -6.003 -11.355  1.00  0.00      P1   O
ATOM   1163  N   GLY P 105      29.215  -4.965 -13.128  1.00  0.00      P1   N
ATOM   1164  HN  GLY P 105      29.440  -5.002 -14.099  1.00  0.00      P1    
ATOM   1165  CA  GLY P 105      29.620  -3.776 -12.398  1.00  0.00      P1   C
ATOM   1166  HA1 GLY P 105      30.404  -3.280 -12.951  1.00  0.00      P1    
ATOM   1167  HA2 GLY P 105      29.882  -4.095 -11.400  1.00  0.00      P1    
ATOM   1168  C   GLY P 105      28.507  -2.843 -12.241  1.00  0.00      P1   C
ATOM   1169  O   GLY P 105      27.389  -2.918 -12.728  1.00  0.00      P1   O
ATOM   1170  N   GLY P 106      28.901  -1.786 -11.536  1.00  0.00      P1   N
ATOM   1171  HN  GLY P 106      29.830  -1.712 -11.183  1.00  0.00      P1    
ATOM   1172  CA  GLY P 106      28.081  -0.653 -11.208  1.00  0.00      P1   C
ATOM   1173  HA1 GLY P 106      28.129   0.141 -11.938  1.00  0.00      P1    
ATOM   1174  HA2 GLY P 106      28.581  -0.372 -10.292  1.00  0.00      P1    
ATOM   1175  C   GLY P 106      26.645  -1.054 -10.790  1.00  0.00      P1   C
ATOM   1176  O   GLY P 106      26.464  -2.052 -10.041  1.00  0.00      P1   O
ATOM   1177  N   SER P 107      25.608  -0.242 -11.086  1.00  0.00      P1   N
ATOM   1178  HN  SER P 107      25.797   0.585 -11.611  1.00  0.00      P1    
ATOM   1179  CA  SER P 107      24.117  -0.579 -11.001  1.00  0.00      P1   C
ATOM   1180  HA  SER P 107      23.990  -0.906  -9.979  1.00  0.00      P1    
ATOM   1181  CB  SER P 107      23.278   0.700 -11.397  1.00  0.00      P1   C
ATOM   1182  HB1 SER P 107      23.617   1.382 -10.588  1.00  0.00      P1    
ATOM   1183  HB2 SER P 107      23.693   1.012 -12.379  1.00  0.00      P1    
ATOM   1184  OG  SER P 107      21.889   0.513 -11.240  1.00  0.00      P1   O
ATOM   1185  HG1 SER P 107      21.848   0.625 -10.287  1.00  0.00      P1    
ATOM   1186  C   SER P 107      23.710  -1.657 -12.051  1.00  0.00      P1   C
ATOM   1187  O   SER P 107      24.086  -1.595 -13.215  1.00  0.00      P1   O
ATOM   1188  N   GLY P 108      22.838  -2.553 -11.632  1.00  0.00      P1   N
ATOM   1189  HN  GLY P 108      22.607  -2.520 -10.663  1.00  0.00      P1    
ATOM   1190  CA  GLY P 108      22.160  -3.662 -12.383  1.00  0.00      P1   C
ATOM   1191  HA1 GLY P 108      21.951  -4.526 -11.769  1.00  0.00      P1    
ATOM   1192  HA2 GLY P 108      22.830  -3.860 -13.206  1.00  0.00      P1    
ATOM   1193  C   GLY P 108      20.887  -3.203 -13.037  1.00  0.00      P1   C
ATOM   1194  O   GLY P 108      20.411  -3.848 -13.905  1.00  0.00      P1   O
ATOM   1195  N   ILE P 109      20.293  -2.059 -12.554  1.00  0.00      P1   N
ATOM   1196  HN  ILE P 109      20.587  -1.566 -11.739  1.00  0.00      P1    
ATOM   1197  CA  ILE P 109      19.089  -1.497 -13.035  1.00  0.00      P1   C
ATOM   1198  HA  ILE P 109      18.425  -2.340 -12.914  1.00  0.00      P1    
ATOM   1199  CB  ILE P 109      18.530  -0.335 -12.118  1.00  0.00      P1   C
ATOM   1200  HB  ILE P 109      19.262   0.501 -12.124  1.00  0.00      P1    
ATOM   1201  CG2 ILE P 109      17.198   0.300 -12.710  1.00  0.00      P1   C
ATOM   1202 HG21 ILE P 109      16.434  -0.503 -12.792  1.00  0.00      P1    
ATOM   1203 HG22 ILE P 109      16.946   1.041 -11.921  1.00  0.00      P1    
ATOM   1204 HG23 ILE P 109      17.445   0.706 -13.714  1.00  0.00      P1    
ATOM   1205  CG1 ILE P 109      18.362  -0.767 -10.679  1.00  0.00      P1   C
ATOM   1206 HG11 ILE P 109      19.342  -0.807 -10.157  1.00  0.00      P1    
ATOM   1207 HG12 ILE P 109      17.750  -0.022 -10.128  1.00  0.00      P1    
ATOM   1208  CD  ILE P 109      17.456  -2.050 -10.469  1.00  0.00      P1   C
ATOM   1209  HD1 ILE P 109      16.639  -2.054 -11.222  1.00  0.00      P1    
ATOM   1210  HD2 ILE P 109      17.953  -3.039 -10.576  1.00  0.00      P1    
ATOM   1211  HD3 ILE P 109      16.979  -2.092  -9.467  1.00  0.00      P1    
ATOM   1212  C   ILE P 109      19.009  -1.158 -14.577  1.00  0.00      P1   C
ATOM   1213  O   ILE P 109      18.130  -1.702 -15.281  1.00  0.00      P1   O
ATOM   1214  N   PRO P 110      19.979  -0.414 -15.172  1.00  0.00      P1   N
ATOM   1215  CD  PRO P 110      20.946   0.403 -14.443  1.00  0.00      P1   C
ATOM   1216  HD1 PRO P 110      21.528  -0.155 -13.679  1.00  0.00      P1    
ATOM   1217  HD2 PRO P 110      20.347   1.166 -13.903  1.00  0.00      P1    
ATOM   1218  CA  PRO P 110      20.109  -0.113 -16.626  1.00  0.00      P1   C
ATOM   1219  HA  PRO P 110      19.206   0.287 -17.064  1.00  0.00      P1    
ATOM   1220  CB  PRO P 110      21.088   1.062 -16.683  1.00  0.00      P1   C
ATOM   1221  HB1 PRO P 110      20.459   1.977 -16.638  1.00  0.00      P1    
ATOM   1222  HB2 PRO P 110      21.701   1.155 -17.605  1.00  0.00      P1    
ATOM   1223  CG  PRO P 110      21.957   0.979 -15.397  1.00  0.00      P1   C
ATOM   1224  HG1 PRO P 110      22.315   1.997 -15.132  1.00  0.00      P1    
ATOM   1225  HG2 PRO P 110      22.844   0.316 -15.495  1.00  0.00      P1    
ATOM   1226  C   PRO P 110      20.395  -1.379 -17.538  1.00  0.00      P1   C
ATOM   1227  O   PRO P 110      20.102  -1.405 -18.738  1.00  0.00      P1   O
ATOM   1228  N   GLU P 111      20.930  -2.408 -16.910  1.00  0.00      P1   N
ATOM   1229  HN  GLU P 111      21.027  -2.324 -15.921  1.00  0.00      P1    
ATOM   1230  CA  GLU P 111      21.081  -3.811 -17.473  1.00  0.00      P1   C
ATOM   1231  HA  GLU P 111      21.600  -3.588 -18.394  1.00  0.00      P1    
ATOM   1232  CB  GLU P 111      22.009  -4.799 -16.584  1.00  0.00      P1   C
ATOM   1233  HB1 GLU P 111      21.436  -5.032 -15.661  1.00  0.00      P1    
ATOM   1234  HB2 GLU P 111      22.156  -5.753 -17.135  1.00  0.00      P1    
ATOM   1235  CG  GLU P 111      23.284  -4.097 -16.097  1.00  0.00      P1    
ATOM   1236  HG1 GLU P 111      23.018  -3.186 -15.519  1.00  0.00      P1    
ATOM   1237  HG2 GLU P 111      23.742  -4.756 -15.328  1.00  0.00      P1    
ATOM   1238  CD  GLU P 111      24.371  -3.976 -17.096  1.00  0.00      P1    
ATOM   1239  OE1 GLU P 111      24.393  -4.351 -18.259  1.00  0.00      P1    
ATOM   1240  OE2 GLU P 111      25.447  -3.380 -16.581  1.00  0.00      P1    
ATOM   1241  HE2 GLU P 111      26.156  -3.197 -17.202  1.00  0.00      P1    
ATOM   1242  C   GLU P 111      19.794  -4.515 -17.680  1.00  0.00      P1   C
ATOM   1243  O   GLU P 111      19.505  -5.087 -18.706  1.00  0.00      P1   O
ATOM   1244  N   ILE P 112      18.968  -4.480 -16.681  1.00  0.00      P1   N
ATOM   1245  HN  ILE P 112      19.171  -4.033 -15.813  1.00  0.00      P1    
ATOM   1246  CA  ILE P 112      17.572  -4.848 -16.747  1.00  0.00      P1   C
ATOM   1247  HA  ILE P 112      17.516  -5.849 -17.148  1.00  0.00      P1    
ATOM   1248  CB  ILE P 112      16.933  -5.111 -15.361  1.00  0.00      P1   C
ATOM   1249  HB  ILE P 112      17.067  -4.188 -14.756  1.00  0.00      P1    
ATOM   1250  CG2 ILE P 112      15.408  -5.373 -15.440  1.00  0.00      P1   C
ATOM   1251 HG21 ILE P 112      15.068  -5.690 -14.431  1.00  0.00      P1    
ATOM   1252 HG22 ILE P 112      14.839  -4.455 -15.700  1.00  0.00      P1    
ATOM   1253 HG23 ILE P 112      15.245  -6.125 -16.242  1.00  0.00      P1    
ATOM   1254  CG1 ILE P 112      17.715  -6.286 -14.712  1.00  0.00      P1   C
ATOM   1255 HG11 ILE P 112      18.817  -6.139 -14.706  1.00  0.00      P1    
ATOM   1256 HG12 ILE P 112      17.512  -6.277 -13.620  1.00  0.00      P1    
ATOM   1257  CD  ILE P 112      17.426  -7.741 -15.256  1.00  0.00      P1   C
ATOM   1258  HD1 ILE P 112      17.838  -8.417 -14.476  1.00  0.00      P1    
ATOM   1259  HD2 ILE P 112      16.325  -7.889 -15.210  1.00  0.00      P1    
ATOM   1260  HD3 ILE P 112      17.703  -7.919 -16.317  1.00  0.00      P1    
ATOM   1261  C   ILE P 112      16.658  -4.009 -17.586  1.00  0.00      P1   C
ATOM   1262  O   ILE P 112      15.792  -4.454 -18.365  1.00  0.00      P1   O
ATOM   1263  N   GLN P 113      16.870  -2.623 -17.572  1.00  0.00      P1   N
ATOM   1264  HN  GLN P 113      17.499  -2.288 -16.874  1.00  0.00      P1    
ATOM   1265  CA  GLN P 113      16.192  -1.655 -18.404  1.00  0.00      P1   C
ATOM   1266  HA  GLN P 113      15.138  -1.802 -18.219  1.00  0.00      P1    
ATOM   1267  CB  GLN P 113      16.508  -0.209 -17.854  1.00  0.00      P1   C
ATOM   1268  HB1 GLN P 113      16.429  -0.214 -16.746  1.00  0.00      P1    
ATOM   1269  HB2 GLN P 113      17.550   0.075 -18.117  1.00  0.00      P1    
ATOM   1270  CG  GLN P 113      15.416   0.841 -18.196  1.00  0.00      P1   C
ATOM   1271  HG1 GLN P 113      15.512   0.940 -19.298  1.00  0.00      P1    
ATOM   1272  HG2 GLN P 113      14.446   0.375 -17.919  1.00  0.00      P1    
ATOM   1273  CD  GLN P 113      15.566   2.188 -17.475  1.00  0.00      P1   C
ATOM   1274  OE1 GLN P 113      15.620   2.330 -16.267  1.00  0.00      P1   O
ATOM   1275  NE2 GLN P 113      15.398   3.274 -18.286  1.00  0.00      P1   N
ATOM   1276 HE21 GLN P 113      15.478   3.202 -19.280  1.00  0.00      P1    
ATOM   1277 HE22 GLN P 113      15.644   4.140 -17.850  1.00  0.00      P1    
ATOM   1278  C   GLN P 113      16.456  -1.861 -19.858  1.00  0.00      P1   C
ATOM   1279  O   GLN P 113      15.541  -1.779 -20.683  1.00  0.00      P1   O
ATOM   1280  N   GLY P 114      17.694  -2.178 -20.254  1.00  0.00      P1   N
ATOM   1281  HN  GLY P 114      18.415  -2.204 -19.566  1.00  0.00      P1    
ATOM   1282  CA  GLY P 114      18.089  -2.502 -21.634  1.00  0.00      P1   C
ATOM   1283  HA1 GLY P 114      19.164  -2.584 -21.562  1.00  0.00      P1    
ATOM   1284  HA2 GLY P 114      17.673  -1.720 -22.252  1.00  0.00      P1    
ATOM   1285  C   GLY P 114      17.562  -3.823 -22.162  1.00  0.00      P1   C
ATOM   1286  O   GLY P 114      17.261  -3.937 -23.341  1.00  0.00      P1   O
ATOM   1287  N   ALA P 115      17.505  -4.873 -21.398  1.00  0.00      P1   N
ATOM   1288  HN  ALA P 115      17.903  -4.717 -20.496  1.00  0.00      P1    
ATOM   1289  CA  ALA P 115      16.910  -6.140 -21.691  1.00  0.00      P1   C
ATOM   1290  HA  ALA P 115      17.338  -6.510 -22.611  1.00  0.00      P1    
ATOM   1291  CB  ALA P 115      17.248  -7.182 -20.644  1.00  0.00      P1   C
ATOM   1292  HB1 ALA P 115      18.346  -7.272 -20.498  1.00  0.00      P1    
ATOM   1293  HB2 ALA P 115      16.802  -6.823 -19.692  1.00  0.00      P1    
ATOM   1294  HB3 ALA P 115      16.839  -8.188 -20.878  1.00  0.00      P1    
ATOM   1295  C   ALA P 115      15.367  -6.035 -21.788  1.00  0.00      P1   C
ATOM   1296  O   ALA P 115      14.682  -6.599 -22.654  1.00  0.00      P1   O
ATOM   1297  N   LEU P 116      14.689  -5.238 -20.963  1.00  0.00      P1   N
ATOM   1298  HN  LEU P 116      15.271  -4.843 -20.257  1.00  0.00      P1    
ATOM   1299  CA  LEU P 116      13.253  -4.865 -21.039  1.00  0.00      P1   C
ATOM   1300  HA  LEU P 116      12.722  -5.804 -21.092  1.00  0.00      P1    
ATOM   1301  CB  LEU P 116      12.808  -3.891 -19.821  1.00  0.00      P1   C
ATOM   1302  HB1 LEU P 116      13.554  -3.068 -19.814  1.00  0.00      P1    
ATOM   1303  HB2 LEU P 116      11.804  -3.523 -20.121  1.00  0.00      P1    
ATOM   1304  CG  LEU P 116      12.640  -4.693 -18.516  1.00  0.00      P1   C
ATOM   1305  HG  LEU P 116      13.435  -5.469 -18.487  1.00  0.00      P1    
ATOM   1306  CD1 LEU P 116      12.966  -3.661 -17.379  1.00  0.00      P1   C
ATOM   1307 HD11 LEU P 116      13.039  -4.215 -16.418  1.00  0.00      P1    
ATOM   1308 HD12 LEU P 116      13.877  -3.038 -17.504  1.00  0.00      P1    
ATOM   1309 HD13 LEU P 116      12.088  -2.987 -17.281  1.00  0.00      P1    
ATOM   1310  CD2 LEU P 116      11.224  -5.263 -18.456  1.00  0.00      P1   C
ATOM   1311 HD21 LEU P 116      10.498  -4.426 -18.377  1.00  0.00      P1    
ATOM   1312 HD22 LEU P 116      10.955  -5.807 -19.386  1.00  0.00      P1    
ATOM   1313 HD23 LEU P 116      11.045  -5.952 -17.603  1.00  0.00      P1    
ATOM   1314  C   LEU P 116      12.869  -4.174 -22.324  1.00  0.00      P1   C
ATOM   1315  O   LEU P 116      11.780  -4.294 -22.836  1.00  0.00      P1   O
ATOM   1316  N   GLU P 117      13.770  -3.322 -22.867  1.00  0.00      P1   N
ATOM   1317  HN  GLU P 117      14.633  -3.181 -22.389  1.00  0.00      P1    
ATOM   1318  CA  GLU P 117      13.548  -2.735 -24.231  1.00  0.00      P1   C
ATOM   1319  HA  GLU P 117      12.483  -2.738 -24.409  1.00  0.00      P1    
ATOM   1320  CB  GLU P 117      14.069  -1.291 -24.285  1.00  0.00      P1   C
ATOM   1321  HB1 GLU P 117      15.170  -1.192 -24.166  1.00  0.00      P1    
ATOM   1322  HB2 GLU P 117      13.826  -0.806 -25.254  1.00  0.00      P1    
ATOM   1323  CG  GLU P 117      13.504  -0.494 -23.162  1.00  0.00      P1   C
ATOM   1324  HG1 GLU P 117      12.661  -1.059 -22.710  1.00  0.00      P1    
ATOM   1325  HG2 GLU P 117      14.167  -0.414 -22.274  1.00  0.00      P1    
ATOM   1326  CD  GLU P 117      13.072   0.797 -23.565  1.00  0.00      P1   C
ATOM   1327  OE1 GLU P 117      12.010   0.924 -24.206  1.00  0.00      P1   O
ATOM   1328  OE2 GLU P 117      13.751   1.808 -23.317  1.00  0.00      P1   O
ATOM   1329  C   GLU P 117      14.222  -3.526 -25.373  1.00  0.00      P1   C
ATOM   1330  O   GLU P 117      14.275  -3.212 -26.585  1.00  0.00      P1   O
ATOM   1331  N   ASP P 118      14.813  -4.732 -24.984  1.00  0.00      P1   N
ATOM   1332  HN  ASP P 118      14.717  -5.099 -24.062  1.00  0.00      P1    
ATOM   1333  CA  ASP P 118      15.265  -5.713 -25.924  1.00  0.00      P1   C
ATOM   1334  HA  ASP P 118      15.593  -6.532 -25.302  1.00  0.00      P1    
ATOM   1335  CB  ASP P 118      14.124  -6.370 -26.710  1.00  0.00      P1   C
ATOM   1336  HB1 ASP P 118      13.225  -6.320 -26.059  1.00  0.00      P1    
ATOM   1337  HB2 ASP P 118      13.952  -5.725 -27.599  1.00  0.00      P1    
ATOM   1338  CG  ASP P 118      14.336  -7.758 -27.067  1.00  0.00      P1   C
ATOM   1339  OD1 ASP P 118      15.260  -8.469 -26.702  1.00  0.00      P1   O
ATOM   1340  OD2 ASP P 118      13.485  -8.266 -27.839  1.00  0.00      P1   O
ATOM   1341  C   ASP P 118      16.385  -5.277 -26.770  1.00  0.00      P1   C
ATOM   1342  O   ASP P 118      16.523  -5.547 -28.004  1.00  0.00      P1   O
ATOM   1343  N   GLN P 119      17.306  -4.554 -26.163  1.00  0.00      P1   N
ATOM   1344  HN  GLN P 119      17.077  -4.352 -25.214  1.00  0.00      P1    
ATOM   1345  CA  GLN P 119      18.487  -4.057 -26.734  1.00  0.00      P1   C
ATOM   1346  HA  GLN P 119      18.438  -4.155 -27.808  1.00  0.00      P1    
ATOM   1347  CB  GLN P 119      18.747  -2.591 -26.276  1.00  0.00      P1   C
ATOM   1348  HB1 GLN P 119      18.816  -2.520 -25.170  1.00  0.00      P1    
ATOM   1349  HB2 GLN P 119      19.719  -2.168 -26.607  1.00  0.00      P1    
ATOM   1350  CG  GLN P 119      17.562  -1.612 -26.595  1.00  0.00      P1   C
ATOM   1351  HG1 GLN P 119      17.424  -1.437 -27.683  1.00  0.00      P1    
ATOM   1352  HG2 GLN P 119      16.583  -2.062 -26.326  1.00  0.00      P1    
ATOM   1353  CD  GLN P 119      17.783  -0.245 -25.922  1.00  0.00      P1   C
ATOM   1354  OE1 GLN P 119      17.652  -0.177 -24.699  1.00  0.00      P1   O
ATOM   1355  NE2 GLN P 119      18.125   0.802 -26.715  1.00  0.00      P1   N
ATOM   1356 HE21 GLN P 119      18.307   1.719 -26.360  1.00  0.00      P1    
ATOM   1357 HE22 GLN P 119      18.057   0.644 -27.700  1.00  0.00      P1    
ATOM   1358  C   GLN P 119      19.689  -4.906 -26.260  1.00  0.00      P1   C
ATOM   1359  O   GLN P 119      20.686  -5.043 -26.970  1.00  0.00      P1   O
ATOM   1360  N   ARG P 120      19.606  -5.545 -25.067  1.00  0.00      P1   N
ATOM   1361  HN  ARG P 120      18.806  -5.400 -24.490  1.00  0.00      P1    
ATOM   1362  CA  ARG P 120      20.709  -6.177 -24.372  1.00  0.00      P1   C
ATOM   1363  HA  ARG P 120      21.592  -6.189 -24.993  1.00  0.00      P1    
ATOM   1364  CB  ARG P 120      21.015  -5.307 -23.109  1.00  0.00      P1   C
ATOM   1365  HB1 ARG P 120      20.061  -5.228 -22.546  1.00  0.00      P1    
ATOM   1366  HB2 ARG P 120      21.655  -5.924 -22.444  1.00  0.00      P1    
ATOM   1367  CG  ARG P 120      21.655  -3.963 -23.357  1.00  0.00      P1   C
ATOM   1368  HG1 ARG P 120      20.947  -3.269 -23.858  1.00  0.00      P1    
ATOM   1369  HG2 ARG P 120      21.995  -3.351 -22.493  1.00  0.00      P1    
ATOM   1370  CD  ARG P 120      22.893  -3.976 -24.290  1.00  0.00      P1   C
ATOM   1371  HD1 ARG P 120      22.704  -4.480 -25.262  1.00  0.00      P1    
ATOM   1372  HD2 ARG P 120      23.222  -2.947 -24.548  1.00  0.00      P1    
ATOM   1373  NE  ARG P 120      24.046  -4.503 -23.524  1.00  0.00      P1   N
ATOM   1374  HE  ARG P 120      23.749  -5.090 -22.770  1.00  0.00      P1    
ATOM   1375  CZ  ARG P 120      25.308  -4.582 -24.083  1.00  0.00      P1   C
ATOM   1376  NH1 ARG P 120      25.670  -4.037 -25.214  1.00  0.00      P1   N
ATOM   1377 HH11 ARG P 120      26.563  -4.377 -25.509  1.00  0.00      P1    
ATOM   1378 HH12 ARG P 120      25.077  -3.662 -25.926  1.00  0.00      P1    
ATOM   1379  NH2 ARG P 120      26.292  -5.243 -23.425  1.00  0.00      P1   N
ATOM   1380 HH21 ARG P 120      27.154  -5.504 -23.860  1.00  0.00      P1    
ATOM   1381 HH22 ARG P 120      25.938  -5.811 -22.682  1.00  0.00      P1    
ATOM   1382  C   ARG P 120      20.402  -7.693 -24.080  1.00  0.00      P1   C
ATOM   1383  O   ARG P 120      19.515  -8.053 -23.347  1.00  0.00      P1   O
ATOM   1384  N   PRO P 121      21.122  -8.682 -24.673  1.00  0.00      P1   N
ATOM   1385  CD  PRO P 121      21.624  -8.539 -25.990  1.00  0.00      P1   C
ATOM   1386  HD1 PRO P 121      22.522  -7.889 -25.913  1.00  0.00      P1    
ATOM   1387  HD2 PRO P 121      20.857  -8.149 -26.691  1.00  0.00      P1    
ATOM   1388  CA  PRO P 121      20.998 -10.093 -24.249  1.00  0.00      P1   C
ATOM   1389  HA  PRO P 121      19.955 -10.361 -24.329  1.00  0.00      P1    
ATOM   1390  CB  PRO P 121      22.119 -10.811 -25.138  1.00  0.00      P1   C
ATOM   1391  HB1 PRO P 121      21.842 -11.862 -25.371  1.00  0.00      P1    
ATOM   1392  HB2 PRO P 121      23.126 -10.837 -24.670  1.00  0.00      P1    
ATOM   1393  CG  PRO P 121      22.079  -9.946 -26.472  1.00  0.00      P1   C
ATOM   1394  HG1 PRO P 121      21.336 -10.240 -27.245  1.00  0.00      P1    
ATOM   1395  HG2 PRO P 121      23.081  -9.962 -26.951  1.00  0.00      P1    
ATOM   1396  C   PRO P 121      21.344 -10.264 -22.739  1.00  0.00      P1   C
ATOM   1397  O   PRO P 121      22.231  -9.555 -22.278  1.00  0.00      P1   O
ATOM   1398  N   VAL P 122      20.646 -11.057 -21.918  1.00  0.00      P1   N
ATOM   1399  HN  VAL P 122      19.852 -11.594 -22.194  1.00  0.00      P1    
ATOM   1400  CA  VAL P 122      20.970 -11.135 -20.497  1.00  0.00      P1   C
ATOM   1401  HA  VAL P 122      21.592 -10.330 -20.132  1.00  0.00      P1    
ATOM   1402  CB  VAL P 122      19.774 -11.435 -19.690  1.00  0.00      P1   C
ATOM   1403  HB  VAL P 122      19.229 -12.257 -20.200  1.00  0.00      P1    
ATOM   1404  CG1 VAL P 122      20.047 -11.853 -18.310  1.00  0.00      P1   C
ATOM   1405 HG11 VAL P 122      19.148 -12.129 -17.718  1.00  0.00      P1    
ATOM   1406 HG12 VAL P 122      20.593 -12.820 -18.296  1.00  0.00      P1    
ATOM   1407 HG13 VAL P 122      20.570 -11.080 -17.707  1.00  0.00      P1    
ATOM   1408  CG2 VAL P 122      18.837 -10.219 -19.747  1.00  0.00      P1   C
ATOM   1409 HG21 VAL P 122      19.159  -9.397 -19.072  1.00  0.00      P1    
ATOM   1410 HG22 VAL P 122      18.649  -9.847 -20.777  1.00  0.00      P1    
ATOM   1411 HG23 VAL P 122      17.898 -10.612 -19.303  1.00  0.00      P1    
ATOM   1412  C   VAL P 122      21.898 -12.357 -20.420  1.00  0.00      P1   C
ATOM   1413  O   VAL P 122      21.442 -13.489 -20.682  1.00  0.00      P1   O
ATOM   1414  N   ARG P 123      23.211 -12.178 -19.935  1.00  0.00      P1   N
ATOM   1415  HN  ARG P 123      23.539 -11.268 -19.693  1.00  0.00      P1    
ATOM   1416  CA  ARG P 123      24.178 -13.209 -19.889  1.00  0.00      P1   C
ATOM   1417  HA  ARG P 123      24.042 -13.935 -20.677  1.00  0.00      P1    
ATOM   1418  CB  ARG P 123      25.571 -12.697 -20.256  1.00  0.00      P1   C
ATOM   1419  HB1 ARG P 123      25.644 -11.748 -19.684  1.00  0.00      P1    
ATOM   1420  HB2 ARG P 123      26.343 -13.385 -19.849  1.00  0.00      P1    
ATOM   1421  CG  ARG P 123      25.862 -12.508 -21.760  1.00  0.00      P1   C
ATOM   1422  HG1 ARG P 123      26.961 -12.538 -21.924  1.00  0.00      P1    
ATOM   1423  HG2 ARG P 123      25.678 -13.487 -22.253  1.00  0.00      P1    
ATOM   1424  CD  ARG P 123      25.062 -11.334 -22.431  1.00  0.00      P1   C
ATOM   1425  HD1 ARG P 123      24.049 -11.711 -22.691  1.00  0.00      P1    
ATOM   1426  HD2 ARG P 123      25.003 -10.475 -21.729  1.00  0.00      P1    
ATOM   1427  NE  ARG P 123      25.822 -10.960 -23.665  1.00  0.00      P1   N
ATOM   1428  HE  ARG P 123      25.803 -11.714 -24.322  1.00  0.00      P1    
ATOM   1429  CZ  ARG P 123      26.770 -10.022 -23.838  1.00  0.00      P1   C
ATOM   1430  NH1 ARG P 123      27.014  -9.084 -22.955  1.00  0.00      P1   N
ATOM   1431 HH11 ARG P 123      27.711  -8.373 -23.043  1.00  0.00      P1    
ATOM   1432 HH12 ARG P 123      26.488  -9.118 -22.105  1.00  0.00      P1    
ATOM   1433  NH2 ARG P 123      27.476  -9.998 -24.973  1.00  0.00      P1   N
ATOM   1434 HH21 ARG P 123      27.865  -9.112 -25.227  1.00  0.00      P1    
ATOM   1435 HH22 ARG P 123      27.269 -10.608 -25.738  1.00  0.00      P1    
ATOM   1436  C   ARG P 123      24.148 -13.990 -18.645  1.00  0.00      P1   C
ATOM   1437  O   ARG P 123      25.191 -14.119 -17.966  1.00  0.00      P1   O
ATOM   1438  N   TRP P 124      22.984 -14.552 -18.361  1.00  0.00      P1   N
ATOM   1439  HN  TRP P 124      22.259 -14.187 -18.940  1.00  0.00      P1    
ATOM   1440  CA  TRP P 124      22.701 -15.229 -17.156  1.00  0.00      P1   C
ATOM   1441  HA  TRP P 124      22.566 -14.469 -16.400  1.00  0.00      P1    
ATOM   1442  CB  TRP P 124      21.356 -15.921 -17.208  1.00  0.00      P1   C
ATOM   1443  HB1 TRP P 124      20.993 -16.221 -16.202  1.00  0.00      P1    
ATOM   1444  HB2 TRP P 124      20.612 -15.142 -17.477  1.00  0.00      P1    
ATOM   1445  CG  TRP P 124      21.172 -17.064 -18.201  1.00  0.00      P1   C
ATOM   1446  CD1 TRP P 124      20.686 -16.999 -19.470  1.00  0.00      P1   C
ATOM   1447  HD1 TRP P 124      20.491 -16.064 -19.974  1.00  0.00      P1    
ATOM   1448  NE1 TRP P 124      20.570 -18.290 -19.975  1.00  0.00      P1   N
ATOM   1449  HE1 TRP P 124      19.764 -18.502 -20.482  1.00  0.00      P1    
ATOM   1450  CE2 TRP P 124      20.892 -19.165 -19.039  1.00  0.00      P1   C
ATOM   1451  CD2 TRP P 124      21.319 -18.499 -17.870  1.00  0.00      P1   C
ATOM   1452  CE3 TRP P 124      21.556 -19.153 -16.683  1.00  0.00      P1   C
ATOM   1453  HE3 TRP P 124      21.939 -18.615 -15.828  1.00  0.00      P1    
ATOM   1454  CZ3 TRP P 124      21.586 -20.530 -16.743  1.00  0.00      P1   C
ATOM   1455  HZ3 TRP P 124      21.960 -20.982 -15.836  1.00  0.00      P1    
ATOM   1456  CZ2 TRP P 124      20.797 -20.563 -19.014  1.00  0.00      P1   C
ATOM   1457  HZ2 TRP P 124      20.579 -21.086 -19.934  1.00  0.00      P1    
ATOM   1458  CH2 TRP P 124      21.244 -21.250 -17.876  1.00  0.00      P1   C
ATOM   1459  HH2 TRP P 124      21.295 -22.326 -17.801  1.00  0.00      P1    
ATOM   1460  C   TRP P 124      23.818 -16.034 -16.539  1.00  0.00      P1   C
ATOM   1461  O   TRP P 124      24.086 -15.765 -15.379  1.00  0.00      P1   O
ATOM   1462  N   TRP P 125      24.428 -17.098 -17.276  1.00  0.00      P1   N
ATOM   1463  HN  TRP P 125      24.267 -17.056 -18.259  1.00  0.00      P1    
ATOM   1464  CA  TRP P 125      25.359 -18.099 -16.683  1.00  0.00      P1   C
ATOM   1465  HA  TRP P 125      25.002 -18.350 -15.695  1.00  0.00      P1    
ATOM   1466  CB  TRP P 125      25.462 -19.349 -17.528  1.00  0.00      P1   C
ATOM   1467  HB1 TRP P 125      26.113 -19.958 -16.865  1.00  0.00      P1    
ATOM   1468  HB2 TRP P 125      24.486 -19.866 -17.646  1.00  0.00      P1    
ATOM   1469  CG  TRP P 125      25.972 -19.019 -18.954  1.00  0.00      P1   C
ATOM   1470  CD1 TRP P 125      27.157 -19.384 -19.448  1.00  0.00      P1   C
ATOM   1471  HD1 TRP P 125      27.750 -20.169 -19.001  1.00  0.00      P1    
ATOM   1472  NE1 TRP P 125      27.373 -18.773 -20.690  1.00  0.00      P1   N
ATOM   1473  HE1 TRP P 125      28.239 -18.556 -21.085  1.00  0.00      P1    
ATOM   1474  CE2 TRP P 125      26.238 -18.041 -21.054  1.00  0.00      P1   C
ATOM   1475  CD2 TRP P 125      25.348 -18.145 -19.970  1.00  0.00      P1   C
ATOM   1476  CE3 TRP P 125      24.079 -17.672 -20.253  1.00  0.00      P1   C
ATOM   1477  HE3 TRP P 125      23.306 -17.946 -19.551  1.00  0.00      P1    
ATOM   1478  CZ3 TRP P 125      23.839 -16.904 -21.401  1.00  0.00      P1   C
ATOM   1479  HZ3 TRP P 125      22.867 -16.438 -21.468  1.00  0.00      P1    
ATOM   1480  CZ2 TRP P 125      25.970 -17.334 -22.179  1.00  0.00      P1   C
ATOM   1481  HZ2 TRP P 125      26.876 -17.172 -22.745  1.00  0.00      P1    
ATOM   1482  CH2 TRP P 125      24.804 -16.594 -22.251  1.00  0.00      P1   C
ATOM   1483  HH2 TRP P 125      24.751 -15.960 -23.124  1.00  0.00      P1    
ATOM   1484  C   TRP P 125      26.673 -17.401 -16.472  1.00  0.00      P1   C
ATOM   1485  O   TRP P 125      27.619 -18.021 -15.877  1.00  0.00      P1   O
ATOM   1486  N   ARG P 126      26.856 -16.161 -16.967  1.00  0.00      P1   N
ATOM   1487  HN  ARG P 126      26.147 -15.781 -17.555  1.00  0.00      P1    
ATOM   1488  CA  ARG P 126      28.049 -15.371 -16.585  1.00  0.00      P1   C
ATOM   1489  HA  ARG P 126      28.872 -15.968 -16.221  1.00  0.00      P1    
ATOM   1490  CB  ARG P 126      28.668 -14.627 -17.790  1.00  0.00      P1   C
ATOM   1491  HB1 ARG P 126      28.158 -13.697 -18.120  1.00  0.00      P1    
ATOM   1492  HB2 ARG P 126      29.627 -14.184 -17.446  1.00  0.00      P1    
ATOM   1493  CG  ARG P 126      28.865 -15.427 -19.142  1.00  0.00      P1   C
ATOM   1494  HG1 ARG P 126      27.874 -15.783 -19.495  1.00  0.00      P1    
ATOM   1495  HG2 ARG P 126      29.128 -14.707 -19.947  1.00  0.00      P1    
ATOM   1496  CD  ARG P 126      29.845 -16.551 -19.033  1.00  0.00      P1   C
ATOM   1497  HD1 ARG P 126      29.383 -17.189 -18.250  1.00  0.00      P1    
ATOM   1498  HD2 ARG P 126      29.848 -17.159 -19.963  1.00  0.00      P1    
ATOM   1499  NE  ARG P 126      31.188 -16.097 -18.479  1.00  0.00      P1   N
ATOM   1500  HE  ARG P 126      31.500 -15.147 -18.451  1.00  0.00      P1    
ATOM   1501  CZ  ARG P 126      32.245 -16.909 -18.422  1.00  0.00      P1   C
ATOM   1502  NH1 ARG P 126      32.230 -18.246 -18.466  1.00  0.00      P1   N
ATOM   1503 HH11 ARG P 126      33.151 -18.611 -18.606  1.00  0.00      P1    
ATOM   1504 HH12 ARG P 126      31.433 -18.741 -18.811  1.00  0.00      P1    
ATOM   1505  NH2 ARG P 126      33.421 -16.368 -18.277  1.00  0.00      P1   N
ATOM   1506 HH21 ARG P 126      34.212 -16.980 -18.287  1.00  0.00      P1    
ATOM   1507 HH22 ARG P 126      33.432 -15.369 -18.233  1.00  0.00      P1    
ATOM   1508  C   ARG P 126      27.683 -14.380 -15.496  1.00  0.00      P1   C
ATOM   1509  O   ARG P 126      28.411 -14.293 -14.513  1.00  0.00      P1   O
ATOM   1510  N   VAL P 127      26.584 -13.590 -15.598  1.00  0.00      P1   N
ATOM   1511  HN  VAL P 127      25.985 -13.665 -16.392  1.00  0.00      P1    
ATOM   1512  CA  VAL P 127      26.160 -12.649 -14.577  1.00  0.00      P1   C
ATOM   1513  HA  VAL P 127      27.022 -12.033 -14.365  1.00  0.00      P1    
ATOM   1514  CB  VAL P 127      25.200 -11.685 -15.207  1.00  0.00      P1   C
ATOM   1515  HB  VAL P 127      24.398 -12.249 -15.729  1.00  0.00      P1    
ATOM   1516  CG1 VAL P 127      24.586 -10.687 -14.226  1.00  0.00      P1   C
ATOM   1517 HG11 VAL P 127      25.299 -10.072 -13.637  1.00  0.00      P1    
ATOM   1518 HG12 VAL P 127      24.099  -9.956 -14.907  1.00  0.00      P1    
ATOM   1519 HG13 VAL P 127      23.765 -11.107 -13.607  1.00  0.00      P1    
ATOM   1520  CG2 VAL P 127      25.755 -10.792 -16.329  1.00  0.00      P1   C
ATOM   1521 HG21 VAL P 127      26.487 -11.385 -16.917  1.00  0.00      P1    
ATOM   1522 HG22 VAL P 127      25.007 -10.383 -17.042  1.00  0.00      P1    
ATOM   1523 HG23 VAL P 127      26.346  -9.946 -15.918  1.00  0.00      P1    
ATOM   1524  C   VAL P 127      25.816 -13.195 -13.164  1.00  0.00      P1   C
ATOM   1525  O   VAL P 127      26.300 -12.634 -12.208  1.00  0.00      P1   O
ATOM   1526  N   LEU P 128      25.060 -14.285 -12.984  1.00  0.00      P1   N
ATOM   1527  HN  LEU P 128      24.662 -14.733 -13.780  1.00  0.00      P1    
ATOM   1528  CA  LEU P 128      24.776 -14.932 -11.702  1.00  0.00      P1   C
ATOM   1529  HA  LEU P 128      24.111 -14.253 -11.189  1.00  0.00      P1    
ATOM   1530  CB  LEU P 128      24.002 -16.251 -11.903  1.00  0.00      P1   C
ATOM   1531  HB1 LEU P 128      24.439 -16.890 -12.700  1.00  0.00      P1    
ATOM   1532  HB2 LEU P 128      23.964 -16.879 -10.987  1.00  0.00      P1    
ATOM   1533  CG  LEU P 128      22.531 -16.091 -12.356  1.00  0.00      P1   C
ATOM   1534  HG  LEU P 128      22.478 -15.264 -13.096  1.00  0.00      P1    
ATOM   1535  CD1 LEU P 128      21.884 -17.289 -13.015  1.00  0.00      P1   C
ATOM   1536 HD11 LEU P 128      21.829 -18.063 -12.220  1.00  0.00      P1    
ATOM   1537 HD12 LEU P 128      20.935 -17.015 -13.524  1.00  0.00      P1    
ATOM   1538 HD13 LEU P 128      22.557 -17.738 -13.777  1.00  0.00      P1    
ATOM   1539  CD2 LEU P 128      21.641 -15.628 -11.151  1.00  0.00      P1   C
ATOM   1540 HD21 LEU P 128      21.328 -16.437 -10.457  1.00  0.00      P1    
ATOM   1541 HD22 LEU P 128      22.240 -14.904 -10.559  1.00  0.00      P1    
ATOM   1542 HD23 LEU P 128      20.781 -15.132 -11.650  1.00  0.00      P1    
ATOM   1543  C   LEU P 128      25.979 -15.235 -10.694  1.00  0.00      P1   C
ATOM   1544  O   LEU P 128      25.772 -15.065  -9.508  1.00  0.00      P1   O
ATOM   1545  N   PRO P 129      27.135 -15.757 -11.081  1.00  0.00      P1   N
ATOM   1546  CD  PRO P 129      27.264 -16.664 -12.288  1.00  0.00      P1   C
ATOM   1547  HD1 PRO P 129      27.042 -16.149 -13.247  1.00  0.00      P1    
ATOM   1548  HD2 PRO P 129      26.539 -17.486 -12.108  1.00  0.00      P1    
ATOM   1549  CA  PRO P 129      28.254 -15.920 -10.154  1.00  0.00      P1   C
ATOM   1550  HA  PRO P 129      27.874 -16.313  -9.223  1.00  0.00      P1    
ATOM   1551  CB  PRO P 129      29.199 -16.946 -10.869  1.00  0.00      P1   C
ATOM   1552  HB1 PRO P 129      29.100 -17.955 -10.415  1.00  0.00      P1    
ATOM   1553  HB2 PRO P 129      30.258 -16.662 -10.692  1.00  0.00      P1    
ATOM   1554  CG  PRO P 129      28.755 -16.971 -12.361  1.00  0.00      P1   C
ATOM   1555  HG1 PRO P 129      28.825 -17.932 -12.913  1.00  0.00      P1    
ATOM   1556  HG2 PRO P 129      29.446 -16.306 -12.922  1.00  0.00      P1    
ATOM   1557  C   PRO P 129      28.955 -14.623 -10.018  1.00  0.00      P1   C
ATOM   1558  O   PRO P 129      29.151 -14.263  -8.883  1.00  0.00      P1   O
ATOM   1559  N   VAL P 130      29.324 -13.945 -11.061  1.00  0.00      P1   N
ATOM   1560  HN  VAL P 130      29.135 -14.254 -11.990  1.00  0.00      P1    
ATOM   1561  CA  VAL P 130      30.055 -12.663 -10.977  1.00  0.00      P1   C
ATOM   1562  HA  VAL P 130      30.978 -12.860 -10.451  1.00  0.00      P1    
ATOM   1563  CB  VAL P 130      30.467 -12.261 -12.453  1.00  0.00      P1   C
ATOM   1564  HB  VAL P 130      29.637 -12.182 -13.188  1.00  0.00      P1    
ATOM   1565  CG1 VAL P 130      31.217 -10.913 -12.527  1.00  0.00      P1   C
ATOM   1566 HG11 VAL P 130      31.546 -10.702 -13.567  1.00  0.00      P1    
ATOM   1567 HG12 VAL P 130      30.644 -10.037 -12.155  1.00  0.00      P1    
ATOM   1568 HG13 VAL P 130      32.065 -10.968 -11.811  1.00  0.00      P1    
ATOM   1569  CG2 VAL P 130      31.512 -13.251 -12.973  1.00  0.00      P1   C
ATOM   1570 HG21 VAL P 130      31.084 -14.276 -12.998  1.00  0.00      P1    
ATOM   1571 HG22 VAL P 130      31.818 -13.055 -14.023  1.00  0.00      P1    
ATOM   1572 HG23 VAL P 130      32.297 -13.265 -12.187  1.00  0.00      P1    
ATOM   1573  C   VAL P 130      29.350 -11.513 -10.264  1.00  0.00      P1   C
ATOM   1574  O   VAL P 130      30.026 -10.789  -9.561  1.00  0.00      P1   O
ATOM   1575  N   LYS P 131      28.018 -11.309 -10.497  1.00  0.00      P1   N
ATOM   1576  HN  LYS P 131      27.533 -11.704 -11.273  1.00  0.00      P1    
ATOM   1577  CA  LYS P 131      27.228 -10.355  -9.741  1.00  0.00      P1   C
ATOM   1578  HA  LYS P 131      27.817  -9.455  -9.836  1.00  0.00      P1    
ATOM   1579  CB  LYS P 131      25.814 -10.187 -10.332  1.00  0.00      P1   C
ATOM   1580  HB1 LYS P 131      25.969 -10.109 -11.429  1.00  0.00      P1    
ATOM   1581  HB2 LYS P 131      25.237 -11.135 -10.270  1.00  0.00      P1    
ATOM   1582  CG  LYS P 131      25.077  -8.900  -9.961  1.00  0.00      P1   C
ATOM   1583  HG1 LYS P 131      24.027  -8.875 -10.325  1.00  0.00      P1    
ATOM   1584  HG2 LYS P 131      25.160  -8.946  -8.854  1.00  0.00      P1    
ATOM   1585  CD  LYS P 131      25.786  -7.522 -10.387  1.00  0.00      P1   C
ATOM   1586  HD1 LYS P 131      26.834  -7.637 -10.035  1.00  0.00      P1    
ATOM   1587  HD2 LYS P 131      25.838  -7.538 -11.496  1.00  0.00      P1    
ATOM   1588  CE  LYS P 131      24.976  -6.331  -9.999  1.00  0.00      P1   C
ATOM   1589  HE1 LYS P 131      23.885  -6.488 -10.141  1.00  0.00      P1    
ATOM   1590  HE2 LYS P 131      25.147  -6.228  -8.906  1.00  0.00      P1    
ATOM   1591  NZ  LYS P 131      25.353  -5.077 -10.580  1.00  0.00      P1   N
ATOM   1592  HZ1 LYS P 131      25.198  -5.062 -11.608  1.00  0.00      P1    
ATOM   1593  HZ2 LYS P 131      24.946  -4.290 -10.034  1.00  0.00      P1    
ATOM   1594  HZ3 LYS P 131      26.387  -4.966 -10.561  1.00  0.00      P1    
ATOM   1595  C   LYS P 131      27.090 -10.586  -8.265  1.00  0.00      P1   C
ATOM   1596  O   LYS P 131      27.032  -9.671  -7.409  1.00  0.00      P1   O
ATOM   1597  N   PHE P 132      26.813 -11.860  -7.912  1.00  0.00      P1   N
ATOM   1598  HN  PHE P 132      26.692 -12.525  -8.645  1.00  0.00      P1    
ATOM   1599  CA  PHE P 132      26.762 -12.367  -6.566  1.00  0.00      P1   C
ATOM   1600  HA  PHE P 132      25.950 -11.898  -6.031  1.00  0.00      P1    
ATOM   1601  CB  PHE P 132      26.367 -13.869  -6.614  1.00  0.00      P1   C
ATOM   1602  HB1 PHE P 132      25.481 -14.004  -7.271  1.00  0.00      P1    
ATOM   1603  HB2 PHE P 132      27.114 -14.459  -7.188  1.00  0.00      P1    
ATOM   1604  CG  PHE P 132      26.161 -14.640  -5.285  1.00  0.00      P1   C
ATOM   1605  CD1 PHE P 132      24.916 -15.221  -5.029  1.00  0.00      P1   C
ATOM   1606  HD1 PHE P 132      24.069 -15.028  -5.671  1.00  0.00      P1    
ATOM   1607  CE1 PHE P 132      24.760 -16.014  -3.848  1.00  0.00      P1   C
ATOM   1608  HE1 PHE P 132      23.844 -16.562  -3.687  1.00  0.00      P1    
ATOM   1609  CZ  PHE P 132      25.825 -16.129  -2.934  1.00  0.00      P1   C
ATOM   1610  HZ  PHE P 132      25.717 -16.700  -2.024  1.00  0.00      P1    
ATOM   1611  CD2 PHE P 132      27.218 -14.842  -4.407  1.00  0.00      P1   C
ATOM   1612  HD2 PHE P 132      28.217 -14.479  -4.597  1.00  0.00      P1    
ATOM   1613  CE2 PHE P 132      27.033 -15.539  -3.230  1.00  0.00      P1   C
ATOM   1614  HE2 PHE P 132      27.890 -15.698  -2.592  1.00  0.00      P1    
ATOM   1615  C   PHE P 132      28.078 -12.193  -5.900  1.00  0.00      P1   C
ATOM   1616  O   PHE P 132      28.076 -11.433  -4.943  1.00  0.00      P1   O
ATOM   1617  N   PHE P 133      29.253 -12.725  -6.377  1.00  0.00      P1   N
ATOM   1618  HN  PHE P 133      29.163 -13.346  -7.153  1.00  0.00      P1    
ATOM   1619  CA  PHE P 133      30.519 -12.708  -5.733  1.00  0.00      P1   C
ATOM   1620  HA  PHE P 133      30.329 -12.920  -4.691  1.00  0.00      P1    
ATOM   1621  CB  PHE P 133      31.378 -13.837  -6.307  1.00  0.00      P1   C
ATOM   1622  HB1 PHE P 133      31.250 -13.894  -7.409  1.00  0.00      P1    
ATOM   1623  HB2 PHE P 133      32.434 -13.587  -6.070  1.00  0.00      P1    
ATOM   1624  CG  PHE P 133      30.997 -15.091  -5.613  1.00  0.00      P1   C
ATOM   1625  CD1 PHE P 133      30.000 -15.856  -6.208  1.00  0.00      P1   C
ATOM   1626  HD1 PHE P 133      29.349 -15.301  -6.866  1.00  0.00      P1    
ATOM   1627  CE1 PHE P 133      29.805 -17.202  -5.848  1.00  0.00      P1   C
ATOM   1628  HE1 PHE P 133      29.024 -17.789  -6.309  1.00  0.00      P1    
ATOM   1629  CZ  PHE P 133      30.640 -17.751  -4.872  1.00  0.00      P1   C
ATOM   1630  HZ  PHE P 133      30.468 -18.798  -4.668  1.00  0.00      P1    
ATOM   1631  CD2 PHE P 133      31.913 -15.703  -4.755  1.00  0.00      P1   C
ATOM   1632  HD2 PHE P 133      32.827 -15.211  -4.457  1.00  0.00      P1    
ATOM   1633  CE2 PHE P 133      31.721 -17.031  -4.337  1.00  0.00      P1   C
ATOM   1634  HE2 PHE P 133      32.407 -17.517  -3.658  1.00  0.00      P1    
ATOM   1635  C   PHE P 133      31.234 -11.394  -5.708  1.00  0.00      P1   C
ATOM   1636  O   PHE P 133      31.833 -11.122  -4.673  1.00  0.00      P1   O
ATOM   1637  N   GLY P 134      31.111 -10.587  -6.816  1.00  0.00      P1   N
ATOM   1638  HN  GLY P 134      30.679 -11.023  -7.602  1.00  0.00      P1    
ATOM   1639  CA  GLY P 134      31.455  -9.124  -6.832  1.00  0.00      P1   C
ATOM   1640  HA1 GLY P 134      31.158  -8.747  -7.799  1.00  0.00      P1    
ATOM   1641  HA2 GLY P 134      32.486  -8.896  -6.603  1.00  0.00      P1    
ATOM   1642  C   GLY P 134      30.645  -8.299  -5.830  1.00  0.00      P1   C
ATOM   1643  O   GLY P 134      31.137  -7.501  -5.067  1.00  0.00      P1   O
ATOM   1644  N   GLY P 135      29.369  -8.511  -5.773  1.00  0.00      P1   N
ATOM   1645  HN  GLY P 135      28.894  -9.112  -6.411  1.00  0.00      P1    
ATOM   1646  CA  GLY P 135      28.450  -7.870  -4.831  1.00  0.00      P1   C
ATOM   1647  HA1 GLY P 135      27.449  -8.217  -5.037  1.00  0.00      P1    
ATOM   1648  HA2 GLY P 135      28.520  -6.792  -4.839  1.00  0.00      P1    
ATOM   1649  C   GLY P 135      28.681  -8.273  -3.411  1.00  0.00      P1   C
ATOM   1650  O   GLY P 135      28.731  -7.465  -2.510  1.00  0.00      P1   O
ATOM   1651  N   LEU P 136      28.919  -9.587  -3.159  1.00  0.00      P1   N
ATOM   1652  HN  LEU P 136      28.915 -10.284  -3.872  1.00  0.00      P1    
ATOM   1653  CA  LEU P 136      28.975 -10.216  -1.795  1.00  0.00      P1   C
ATOM   1654  HA  LEU P 136      28.062  -9.911  -1.304  1.00  0.00      P1    
ATOM   1655  CB  LEU P 136      29.089 -11.801  -1.979  1.00  0.00      P1   C
ATOM   1656  HB1 LEU P 136      28.175 -12.116  -2.526  1.00  0.00      P1    
ATOM   1657  HB2 LEU P 136      29.830 -11.806  -2.807  1.00  0.00      P1    
ATOM   1658  CG  LEU P 136      29.495 -12.562  -0.767  1.00  0.00      P1   C
ATOM   1659  HG  LEU P 136      30.008 -11.869  -0.066  1.00  0.00      P1    
ATOM   1660  CD1 LEU P 136      28.306 -13.158  -0.021  1.00  0.00      P1   C
ATOM   1661 HD11 LEU P 136      28.663 -13.431   0.996  1.00  0.00      P1    
ATOM   1662 HD12 LEU P 136      27.502 -12.435   0.232  1.00  0.00      P1    
ATOM   1663 HD13 LEU P 136      27.859 -13.969  -0.635  1.00  0.00      P1    
ATOM   1664  CD2 LEU P 136      30.615 -13.595  -0.970  1.00  0.00      P1   C
ATOM   1665 HD21 LEU P 136      30.945 -14.096  -0.035  1.00  0.00      P1    
ATOM   1666 HD22 LEU P 136      30.354 -14.424  -1.662  1.00  0.00      P1    
ATOM   1667 HD23 LEU P 136      31.475 -13.047  -1.410  1.00  0.00      P1    
ATOM   1668  C   LEU P 136      30.144  -9.704  -1.059  1.00  0.00      P1   C
ATOM   1669  O   LEU P 136      30.070  -9.414   0.134  1.00  0.00      P1   O
ATOM   1670  N   GLY P 137      31.341  -9.610  -1.747  1.00  0.00      P1   N
ATOM   1671  HN  GLY P 137      31.428 -10.065  -2.630  1.00  0.00      P1    
ATOM   1672  CA  GLY P 137      32.616  -8.967  -1.257  1.00  0.00      P1   C
ATOM   1673  HA1 GLY P 137      33.253  -8.977  -2.129  1.00  0.00      P1    
ATOM   1674  HA2 GLY P 137      32.899  -9.534  -0.382  1.00  0.00      P1    
ATOM   1675  C   GLY P 137      32.329  -7.475  -0.881  1.00  0.00      P1   C
ATOM   1676  O   GLY P 137      32.500  -7.096   0.221  1.00  0.00      P1   O
ATOM   1677  N   THR P 138      31.767  -6.586  -1.772  1.00  0.00      P1   N
ATOM   1678  HN  THR P 138      31.448  -6.877  -2.671  1.00  0.00      P1    
ATOM   1679  CA  THR P 138      31.516  -5.191  -1.404  1.00  0.00      P1   C
ATOM   1680  HA  THR P 138      32.410  -4.901  -0.872  1.00  0.00      P1    
ATOM   1681  CB  THR P 138      31.223  -4.132  -2.504  1.00  0.00      P1   C
ATOM   1682  HB  THR P 138      30.972  -3.157  -2.034  1.00  0.00      P1    
ATOM   1683  OG1 THR P 138      30.119  -4.528  -3.368  1.00  0.00      P1   O
ATOM   1684  HG1 THR P 138      30.306  -5.450  -3.556  1.00  0.00      P1    
ATOM   1685  CG2 THR P 138      32.432  -4.027  -3.405  1.00  0.00      P1   C
ATOM   1686 HG21 THR P 138      32.716  -4.865  -4.076  1.00  0.00      P1    
ATOM   1687 HG22 THR P 138      32.302  -3.125  -4.040  1.00  0.00      P1    
ATOM   1688 HG23 THR P 138      33.293  -3.745  -2.761  1.00  0.00      P1    
ATOM   1689  C   THR P 138      30.479  -5.005  -0.301  1.00  0.00      P1   C
ATOM   1690  O   THR P 138      30.690  -4.185   0.622  1.00  0.00      P1   O
ATOM   1691  N   LEU P 139      29.384  -5.827  -0.374  1.00  0.00      P1   N
ATOM   1692  HN  LEU P 139      29.190  -6.345  -1.204  1.00  0.00      P1    
ATOM   1693  CA  LEU P 139      28.383  -5.751   0.695  1.00  0.00      P1   C
ATOM   1694  HA  LEU P 139      28.082  -4.724   0.843  1.00  0.00      P1    
ATOM   1695  CB  LEU P 139      27.079  -6.468   0.283  1.00  0.00      P1   C
ATOM   1696  HB1 LEU P 139      27.128  -7.504  -0.115  1.00  0.00      P1    
ATOM   1697  HB2 LEU P 139      26.537  -6.680   1.230  1.00  0.00      P1    
ATOM   1698  CG  LEU P 139      25.971  -5.676  -0.437  1.00  0.00      P1   C
ATOM   1699  HG  LEU P 139      25.868  -4.709   0.101  1.00  0.00      P1    
ATOM   1700  CD1 LEU P 139      26.359  -5.340  -1.933  1.00  0.00      P1   C
ATOM   1701 HD11 LEU P 139      25.495  -4.935  -2.501  1.00  0.00      P1    
ATOM   1702 HD12 LEU P 139      27.230  -4.658  -2.034  1.00  0.00      P1    
ATOM   1703 HD13 LEU P 139      26.621  -6.327  -2.369  1.00  0.00      P1    
ATOM   1704  CD2 LEU P 139      24.592  -6.321  -0.190  1.00  0.00      P1   C
ATOM   1705 HD21 LEU P 139      24.573  -7.279  -0.752  1.00  0.00      P1    
ATOM   1706 HD22 LEU P 139      24.415  -6.368   0.905  1.00  0.00      P1    
ATOM   1707 HD23 LEU P 139      23.743  -5.682  -0.514  1.00  0.00      P1    
ATOM   1708  C   LEU P 139      28.875  -6.216   2.023  1.00  0.00      P1   C
ATOM   1709  O   LEU P 139      28.772  -5.569   3.084  1.00  0.00      P1   O
ATOM   1710  N   GLY P 140      29.494  -7.400   2.103  1.00  0.00      P1   N
ATOM   1711  HN  GLY P 140      29.516  -7.868   1.223  1.00  0.00      P1    
ATOM   1712  CA  GLY P 140      30.215  -7.942   3.269  1.00  0.00      P1   C
ATOM   1713  HA1 GLY P 140      30.773  -8.767   2.852  1.00  0.00      P1    
ATOM   1714  HA2 GLY P 140      29.557  -8.231   4.076  1.00  0.00      P1    
ATOM   1715  C   GLY P 140      31.364  -7.057   3.848  1.00  0.00      P1   C
ATOM   1716  O   GLY P 140      31.684  -7.110   5.028  1.00  0.00      P1   O
ATOM   1717  N   GLY P 141      31.995  -6.251   2.951  1.00  0.00      P1   N
ATOM   1718  HN  GLY P 141      31.821  -6.362   1.976  1.00  0.00      P1    
ATOM   1719  CA  GLY P 141      33.069  -5.269   3.196  1.00  0.00      P1   C
ATOM   1720  HA1 GLY P 141      33.373  -4.917   2.221  1.00  0.00      P1    
ATOM   1721  HA2 GLY P 141      33.865  -5.666   3.808  1.00  0.00      P1    
ATOM   1722  C   GLY P 141      32.627  -4.141   4.026  1.00  0.00      P1   C
ATOM   1723  O   GLY P 141      33.290  -3.599   4.880  1.00  0.00      P1   O
ATOM   1724  N   GLY P 142      31.346  -3.764   3.870  1.00  0.00      P1   N
ATOM   1725  HN  GLY P 142      30.803  -4.407   3.336  1.00  0.00      P1    
ATOM   1726  CA  GLY P 142      30.716  -2.767   4.652  1.00  0.00      P1   C
ATOM   1727  HA1 GLY P 142      31.309  -2.466   5.504  1.00  0.00      P1    
ATOM   1728  HA2 GLY P 142      29.715  -3.083   4.906  1.00  0.00      P1    
ATOM   1729  C   GLY P 142      30.476  -1.476   3.876  1.00  0.00      P1   C
ATOM   1730  O   GLY P 142      30.414  -0.341   4.377  1.00  0.00      P1   O
ATOM   1731  N   MET P 143      30.480  -1.552   2.553  1.00  0.00      P1   N
ATOM   1732  HN  MET P 143      30.682  -2.471   2.223  1.00  0.00      P1    
ATOM   1733  CA  MET P 143      30.318  -0.497   1.625  1.00  0.00      P1   C
ATOM   1734  HA  MET P 143      30.781   0.349   2.112  1.00  0.00      P1    
ATOM   1735  CB  MET P 143      30.987  -0.769   0.227  1.00  0.00      P1   C
ATOM   1736  HB1 MET P 143      30.697  -1.745  -0.217  1.00  0.00      P1    
ATOM   1737  HB2 MET P 143      30.793   0.098  -0.438  1.00  0.00      P1    
ATOM   1738  CG  MET P 143      32.524  -0.926   0.349  1.00  0.00      P1   C
ATOM   1739  HG1 MET P 143      32.960  -0.025   0.831  1.00  0.00      P1    
ATOM   1740  HG2 MET P 143      32.790  -1.759   1.034  1.00  0.00      P1    
ATOM   1741  SD  MET P 143      33.334  -1.140  -1.281  1.00  0.00      P1   S
ATOM   1742  CE  MET P 143      32.937   0.407  -2.111  1.00  0.00      P1   C
ATOM   1743  HE1 MET P 143      33.084   1.244  -1.395  1.00  0.00      P1    
ATOM   1744  HE2 MET P 143      33.640   0.557  -2.959  1.00  0.00      P1    
ATOM   1745  HE3 MET P 143      31.940   0.559  -2.576  1.00  0.00      P1    
ATOM   1746  C   MET P 143      28.892  -0.041   1.519  1.00  0.00      P1   C
ATOM   1747  O   MET P 143      28.010  -0.817   1.816  1.00  0.00      P1   O
ATOM   1748  N   VAL P 144      28.728   1.252   1.212  1.00  0.00      P1   N
ATOM   1749  HN  VAL P 144      29.476   1.887   1.033  1.00  0.00      P1    
ATOM   1750  CA  VAL P 144      27.446   1.869   1.160  1.00  0.00      P1   C
ATOM   1751  HA  VAL P 144      26.733   1.161   1.557  1.00  0.00      P1    
ATOM   1752  CB  VAL P 144      27.227   3.053   2.041  1.00  0.00      P1   C
ATOM   1753  HB  VAL P 144      27.884   3.892   1.726  1.00  0.00      P1    
ATOM   1754  CG1 VAL P 144      25.754   3.528   2.094  1.00  0.00      P1   C
ATOM   1755 HG11 VAL P 144      25.123   2.844   2.701  1.00  0.00      P1    
ATOM   1756 HG12 VAL P 144      25.766   4.566   2.489  1.00  0.00      P1    
ATOM   1757 HG13 VAL P 144      25.331   3.686   1.079  1.00  0.00      P1    
ATOM   1758  CG2 VAL P 144      27.485   2.657   3.492  1.00  0.00      P1   C
ATOM   1759 HG21 VAL P 144      28.579   2.536   3.647  1.00  0.00      P1    
ATOM   1760 HG22 VAL P 144      27.167   3.496   4.148  1.00  0.00      P1    
ATOM   1761 HG23 VAL P 144      26.913   1.730   3.708  1.00  0.00      P1    
ATOM   1762  C   VAL P 144      27.110   2.036  -0.250  1.00  0.00      P1   C
ATOM   1763  O   VAL P 144      27.509   2.911  -0.972  1.00  0.00      P1   O
ATOM   1764  N   LEU P 145      26.337   1.022  -0.782  1.00  0.00      P1   N
ATOM   1765  HN  LEU P 145      25.969   0.293  -0.210  1.00  0.00      P1    
ATOM   1766  CA  LEU P 145      26.054   0.792  -2.157  1.00  0.00      P1   C
ATOM   1767  HA  LEU P 145      26.191   1.727  -2.680  1.00  0.00      P1    
ATOM   1768  CB  LEU P 145      27.020  -0.255  -2.755  1.00  0.00      P1   C
ATOM   1769  HB1 LEU P 145      26.787  -1.276  -2.384  1.00  0.00      P1    
ATOM   1770  HB2 LEU P 145      26.803  -0.194  -3.842  1.00  0.00      P1    
ATOM   1771  CG  LEU P 145      28.533   0.016  -2.685  1.00  0.00      P1   C
ATOM   1772  HG  LEU P 145      28.850   0.325  -1.666  1.00  0.00      P1    
ATOM   1773  CD1 LEU P 145      29.369  -1.175  -2.960  1.00  0.00      P1   C
ATOM   1774 HD11 LEU P 145      29.103  -2.083  -2.378  1.00  0.00      P1    
ATOM   1775 HD12 LEU P 145      29.205  -1.422  -4.031  1.00  0.00      P1    
ATOM   1776 HD13 LEU P 145      30.451  -0.991  -2.790  1.00  0.00      P1    
ATOM   1777  CD2 LEU P 145      28.960   1.247  -3.602  1.00  0.00      P1   C
ATOM   1778 HD21 LEU P 145      28.401   2.169  -3.330  1.00  0.00      P1    
ATOM   1779 HD22 LEU P 145      30.069   1.291  -3.641  1.00  0.00      P1    
ATOM   1780 HD23 LEU P 145      28.644   0.969  -4.630  1.00  0.00      P1    
ATOM   1781  C   LEU P 145      24.592   0.416  -2.370  1.00  0.00      P1   C
ATOM   1782  O   LEU P 145      23.792   1.175  -2.918  1.00  0.00      P1   O
ATOM   1783  N   GLY P 146      24.120  -0.706  -1.724  1.00  0.00      P1   N
ATOM   1784  HN  GLY P 146      24.802  -1.364  -1.415  1.00  0.00      P1    
ATOM   1785  CA  GLY P 146      22.700  -1.062  -1.629  1.00  0.00      P1   C
ATOM   1786  HA1 GLY P 146      22.066  -0.293  -2.044  1.00  0.00      P1    
ATOM   1787  HA2 GLY P 146      22.483  -1.229  -0.584  1.00  0.00      P1    
ATOM   1788  C   GLY P 146      22.427  -2.341  -2.352  1.00  0.00      P1   C
ATOM   1789  O   GLY P 146      23.106  -2.872  -3.272  1.00  0.00      P1   O
ATOM   1790  N   ARG P 147      21.287  -2.970  -1.931  1.00  0.00      P1   N
ATOM   1791  HN  ARG P 147      20.763  -2.651  -1.145  1.00  0.00      P1    
ATOM   1792  CA  ARG P 147      20.958  -4.304  -2.364  1.00  0.00      P1   C
ATOM   1793  HA  ARG P 147      21.864  -4.781  -2.707  1.00  0.00      P1    
ATOM   1794  CB  ARG P 147      20.621  -5.246  -1.144  1.00  0.00      P1   C
ATOM   1795  HB1 ARG P 147      20.146  -6.189  -1.488  1.00  0.00      P1    
ATOM   1796  HB2 ARG P 147      21.565  -5.683  -0.755  1.00  0.00      P1    
ATOM   1797  CG  ARG P 147      19.690  -4.555  -0.150  1.00  0.00      P1   C
ATOM   1798  HG1 ARG P 147      20.254  -3.767   0.393  1.00  0.00      P1    
ATOM   1799  HG2 ARG P 147      19.004  -3.960  -0.789  1.00  0.00      P1    
ATOM   1800  CD  ARG P 147      18.748  -5.338   0.705  1.00  0.00      P1   C
ATOM   1801  HD1 ARG P 147      17.924  -4.783   1.203  1.00  0.00      P1    
ATOM   1802  HD2 ARG P 147      18.280  -6.076   0.019  1.00  0.00      P1    
ATOM   1803  NE  ARG P 147      19.627  -6.010   1.761  1.00  0.00      P1   N
ATOM   1804  HE  ARG P 147      20.456  -5.540   2.067  1.00  0.00      P1    
ATOM   1805  CZ  ARG P 147      19.591  -7.316   2.062  1.00  0.00      P1   C
ATOM   1806  NH1 ARG P 147      18.566  -8.084   1.711  1.00  0.00      P1   N
ATOM   1807 HH11 ARG P 147      18.535  -9.028   2.039  1.00  0.00      P1    
ATOM   1808 HH12 ARG P 147      17.653  -7.690   1.608  1.00  0.00      P1    
ATOM   1809  NH2 ARG P 147      20.625  -7.876   2.627  1.00  0.00      P1   N
ATOM   1810 HH21 ARG P 147      20.572  -8.766   3.082  1.00  0.00      P1    
ATOM   1811 HH22 ARG P 147      21.222  -7.204   3.065  1.00  0.00      P1    
ATOM   1812  C   ARG P 147      19.895  -4.438  -3.428  1.00  0.00      P1   C
ATOM   1813  O   ARG P 147      19.477  -5.506  -3.865  1.00  0.00      P1   O
ATOM   1814  N   GLN P 148      19.302  -3.277  -3.793  1.00  0.00      P1   N
ATOM   1815  HN  GLN P 148      19.550  -2.342  -3.550  1.00  0.00      P1    
ATOM   1816  CA  GLN P 148      18.458  -3.189  -4.973  1.00  0.00      P1   C
ATOM   1817  HA  GLN P 148      17.735  -3.983  -4.860  1.00  0.00      P1    
ATOM   1818  CB  GLN P 148      17.763  -1.834  -5.287  1.00  0.00      P1   C
ATOM   1819  HB1 GLN P 148      16.915  -1.679  -4.587  1.00  0.00      P1    
ATOM   1820  HB2 GLN P 148      18.533  -1.041  -5.170  1.00  0.00      P1    
ATOM   1821  CG  GLN P 148      17.025  -1.727  -6.658  1.00  0.00      P1   C
ATOM   1822  HG1 GLN P 148      17.579  -2.200  -7.497  1.00  0.00      P1    
ATOM   1823  HG2 GLN P 148      16.013  -2.184  -6.644  1.00  0.00      P1    
ATOM   1824  CD  GLN P 148      16.892  -0.333  -7.109  1.00  0.00      P1   C
ATOM   1825  OE1 GLN P 148      15.819   0.179  -7.104  1.00  0.00      P1   O
ATOM   1826  NE2 GLN P 148      17.986   0.415  -7.364  1.00  0.00      P1   N
ATOM   1827 HE21 GLN P 148      17.836   1.322  -7.758  1.00  0.00      P1    
ATOM   1828 HE22 GLN P 148      18.927   0.122  -7.191  1.00  0.00      P1    
ATOM   1829  C   GLN P 148      19.297  -3.614  -6.259  1.00  0.00      P1   C
ATOM   1830  O   GLN P 148      18.815  -4.497  -7.013  1.00  0.00      P1   O
ATOM   1831  N   GLY P 149      20.472  -3.070  -6.324  1.00  0.00      P1   N
ATOM   1832  HN  GLY P 149      20.751  -2.445  -5.599  1.00  0.00      P1    
ATOM   1833  CA  GLY P 149      21.312  -3.266  -7.499  1.00  0.00      P1   C
ATOM   1834  HA1 GLY P 149      22.240  -2.740  -7.334  1.00  0.00      P1    
ATOM   1835  HA2 GLY P 149      20.787  -2.850  -8.346  1.00  0.00      P1    
ATOM   1836  C   GLY P 149      21.598  -4.675  -7.886  1.00  0.00      P1   C
ATOM   1837  O   GLY P 149      21.505  -4.979  -9.070  1.00  0.00      P1   O
ATOM   1838  N   PRO P 150      22.139  -5.444  -6.920  1.00  0.00      P1   N
ATOM   1839  CD  PRO P 150      22.974  -4.975  -5.766  1.00  0.00      P1   C
ATOM   1840  HD1 PRO P 150      22.346  -4.385  -5.065  1.00  0.00      P1    
ATOM   1841  HD2 PRO P 150      23.881  -4.347  -5.904  1.00  0.00      P1    
ATOM   1842  CA  PRO P 150      22.572  -6.823  -7.246  1.00  0.00      P1   C
ATOM   1843  HA  PRO P 150      23.022  -6.858  -8.227  1.00  0.00      P1    
ATOM   1844  CB  PRO P 150      23.588  -7.256  -6.115  1.00  0.00      P1   C
ATOM   1845  HB1 PRO P 150      24.586  -7.167  -6.596  1.00  0.00      P1    
ATOM   1846  HB2 PRO P 150      23.502  -8.318  -5.803  1.00  0.00      P1    
ATOM   1847  CG  PRO P 150      23.382  -6.213  -5.022  1.00  0.00      P1   C
ATOM   1848  HG1 PRO P 150      24.264  -6.092  -4.358  1.00  0.00      P1    
ATOM   1849  HG2 PRO P 150      22.437  -6.569  -4.559  1.00  0.00      P1    
ATOM   1850  C   PRO P 150      21.307  -7.773  -7.404  1.00  0.00      P1   C
ATOM   1851  O   PRO P 150      21.032  -8.254  -8.536  1.00  0.00      P1   O
ATOM   1852  N   THR P 151      20.495  -7.990  -6.322  1.00  0.00      P1   N
ATOM   1853  HN  THR P 151      20.753  -7.682  -5.409  1.00  0.00      P1    
ATOM   1854  CA  THR P 151      19.361  -8.910  -6.277  1.00  0.00      P1   C
ATOM   1855  HA  THR P 151      19.845  -9.846  -6.511  1.00  0.00      P1    
ATOM   1856  CB  THR P 151      18.800  -9.097  -4.869  1.00  0.00      P1   C
ATOM   1857  HB  THR P 151      18.148  -8.263  -4.534  1.00  0.00      P1    
ATOM   1858  OG1 THR P 151      19.930  -9.238  -4.011  1.00  0.00      P1   O
ATOM   1859  HG1 THR P 151      19.595  -8.973  -3.151  1.00  0.00      P1    
ATOM   1860  CG2 THR P 151      17.995 -10.378  -4.817  1.00  0.00      P1   C
ATOM   1861 HG21 THR P 151      18.589 -11.255  -5.152  1.00  0.00      P1    
ATOM   1862 HG22 THR P 151      17.589 -10.643  -3.818  1.00  0.00      P1    
ATOM   1863 HG23 THR P 151      17.055 -10.272  -5.401  1.00  0.00      P1    
ATOM   1864  C   THR P 151      18.196  -8.690  -7.243  1.00  0.00      P1   C
ATOM   1865  O   THR P 151      17.601  -9.652  -7.681  1.00  0.00      P1   O
ATOM   1866  N   VAL P 152      17.910  -7.471  -7.659  1.00  0.00      P1   N
ATOM   1867  HN  VAL P 152      18.335  -6.728  -7.149  1.00  0.00      P1    
ATOM   1868  CA  VAL P 152      17.085  -7.222  -8.849  1.00  0.00      P1   C
ATOM   1869  HA  VAL P 152      16.144  -7.738  -8.733  1.00  0.00      P1    
ATOM   1870  CB  VAL P 152      16.620  -5.765  -9.015  1.00  0.00      P1   C
ATOM   1871  HB  VAL P 152      17.572  -5.223  -9.199  1.00  0.00      P1    
ATOM   1872  CG1 VAL P 152      15.640  -5.450 -10.230  1.00  0.00      P1   C
ATOM   1873 HG11 VAL P 152      15.303  -4.394 -10.310  1.00  0.00      P1    
ATOM   1874 HG12 VAL P 152      16.031  -5.950 -11.142  1.00  0.00      P1    
ATOM   1875 HG13 VAL P 152      14.659  -5.931 -10.026  1.00  0.00      P1    
ATOM   1876  CG2 VAL P 152      15.864  -5.276  -7.728  1.00  0.00      P1   C
ATOM   1877 HG21 VAL P 152      15.609  -4.221  -7.965  1.00  0.00      P1    
ATOM   1878 HG22 VAL P 152      14.934  -5.879  -7.647  1.00  0.00      P1    
ATOM   1879 HG23 VAL P 152      16.562  -5.447  -6.880  1.00  0.00      P1    
ATOM   1880  C   VAL P 152      17.625  -7.789 -10.195  1.00  0.00      P1   C
ATOM   1881  O   VAL P 152      16.809  -8.405 -10.969  1.00  0.00      P1   O
ATOM   1882  N   GLN P 153      18.966  -7.694 -10.406  1.00  0.00      P1   N
ATOM   1883  HN  GLN P 153      19.644  -7.337  -9.769  1.00  0.00      P1    
ATOM   1884  CA  GLN P 153      19.521  -8.274 -11.667  1.00  0.00      P1   C
ATOM   1885  HA  GLN P 153      18.772  -8.147 -12.435  1.00  0.00      P1    
ATOM   1886  CB  GLN P 153      20.833  -7.598 -12.063  1.00  0.00      P1   C
ATOM   1887  HB1 GLN P 153      20.409  -6.599 -12.300  1.00  0.00      P1    
ATOM   1888  HB2 GLN P 153      21.453  -7.477 -11.149  1.00  0.00      P1    
ATOM   1889  CG  GLN P 153      21.630  -8.061 -13.272  1.00  0.00      P1   C
ATOM   1890  HG1 GLN P 153      22.189  -8.979 -12.990  1.00  0.00      P1    
ATOM   1891  HG2 GLN P 153      20.865  -8.190 -14.067  1.00  0.00      P1    
ATOM   1892  CD  GLN P 153      22.715  -7.139 -13.723  1.00  0.00      P1   C
ATOM   1893  OE1 GLN P 153      23.254  -6.439 -12.869  1.00  0.00      P1   O
ATOM   1894  NE2 GLN P 153      23.191  -7.288 -14.971  1.00  0.00      P1   N
ATOM   1895 HE21 GLN P 153      24.063  -6.846 -15.184  1.00  0.00      P1    
ATOM   1896 HE22 GLN P 153      22.825  -8.020 -15.546  1.00  0.00      P1    
ATOM   1897  C   GLN P 153      19.726  -9.799 -11.538  1.00  0.00      P1   C
ATOM   1898  O   GLN P 153      19.415 -10.549 -12.444  1.00  0.00      P1   O
ATOM   1899  N   ILE P 154      20.202 -10.284 -10.388  1.00  0.00      P1   N
ATOM   1900  HN  ILE P 154      20.410  -9.694  -9.613  1.00  0.00      P1    
ATOM   1901  CA  ILE P 154      20.232 -11.717  -9.957  1.00  0.00      P1   C
ATOM   1902  HA  ILE P 154      20.934 -12.213 -10.611  1.00  0.00      P1    
ATOM   1903  CB  ILE P 154      20.570 -11.772  -8.432  1.00  0.00      P1   C
ATOM   1904  HB  ILE P 154      19.983 -10.929  -8.009  1.00  0.00      P1    
ATOM   1905  CG2 ILE P 154      20.310 -13.107  -7.832  1.00  0.00      P1   C
ATOM   1906 HG21 ILE P 154      19.234 -13.267  -7.606  1.00  0.00      P1    
ATOM   1907 HG22 ILE P 154      20.616 -13.898  -8.550  1.00  0.00      P1    
ATOM   1908 HG23 ILE P 154      20.607 -13.265  -6.773  1.00  0.00      P1    
ATOM   1909  CG1 ILE P 154      22.036 -11.252  -8.285  1.00  0.00      P1   C
ATOM   1910 HG11 ILE P 154      22.167 -10.310  -8.859  1.00  0.00      P1    
ATOM   1911 HG12 ILE P 154      22.232 -10.957  -7.232  1.00  0.00      P1    
ATOM   1912  CD  ILE P 154      23.010 -12.306  -8.721  1.00  0.00      P1   C
ATOM   1913  HD1 ILE P 154      22.685 -12.698  -9.709  1.00  0.00      P1    
ATOM   1914  HD2 ILE P 154      24.029 -11.866  -8.701  1.00  0.00      P1    
ATOM   1915  HD3 ILE P 154      23.010 -13.179  -8.033  1.00  0.00      P1    
ATOM   1916  C   ILE P 154      18.831 -12.347 -10.122  1.00  0.00      P1   C
ATOM   1917  O   ILE P 154      18.739 -13.345 -10.803  1.00  0.00      P1   O
ATOM   1918  N   GLY P 155      17.755 -11.734  -9.576  1.00  0.00      P1   N
ATOM   1919  HN  GLY P 155      17.955 -10.893  -9.078  1.00  0.00      P1    
ATOM   1920  CA  GLY P 155      16.380 -12.116  -9.801  1.00  0.00      P1   C
ATOM   1921  HA1 GLY P 155      15.859 -11.303  -9.317  1.00  0.00      P1    
ATOM   1922  HA2 GLY P 155      16.225 -13.096  -9.373  1.00  0.00      P1    
ATOM   1923  C   GLY P 155      15.913 -12.222 -11.217  1.00  0.00      P1   C
ATOM   1924  O   GLY P 155      15.366 -13.213 -11.681  1.00  0.00      P1   O
ATOM   1925  N   GLY P 156      16.176 -11.144 -12.061  1.00  0.00      P1   N
ATOM   1926  HN  GLY P 156      16.559 -10.335 -11.621  1.00  0.00      P1    
ATOM   1927  CA  GLY P 156      15.829 -11.159 -13.466  1.00  0.00      P1   C
ATOM   1928  HA1 GLY P 156      16.082 -10.187 -13.864  1.00  0.00      P1    
ATOM   1929  HA2 GLY P 156      14.841 -11.530 -13.693  1.00  0.00      P1    
ATOM   1930  C   GLY P 156      16.731 -12.056 -14.405  1.00  0.00      P1   C
ATOM   1931  O   GLY P 156      16.171 -12.673 -15.306  1.00  0.00      P1   O
ATOM   1932  N   ASN P 157      17.940 -12.272 -14.069  1.00  0.00      P1   N
ATOM   1933  HN  ASN P 157      18.278 -11.821 -13.246  1.00  0.00      P1    
ATOM   1934  CA  ASN P 157      18.882 -13.275 -14.660  1.00  0.00      P1   C
ATOM   1935  HA  ASN P 157      18.931 -13.083 -15.721  1.00  0.00      P1    
ATOM   1936  CB  ASN P 157      20.309 -13.101 -14.138  1.00  0.00      P1   C
ATOM   1937  HB1 ASN P 157      20.392 -12.722 -13.097  1.00  0.00      P1    
ATOM   1938  HB2 ASN P 157      20.834 -14.073 -14.255  1.00  0.00      P1    
ATOM   1939  CG  ASN P 157      21.066 -12.115 -15.000  1.00  0.00      P1   C
ATOM   1940  OD1 ASN P 157      22.029 -12.497 -15.682  1.00  0.00      P1   O
ATOM   1941  ND2 ASN P 157      20.526 -10.865 -15.035  1.00  0.00      P1   N
ATOM   1942 HD21 ASN P 157      21.073 -10.206 -15.551  1.00  0.00      P1    
ATOM   1943 HD22 ASN P 157      19.723 -10.670 -14.472  1.00  0.00      P1    
ATOM   1944  C   ASN P 157      18.280 -14.714 -14.450  1.00  0.00      P1   C
ATOM   1945  O   ASN P 157      18.199 -15.511 -15.403  1.00  0.00      P1   O
ATOM   1946  N   ILE P 158      17.750 -15.058 -13.265  1.00  0.00      P1   N
ATOM   1947  HN  ILE P 158      17.897 -14.442 -12.494  1.00  0.00      P1    
ATOM   1948  CA  ILE P 158      17.047 -16.238 -12.976  1.00  0.00      P1   C
ATOM   1949  HA  ILE P 158      17.733 -17.018 -13.271  1.00  0.00      P1    
ATOM   1950  CB  ILE P 158      16.849 -16.435 -11.413  1.00  0.00      P1   C
ATOM   1951  HB  ILE P 158      16.412 -15.503 -10.997  1.00  0.00      P1    
ATOM   1952  CG2 ILE P 158      15.890 -17.620 -11.153  1.00  0.00      P1   C
ATOM   1953 HG21 ILE P 158      16.351 -18.613 -11.347  1.00  0.00      P1    
ATOM   1954 HG22 ILE P 158      15.516 -17.705 -10.111  1.00  0.00      P1    
ATOM   1955 HG23 ILE P 158      14.933 -17.569 -11.715  1.00  0.00      P1    
ATOM   1956  CG1 ILE P 158      18.243 -16.610 -10.691  1.00  0.00      P1   C
ATOM   1957 HG11 ILE P 158      19.082 -16.106 -11.216  1.00  0.00      P1    
ATOM   1958 HG12 ILE P 158      18.223 -16.220  -9.651  1.00  0.00      P1    
ATOM   1959  CD  ILE P 158      18.752 -18.076 -10.708  1.00  0.00      P1   C
ATOM   1960  HD1 ILE P 158      18.150 -18.799 -10.116  1.00  0.00      P1    
ATOM   1961  HD2 ILE P 158      18.902 -18.582 -11.685  1.00  0.00      P1    
ATOM   1962  HD3 ILE P 158      19.784 -18.026 -10.299  1.00  0.00      P1    
ATOM   1963  C   ILE P 158      15.703 -16.455 -13.790  1.00  0.00      P1   C
ATOM   1964  O   ILE P 158      15.418 -17.511 -14.356  1.00  0.00      P1   O
ATOM   1965  N   GLY P 159      14.838 -15.410 -13.919  1.00  0.00      P1   N
ATOM   1966  HN  GLY P 159      15.067 -14.534 -13.501  1.00  0.00      P1    
ATOM   1967  CA  GLY P 159      13.699 -15.437 -14.890  1.00  0.00      P1   C
ATOM   1968  HA1 GLY P 159      13.186 -14.492 -14.789  1.00  0.00      P1    
ATOM   1969  HA2 GLY P 159      13.084 -16.241 -14.515  1.00  0.00      P1    
ATOM   1970  C   GLY P 159      14.042 -15.735 -16.315  1.00  0.00      P1   C
ATOM   1971  O   GLY P 159      13.267 -16.318 -17.018  1.00  0.00      P1   O
ATOM   1972  N   ARG P 160      15.242 -15.277 -16.759  1.00  0.00      P1   N
ATOM   1973  HN  ARG P 160      15.781 -14.579 -16.295  1.00  0.00      P1    
ATOM   1974  CA  ARG P 160      15.640 -15.658 -18.095  1.00  0.00      P1   C
ATOM   1975  HA  ARG P 160      14.821 -15.489 -18.778  1.00  0.00      P1    
ATOM   1976  CB  ARG P 160      16.804 -14.731 -18.565  1.00  0.00      P1   C
ATOM   1977  HB1 ARG P 160      16.551 -13.652 -18.489  1.00  0.00      P1    
ATOM   1978  HB2 ARG P 160      17.623 -14.842 -17.822  1.00  0.00      P1    
ATOM   1979  CG  ARG P 160      17.560 -15.077 -19.907  1.00  0.00      P1   C
ATOM   1980  HG1 ARG P 160      18.497 -14.492 -20.030  1.00  0.00      P1    
ATOM   1981  HG2 ARG P 160      17.874 -16.140 -19.976  1.00  0.00      P1    
ATOM   1982  CD  ARG P 160      16.784 -14.694 -21.230  1.00  0.00      P1   C
ATOM   1983  HD1 ARG P 160      15.695 -14.629 -21.020  1.00  0.00      P1    
ATOM   1984  HD2 ARG P 160      17.127 -13.667 -21.478  1.00  0.00      P1    
ATOM   1985  NE  ARG P 160      16.958 -15.817 -22.231  1.00  0.00      P1   N
ATOM   1986  HE  ARG P 160      17.302 -16.686 -21.876  1.00  0.00      P1    
ATOM   1987  CZ  ARG P 160      16.852 -15.736 -23.536  1.00  0.00      P1   C
ATOM   1988  NH1 ARG P 160      16.785 -14.584 -24.156  1.00  0.00      P1   N
ATOM   1989 HH11 ARG P 160      16.874 -14.526 -25.150  1.00  0.00      P1    
ATOM   1990 HH12 ARG P 160      17.258 -13.890 -23.613  1.00  0.00      P1    
ATOM   1991  NH2 ARG P 160      16.919 -16.815 -24.279  1.00  0.00      P1   N
ATOM   1992 HH21 ARG P 160      16.822 -16.678 -25.265  1.00  0.00      P1    
ATOM   1993 HH22 ARG P 160      17.148 -17.666 -23.807  1.00  0.00      P1    
ATOM   1994  C   ARG P 160      16.033 -17.126 -18.230  1.00  0.00      P1   C
ATOM   1995  O   ARG P 160      15.809 -17.714 -19.280  1.00  0.00      P1   O
ATOM   1996  N   MET P 161      16.641 -17.642 -17.169  1.00  0.00      P1   N
ATOM   1997  HN  MET P 161      16.899 -17.244 -16.292  1.00  0.00      P1    
ATOM   1998  CA  MET P 161      17.191 -18.987 -17.115  1.00  0.00      P1   C
ATOM   1999  HA  MET P 161      17.934 -19.092 -17.892  1.00  0.00      P1    
ATOM   2000  CB  MET P 161      17.980 -19.209 -15.749  1.00  0.00      P1   C
ATOM   2001  HB1 MET P 161      18.915 -18.627 -15.896  1.00  0.00      P1    
ATOM   2002  HB2 MET P 161      17.447 -18.706 -14.914  1.00  0.00      P1    
ATOM   2003  CG  MET P 161      18.283 -20.615 -15.265  1.00  0.00      P1   C
ATOM   2004  HG1 MET P 161      17.358 -21.231 -15.276  1.00  0.00      P1    
ATOM   2005  HG2 MET P 161      19.013 -21.017 -15.999  1.00  0.00      P1    
ATOM   2006  SD  MET P 161      18.924 -20.796 -13.571  1.00  0.00      P1   S
ATOM   2007  CE  MET P 161      17.806 -22.161 -13.021  1.00  0.00      P1   C
ATOM   2008  HE1 MET P 161      17.974 -22.398 -11.948  1.00  0.00      P1    
ATOM   2009  HE2 MET P 161      16.737 -21.856 -13.024  1.00  0.00      P1    
ATOM   2010  HE3 MET P 161      17.904 -23.081 -13.636  1.00  0.00      P1    
ATOM   2011  C   MET P 161      16.173 -20.085 -17.293  1.00  0.00      P1   C
ATOM   2012  O   MET P 161      16.377 -21.010 -18.083  1.00  0.00      P1   O
ATOM   2013  N   VAL P 162      15.007 -20.003 -16.542  1.00  0.00      P1   N
ATOM   2014  HN  VAL P 162      14.985 -19.365 -15.776  1.00  0.00      P1    
ATOM   2015  CA  VAL P 162      13.862 -21.012 -16.508  1.00  0.00      P1   C
ATOM   2016  HA  VAL P 162      14.293 -21.965 -16.241  1.00  0.00      P1    
ATOM   2017  CB  VAL P 162      12.927 -20.535 -15.418  1.00  0.00      P1   C
ATOM   2018  HB  VAL P 162      12.546 -19.547 -15.754  1.00  0.00      P1    
ATOM   2019  CG1 VAL P 162      11.686 -21.246 -15.255  1.00  0.00      P1   C
ATOM   2020 HG11 VAL P 162      11.970 -22.275 -14.945  1.00  0.00      P1    
ATOM   2021 HG12 VAL P 162      11.044 -20.842 -14.444  1.00  0.00      P1    
ATOM   2022 HG13 VAL P 162      11.047 -21.350 -16.158  1.00  0.00      P1    
ATOM   2023  CG2 VAL P 162      13.645 -20.570 -14.081  1.00  0.00      P1   C
ATOM   2024 HG21 VAL P 162      14.455 -19.813 -14.008  1.00  0.00      P1    
ATOM   2025 HG22 VAL P 162      12.875 -20.522 -13.282  1.00  0.00      P1    
ATOM   2026 HG23 VAL P 162      14.116 -21.573 -14.003  1.00  0.00      P1    
ATOM   2027  C   VAL P 162      13.210 -21.131 -17.877  1.00  0.00      P1   C
ATOM   2028  O   VAL P 162      12.858 -22.222 -18.341  1.00  0.00      P1   O
ATOM   2029  N   LEU P 163      13.180 -19.981 -18.581  1.00  0.00      P1   N
ATOM   2030  HN  LEU P 163      13.634 -19.216 -18.132  1.00  0.00      P1    
ATOM   2031  CA  LEU P 163      12.742 -20.053 -19.961  1.00  0.00      P1   C
ATOM   2032  HA  LEU P 163      11.745 -20.467 -19.983  1.00  0.00      P1    
ATOM   2033  CB  LEU P 163      12.730 -18.620 -20.582  1.00  0.00      P1   C
ATOM   2034  HB1 LEU P 163      12.059 -17.945 -20.009  1.00  0.00      P1    
ATOM   2035  HB2 LEU P 163      13.730 -18.137 -20.572  1.00  0.00      P1    
ATOM   2036  CG  LEU P 163      12.173 -18.527 -22.109  1.00  0.00      P1   C
ATOM   2037  HG  LEU P 163      12.073 -19.554 -22.521  1.00  0.00      P1    
ATOM   2038  CD1 LEU P 163      10.796 -17.830 -22.125  1.00  0.00      P1   C
ATOM   2039 HD11 LEU P 163      10.940 -16.869 -21.587  1.00  0.00      P1    
ATOM   2040 HD12 LEU P 163      10.452 -17.748 -23.178  1.00  0.00      P1    
ATOM   2041 HD13 LEU P 163       9.950 -18.412 -21.700  1.00  0.00      P1    
ATOM   2042  CD2 LEU P 163      13.133 -17.555 -22.843  1.00  0.00      P1   C
ATOM   2043 HD21 LEU P 163      14.179 -17.919 -22.754  1.00  0.00      P1    
ATOM   2044 HD22 LEU P 163      12.849 -17.572 -23.917  1.00  0.00      P1    
ATOM   2045 HD23 LEU P 163      13.056 -16.483 -22.561  1.00  0.00      P1    
ATOM   2046  C   LEU P 163      13.637 -20.872 -20.927  1.00  0.00      P1   C
ATOM   2047  O   LEU P 163      13.139 -21.742 -21.642  1.00  0.00      P1   O
ATOM   2048  N   ASP P 164      14.969 -20.496 -20.826  1.00  0.00      P1   N
ATOM   2049  HN  ASP P 164      15.253 -19.690 -20.312  1.00  0.00      P1    
ATOM   2050  CA  ASP P 164      16.047 -21.176 -21.573  1.00  0.00      P1   C
ATOM   2051  HA  ASP P 164      15.858 -21.145 -22.635  1.00  0.00      P1    
ATOM   2052  CB  ASP P 164      17.381 -20.477 -21.226  1.00  0.00      P1   C
ATOM   2053  HB1 ASP P 164      17.385 -20.227 -20.143  1.00  0.00      P1    
ATOM   2054  HB2 ASP P 164      18.253 -21.166 -21.234  1.00  0.00      P1    
ATOM   2055  CG  ASP P 164      17.669 -19.239 -22.081  1.00  0.00      P1   C
ATOM   2056  OD1 ASP P 164      17.220 -19.286 -23.276  1.00  0.00      P1   O
ATOM   2057  OD2 ASP P 164      18.345 -18.355 -21.547  1.00  0.00      P1   O
ATOM   2058  C   ASP P 164      16.149 -22.669 -21.321  1.00  0.00      P1   C
ATOM   2059  O   ASP P 164      16.344 -23.537 -22.180  1.00  0.00      P1   O
ATOM   2060  N   ILE P 165      16.135 -23.048 -20.068  1.00  0.00      P1   N
ATOM   2061  HN  ILE P 165      16.188 -22.343 -19.365  1.00  0.00      P1    
ATOM   2062  CA  ILE P 165      16.186 -24.460 -19.735  1.00  0.00      P1   C
ATOM   2063  HA  ILE P 165      16.888 -24.863 -20.451  1.00  0.00      P1    
ATOM   2064  CB  ILE P 165      16.789 -24.828 -18.395  1.00  0.00      P1   C
ATOM   2065  HB  ILE P 165      17.052 -25.907 -18.428  1.00  0.00      P1    
ATOM   2066  CG2 ILE P 165      18.185 -24.098 -18.262  1.00  0.00      P1   C
ATOM   2067 HG21 ILE P 165      18.542 -24.392 -17.252  1.00  0.00      P1    
ATOM   2068 HG22 ILE P 165      18.928 -24.344 -19.050  1.00  0.00      P1    
ATOM   2069 HG23 ILE P 165      18.113 -22.996 -18.141  1.00  0.00      P1    
ATOM   2070  CG1 ILE P 165      15.817 -24.440 -17.249  1.00  0.00      P1   C
ATOM   2071 HG11 ILE P 165      15.288 -23.490 -17.478  1.00  0.00      P1    
ATOM   2072 HG12 ILE P 165      15.010 -25.201 -17.308  1.00  0.00      P1    
ATOM   2073  CD  ILE P 165      16.398 -24.490 -15.783  1.00  0.00      P1   C
ATOM   2074  HD1 ILE P 165      15.520 -24.380 -15.111  1.00  0.00      P1    
ATOM   2075  HD2 ILE P 165      16.902 -25.448 -15.530  1.00  0.00      P1    
ATOM   2076  HD3 ILE P 165      17.142 -23.697 -15.556  1.00  0.00      P1    
ATOM   2077  C   ILE P 165      14.910 -25.284 -19.992  1.00  0.00      P1   C
ATOM   2078  O   ILE P 165      15.012 -26.433 -20.338  1.00  0.00      P1   O
ATOM   2079  N   PHE P 166      13.680 -24.776 -19.776  1.00  0.00      P1   N
ATOM   2080  HN  PHE P 166      13.493 -23.830 -19.523  1.00  0.00      P1    
ATOM   2081  CA  PHE P 166      12.502 -25.595 -20.084  1.00  0.00      P1   C
ATOM   2082  HA  PHE P 166      12.716 -26.644 -20.221  1.00  0.00      P1    
ATOM   2083  CB  PHE P 166      11.427 -25.411 -19.063  1.00  0.00      P1   C
ATOM   2084  HB1 PHE P 166      11.041 -24.374 -18.966  1.00  0.00      P1    
ATOM   2085  HB2 PHE P 166      10.569 -26.064 -19.329  1.00  0.00      P1    
ATOM   2086  CG  PHE P 166      11.947 -25.788 -17.719  1.00  0.00      P1   C
ATOM   2087  CD1 PHE P 166      12.090 -24.955 -16.616  1.00  0.00      P1   C
ATOM   2088  HD1 PHE P 166      11.862 -23.907 -16.740  1.00  0.00      P1    
ATOM   2089  CE1 PHE P 166      12.329 -25.426 -15.286  1.00  0.00      P1   C
ATOM   2090  HE1 PHE P 166      12.377 -24.716 -14.474  1.00  0.00      P1    
ATOM   2091  CZ  PHE P 166      12.529 -26.809 -15.171  1.00  0.00      P1   C
ATOM   2092  HZ  PHE P 166      12.889 -27.354 -14.311  1.00  0.00      P1    
ATOM   2093  CD2 PHE P 166      12.215 -27.179 -17.539  1.00  0.00      P1   C
ATOM   2094  HD2 PHE P 166      12.071 -27.903 -18.327  1.00  0.00      P1    
ATOM   2095  CE2 PHE P 166      12.513 -27.668 -16.229  1.00  0.00      P1   C
ATOM   2096  HE2 PHE P 166      12.513 -28.742 -16.114  1.00  0.00      P1    
ATOM   2097  C   PHE P 166      11.994 -25.334 -21.494  1.00  0.00      P1   C
ATOM   2098  O   PHE P 166      10.885 -25.831 -21.801  1.00  0.00      P1   O
ATOM   2099  N   ARG P 167      12.622 -24.606 -22.333  1.00  0.00      P1   N
ATOM   2100  HN  ARG P 167      13.416 -24.088 -22.025  1.00  0.00      P1    
ATOM   2101  CA  ARG P 167      12.339 -24.553 -23.766  1.00  0.00      P1   C
ATOM   2102  HA  ARG P 167      13.186 -23.967 -24.090  1.00  0.00      P1    
ATOM   2103  CB  ARG P 167      12.315 -25.999 -24.446  1.00  0.00      P1   C
ATOM   2104  HB1 ARG P 167      11.541 -26.633 -23.964  1.00  0.00      P1    
ATOM   2105  HB2 ARG P 167      12.097 -25.792 -25.516  1.00  0.00      P1    
ATOM   2106  CG  ARG P 167      13.680 -26.745 -24.624  1.00  0.00      P1   C
ATOM   2107  HG1 ARG P 167      13.604 -27.716 -25.159  1.00  0.00      P1    
ATOM   2108  HG2 ARG P 167      14.307 -26.057 -25.230  1.00  0.00      P1    
ATOM   2109  CD  ARG P 167      14.466 -27.036 -23.301  1.00  0.00      P1   C
ATOM   2110  HD1 ARG P 167      14.966 -26.064 -23.102  1.00  0.00      P1    
ATOM   2111  HD2 ARG P 167      13.819 -27.425 -22.485  1.00  0.00      P1    
ATOM   2112  NE  ARG P 167      15.531 -28.038 -23.608  1.00  0.00      P1   N
ATOM   2113  HE  ARG P 167      15.783 -28.261 -24.549  1.00  0.00      P1    
ATOM   2114  CZ  ARG P 167      16.165 -28.845 -22.752  1.00  0.00      P1   C
ATOM   2115  NH1 ARG P 167      16.251 -28.677 -21.482  1.00  0.00      P1   N
ATOM   2116 HH11 ARG P 167      16.729 -29.457 -21.077  1.00  0.00      P1    
ATOM   2117 HH12 ARG P 167      15.878 -27.815 -21.140  1.00  0.00      P1    
ATOM   2118  NH2 ARG P 167      16.920 -29.773 -23.345  1.00  0.00      P1   N
ATOM   2119 HH21 ARG P 167      17.478 -30.337 -22.737  1.00  0.00      P1    
ATOM   2120 HH22 ARG P 167      17.034 -29.784 -24.339  1.00  0.00      P1    
ATOM   2121  C   ARG P 167      11.174 -23.682 -24.256  1.00  0.00      P1   C
ATOM   2122  O   ARG P 167      10.572 -23.952 -25.325  1.00  0.00      P1   O
ATOM   2123  N   LEU P 168      10.799 -22.596 -23.555  1.00  0.00      P1   N
ATOM   2124  HN  LEU P 168      11.445 -22.378 -22.828  1.00  0.00      P1    
ATOM   2125  CA  LEU P 168       9.669 -21.734 -23.824  1.00  0.00      P1   C
ATOM   2126  HA  LEU P 168       8.839 -22.417 -23.924  1.00  0.00      P1    
ATOM   2127  CB  LEU P 168       9.255 -20.860 -22.571  1.00  0.00      P1   C
ATOM   2128  HB1 LEU P 168      10.190 -20.436 -22.146  1.00  0.00      P1    
ATOM   2129  HB2 LEU P 168       8.694 -19.948 -22.869  1.00  0.00      P1    
ATOM   2130  CG  LEU P 168       8.471 -21.621 -21.467  1.00  0.00      P1   C
ATOM   2131  HG  LEU P 168       7.632 -22.184 -21.928  1.00  0.00      P1    
ATOM   2132  CD1 LEU P 168       9.235 -22.658 -20.694  1.00  0.00      P1   C
ATOM   2133 HD11 LEU P 168      10.275 -22.320 -20.495  1.00  0.00      P1    
ATOM   2134 HD12 LEU P 168       8.717 -22.814 -19.723  1.00  0.00      P1    
ATOM   2135 HD13 LEU P 168       9.296 -23.644 -21.201  1.00  0.00      P1    
ATOM   2136  CD2 LEU P 168       7.747 -20.562 -20.607  1.00  0.00      P1   C
ATOM   2137 HD21 LEU P 168       7.229 -21.076 -19.769  1.00  0.00      P1    
ATOM   2138 HD22 LEU P 168       8.322 -19.717 -20.173  1.00  0.00      P1    
ATOM   2139 HD23 LEU P 168       6.968 -20.096 -21.248  1.00  0.00      P1    
ATOM   2140  C   LEU P 168       9.919 -20.791 -25.028  1.00  0.00      P1   C
ATOM   2141  O   LEU P 168      10.940 -20.284 -25.283  1.00  0.00      P1   O
ATOM   2142  N   LYS P 169       8.862 -20.722 -25.879  1.00  0.00      P1   N
ATOM   2143  HN  LYS P 169       7.951 -21.107 -25.752  1.00  0.00      P1    
ATOM   2144  CA  LYS P 169       8.871 -19.790 -27.064  1.00  0.00      P1   C
ATOM   2145  HA  LYS P 169       9.812 -19.269 -27.162  1.00  0.00      P1    
ATOM   2146  CB  LYS P 169       8.669 -20.474 -28.475  1.00  0.00      P1   C
ATOM   2147  HB1 LYS P 169       7.659 -20.934 -28.528  1.00  0.00      P1    
ATOM   2148  HB2 LYS P 169       8.829 -19.696 -29.252  1.00  0.00      P1    
ATOM   2149  CG  LYS P 169       9.775 -21.569 -28.764  1.00  0.00      P1   C
ATOM   2150  HG1 LYS P 169       9.463 -21.925 -29.769  1.00  0.00      P1    
ATOM   2151  HG2 LYS P 169      10.768 -21.070 -28.750  1.00  0.00      P1    
ATOM   2152  CD  LYS P 169       9.950 -22.907 -27.937  1.00  0.00      P1   C
ATOM   2153  HD1 LYS P 169      10.507 -22.638 -27.014  1.00  0.00      P1    
ATOM   2154  HD2 LYS P 169       8.927 -23.301 -27.758  1.00  0.00      P1    
ATOM   2155  CE  LYS P 169      10.660 -24.107 -28.642  1.00  0.00      P1   C
ATOM   2156  HE1 LYS P 169      10.968 -24.963 -28.004  1.00  0.00      P1    
ATOM   2157  HE2 LYS P 169      10.096 -24.505 -29.512  1.00  0.00      P1    
ATOM   2158  NZ  LYS P 169      11.978 -23.647 -29.113  1.00  0.00      P1   N
ATOM   2159  HZ1 LYS P 169      12.583 -23.449 -28.291  1.00  0.00      P1    
ATOM   2160  HZ2 LYS P 169      12.452 -24.402 -29.648  1.00  0.00      P1    
ATOM   2161  HZ3 LYS P 169      12.060 -22.762 -29.653  1.00  0.00      P1    
ATOM   2162  C   LYS P 169       7.869 -18.638 -26.923  1.00  0.00      P1   C
ATOM   2163  O   LYS P 169       6.840 -18.712 -26.275  1.00  0.00      P1   O
ATOM   2164  N   GLY P 170       8.128 -17.542 -27.573  1.00  0.00      P1   N
ATOM   2165  HN  GLY P 170       8.929 -17.555 -28.167  1.00  0.00      P1    
ATOM   2166  CA  GLY P 170       7.362 -16.313 -27.631  1.00  0.00      P1   C
ATOM   2167  HA1 GLY P 170       6.381 -16.408 -27.190  1.00  0.00      P1    
ATOM   2168  HA2 GLY P 170       7.361 -16.000 -28.665  1.00  0.00      P1    
ATOM   2169  C   GLY P 170       8.069 -15.223 -26.865  1.00  0.00      P1   C
ATOM   2170  O   GLY P 170       8.452 -15.384 -25.712  1.00  0.00      P1   O
ATOM   2171  N   ASP P 171       8.246 -14.126 -27.491  1.00  0.00      P1   N
ATOM   2172  HN  ASP P 171       7.819 -13.885 -28.359  1.00  0.00      P1    
ATOM   2173  CA  ASP P 171       8.957 -12.994 -26.946  1.00  0.00      P1   C
ATOM   2174  HA  ASP P 171       9.819 -13.393 -26.431  1.00  0.00      P1    
ATOM   2175  CB  ASP P 171       9.355 -11.977 -28.005  1.00  0.00      P1   C
ATOM   2176  HB1 ASP P 171       8.489 -11.670 -28.629  1.00  0.00      P1    
ATOM   2177  HB2 ASP P 171       9.758 -11.019 -27.613  1.00  0.00      P1    
ATOM   2178  CG  ASP P 171      10.388 -12.540 -28.946  1.00  0.00      P1   C
ATOM   2179  OD1 ASP P 171      10.247 -12.566 -30.191  1.00  0.00      P1   O
ATOM   2180  OD2 ASP P 171      11.357 -13.082 -28.376  1.00  0.00      P1   O
ATOM   2181  C   ASP P 171       8.182 -12.385 -25.750  1.00  0.00      P1   C
ATOM   2182  O   ASP P 171       8.745 -11.870 -24.787  1.00  0.00      P1   O
ATOM   2183  N   GLU P 172       6.856 -12.493 -25.791  1.00  0.00      P1   N
ATOM   2184  HN  GLU P 172       6.298 -12.705 -26.589  1.00  0.00      P1    
ATOM   2185  CA  GLU P 172       6.068 -12.356 -24.625  1.00  0.00      P1   C
ATOM   2186  HA  GLU P 172       5.893 -11.323 -24.367  1.00  0.00      P1    
ATOM   2187  CB  GLU P 172       4.656 -12.909 -24.941  1.00  0.00      P1   C
ATOM   2188  HB1 GLU P 172       4.801 -13.681 -25.726  1.00  0.00      P1    
ATOM   2189  HB2 GLU P 172       4.090 -13.285 -24.062  1.00  0.00      P1    
ATOM   2190  CG  GLU P 172       3.894 -11.702 -25.525  1.00  0.00      P1   C
ATOM   2191  HG1 GLU P 172       3.683 -10.981 -24.707  1.00  0.00      P1    
ATOM   2192  HG2 GLU P 172       4.481 -11.277 -26.367  1.00  0.00      P1    
ATOM   2193  CD  GLU P 172       2.645 -12.131 -26.222  1.00  0.00      P1   C
ATOM   2194  OE1 GLU P 172       1.660 -12.507 -25.515  1.00  0.00      P1   O
ATOM   2195  OE2 GLU P 172       2.610 -11.980 -27.486  1.00  0.00      P1   O
ATOM   2196  C   GLU P 172       6.498 -13.029 -23.280  1.00  0.00      P1   C
ATOM   2197  O   GLU P 172       6.537 -12.414 -22.246  1.00  0.00      P1   O
ATOM   2198  N   ALA P 173       6.810 -14.345 -23.342  1.00  0.00      P1   N
ATOM   2199  HN  ALA P 173       6.517 -14.795 -24.182  1.00  0.00      P1    
ATOM   2200  CA  ALA P 173       7.280 -15.081 -22.144  1.00  0.00      P1   C
ATOM   2201  HA  ALA P 173       6.643 -14.694 -21.363  1.00  0.00      P1    
ATOM   2202  CB  ALA P 173       7.155 -16.624 -22.434  1.00  0.00      P1   C
ATOM   2203  HB1 ALA P 173       7.777 -16.965 -23.289  1.00  0.00      P1    
ATOM   2204  HB2 ALA P 173       7.618 -17.107 -21.547  1.00  0.00      P1    
ATOM   2205  HB3 ALA P 173       6.103 -16.954 -22.579  1.00  0.00      P1    
ATOM   2206  C   ALA P 173       8.732 -14.695 -21.819  1.00  0.00      P1   C
ATOM   2207  O   ALA P 173       8.890 -14.660 -20.601  1.00  0.00      P1   O
ATOM   2208  N   ARG P 174       9.624 -14.523 -22.806  1.00  0.00      P1   N
ATOM   2209  HN  ARG P 174       9.350 -14.534 -23.764  1.00  0.00      P1    
ATOM   2210  CA  ARG P 174      10.930 -13.971 -22.604  1.00  0.00      P1   C
ATOM   2211  HA  ARG P 174      11.509 -14.696 -22.052  1.00  0.00      P1    
ATOM   2212  CB  ARG P 174      11.572 -13.584 -24.027  1.00  0.00      P1   C
ATOM   2213  HB1 ARG P 174      11.206 -14.274 -24.817  1.00  0.00      P1    
ATOM   2214  HB2 ARG P 174      11.086 -12.749 -24.576  1.00  0.00      P1    
ATOM   2215  CG  ARG P 174      13.097 -13.591 -24.053  1.00  0.00      P1   C
ATOM   2216  HG1 ARG P 174      13.476 -12.688 -23.528  1.00  0.00      P1    
ATOM   2217  HG2 ARG P 174      13.479 -14.412 -23.408  1.00  0.00      P1    
ATOM   2218  CD  ARG P 174      13.598 -13.800 -25.408  1.00  0.00      P1   C
ATOM   2219  HD1 ARG P 174      14.693 -13.705 -25.574  1.00  0.00      P1    
ATOM   2220  HD2 ARG P 174      13.412 -14.772 -25.913  1.00  0.00      P1    
ATOM   2221  NE  ARG P 174      13.010 -12.756 -26.296  1.00  0.00      P1   N
ATOM   2222  HE  ARG P 174      12.329 -13.064 -26.960  1.00  0.00      P1    
ATOM   2223  CZ  ARG P 174      13.514 -11.527 -26.503  1.00  0.00      P1   C
ATOM   2224  NH1 ARG P 174      14.487 -10.897 -25.938  1.00  0.00      P1   N
ATOM   2225 HH11 ARG P 174      14.757 -10.013 -26.320  1.00  0.00      P1    
ATOM   2226 HH12 ARG P 174      14.840 -11.109 -25.027  1.00  0.00      P1    
ATOM   2227  NH2 ARG P 174      12.920 -10.959 -27.499  1.00  0.00      P1   N
ATOM   2228 HH21 ARG P 174      12.915  -9.960 -27.528  1.00  0.00      P1    
ATOM   2229 HH22 ARG P 174      12.191 -11.488 -27.934  1.00  0.00      P1    
ATOM   2230  C   ARG P 174      10.958 -12.635 -21.850  1.00  0.00      P1   C
ATOM   2231  O   ARG P 174      11.777 -12.411 -20.963  1.00  0.00      P1   O
ATOM   2232  N   HSE P 175      10.115 -11.631 -22.193  1.00  0.00      P1   N
ATOM   2233  HN  HSE P 175       9.562 -11.836 -22.997  1.00  0.00      P1    
ATOM   2234  CA  HSE P 175       9.922 -10.376 -21.471  1.00  0.00      P1   C
ATOM   2235  HA  HSE P 175      10.811  -9.790 -21.287  1.00  0.00      P1    
ATOM   2236  CB  HSE P 175       9.038  -9.435 -22.261  1.00  0.00      P1   C
ATOM   2237  HB1 HSE P 175       8.108  -9.894 -22.662  1.00  0.00      P1    
ATOM   2238  HB2 HSE P 175       8.709  -8.538 -21.694  1.00  0.00      P1    
ATOM   2239  ND1 HSE P 175      10.971  -8.303 -23.457  1.00  0.00      P1   N
ATOM   2240  CG  HSE P 175       9.735  -8.912 -23.528  1.00  0.00      P1   C
ATOM   2241  CE1 HSE P 175      11.251  -7.943 -24.687  1.00  0.00      P1   C
ATOM   2242  HE1 HSE P 175      12.107  -7.381 -25.059  1.00  0.00      P1    
ATOM   2243  NE2 HSE P 175      10.200  -8.278 -25.524  1.00  0.00      P1   N
ATOM   2244  HE2 HSE P 175      10.262  -8.166 -26.515  1.00  0.00      P1    
ATOM   2245  CD2 HSE P 175       9.271  -8.930 -24.860  1.00  0.00      P1   C
ATOM   2246  HD2 HSE P 175       8.338  -9.315 -25.252  1.00  0.00      P1    
ATOM   2247  C   HSE P 175       9.213 -10.651 -20.057  1.00  0.00      P1   C
ATOM   2248  O   HSE P 175       9.555 -10.030 -19.068  1.00  0.00      P1   O
ATOM   2249  N   THR P 176       8.212 -11.553 -19.986  1.00  0.00      P1   N
ATOM   2250  HN  THR P 176       7.973 -12.006 -20.841  1.00  0.00      P1    
ATOM   2251  CA  THR P 176       7.354 -11.602 -18.776  1.00  0.00      P1   C
ATOM   2252  HA  THR P 176       7.128 -10.596 -18.454  1.00  0.00      P1    
ATOM   2253  CB  THR P 176       5.998 -12.326 -18.881  1.00  0.00      P1   C
ATOM   2254  HB  THR P 176       6.169 -13.198 -19.549  1.00  0.00      P1    
ATOM   2255  OG1 THR P 176       5.083 -11.421 -19.552  1.00  0.00      P1   O
ATOM   2256  HG1 THR P 176       5.583 -10.823 -20.113  1.00  0.00      P1    
ATOM   2257  CG2 THR P 176       5.294 -12.678 -17.608  1.00  0.00      P1   C
ATOM   2258 HG21 THR P 176       5.244 -11.760 -16.983  1.00  0.00      P1    
ATOM   2259 HG22 THR P 176       4.239 -12.966 -17.802  1.00  0.00      P1    
ATOM   2260 HG23 THR P 176       5.839 -13.509 -17.112  1.00  0.00      P1    
ATOM   2261  C   THR P 176       8.099 -12.169 -17.538  1.00  0.00      P1   C
ATOM   2262  O   THR P 176       8.103 -11.487 -16.478  1.00  0.00      P1   O
ATOM   2263  N   LEU P 177       8.786 -13.329 -17.763  1.00  0.00      P1   N
ATOM   2264  HN  LEU P 177       8.580 -13.761 -18.638  1.00  0.00      P1    
ATOM   2265  CA  LEU P 177       9.604 -14.090 -16.883  1.00  0.00      P1   C
ATOM   2266  HA  LEU P 177       9.071 -14.351 -15.980  1.00  0.00      P1    
ATOM   2267  CB  LEU P 177       9.921 -15.491 -17.506  1.00  0.00      P1   C
ATOM   2268  HB1 LEU P 177      10.353 -15.291 -18.510  1.00  0.00      P1    
ATOM   2269  HB2 LEU P 177      10.574 -16.162 -16.909  1.00  0.00      P1    
ATOM   2270  CG  LEU P 177       8.714 -16.440 -17.640  1.00  0.00      P1   C
ATOM   2271  HG  LEU P 177       8.006 -15.867 -18.277  1.00  0.00      P1    
ATOM   2272  CD1 LEU P 177       9.289 -17.679 -18.389  1.00  0.00      P1   C
ATOM   2273 HD11 LEU P 177      10.223 -18.081 -17.940  1.00  0.00      P1    
ATOM   2274 HD12 LEU P 177       8.484 -18.444 -18.375  1.00  0.00      P1    
ATOM   2275 HD13 LEU P 177       9.489 -17.484 -19.465  1.00  0.00      P1    
ATOM   2276  CD2 LEU P 177       8.008 -16.788 -16.318  1.00  0.00      P1   C
ATOM   2277 HD21 LEU P 177       7.580 -15.901 -15.804  1.00  0.00      P1    
ATOM   2278 HD22 LEU P 177       7.197 -17.545 -16.385  1.00  0.00      P1    
ATOM   2279 HD23 LEU P 177       8.752 -17.197 -15.602  1.00  0.00      P1    
ATOM   2280  C   LEU P 177      10.815 -13.316 -16.497  1.00  0.00      P1   C
ATOM   2281  O   LEU P 177      11.170 -13.326 -15.288  1.00  0.00      P1   O
ATOM   2282  N   LEU P 178      11.389 -12.445 -17.383  1.00  0.00      P1   N
ATOM   2283  HN  LEU P 178      11.019 -12.406 -18.309  1.00  0.00      P1    
ATOM   2284  CA  LEU P 178      12.439 -11.522 -17.065  1.00  0.00      P1   C
ATOM   2285  HA  LEU P 178      13.171 -12.034 -16.459  1.00  0.00      P1    
ATOM   2286  CB  LEU P 178      13.090 -10.953 -18.356  1.00  0.00      P1   C
ATOM   2287  HB1 LEU P 178      13.547 -11.809 -18.897  1.00  0.00      P1    
ATOM   2288  HB2 LEU P 178      12.203 -10.518 -18.863  1.00  0.00      P1    
ATOM   2289  CG  LEU P 178      14.060  -9.746 -18.163  1.00  0.00      P1   C
ATOM   2290  HG  LEU P 178      13.678  -9.064 -17.373  1.00  0.00      P1    
ATOM   2291  CD1 LEU P 178      15.409 -10.310 -17.692  1.00  0.00      P1   C
ATOM   2292 HD11 LEU P 178      15.125 -10.875 -16.778  1.00  0.00      P1    
ATOM   2293 HD12 LEU P 178      15.911 -11.035 -18.368  1.00  0.00      P1    
ATOM   2294 HD13 LEU P 178      16.093  -9.484 -17.399  1.00  0.00      P1    
ATOM   2295  CD2 LEU P 178      14.134  -8.881 -19.397  1.00  0.00      P1   C
ATOM   2296 HD21 LEU P 178      14.424  -9.494 -20.276  1.00  0.00      P1    
ATOM   2297 HD22 LEU P 178      13.118  -8.433 -19.456  1.00  0.00      P1    
ATOM   2298 HD23 LEU P 178      14.863  -8.050 -19.280  1.00  0.00      P1    
ATOM   2299  C   LEU P 178      12.030 -10.437 -16.085  1.00  0.00      P1   C
ATOM   2300  O   LEU P 178      12.710 -10.254 -15.049  1.00  0.00      P1   O
ATOM   2301  N   ALA P 179      10.911  -9.739 -16.355  1.00  0.00      P1   N
ATOM   2302  HN  ALA P 179      10.382 -10.068 -17.134  1.00  0.00      P1    
ATOM   2303  CA  ALA P 179      10.223  -8.748 -15.542  1.00  0.00      P1   C
ATOM   2304  HA  ALA P 179      10.956  -8.001 -15.276  1.00  0.00      P1    
ATOM   2305  CB  ALA P 179       9.061  -8.160 -16.289  1.00  0.00      P1   C
ATOM   2306  HB1 ALA P 179       9.404  -7.410 -17.033  1.00  0.00      P1    
ATOM   2307  HB2 ALA P 179       8.617  -8.906 -16.982  1.00  0.00      P1    
ATOM   2308  HB3 ALA P 179       8.296  -7.614 -15.695  1.00  0.00      P1    
ATOM   2309  C   ALA P 179       9.789  -9.335 -14.231  1.00  0.00      P1   C
ATOM   2310  O   ALA P 179       9.986  -8.763 -13.209  1.00  0.00      P1   O
ATOM   2311  N   THR P 180       9.169 -10.540 -14.238  1.00  0.00      P1   N
ATOM   2312  HN  THR P 180       8.855 -10.931 -15.100  1.00  0.00      P1    
ATOM   2313  CA  THR P 180       8.780 -11.337 -13.091  1.00  0.00      P1   C
ATOM   2314  HA  THR P 180       8.290 -10.596 -12.477  1.00  0.00      P1    
ATOM   2315  CB  THR P 180       7.863 -12.490 -13.344  1.00  0.00      P1   C
ATOM   2316  HB  THR P 180       8.297 -13.331 -13.926  1.00  0.00      P1    
ATOM   2317  OG1 THR P 180       6.794 -12.150 -14.185  1.00  0.00      P1   O
ATOM   2318  HG1 THR P 180       7.289 -11.746 -14.901  1.00  0.00      P1    
ATOM   2319  CG2 THR P 180       7.438 -13.133 -12.007  1.00  0.00      P1   C
ATOM   2320 HG21 THR P 180       7.041 -12.342 -11.335  1.00  0.00      P1    
ATOM   2321 HG22 THR P 180       6.646 -13.897 -12.159  1.00  0.00      P1    
ATOM   2322 HG23 THR P 180       8.266 -13.601 -11.433  1.00  0.00      P1    
ATOM   2323  C   THR P 180       9.959 -11.757 -12.248  1.00  0.00      P1   C
ATOM   2324  O   THR P 180       9.926 -11.604 -11.042  1.00  0.00      P1   O
ATOM   2325  N   GLY P 181      11.091 -12.125 -12.807  1.00  0.00      P1   N
ATOM   2326  HN  GLY P 181      11.075 -12.173 -13.803  1.00  0.00      P1    
ATOM   2327  CA  GLY P 181      12.329 -12.358 -12.090  1.00  0.00      P1   C
ATOM   2328  HA1 GLY P 181      13.117 -12.642 -12.771  1.00  0.00      P1    
ATOM   2329  HA2 GLY P 181      12.050 -13.117 -11.374  1.00  0.00      P1    
ATOM   2330  C   GLY P 181      12.849 -11.141 -11.353  1.00  0.00      P1   C
ATOM   2331  O   GLY P 181      13.189 -11.208 -10.128  1.00  0.00      P1   O
ATOM   2332  N   ALA P 182      12.916 -10.042 -12.135  1.00  0.00      P1   N
ATOM   2333  HN  ALA P 182      12.517 -10.069 -13.049  1.00  0.00      P1    
ATOM   2334  CA  ALA P 182      13.326  -8.695 -11.660  1.00  0.00      P1   C
ATOM   2335  HA  ALA P 182      14.314  -8.755 -11.226  1.00  0.00      P1    
ATOM   2336  CB  ALA P 182      13.483  -7.681 -12.851  1.00  0.00      P1   C
ATOM   2337  HB1 ALA P 182      14.195  -7.960 -13.657  1.00  0.00      P1    
ATOM   2338  HB2 ALA P 182      12.534  -7.493 -13.396  1.00  0.00      P1    
ATOM   2339  HB3 ALA P 182      13.830  -6.713 -12.430  1.00  0.00      P1    
ATOM   2340  C   ALA P 182      12.461  -8.097 -10.584  1.00  0.00      P1   C
ATOM   2341  O   ALA P 182      12.980  -7.588  -9.553  1.00  0.00      P1   O
ATOM   2342  N   ALA P 183      11.090  -8.201 -10.769  1.00  0.00      P1   N
ATOM   2343  HN  ALA P 183      10.660  -8.522 -11.609  1.00  0.00      P1    
ATOM   2344  CA  ALA P 183      10.077  -7.814  -9.802  1.00  0.00      P1   C
ATOM   2345  HA  ALA P 183      10.135  -6.751  -9.620  1.00  0.00      P1    
ATOM   2346  CB  ALA P 183       8.704  -8.131 -10.459  1.00  0.00      P1   C
ATOM   2347  HB1 ALA P 183       7.841  -7.680  -9.924  1.00  0.00      P1    
ATOM   2348  HB2 ALA P 183       8.655  -7.720 -11.490  1.00  0.00      P1    
ATOM   2349  HB3 ALA P 183       8.589  -9.230 -10.568  1.00  0.00      P1    
ATOM   2350  C   ALA P 183      10.074  -8.599  -8.456  1.00  0.00      P1   C
ATOM   2351  O   ALA P 183       9.910  -8.054  -7.322  1.00  0.00      P1   O
ATOM   2352  N   ALA P 184      10.354  -9.963  -8.631  1.00  0.00      P1   N
ATOM   2353  HN  ALA P 184      10.434 -10.419  -9.514  1.00  0.00      P1    
ATOM   2354  CA  ALA P 184      10.375 -10.876  -7.478  1.00  0.00      P1   C
ATOM   2355  HA  ALA P 184       9.532 -10.887  -6.803  1.00  0.00      P1    
ATOM   2356  CB  ALA P 184      10.532 -12.293  -8.075  1.00  0.00      P1   C
ATOM   2357  HB1 ALA P 184      10.854 -13.049  -7.327  1.00  0.00      P1    
ATOM   2358  HB2 ALA P 184       9.497 -12.610  -8.326  1.00  0.00      P1    
ATOM   2359  HB3 ALA P 184      11.224 -12.179  -8.937  1.00  0.00      P1    
ATOM   2360  C   ALA P 184      11.686 -10.726  -6.631  1.00  0.00      P1   C
ATOM   2361  O   ALA P 184      11.687 -10.907  -5.409  1.00  0.00      P1   O
ATOM   2362  N   GLY P 185      12.732 -10.313  -7.334  1.00  0.00      P1   N
ATOM   2363  HN  GLY P 185      12.626 -10.028  -8.284  1.00  0.00      P1    
ATOM   2364  CA  GLY P 185      14.040  -9.950  -6.812  1.00  0.00      P1   C
ATOM   2365  HA1 GLY P 185      14.732  -9.731  -7.612  1.00  0.00      P1    
ATOM   2366  HA2 GLY P 185      14.357 -10.710  -6.113  1.00  0.00      P1    
ATOM   2367  C   GLY P 185      13.936  -8.692  -5.928  1.00  0.00      P1   C
ATOM   2368  O   GLY P 185      14.567  -8.702  -4.884  1.00  0.00      P1   O
ATOM   2369  N   LEU P 186      13.186  -7.674  -6.374  1.00  0.00      P1   N
ATOM   2370  HN  LEU P 186      12.758  -7.564  -7.267  1.00  0.00      P1    
ATOM   2371  CA  LEU P 186      12.929  -6.555  -5.467  1.00  0.00      P1   C
ATOM   2372  HA  LEU P 186      13.912  -6.212  -5.181  1.00  0.00      P1    
ATOM   2373  CB  LEU P 186      12.164  -5.428  -6.224  1.00  0.00      P1   C
ATOM   2374  HB1 LEU P 186      12.509  -5.515  -7.277  1.00  0.00      P1    
ATOM   2375  HB2 LEU P 186      11.102  -5.754  -6.251  1.00  0.00      P1    
ATOM   2376  CG  LEU P 186      12.199  -3.977  -5.570  1.00  0.00      P1   C
ATOM   2377  HG  LEU P 186      11.723  -4.222  -4.596  1.00  0.00      P1    
ATOM   2378  CD1 LEU P 186      13.605  -3.296  -5.500  1.00  0.00      P1   C
ATOM   2379 HD11 LEU P 186      13.905  -3.328  -6.569  1.00  0.00      P1    
ATOM   2380 HD12 LEU P 186      13.676  -2.231  -5.189  1.00  0.00      P1    
ATOM   2381 HD13 LEU P 186      14.449  -3.813  -4.994  1.00  0.00      P1    
ATOM   2382  CD2 LEU P 186      11.352  -3.002  -6.322  1.00  0.00      P1   C
ATOM   2383 HD21 LEU P 186      10.364  -3.479  -6.500  1.00  0.00      P1    
ATOM   2384 HD22 LEU P 186      11.324  -1.976  -5.896  1.00  0.00      P1    
ATOM   2385 HD23 LEU P 186      11.665  -2.820  -7.372  1.00  0.00      P1    
ATOM   2386  C   LEU P 186      12.203  -6.950  -4.229  1.00  0.00      P1   C
ATOM   2387  O   LEU P 186      12.552  -6.510  -3.120  1.00  0.00      P1   O
ATOM   2388  N   ALA P 187      11.207  -7.815  -4.403  1.00  0.00      P1   N
ATOM   2389  HN  ALA P 187      11.195  -8.272  -5.289  1.00  0.00      P1    
ATOM   2390  CA  ALA P 187      10.331  -8.191  -3.352  1.00  0.00      P1   C
ATOM   2391  HA  ALA P 187      10.038  -7.294  -2.828  1.00  0.00      P1    
ATOM   2392  CB  ALA P 187       9.097  -8.991  -3.767  1.00  0.00      P1   C
ATOM   2393  HB1 ALA P 187       9.553  -9.952  -4.088  1.00  0.00      P1    
ATOM   2394  HB2 ALA P 187       8.449  -9.092  -2.871  1.00  0.00      P1    
ATOM   2395  HB3 ALA P 187       8.530  -8.363  -4.487  1.00  0.00      P1    
ATOM   2396  C   ALA P 187      11.001  -8.873  -2.140  1.00  0.00      P1   C
ATOM   2397  O   ALA P 187      10.706  -8.580  -0.959  1.00  0.00      P1   O
ATOM   2398  N   ALA P 188      11.997  -9.784  -2.367  1.00  0.00      P1   N
ATOM   2399  HN  ALA P 188      12.300  -9.964  -3.300  1.00  0.00      P1    
ATOM   2400  CA  ALA P 188      12.625 -10.550  -1.272  1.00  0.00      P1   C
ATOM   2401  HA  ALA P 188      11.909 -10.719  -0.481  1.00  0.00      P1    
ATOM   2402  CB  ALA P 188      13.004 -11.901  -1.866  1.00  0.00      P1   C
ATOM   2403  HB1 ALA P 188      12.156 -12.591  -2.065  1.00  0.00      P1    
ATOM   2404  HB2 ALA P 188      13.579 -11.780  -2.809  1.00  0.00      P1    
ATOM   2405  HB3 ALA P 188      13.634 -12.496  -1.171  1.00  0.00      P1    
ATOM   2406  C   ALA P 188      13.858  -9.833  -0.763  1.00  0.00      P1   C
ATOM   2407  O   ALA P 188      14.223  -9.985   0.391  1.00  0.00      P1   O
ATOM   2408  N   ALA P 189      14.505  -8.952  -1.564  1.00  0.00      P1   N
ATOM   2409  HN  ALA P 189      14.278  -8.721  -2.507  1.00  0.00      P1    
ATOM   2410  CA  ALA P 189      15.621  -8.155  -1.043  1.00  0.00      P1   C
ATOM   2411  HA  ALA P 189      16.310  -8.874  -0.626  1.00  0.00      P1    
ATOM   2412  CB  ALA P 189      16.281  -7.338  -2.180  1.00  0.00      P1   C
ATOM   2413  HB1 ALA P 189      17.110  -6.708  -1.794  1.00  0.00      P1    
ATOM   2414  HB2 ALA P 189      16.675  -8.063  -2.925  1.00  0.00      P1    
ATOM   2415  HB3 ALA P 189      15.506  -6.717  -2.677  1.00  0.00      P1    
ATOM   2416  C   ALA P 189      15.145  -7.263   0.086  1.00  0.00      P1   C
ATOM   2417  O   ALA P 189      15.837  -7.061   1.098  1.00  0.00      P1   O
ATOM   2418  N   PHE P 190      13.915  -6.748   0.029  1.00  0.00      P1   N
ATOM   2419  HN  PHE P 190      13.318  -6.929  -0.749  1.00  0.00      P1    
ATOM   2420  CA  PHE P 190      13.348  -5.833   1.173  1.00  0.00      P1   C
ATOM   2421  HA  PHE P 190      14.177  -5.712   1.854  1.00  0.00      P1    
ATOM   2422  CB  PHE P 190      12.943  -4.463   0.676  1.00  0.00      P1   C
ATOM   2423  HB1 PHE P 190      11.993  -4.367   0.108  1.00  0.00      P1    
ATOM   2424  HB2 PHE P 190      12.759  -3.836   1.574  1.00  0.00      P1    
ATOM   2425  CG  PHE P 190      14.222  -3.964  -0.101  1.00  0.00      P1   C
ATOM   2426  CD1 PHE P 190      15.299  -3.436   0.699  1.00  0.00      P1   C
ATOM   2427  HD1 PHE P 190      15.362  -3.438   1.778  1.00  0.00      P1    
ATOM   2428  CE1 PHE P 190      16.452  -3.010   0.072  1.00  0.00      P1   C
ATOM   2429  HE1 PHE P 190      17.294  -2.604   0.612  1.00  0.00      P1    
ATOM   2430  CZ  PHE P 190      16.500  -2.845  -1.342  1.00  0.00      P1   C
ATOM   2431  HZ  PHE P 190      17.423  -2.401  -1.685  1.00  0.00      P1    
ATOM   2432  CD2 PHE P 190      14.427  -3.929  -1.488  1.00  0.00      P1   C
ATOM   2433  HD2 PHE P 190      13.654  -4.238  -2.176  1.00  0.00      P1    
ATOM   2434  CE2 PHE P 190      15.579  -3.433  -2.113  1.00  0.00      P1   C
ATOM   2435  HE2 PHE P 190      15.575  -3.578  -3.183  1.00  0.00      P1    
ATOM   2436  C   PHE P 190      12.219  -6.493   1.982  1.00  0.00      P1   C
ATOM   2437  O   PHE P 190      11.665  -5.868   2.886  1.00  0.00      P1   O
ATOM   2438  N   ASN P 191      11.830  -7.690   1.634  1.00  0.00      P1   N
ATOM   2439  HN  ASN P 191      12.246  -8.060   0.807  1.00  0.00      P1    
ATOM   2440  CA  ASN P 191      10.656  -8.394   2.141  1.00  0.00      P1   C
ATOM   2441  HA  ASN P 191      10.527  -9.222   1.461  1.00  0.00      P1    
ATOM   2442  CB  ASN P 191      11.053  -8.944   3.533  1.00  0.00      P1   C
ATOM   2443  HB1 ASN P 191      12.152  -9.096   3.580  1.00  0.00      P1    
ATOM   2444  HB2 ASN P 191      10.904  -8.131   4.275  1.00  0.00      P1    
ATOM   2445  CG  ASN P 191      10.170  -9.982   4.040  1.00  0.00      P1   C
ATOM   2446  OD1 ASN P 191       9.545 -10.843   3.375  1.00  0.00      P1   O
ATOM   2447  ND2 ASN P 191      10.068 -10.006   5.381  1.00  0.00      P1   N
ATOM   2448 HD21 ASN P 191      10.617  -9.398   5.954  1.00  0.00      P1    
ATOM   2449 HD22 ASN P 191       9.284 -10.461   5.803  1.00  0.00      P1    
ATOM   2450  C   ASN P 191       9.290  -7.626   2.089  1.00  0.00      P1   C
ATOM   2451  O   ASN P 191       8.560  -7.593   3.092  1.00  0.00      P1   O
ATOM   2452  N   ALA P 192       8.991  -7.167   0.808  1.00  0.00      P1   N
ATOM   2453  HN  ALA P 192       9.611  -7.290   0.037  1.00  0.00      P1    
ATOM   2454  CA  ALA P 192       7.795  -6.241   0.514  1.00  0.00      P1   C
ATOM   2455  HA  ALA P 192       7.195  -6.168   1.409  1.00  0.00      P1    
ATOM   2456  CB  ALA P 192       8.324  -4.835   0.173  1.00  0.00      P1   C
ATOM   2457  HB1 ALA P 192       9.159  -4.959  -0.548  1.00  0.00      P1    
ATOM   2458  HB2 ALA P 192       7.558  -4.248  -0.378  1.00  0.00      P1    
ATOM   2459  HB3 ALA P 192       8.782  -4.266   1.010  1.00  0.00      P1    
ATOM   2460  C   ALA P 192       7.073  -6.909  -0.673  1.00  0.00      P1   C
ATOM   2461  O   ALA P 192       7.587  -6.916  -1.790  1.00  0.00      P1   O
ATOM   2462  N   PRO P 193       5.856  -7.438  -0.573  1.00  0.00      P1   N
ATOM   2463  CD  PRO P 193       5.325  -7.957   0.696  1.00  0.00      P1   C
ATOM   2464  HD1 PRO P 193       5.396  -7.279   1.573  1.00  0.00      P1    
ATOM   2465  HD2 PRO P 193       5.891  -8.890   0.902  1.00  0.00      P1    
ATOM   2466  CA  PRO P 193       5.078  -7.919  -1.746  1.00  0.00      P1   C
ATOM   2467  HA  PRO P 193       5.638  -8.542  -2.428  1.00  0.00      P1    
ATOM   2468  CB  PRO P 193       3.872  -8.603  -1.107  1.00  0.00      P1   C
ATOM   2469  HB1 PRO P 193       4.046  -9.698  -1.185  1.00  0.00      P1    
ATOM   2470  HB2 PRO P 193       2.902  -8.432  -1.620  1.00  0.00      P1    
ATOM   2471  CG  PRO P 193       3.851  -8.131   0.325  1.00  0.00      P1   C
ATOM   2472  HG1 PRO P 193       3.325  -8.840   1.000  1.00  0.00      P1    
ATOM   2473  HG2 PRO P 193       3.337  -7.152   0.431  1.00  0.00      P1    
ATOM   2474  C   PRO P 193       4.581  -6.733  -2.614  1.00  0.00      P1   C
ATOM   2475  O   PRO P 193       4.804  -6.751  -3.807  1.00  0.00      P1   O
ATOM   2476  N   LEU P 194       3.966  -5.662  -2.039  1.00  0.00      P1   N
ATOM   2477  HN  LEU P 194       3.815  -5.535  -1.062  1.00  0.00      P1    
ATOM   2478  CA  LEU P 194       3.397  -4.555  -2.873  1.00  0.00      P1   C
ATOM   2479  HA  LEU P 194       2.699  -4.952  -3.595  1.00  0.00      P1    
ATOM   2480  CB  LEU P 194       2.573  -3.590  -2.002  1.00  0.00      P1   C
ATOM   2481  HB1 LEU P 194       3.241  -3.036  -1.307  1.00  0.00      P1    
ATOM   2482  HB2 LEU P 194       2.036  -2.795  -2.562  1.00  0.00      P1    
ATOM   2483  CG  LEU P 194       1.663  -4.239  -0.966  1.00  0.00      P1   C
ATOM   2484  HG  LEU P 194       2.229  -4.974  -0.354  1.00  0.00      P1    
ATOM   2485  CD1 LEU P 194       1.130  -3.077  -0.048  1.00  0.00      P1   C
ATOM   2486 HD11 LEU P 194       1.917  -2.610   0.582  1.00  0.00      P1    
ATOM   2487 HD12 LEU P 194       0.704  -2.293  -0.710  1.00  0.00      P1    
ATOM   2488 HD13 LEU P 194       0.372  -3.538   0.621  1.00  0.00      P1    
ATOM   2489  CD2 LEU P 194       0.503  -4.933  -1.649  1.00  0.00      P1   C
ATOM   2490 HD21 LEU P 194       0.818  -5.911  -2.073  1.00  0.00      P1    
ATOM   2491 HD22 LEU P 194      -0.218  -5.169  -0.838  1.00  0.00      P1    
ATOM   2492 HD23 LEU P 194       0.056  -4.353  -2.485  1.00  0.00      P1    
ATOM   2493  C   LEU P 194       4.341  -3.736  -3.711  1.00  0.00      P1   C
ATOM   2494  O   LEU P 194       4.177  -3.596  -4.904  1.00  0.00      P1   O
ATOM   2495  N   ALA P 195       5.457  -3.283  -3.192  1.00  0.00      P1   N
ATOM   2496  HN  ALA P 195       5.473  -3.294  -2.196  1.00  0.00      P1    
ATOM   2497  CA  ALA P 195       6.528  -2.520  -3.911  1.00  0.00      P1   C
ATOM   2498  HA  ALA P 195       6.027  -1.712  -4.424  1.00  0.00      P1    
ATOM   2499  CB  ALA P 195       7.664  -2.292  -2.900  1.00  0.00      P1   C
ATOM   2500  HB1 ALA P 195       8.482  -1.661  -3.308  1.00  0.00      P1    
ATOM   2501  HB2 ALA P 195       7.351  -1.821  -1.943  1.00  0.00      P1    
ATOM   2502  HB3 ALA P 195       8.237  -3.243  -2.861  1.00  0.00      P1    
ATOM   2503  C   ALA P 195       7.035  -3.402  -5.070  1.00  0.00      P1   C
ATOM   2504  O   ALA P 195       7.493  -2.880  -6.096  1.00  0.00      P1   O
ATOM   2505  N   GLY P 196       7.095  -4.754  -4.939  1.00  0.00      P1   N
ATOM   2506  HN  GLY P 196       6.827  -5.172  -4.074  1.00  0.00      P1    
ATOM   2507  CA  GLY P 196       7.499  -5.716  -5.947  1.00  0.00      P1   C
ATOM   2508  HA1 GLY P 196       7.695  -6.694  -5.534  1.00  0.00      P1    
ATOM   2509  HA2 GLY P 196       8.424  -5.368  -6.383  1.00  0.00      P1    
ATOM   2510  C   GLY P 196       6.475  -5.949  -7.077  1.00  0.00      P1   C
ATOM   2511  O   GLY P 196       6.861  -6.235  -8.219  1.00  0.00      P1   O
ATOM   2512  N   ILE P 197       5.168  -5.896  -6.877  1.00  0.00      P1   N
ATOM   2513  HN  ILE P 197       5.063  -5.866  -5.886  1.00  0.00      P1    
ATOM   2514  CA  ILE P 197       4.187  -5.892  -7.978  1.00  0.00      P1   C
ATOM   2515  HA  ILE P 197       4.473  -6.574  -8.765  1.00  0.00      P1    
ATOM   2516  CB  ILE P 197       2.878  -6.577  -7.559  1.00  0.00      P1   C
ATOM   2517  HB  ILE P 197       3.243  -7.596  -7.306  1.00  0.00      P1    
ATOM   2518  CG2 ILE P 197       2.202  -5.925  -6.301  1.00  0.00      P1   C
ATOM   2519 HG21 ILE P 197       2.044  -4.856  -6.561  1.00  0.00      P1    
ATOM   2520 HG22 ILE P 197       1.155  -6.222  -6.074  1.00  0.00      P1    
ATOM   2521 HG23 ILE P 197       2.752  -5.945  -5.336  1.00  0.00      P1    
ATOM   2522  CG1 ILE P 197       1.960  -6.655  -8.873  1.00  0.00      P1   C
ATOM   2523 HG11 ILE P 197       1.724  -5.593  -9.100  1.00  0.00      P1    
ATOM   2524 HG12 ILE P 197       2.451  -7.108  -9.760  1.00  0.00      P1    
ATOM   2525  CD  ILE P 197       0.636  -7.396  -8.596  1.00  0.00      P1   C
ATOM   2526  HD1 ILE P 197       0.969  -8.351  -8.137  1.00  0.00      P1    
ATOM   2527  HD2 ILE P 197      -0.042  -6.794  -7.954  1.00  0.00      P1    
ATOM   2528  HD3 ILE P 197       0.117  -7.592  -9.559  1.00  0.00      P1    
ATOM   2529  C   ILE P 197       4.106  -4.532  -8.638  1.00  0.00      P1   C
ATOM   2530  O   ILE P 197       3.902  -4.424  -9.836  1.00  0.00      P1   O
ATOM   2531  N   LEU P 198       4.324  -3.368  -7.897  1.00  0.00      P1   N
ATOM   2532  HN  LEU P 198       4.542  -3.435  -6.926  1.00  0.00      P1    
ATOM   2533  CA  LEU P 198       4.086  -1.995  -8.199  1.00  0.00      P1   C
ATOM   2534  HA  LEU P 198       3.194  -1.913  -8.803  1.00  0.00      P1    
ATOM   2535  CB  LEU P 198       4.029  -1.097  -6.887  1.00  0.00      P1   C
ATOM   2536  HB1 LEU P 198       3.271  -1.573  -6.229  1.00  0.00      P1    
ATOM   2537  HB2 LEU P 198       5.051  -1.108  -6.452  1.00  0.00      P1    
ATOM   2538  CG  LEU P 198       3.642   0.408  -6.964  1.00  0.00      P1   C
ATOM   2539  HG  LEU P 198       4.507   0.842  -7.509  1.00  0.00      P1    
ATOM   2540  CD1 LEU P 198       2.261   0.687  -7.603  1.00  0.00      P1   C
ATOM   2541 HD11 LEU P 198       2.301   0.462  -8.690  1.00  0.00      P1    
ATOM   2542 HD12 LEU P 198       1.488   0.037  -7.143  1.00  0.00      P1    
ATOM   2543 HD13 LEU P 198       1.969   1.759  -7.591  1.00  0.00      P1    
ATOM   2544  CD2 LEU P 198       3.511   0.835  -5.516  1.00  0.00      P1   C
ATOM   2545 HD21 LEU P 198       4.371   0.604  -4.851  1.00  0.00      P1    
ATOM   2546 HD22 LEU P 198       3.269   1.919  -5.486  1.00  0.00      P1    
ATOM   2547 HD23 LEU P 198       2.698   0.194  -5.112  1.00  0.00      P1    
ATOM   2548  C   LEU P 198       5.114  -1.449  -9.256  1.00  0.00      P1   C
ATOM   2549  O   LEU P 198       4.785  -0.811 -10.170  1.00  0.00      P1   O
ATOM   2550  N   PHE P 199       6.350  -1.955  -9.103  1.00  0.00      P1   N
ATOM   2551  HN  PHE P 199       6.458  -2.432  -8.235  1.00  0.00      P1    
ATOM   2552  CA  PHE P 199       7.488  -1.864  -9.929  1.00  0.00      P1   C
ATOM   2553  HA  PHE P 199       7.929  -0.888  -9.792  1.00  0.00      P1    
ATOM   2554  CB  PHE P 199       8.403  -2.960  -9.246  1.00  0.00      P1   C
ATOM   2555  HB1 PHE P 199       8.584  -2.654  -8.194  1.00  0.00      P1    
ATOM   2556  HB2 PHE P 199       7.935  -3.964  -9.158  1.00  0.00      P1    
ATOM   2557  CG  PHE P 199       9.773  -3.145  -9.887  1.00  0.00      P1   C
ATOM   2558  CD1 PHE P 199      10.692  -2.070  -9.767  1.00  0.00      P1   C
ATOM   2559  HD1 PHE P 199      10.341  -1.167  -9.289  1.00  0.00      P1    
ATOM   2560  CE1 PHE P 199      11.999  -2.196 -10.175  1.00  0.00      P1   C
ATOM   2561  HE1 PHE P 199      12.683  -1.361 -10.139  1.00  0.00      P1    
ATOM   2562  CZ  PHE P 199      12.435  -3.398 -10.657  1.00  0.00      P1   C
ATOM   2563  HZ  PHE P 199      13.438  -3.422 -11.057  1.00  0.00      P1    
ATOM   2564  CD2 PHE P 199      10.205  -4.412 -10.381  1.00  0.00      P1   C
ATOM   2565  HD2 PHE P 199       9.483  -5.200 -10.538  1.00  0.00      P1    
ATOM   2566  CE2 PHE P 199      11.576  -4.481 -10.870  1.00  0.00      P1   C
ATOM   2567  HE2 PHE P 199      11.918  -5.369 -11.380  1.00  0.00      P1    
ATOM   2568  C   PHE P 199       7.313  -2.184 -11.412  1.00  0.00      P1   C
ATOM   2569  O   PHE P 199       8.016  -1.544 -12.190  1.00  0.00      P1   O
ATOM   2570  N   ILE P 200       6.463  -3.174 -11.732  1.00  0.00      P1   N
ATOM   2571  HN  ILE P 200       5.931  -3.748 -11.115  1.00  0.00      P1    
ATOM   2572  CA  ILE P 200       6.227  -3.450 -13.128  1.00  0.00      P1   C
ATOM   2573  HA  ILE P 200       7.068  -3.163 -13.743  1.00  0.00      P1    
ATOM   2574  CB  ILE P 200       6.051  -4.893 -13.329  1.00  0.00      P1   C
ATOM   2575  HB  ILE P 200       5.147  -5.216 -12.771  1.00  0.00      P1    
ATOM   2576  CG2 ILE P 200       5.817  -5.250 -14.825  1.00  0.00      P1   C
ATOM   2577 HG21 ILE P 200       6.709  -5.025 -15.448  1.00  0.00      P1    
ATOM   2578 HG22 ILE P 200       5.761  -6.359 -14.798  1.00  0.00      P1    
ATOM   2579 HG23 ILE P 200       4.871  -4.881 -15.277  1.00  0.00      P1    
ATOM   2580  CG1 ILE P 200       7.199  -5.708 -12.630  1.00  0.00      P1   C
ATOM   2581 HG11 ILE P 200       7.214  -5.425 -11.556  1.00  0.00      P1    
ATOM   2582 HG12 ILE P 200       7.017  -6.804 -12.660  1.00  0.00      P1    
ATOM   2583  CD  ILE P 200       8.613  -5.451 -13.211  1.00  0.00      P1   C
ATOM   2584  HD1 ILE P 200       9.012  -4.430 -13.029  1.00  0.00      P1    
ATOM   2585  HD2 ILE P 200       9.323  -6.265 -12.952  1.00  0.00      P1    
ATOM   2586  HD3 ILE P 200       8.581  -5.617 -14.309  1.00  0.00      P1    
ATOM   2587  C   ILE P 200       5.150  -2.557 -13.633  1.00  0.00      P1   C
ATOM   2588  O   ILE P 200       5.129  -2.239 -14.857  1.00  0.00      P1   O
ATOM   2589  N   ILE P 201       4.197  -2.058 -12.841  1.00  0.00      P1   N
ATOM   2590  HN  ILE P 201       4.240  -2.185 -11.853  1.00  0.00      P1    
ATOM   2591  CA  ILE P 201       3.028  -1.386 -13.394  1.00  0.00      P1   C
ATOM   2592  HA  ILE P 201       2.899  -1.612 -14.443  1.00  0.00      P1    
ATOM   2593  CB  ILE P 201       1.780  -1.950 -12.714  1.00  0.00      P1   C
ATOM   2594  HB  ILE P 201       0.849  -1.592 -13.205  1.00  0.00      P1    
ATOM   2595  CG2 ILE P 201       1.673  -3.486 -13.170  1.00  0.00      P1   C
ATOM   2596 HG21 ILE P 201       2.273  -4.128 -12.492  1.00  0.00      P1    
ATOM   2597 HG22 ILE P 201       0.631  -3.869 -13.154  1.00  0.00      P1    
ATOM   2598 HG23 ILE P 201       1.989  -3.598 -14.230  1.00  0.00      P1    
ATOM   2599  CG1 ILE P 201       1.603  -1.773 -11.157  1.00  0.00      P1   C
ATOM   2600 HG11 ILE P 201       2.460  -2.336 -10.729  1.00  0.00      P1    
ATOM   2601 HG12 ILE P 201       1.866  -0.738 -10.852  1.00  0.00      P1    
ATOM   2602  CD  ILE P 201       0.264  -2.353 -10.594  1.00  0.00      P1   C
ATOM   2603  HD1 ILE P 201       0.189  -3.461 -10.647  1.00  0.00      P1    
ATOM   2604  HD2 ILE P 201      -0.009  -1.997  -9.578  1.00  0.00      P1    
ATOM   2605  HD3 ILE P 201      -0.562  -1.993 -11.244  1.00  0.00      P1    
ATOM   2606  C   ILE P 201       3.091   0.085 -13.165  1.00  0.00      P1   C
ATOM   2607  O   ILE P 201       2.143   0.834 -13.469  1.00  0.00      P1   O
ATOM   2608  N   GLU P 202       4.277   0.543 -12.749  1.00  0.00      P1   N
ATOM   2609  HN  GLU P 202       5.030  -0.103 -12.644  1.00  0.00      P1    
ATOM   2610  CA  GLU P 202       4.592   1.981 -12.551  1.00  0.00      P1   C
ATOM   2611  HA  GLU P 202       3.981   2.518 -13.261  1.00  0.00      P1    
ATOM   2612  CB  GLU P 202       4.360   2.434 -11.011  1.00  0.00      P1   C
ATOM   2613  HB1 GLU P 202       4.661   1.649 -10.285  1.00  0.00      P1    
ATOM   2614  HB2 GLU P 202       5.087   3.234 -10.756  1.00  0.00      P1    
ATOM   2615  CG  GLU P 202       2.953   2.998 -10.771  1.00  0.00      P1    
ATOM   2616  HG1 GLU P 202       2.245   2.273 -11.228  1.00  0.00      P1    
ATOM   2617  HG2 GLU P 202       2.680   3.116  -9.701  1.00  0.00      P1    
ATOM   2618  CD  GLU P 202       2.624   4.362 -11.515  1.00  0.00      P1    
ATOM   2619  OE1 GLU P 202       2.542   4.523 -12.730  1.00  0.00      P1    
ATOM   2620  OE2 GLU P 202       2.449   5.398 -10.657  1.00  0.00      P1    
ATOM   2621  HE2 GLU P 202       2.342   6.143 -11.253  1.00  0.00      P1    
ATOM   2622  C   GLU P 202       5.979   2.188 -13.089  1.00  0.00      P1   C
ATOM   2623  O   GLU P 202       6.128   2.580 -14.254  1.00  0.00      P1   O
ATOM   2624  N   GLN P 203       7.114   1.986 -12.337  1.00  0.00      P1   N
ATOM   2625  HN  GLN P 203       6.952   1.726 -11.388  1.00  0.00      P1    
ATOM   2626  CA  GLN P 203       8.495   2.342 -12.730  1.00  0.00      P1   C
ATOM   2627  HA  GLN P 203       8.464   3.419 -12.666  1.00  0.00      P1    
ATOM   2628  CB  GLN P 203       9.418   1.739 -11.613  1.00  0.00      P1   C
ATOM   2629  HB1 GLN P 203       9.259   2.287 -10.660  1.00  0.00      P1    
ATOM   2630  HB2 GLN P 203       9.090   0.692 -11.439  1.00  0.00      P1    
ATOM   2631  CG  GLN P 203      10.981   1.701 -11.874  1.00  0.00      P1   C
ATOM   2632  HG1 GLN P 203      11.213   0.861 -12.564  1.00  0.00      P1    
ATOM   2633  HG2 GLN P 203      11.241   2.656 -12.379  1.00  0.00      P1    
ATOM   2634  CD  GLN P 203      11.812   1.513 -10.655  1.00  0.00      P1   C
ATOM   2635  OE1 GLN P 203      11.391   1.452  -9.502  1.00  0.00      P1   O
ATOM   2636  NE2 GLN P 203      13.184   1.497 -10.936  1.00  0.00      P1   N
ATOM   2637 HE21 GLN P 203      13.827   1.278 -10.201  1.00  0.00      P1    
ATOM   2638 HE22 GLN P 203      13.514   1.825 -11.821  1.00  0.00      P1    
ATOM   2639  C   GLN P 203       8.947   1.865 -14.112  1.00  0.00      P1   C
ATOM   2640  O   GLN P 203       9.567   2.617 -14.871  1.00  0.00      P1   O
ATOM   2641  N   MET P 204       8.717   0.608 -14.398  1.00  0.00      P1   N
ATOM   2642  HN  MET P 204       8.432  -0.092 -13.747  1.00  0.00      P1    
ATOM   2643  CA  MET P 204       9.054   0.028 -15.697  1.00  0.00      P1   C
ATOM   2644  HA  MET P 204       9.723   0.689 -16.227  1.00  0.00      P1    
ATOM   2645  CB  MET P 204       9.723  -1.385 -15.520  1.00  0.00      P1   C
ATOM   2646  HB1 MET P 204       8.855  -2.041 -15.293  1.00  0.00      P1    
ATOM   2647  HB2 MET P 204      10.054  -1.742 -16.519  1.00  0.00      P1    
ATOM   2648  CG  MET P 204      10.879  -1.544 -14.529  1.00  0.00      P1   C
ATOM   2649  HG1 MET P 204      10.531  -1.209 -13.528  1.00  0.00      P1    
ATOM   2650  HG2 MET P 204      11.021  -2.624 -14.309  1.00  0.00      P1    
ATOM   2651  SD  MET P 204      12.481  -0.819 -15.050  1.00  0.00      P1   S
ATOM   2652  CE  MET P 204      13.624  -1.888 -14.131  1.00  0.00      P1   C
ATOM   2653  HE1 MET P 204      13.608  -1.544 -13.075  1.00  0.00      P1    
ATOM   2654  HE2 MET P 204      13.223  -2.924 -14.108  1.00  0.00      P1    
ATOM   2655  HE3 MET P 204      14.676  -1.855 -14.489  1.00  0.00      P1    
ATOM   2656  C   MET P 204       7.837   0.087 -16.655  1.00  0.00      P1   C
ATOM   2657  O   MET P 204       7.921  -0.611 -17.693  1.00  0.00      P1   O
ATOM   2658  N   ARG P 205       6.672   0.738 -16.446  1.00  0.00      P1   N
ATOM   2659  HN  ARG P 205       6.618   1.478 -15.780  1.00  0.00      P1    
ATOM   2660  CA  ARG P 205       5.585   0.778 -17.408  1.00  0.00      P1   C
ATOM   2661  HA  ARG P 205       5.236  -0.237 -17.533  1.00  0.00      P1    
ATOM   2662  CB  ARG P 205       4.379   1.628 -16.885  1.00  0.00      P1   C
ATOM   2663  HB1 ARG P 205       4.177   1.226 -15.869  1.00  0.00      P1    
ATOM   2664  HB2 ARG P 205       4.796   2.616 -16.595  1.00  0.00      P1    
ATOM   2665  CG  ARG P 205       3.138   1.757 -17.823  1.00  0.00      P1   C
ATOM   2666  HG1 ARG P 205       3.280   2.613 -18.518  1.00  0.00      P1    
ATOM   2667  HG2 ARG P 205       2.965   0.864 -18.461  1.00  0.00      P1    
ATOM   2668  CD  ARG P 205       1.850   1.953 -17.024  1.00  0.00      P1   C
ATOM   2669  HD1 ARG P 205       1.551   1.053 -16.445  1.00  0.00      P1    
ATOM   2670  HD2 ARG P 205       1.910   2.815 -16.326  1.00  0.00      P1    
ATOM   2671  NE  ARG P 205       0.737   2.311 -17.989  1.00  0.00      P1   N
ATOM   2672  HE  ARG P 205       0.859   2.209 -18.977  1.00  0.00      P1    
ATOM   2673  CZ  ARG P 205      -0.421   2.925 -17.691  1.00  0.00      P1   C
ATOM   2674  NH1 ARG P 205      -0.784   3.209 -16.462  1.00  0.00      P1   N
ATOM   2675 HH11 ARG P 205      -1.732   3.526 -16.429  1.00  0.00      P1    
ATOM   2676 HH12 ARG P 205      -0.203   3.040 -15.667  1.00  0.00      P1    
ATOM   2677  NH2 ARG P 205      -1.334   3.064 -18.662  1.00  0.00      P1   N
ATOM   2678 HH21 ARG P 205      -2.300   3.306 -18.576  1.00  0.00      P1    
ATOM   2679 HH22 ARG P 205      -1.124   2.656 -19.551  1.00  0.00      P1    
ATOM   2680  C   ARG P 205       6.038   1.254 -18.777  1.00  0.00      P1   C
ATOM   2681  O   ARG P 205       5.425   0.664 -19.639  1.00  0.00      P1   O
ATOM   2682  N   PRO P 206       6.874   2.246 -19.151  1.00  0.00      P1   N
ATOM   2683  CD  PRO P 206       7.483   3.270 -18.293  1.00  0.00      P1   C
ATOM   2684  HD1 PRO P 206       8.011   2.805 -17.433  1.00  0.00      P1    
ATOM   2685  HD2 PRO P 206       6.637   3.835 -17.847  1.00  0.00      P1    
ATOM   2686  CA  PRO P 206       7.130   2.538 -20.532  1.00  0.00      P1   C
ATOM   2687  HA  PRO P 206       6.204   2.295 -21.032  1.00  0.00      P1    
ATOM   2688  CB  PRO P 206       7.526   4.027 -20.497  1.00  0.00      P1   C
ATOM   2689  HB1 PRO P 206       6.626   4.669 -20.389  1.00  0.00      P1    
ATOM   2690  HB2 PRO P 206       8.118   4.278 -21.403  1.00  0.00      P1    
ATOM   2691  CG  PRO P 206       8.306   4.214 -19.220  1.00  0.00      P1   C
ATOM   2692  HG1 PRO P 206       8.444   5.254 -18.854  1.00  0.00      P1    
ATOM   2693  HG2 PRO P 206       9.327   3.811 -19.390  1.00  0.00      P1    
ATOM   2694  C   PRO P 206       8.259   1.560 -20.979  1.00  0.00      P1   C
ATOM   2695  O   PRO P 206       8.351   1.121 -22.102  1.00  0.00      P1   O
ATOM   2696  N   GLN P 207       9.215   1.152 -20.148  1.00  0.00      P1   N
ATOM   2697  HN  GLN P 207       9.217   1.397 -19.181  1.00  0.00      P1    
ATOM   2698  CA  GLN P 207      10.220   0.227 -20.637  1.00  0.00      P1   C
ATOM   2699  HA  GLN P 207      10.595   0.567 -21.591  1.00  0.00      P1    
ATOM   2700  CB  GLN P 207      11.382   0.137 -19.666  1.00  0.00      P1   C
ATOM   2701  HB1 GLN P 207      10.922  -0.001 -18.664  1.00  0.00      P1    
ATOM   2702  HB2 GLN P 207      12.154  -0.662 -19.649  1.00  0.00      P1    
ATOM   2703  CG  GLN P 207      12.130   1.560 -19.573  1.00  0.00      P1   C
ATOM   2704  HG1 GLN P 207      13.185   1.382 -19.274  1.00  0.00      P1    
ATOM   2705  HG2 GLN P 207      12.292   1.997 -20.582  1.00  0.00      P1    
ATOM   2706  CD  GLN P 207      11.607   2.643 -18.653  1.00  0.00      P1   C
ATOM   2707  OE1 GLN P 207      10.654   2.531 -17.894  1.00  0.00      P1   O
ATOM   2708  NE2 GLN P 207      12.362   3.760 -18.533  1.00  0.00      P1   N
ATOM   2709 HE21 GLN P 207      12.062   4.441 -17.864  1.00  0.00      P1    
ATOM   2710 HE22 GLN P 207      13.246   3.828 -18.995  1.00  0.00      P1    
ATOM   2711  C   GLN P 207       9.758  -1.235 -20.857  1.00  0.00      P1   C
ATOM   2712  O   GLN P 207      10.316  -1.911 -21.738  1.00  0.00      P1   O
ATOM   2713  N   PHE P 208       8.775  -1.721 -20.083  1.00  0.00      P1   N
ATOM   2714  HN  PHE P 208       8.436  -1.150 -19.340  1.00  0.00      P1    
ATOM   2715  CA  PHE P 208       8.235  -3.087 -20.218  1.00  0.00      P1   C
ATOM   2716  HA  PHE P 208       9.064  -3.711 -20.517  1.00  0.00      P1    
ATOM   2717  CB  PHE P 208       7.523  -3.486 -18.828  1.00  0.00      P1   C
ATOM   2718  HB1 PHE P 208       8.284  -3.421 -18.021  1.00  0.00      P1    
ATOM   2719  HB2 PHE P 208       6.791  -2.671 -18.643  1.00  0.00      P1    
ATOM   2720  CG  PHE P 208       6.912  -4.783 -18.761  1.00  0.00      P1   C
ATOM   2721  CD1 PHE P 208       7.650  -5.905 -19.186  1.00  0.00      P1   C
ATOM   2722  HD1 PHE P 208       8.610  -5.762 -19.658  1.00  0.00      P1    
ATOM   2723  CE1 PHE P 208       7.063  -7.155 -19.159  1.00  0.00      P1   C
ATOM   2724  HE1 PHE P 208       7.680  -7.919 -19.610  1.00  0.00      P1    
ATOM   2725  CZ  PHE P 208       5.745  -7.336 -18.666  1.00  0.00      P1   C
ATOM   2726  HZ  PHE P 208       5.260  -8.300 -18.706  1.00  0.00      P1    
ATOM   2727  CD2 PHE P 208       5.657  -4.986 -18.206  1.00  0.00      P1   C
ATOM   2728  HD2 PHE P 208       5.203  -4.098 -17.791  1.00  0.00      P1    
ATOM   2729  CE2 PHE P 208       5.050  -6.225 -18.198  1.00  0.00      P1   C
ATOM   2730  HE2 PHE P 208       4.096  -6.351 -17.708  1.00  0.00      P1    
ATOM   2731  C   PHE P 208       7.152  -3.276 -21.357  1.00  0.00      P1   C
ATOM   2732  O   PHE P 208       6.208  -2.502 -21.546  1.00  0.00      P1   O
ATOM   2733  N   ARG P 209       7.287  -4.442 -22.047  1.00  0.00      P1   N
ATOM   2734  HN  ARG P 209       7.843  -5.186 -21.686  1.00  0.00      P1    
ATOM   2735  CA  ARG P 209       6.467  -4.767 -23.177  1.00  0.00      P1   C
ATOM   2736  HA  ARG P 209       6.073  -3.841 -23.569  1.00  0.00      P1    
ATOM   2737  CB  ARG P 209       7.247  -5.484 -24.266  1.00  0.00      P1   C
ATOM   2738  HB1 ARG P 209       7.828  -6.332 -23.843  1.00  0.00      P1    
ATOM   2739  HB2 ARG P 209       6.580  -5.969 -25.011  1.00  0.00      P1    
ATOM   2740  CG  ARG P 209       8.234  -4.643 -25.080  1.00  0.00      P1   C
ATOM   2741  HG1 ARG P 209       9.008  -5.218 -25.631  1.00  0.00      P1    
ATOM   2742  HG2 ARG P 209       7.627  -4.145 -25.866  1.00  0.00      P1    
ATOM   2743  CD  ARG P 209       9.006  -3.479 -24.368  1.00  0.00      P1   C
ATOM   2744  HD1 ARG P 209       8.274  -2.766 -23.934  1.00  0.00      P1    
ATOM   2745  HD2 ARG P 209       9.676  -3.867 -23.570  1.00  0.00      P1    
ATOM   2746  NE  ARG P 209       9.866  -2.944 -25.444  1.00  0.00      P1   N
ATOM   2747  HE  ARG P 209      10.223  -3.516 -26.183  1.00  0.00      P1    
ATOM   2748  CZ  ARG P 209      10.371  -1.764 -25.416  1.00  0.00      P1   C
ATOM   2749  NH1 ARG P 209      10.358  -1.022 -24.294  1.00  0.00      P1   N
ATOM   2750 HH11 ARG P 209      10.959  -0.223 -24.303  1.00  0.00      P1    
ATOM   2751 HH12 ARG P 209      10.267  -1.464 -23.402  1.00  0.00      P1    
ATOM   2752  NH2 ARG P 209      11.127  -1.255 -26.435  1.00  0.00      P1   N
ATOM   2753 HH21 ARG P 209      11.179  -0.256 -26.413  1.00  0.00      P1    
ATOM   2754 HH22 ARG P 209      11.089  -1.792 -27.278  1.00  0.00      P1    
ATOM   2755  C   ARG P 209       5.274  -5.653 -22.654  1.00  0.00      P1   C
ATOM   2756  O   ARG P 209       5.447  -6.847 -22.482  1.00  0.00      P1   O
ATOM   2757  N   TYR P 210       4.078  -5.086 -22.376  1.00  0.00      P1   N
ATOM   2758  HN  TYR P 210       3.954  -4.133 -22.641  1.00  0.00      P1    
ATOM   2759  CA  TYR P 210       2.869  -5.614 -21.769  1.00  0.00      P1   C
ATOM   2760  HA  TYR P 210       3.313  -6.145 -20.940  1.00  0.00      P1    
ATOM   2761  CB  TYR P 210       1.853  -4.502 -21.391  1.00  0.00      P1   C
ATOM   2762  HB1 TYR P 210       2.241  -3.751 -20.669  1.00  0.00      P1    
ATOM   2763  HB2 TYR P 210       1.694  -3.872 -22.293  1.00  0.00      P1    
ATOM   2764  CG  TYR P 210       0.603  -4.876 -20.678  1.00  0.00      P1   C
ATOM   2765  CD1 TYR P 210       0.677  -5.233 -19.334  1.00  0.00      P1   C
ATOM   2766  HD1 TYR P 210       1.628  -5.150 -18.828  1.00  0.00      P1    
ATOM   2767  CE1 TYR P 210      -0.466  -5.742 -18.692  1.00  0.00      P1   C
ATOM   2768  HE1 TYR P 210      -0.435  -5.927 -17.628  1.00  0.00      P1    
ATOM   2769  CZ  TYR P 210      -1.696  -5.854 -19.301  1.00  0.00      P1   C
ATOM   2770  OH  TYR P 210      -2.767  -6.492 -18.559  1.00  0.00      P1   O
ATOM   2771  HH  TYR P 210      -3.582  -6.033 -18.776  1.00  0.00      P1    
ATOM   2772  CD2 TYR P 210      -0.663  -5.043 -21.370  1.00  0.00      P1   C
ATOM   2773  HD2 TYR P 210      -0.696  -4.882 -22.438  1.00  0.00      P1    
ATOM   2774  CE2 TYR P 210      -1.787  -5.487 -20.676  1.00  0.00      P1   C
ATOM   2775  HE2 TYR P 210      -2.746  -5.488 -21.172  1.00  0.00      P1    
ATOM   2776  C   TYR P 210       2.236  -6.759 -22.579  1.00  0.00      P1   C
ATOM   2777  O   TYR P 210       2.009  -6.705 -23.821  1.00  0.00      P1   O
ATOM   2778  N   THR P 211       1.799  -7.769 -21.811  1.00  0.00      P1   N
ATOM   2779  HN  THR P 211       2.017  -8.062 -20.884  1.00  0.00      P1    
ATOM   2780  CA  THR P 211       0.859  -8.741 -22.338  1.00  0.00      P1   C
ATOM   2781  HA  THR P 211       0.268  -8.218 -23.075  1.00  0.00      P1    
ATOM   2782  CB  THR P 211       1.562  -9.995 -23.019  1.00  0.00      P1   C
ATOM   2783  HB  THR P 211       1.987  -9.455 -23.892  1.00  0.00      P1    
ATOM   2784  OG1 THR P 211       0.698 -11.065 -23.331  1.00  0.00      P1   O
ATOM   2785  HG1 THR P 211       1.156 -11.542 -24.028  1.00  0.00      P1    
ATOM   2786  CG2 THR P 211       2.627 -10.552 -22.008  1.00  0.00      P1   C
ATOM   2787 HG21 THR P 211       3.144 -11.482 -22.326  1.00  0.00      P1    
ATOM   2788 HG22 THR P 211       3.469  -9.836 -21.893  1.00  0.00      P1    
ATOM   2789 HG23 THR P 211       2.147 -10.763 -21.028  1.00  0.00      P1    
ATOM   2790  C   THR P 211      -0.059  -9.105 -21.199  1.00  0.00      P1   C
ATOM   2791  O   THR P 211       0.280  -8.899 -19.978  1.00  0.00      P1   O
ATOM   2792  N   LEU P 212      -1.259  -9.590 -21.585  1.00  0.00      P1   N
ATOM   2793  HN  LEU P 212      -1.455  -9.610 -22.563  1.00  0.00      P1    
ATOM   2794  CA  LEU P 212      -2.456  -9.724 -20.803  1.00  0.00      P1   C
ATOM   2795  HA  LEU P 212      -2.835  -8.802 -20.388  1.00  0.00      P1    
ATOM   2796  CB  LEU P 212      -3.679 -10.321 -21.549  1.00  0.00      P1   C
ATOM   2797  HB1 LEU P 212      -3.312 -11.166 -22.170  1.00  0.00      P1    
ATOM   2798  HB2 LEU P 212      -4.565 -10.640 -20.959  1.00  0.00      P1    
ATOM   2799  CG  LEU P 212      -4.204  -9.418 -22.688  1.00  0.00      P1   C
ATOM   2800  HG  LEU P 212      -3.299  -8.868 -23.022  1.00  0.00      P1    
ATOM   2801  CD1 LEU P 212      -4.910 -10.227 -23.784  1.00  0.00      P1   C
ATOM   2802 HD11 LEU P 212      -5.775 -10.707 -23.277  1.00  0.00      P1    
ATOM   2803 HD12 LEU P 212      -5.212  -9.554 -24.615  1.00  0.00      P1    
ATOM   2804 HD13 LEU P 212      -4.355 -11.066 -24.257  1.00  0.00      P1    
ATOM   2805  CD2 LEU P 212      -5.156  -8.369 -22.128  1.00  0.00      P1   C
ATOM   2806 HD21 LEU P 212      -4.774  -7.913 -21.189  1.00  0.00      P1    
ATOM   2807 HD22 LEU P 212      -5.331  -7.617 -22.927  1.00  0.00      P1    
ATOM   2808 HD23 LEU P 212      -6.073  -8.943 -21.875  1.00  0.00      P1    
ATOM   2809  C   LEU P 212      -2.327 -10.669 -19.596  1.00  0.00      P1   C
ATOM   2810  O   LEU P 212      -3.051 -10.506 -18.615  1.00  0.00      P1   O
ATOM   2811  N   ILE P 213      -1.375 -11.581 -19.612  1.00  0.00      P1   N
ATOM   2812  HN  ILE P 213      -0.937 -11.734 -20.495  1.00  0.00      P1    
ATOM   2813  CA  ILE P 213      -1.099 -12.563 -18.555  1.00  0.00      P1   C
ATOM   2814  HA  ILE P 213      -2.089 -12.697 -18.145  1.00  0.00      P1    
ATOM   2815  CB  ILE P 213      -0.620 -13.879 -19.161  1.00  0.00      P1   C
ATOM   2816  HB  ILE P 213      -1.258 -14.262 -19.986  1.00  0.00      P1    
ATOM   2817  CG2 ILE P 213       0.734 -13.679 -19.944  1.00  0.00      P1   C
ATOM   2818 HG21 ILE P 213       1.576 -13.422 -19.266  1.00  0.00      P1    
ATOM   2819 HG22 ILE P 213       0.934 -14.635 -20.474  1.00  0.00      P1    
ATOM   2820 HG23 ILE P 213       0.747 -12.875 -20.711  1.00  0.00      P1    
ATOM   2821  CG1 ILE P 213      -0.537 -14.965 -18.026  1.00  0.00      P1   C
ATOM   2822 HG11 ILE P 213      -0.157 -15.913 -18.464  1.00  0.00      P1    
ATOM   2823 HG12 ILE P 213       0.086 -14.649 -17.163  1.00  0.00      P1    
ATOM   2824  CD  ILE P 213      -1.951 -15.354 -17.620  1.00  0.00      P1   C
ATOM   2825  HD1 ILE P 213      -2.002 -16.277 -17.005  1.00  0.00      P1    
ATOM   2826  HD2 ILE P 213      -2.317 -14.553 -16.942  1.00  0.00      P1    
ATOM   2827  HD3 ILE P 213      -2.659 -15.382 -18.475  1.00  0.00      P1    
ATOM   2828  C   ILE P 213      -0.059 -12.003 -17.532  1.00  0.00      P1   C
ATOM   2829  O   ILE P 213      -0.068 -12.370 -16.360  1.00  0.00      P1   O
ATOM   2830  N   SER P 214       0.682 -10.890 -17.896  1.00  0.00      P1   N
ATOM   2831  HN  SER P 214       0.588 -10.619 -18.851  1.00  0.00      P1    
ATOM   2832  CA  SER P 214       2.015 -10.520 -17.291  1.00  0.00      P1   C
ATOM   2833  HA  SER P 214       2.652 -11.391 -17.320  1.00  0.00      P1    
ATOM   2834  CB  SER P 214       2.738  -9.392 -18.017  1.00  0.00      P1   C
ATOM   2835  HB1 SER P 214       3.640  -9.096 -17.440  1.00  0.00      P1    
ATOM   2836  HB2 SER P 214       3.161  -9.633 -19.016  1.00  0.00      P1    
ATOM   2837  OG  SER P 214       1.971  -8.210 -18.088  1.00  0.00      P1   O
ATOM   2838  HG1 SER P 214       1.155  -8.360 -18.570  1.00  0.00      P1    
ATOM   2839  C   SER P 214       1.931 -10.187 -15.827  1.00  0.00      P1   C
ATOM   2840  O   SER P 214       2.787 -10.616 -15.093  1.00  0.00      P1   O
ATOM   2841  N   ILE P 215       0.844  -9.491 -15.343  1.00  0.00      P1   N
ATOM   2842  HN  ILE P 215       0.107  -9.177 -15.936  1.00  0.00      P1    
ATOM   2843  CA  ILE P 215       0.766  -8.979 -13.936  1.00  0.00      P1   C
ATOM   2844  HA  ILE P 215       1.764  -8.835 -13.550  1.00  0.00      P1    
ATOM   2845  CB  ILE P 215       0.112  -7.547 -13.934  1.00  0.00      P1   C
ATOM   2846  HB  ILE P 215      -0.938  -7.651 -14.282  1.00  0.00      P1    
ATOM   2847  CG2 ILE P 215       0.072  -6.919 -12.508  1.00  0.00      P1   C
ATOM   2848 HG21 ILE P 215       1.075  -6.720 -12.073  1.00  0.00      P1    
ATOM   2849 HG22 ILE P 215      -0.342  -5.902 -12.678  1.00  0.00      P1    
ATOM   2850 HG23 ILE P 215      -0.435  -7.586 -11.778  1.00  0.00      P1    
ATOM   2851  CG1 ILE P 215       0.854  -6.603 -14.910  1.00  0.00      P1   C
ATOM   2852 HG11 ILE P 215       0.633  -7.045 -15.905  1.00  0.00      P1    
ATOM   2853 HG12 ILE P 215       0.503  -5.550 -14.880  1.00  0.00      P1    
ATOM   2854  CD  ILE P 215       2.393  -6.647 -14.746  1.00  0.00      P1   C
ATOM   2855  HD1 ILE P 215       2.850  -7.658 -14.808  1.00  0.00      P1    
ATOM   2856  HD2 ILE P 215       2.878  -5.994 -15.502  1.00  0.00      P1    
ATOM   2857  HD3 ILE P 215       2.633  -6.174 -13.770  1.00  0.00      P1    
ATOM   2858  C   ILE P 215       0.141 -10.011 -12.984  1.00  0.00      P1   C
ATOM   2859  O   ILE P 215       0.367  -9.971 -11.819  1.00  0.00      P1   O
ATOM   2860  N   LYS P 216      -0.707 -10.904 -13.542  1.00  0.00      P1   N
ATOM   2861  HN  LYS P 216      -0.921 -10.956 -14.514  1.00  0.00      P1    
ATOM   2862  CA  LYS P 216      -1.145 -12.067 -12.749  1.00  0.00      P1   C
ATOM   2863  HA  LYS P 216      -1.375 -11.757 -11.740  1.00  0.00      P1    
ATOM   2864  CB  LYS P 216      -2.456 -12.824 -13.255  1.00  0.00      P1   C
ATOM   2865  HB1 LYS P 216      -2.203 -13.252 -14.248  1.00  0.00      P1    
ATOM   2866  HB2 LYS P 216      -2.701 -13.593 -12.491  1.00  0.00      P1    
ATOM   2867  CG  LYS P 216      -3.663 -11.869 -13.448  1.00  0.00      P1   C
ATOM   2868  HG1 LYS P 216      -3.626 -11.217 -12.549  1.00  0.00      P1    
ATOM   2869  HG2 LYS P 216      -3.599 -11.086 -14.234  1.00  0.00      P1    
ATOM   2870  CD  LYS P 216      -4.988 -12.588 -13.641  1.00  0.00      P1   C
ATOM   2871  HD1 LYS P 216      -4.859 -13.213 -14.551  1.00  0.00      P1    
ATOM   2872  HD2 LYS P 216      -5.314 -13.296 -12.850  1.00  0.00      P1    
ATOM   2873  CE  LYS P 216      -6.265 -11.689 -13.813  1.00  0.00      P1   C
ATOM   2874  HE1 LYS P 216      -7.192 -12.292 -13.921  1.00  0.00      P1    
ATOM   2875  HE2 LYS P 216      -6.456 -11.049 -12.925  1.00  0.00      P1    
ATOM   2876  NZ  LYS P 216      -6.209 -10.776 -15.032  1.00  0.00      P1   N
ATOM   2877  HZ1 LYS P 216      -7.212 -10.644 -15.276  1.00  0.00      P1    
ATOM   2878  HZ2 LYS P 216      -5.841  -9.847 -14.743  1.00  0.00      P1    
ATOM   2879  HZ3 LYS P 216      -5.662 -11.221 -15.796  1.00  0.00      P1    
ATOM   2880  C   LYS P 216       0.074 -12.989 -12.498  1.00  0.00      P1   C
ATOM   2881  O   LYS P 216       0.270 -13.604 -11.442  1.00  0.00      P1   O
ATOM   2882  N   ALA P 217       0.937 -13.067 -13.496  1.00  0.00      P1   N
ATOM   2883  HN  ALA P 217       0.718 -12.566 -14.330  1.00  0.00      P1    
ATOM   2884  CA  ALA P 217       2.202 -13.771 -13.413  1.00  0.00      P1   C
ATOM   2885  HA  ALA P 217       2.030 -14.768 -13.034  1.00  0.00      P1    
ATOM   2886  CB  ALA P 217       2.764 -13.913 -14.837  1.00  0.00      P1   C
ATOM   2887  HB1 ALA P 217       3.758 -14.409 -14.864  1.00  0.00      P1    
ATOM   2888  HB2 ALA P 217       2.050 -14.518 -15.437  1.00  0.00      P1    
ATOM   2889  HB3 ALA P 217       2.900 -12.938 -15.351  1.00  0.00      P1    
ATOM   2890  C   ALA P 217       3.135 -13.152 -12.442  1.00  0.00      P1   C
ATOM   2891  O   ALA P 217       3.760 -13.862 -11.661  1.00  0.00      P1   O
ATOM   2892  N   VAL P 218       3.254 -11.817 -12.455  1.00  0.00      P1   N
ATOM   2893  HN  VAL P 218       2.918 -11.342 -13.264  1.00  0.00      P1    
ATOM   2894  CA  VAL P 218       4.145 -11.122 -11.492  1.00  0.00      P1   C
ATOM   2895  HA  VAL P 218       5.136 -11.550 -11.515  1.00  0.00      P1    
ATOM   2896  CB  VAL P 218       4.157  -9.611 -11.791  1.00  0.00      P1   C
ATOM   2897  HB  VAL P 218       3.110  -9.249 -11.880  1.00  0.00      P1    
ATOM   2898  CG1 VAL P 218       4.850  -8.908 -10.606  1.00  0.00      P1   C
ATOM   2899 HG11 VAL P 218       4.993  -7.855 -10.931  1.00  0.00      P1    
ATOM   2900 HG12 VAL P 218       4.171  -8.904  -9.727  1.00  0.00      P1    
ATOM   2901 HG13 VAL P 218       5.842  -9.393 -10.479  1.00  0.00      P1    
ATOM   2902  CG2 VAL P 218       5.060  -9.364 -12.994  1.00  0.00      P1   C
ATOM   2903 HG21 VAL P 218       4.718  -9.820 -13.948  1.00  0.00      P1    
ATOM   2904 HG22 VAL P 218       5.128  -8.268 -13.159  1.00  0.00      P1    
ATOM   2905 HG23 VAL P 218       6.090  -9.771 -12.900  1.00  0.00      P1    
ATOM   2906  C   VAL P 218       3.482 -11.317 -10.157  1.00  0.00      P1   C
ATOM   2907  O   VAL P 218       4.235 -11.385  -9.159  1.00  0.00      P1   O
ATOM   2908  N   PHE P 219       2.167 -11.407 -10.044  1.00  0.00      P1   N
ATOM   2909  HN  PHE P 219       1.550 -11.362 -10.826  1.00  0.00      P1    
ATOM   2910  CA  PHE P 219       1.565 -11.584  -8.752  1.00  0.00      P1   C
ATOM   2911  HA  PHE P 219       2.030 -10.869  -8.090  1.00  0.00      P1    
ATOM   2912  CB  PHE P 219      -0.026 -11.462  -8.829  1.00  0.00      P1   C
ATOM   2913  HB1 PHE P 219      -0.232 -11.000  -9.818  1.00  0.00      P1    
ATOM   2914  HB2 PHE P 219      -0.398 -12.508  -8.804  1.00  0.00      P1    
ATOM   2915  CG  PHE P 219      -0.617 -10.709  -7.689  1.00  0.00      P1   C
ATOM   2916  CD1 PHE P 219      -1.773  -9.955  -7.965  1.00  0.00      P1   C
ATOM   2917  HD1 PHE P 219      -2.303  -9.968  -8.905  1.00  0.00      P1    
ATOM   2918  CE1 PHE P 219      -2.350  -9.154  -6.957  1.00  0.00      P1   C
ATOM   2919  HE1 PHE P 219      -3.168  -8.478  -7.159  1.00  0.00      P1    
ATOM   2920  CZ  PHE P 219      -1.664  -9.116  -5.658  1.00  0.00      P1   C
ATOM   2921  HZ  PHE P 219      -2.100  -8.546  -4.851  1.00  0.00      P1    
ATOM   2922  CD2 PHE P 219      -0.002 -10.693  -6.425  1.00  0.00      P1   C
ATOM   2923  HD2 PHE P 219       0.935 -11.183  -6.205  1.00  0.00      P1    
ATOM   2924  CE2 PHE P 219      -0.476  -9.842  -5.431  1.00  0.00      P1   C
ATOM   2925  HE2 PHE P 219       0.075  -9.739  -4.508  1.00  0.00      P1    
ATOM   2926  C   PHE P 219       1.906 -12.964  -8.184  1.00  0.00      P1   C
ATOM   2927  O   PHE P 219       2.163 -13.100  -6.982  1.00  0.00      P1   O
ATOM   2928  N   ILE P 220       1.922 -14.049  -9.005  1.00  0.00      P1   N
ATOM   2929  HN  ILE P 220       1.609 -14.023  -9.952  1.00  0.00      P1    
ATOM   2930  CA  ILE P 220       2.287 -15.269  -8.296  1.00  0.00      P1   C
ATOM   2931  HA  ILE P 220       1.778 -15.326  -7.345  1.00  0.00      P1    
ATOM   2932  CB  ILE P 220       1.750 -16.420  -8.995  1.00  0.00      P1   C
ATOM   2933  HB  ILE P 220       0.656 -16.278  -9.131  1.00  0.00      P1    
ATOM   2934  CG2 ILE P 220       2.335 -16.547 -10.444  1.00  0.00      P1   C
ATOM   2935 HG21 ILE P 220       3.365 -16.150 -10.566  1.00  0.00      P1    
ATOM   2936 HG22 ILE P 220       2.328 -17.617 -10.743  1.00  0.00      P1    
ATOM   2937 HG23 ILE P 220       1.681 -15.966 -11.129  1.00  0.00      P1    
ATOM   2938  CG1 ILE P 220       1.927 -17.751  -8.224  1.00  0.00      P1   C
ATOM   2939 HG11 ILE P 220       2.967 -18.139  -8.282  1.00  0.00      P1    
ATOM   2940 HG12 ILE P 220       1.766 -17.640  -7.131  1.00  0.00      P1    
ATOM   2941  CD  ILE P 220       0.959 -18.782  -8.823  1.00  0.00      P1   C
ATOM   2942  HD1 ILE P 220      -0.075 -18.513  -8.516  1.00  0.00      P1    
ATOM   2943  HD2 ILE P 220       1.204 -18.917  -9.898  1.00  0.00      P1    
ATOM   2944  HD3 ILE P 220       1.206 -19.728  -8.296  1.00  0.00      P1    
ATOM   2945  C   ILE P 220       3.761 -15.440  -8.012  1.00  0.00      P1   C
ATOM   2946  O   ILE P 220       4.146 -15.865  -6.925  1.00  0.00      P1   O
ATOM   2947  N   GLY P 221       4.699 -14.992  -8.923  1.00  0.00      P1   N
ATOM   2948  HN  GLY P 221       4.491 -14.786  -9.876  1.00  0.00      P1    
ATOM   2949  CA  GLY P 221       6.102 -15.081  -8.633  1.00  0.00      P1   C
ATOM   2950  HA1 GLY P 221       6.592 -14.666  -9.501  1.00  0.00      P1    
ATOM   2951  HA2 GLY P 221       6.432 -16.093  -8.450  1.00  0.00      P1    
ATOM   2952  C   GLY P 221       6.541 -14.124  -7.501  1.00  0.00      P1   C
ATOM   2953  O   GLY P 221       7.527 -14.380  -6.795  1.00  0.00      P1   O
ATOM   2954  N   VAL P 222       5.953 -12.904  -7.339  1.00  0.00      P1   N
ATOM   2955  HN  VAL P 222       5.302 -12.537  -7.999  1.00  0.00      P1    
ATOM   2956  CA  VAL P 222       6.242 -11.955  -6.208  1.00  0.00      P1   C
ATOM   2957  HA  VAL P 222       7.292 -11.725  -6.309  1.00  0.00      P1    
ATOM   2958  CB  VAL P 222       5.432 -10.698  -6.341  1.00  0.00      P1   C
ATOM   2959  HB  VAL P 222       4.399 -10.964  -6.653  1.00  0.00      P1    
ATOM   2960  CG1 VAL P 222       5.372  -9.885  -5.024  1.00  0.00      P1   C
ATOM   2961 HG11 VAL P 222       4.607  -9.079  -5.014  1.00  0.00      P1    
ATOM   2962 HG12 VAL P 222       5.083 -10.465  -4.122  1.00  0.00      P1    
ATOM   2963 HG13 VAL P 222       6.378  -9.469  -4.800  1.00  0.00      P1    
ATOM   2964  CG2 VAL P 222       6.039  -9.750  -7.357  1.00  0.00      P1   C
ATOM   2965 HG21 VAL P 222       7.123  -9.596  -7.165  1.00  0.00      P1    
ATOM   2966 HG22 VAL P 222       5.971 -10.197  -8.372  1.00  0.00      P1    
ATOM   2967 HG23 VAL P 222       5.548  -8.754  -7.333  1.00  0.00      P1    
ATOM   2968  C   VAL P 222       5.996 -12.729  -4.823  1.00  0.00      P1   C
ATOM   2969  O   VAL P 222       6.885 -12.963  -4.014  1.00  0.00      P1   O
ATOM   2970  N   ILE P 223       4.778 -13.278  -4.635  1.00  0.00      P1   N
ATOM   2971  HN  ILE P 223       4.147 -13.402  -5.397  1.00  0.00      P1    
ATOM   2972  CA  ILE P 223       4.308 -13.848  -3.373  1.00  0.00      P1   C
ATOM   2973  HA  ILE P 223       4.619 -13.141  -2.619  1.00  0.00      P1    
ATOM   2974  CB  ILE P 223       2.795 -13.913  -3.298  1.00  0.00      P1   C
ATOM   2975  HB  ILE P 223       2.450 -13.007  -3.841  1.00  0.00      P1    
ATOM   2976  CG2 ILE P 223       2.291 -15.112  -4.203  1.00  0.00      P1   C
ATOM   2977 HG21 ILE P 223       2.878 -15.104  -5.146  1.00  0.00      P1    
ATOM   2978 HG22 ILE P 223       2.373 -16.105  -3.711  1.00  0.00      P1    
ATOM   2979 HG23 ILE P 223       1.216 -14.964  -4.441  1.00  0.00      P1    
ATOM   2980  CG1 ILE P 223       2.241 -13.920  -1.890  1.00  0.00      P1   C
ATOM   2981 HG11 ILE P 223       1.171 -14.031  -2.165  1.00  0.00      P1    
ATOM   2982 HG12 ILE P 223       2.598 -14.813  -1.333  1.00  0.00      P1    
ATOM   2983  CD  ILE P 223       2.469 -12.595  -1.101  1.00  0.00      P1   C
ATOM   2984  HD1 ILE P 223       2.089 -11.714  -1.661  1.00  0.00      P1    
ATOM   2985  HD2 ILE P 223       1.925 -12.714  -0.140  1.00  0.00      P1    
ATOM   2986  HD3 ILE P 223       3.558 -12.515  -0.895  1.00  0.00      P1    
ATOM   2987  C   ILE P 223       4.892 -15.122  -3.001  1.00  0.00      P1   C
ATOM   2988  O   ILE P 223       5.185 -15.323  -1.789  1.00  0.00      P1   O
ATOM   2989  N   MET P 224       5.215 -15.985  -4.007  1.00  0.00      P1   N
ATOM   2990  HN  MET P 224       4.872 -15.826  -4.930  1.00  0.00      P1    
ATOM   2991  CA  MET P 224       6.126 -17.102  -3.829  1.00  0.00      P1   C
ATOM   2992  HA  MET P 224       5.766 -17.599  -2.940  1.00  0.00      P1    
ATOM   2993  CB  MET P 224       6.111 -18.094  -5.001  1.00  0.00      P1   C
ATOM   2994  HB1 MET P 224       6.346 -17.499  -5.909  1.00  0.00      P1    
ATOM   2995  HB2 MET P 224       6.966 -18.788  -4.857  1.00  0.00      P1    
ATOM   2996  CG  MET P 224       4.765 -18.835  -5.230  1.00  0.00      P1   C
ATOM   2997  HG1 MET P 224       3.942 -18.141  -4.957  1.00  0.00      P1    
ATOM   2998  HG2 MET P 224       4.633 -19.028  -6.316  1.00  0.00      P1    
ATOM   2999  SD  MET P 224       4.525 -20.323  -4.295  1.00  0.00      P1   S
ATOM   3000  CE  MET P 224       2.801 -20.476  -4.516  1.00  0.00      P1   C
ATOM   3001  HE1 MET P 224       2.736 -20.592  -5.619  1.00  0.00      P1    
ATOM   3002  HE2 MET P 224       2.359 -21.376  -4.037  1.00  0.00      P1    
ATOM   3003  HE3 MET P 224       2.240 -19.540  -4.307  1.00  0.00      P1    
ATOM   3004  C   MET P 224       7.579 -16.702  -3.425  1.00  0.00      P1   C
ATOM   3005  O   MET P 224       8.142 -17.361  -2.557  1.00  0.00      P1   O
ATOM   3006  N   SER P 225       8.110 -15.670  -4.044  1.00  0.00      P1   N
ATOM   3007  HN  SER P 225       7.713 -15.132  -4.783  1.00  0.00      P1    
ATOM   3008  CA  SER P 225       9.433 -15.216  -3.611  1.00  0.00      P1   C
ATOM   3009  HA  SER P 225      10.138 -16.016  -3.780  1.00  0.00      P1    
ATOM   3010  CB  SER P 225       9.934 -14.006  -4.518  1.00  0.00      P1   C
ATOM   3011  HB1 SER P 225       9.790 -14.176  -5.606  1.00  0.00      P1    
ATOM   3012  HB2 SER P 225       9.296 -13.112  -4.351  1.00  0.00      P1    
ATOM   3013  OG  SER P 225      11.269 -13.711  -4.288  1.00  0.00      P1   O
ATOM   3014  HG1 SER P 225      11.356 -12.789  -4.541  1.00  0.00      P1    
ATOM   3015  C   SER P 225       9.542 -14.832  -2.117  1.00  0.00      P1   C
ATOM   3016  O   SER P 225      10.500 -15.157  -1.395  1.00  0.00      P1   O
ATOM   3017  N   THR P 226       8.488 -14.101  -1.615  1.00  0.00      P1   N
ATOM   3018  HN  THR P 226       7.874 -13.626  -2.241  1.00  0.00      P1    
ATOM   3019  CA  THR P 226       8.356 -13.850  -0.218  1.00  0.00      P1   C
ATOM   3020  HA  THR P 226       9.326 -13.446   0.031  1.00  0.00      P1    
ATOM   3021  CB  THR P 226       7.285 -12.786   0.224  1.00  0.00      P1   C
ATOM   3022  HB  THR P 226       6.815 -12.939   1.219  1.00  0.00      P1    
ATOM   3023  OG1 THR P 226       6.221 -12.734  -0.632  1.00  0.00      P1   O
ATOM   3024  HG1 THR P 226       5.935 -13.642  -0.756  1.00  0.00      P1    
ATOM   3025  CG2 THR P 226       7.930 -11.343   0.077  1.00  0.00      P1   C
ATOM   3026 HG21 THR P 226       8.391 -11.086  -0.901  1.00  0.00      P1    
ATOM   3027 HG22 THR P 226       7.106 -10.623   0.272  1.00  0.00      P1    
ATOM   3028 HG23 THR P 226       8.620 -11.230   0.941  1.00  0.00      P1    
ATOM   3029  C   THR P 226       8.162 -15.003   0.643  1.00  0.00      P1   C
ATOM   3030  O   THR P 226       8.839 -15.081   1.631  1.00  0.00      P1   O
ATOM   3031  N   ILE P 227       7.253 -15.945   0.153  1.00  0.00      P1   N
ATOM   3032  HN  ILE P 227       6.734 -15.841  -0.691  1.00  0.00      P1    
ATOM   3033  CA  ILE P 227       6.948 -17.139   0.923  1.00  0.00      P1   C
ATOM   3034  HA  ILE P 227       6.705 -16.889   1.945  1.00  0.00      P1    
ATOM   3035  CB  ILE P 227       5.803 -17.998   0.390  1.00  0.00      P1   C
ATOM   3036  HB  ILE P 227       6.058 -18.027  -0.691  1.00  0.00      P1    
ATOM   3037  CG2 ILE P 227       5.592 -19.435   0.943  1.00  0.00      P1   C
ATOM   3038 HG21 ILE P 227       6.254 -20.082   0.328  1.00  0.00      P1    
ATOM   3039 HG22 ILE P 227       6.026 -19.457   1.965  1.00  0.00      P1    
ATOM   3040 HG23 ILE P 227       4.532 -19.770   0.937  1.00  0.00      P1    
ATOM   3041  CG1 ILE P 227       4.378 -17.284   0.580  1.00  0.00      P1   C
ATOM   3042 HG11 ILE P 227       4.100 -17.541   1.624  1.00  0.00      P1    
ATOM   3043 HG12 ILE P 227       4.466 -16.180   0.497  1.00  0.00      P1    
ATOM   3044  CD  ILE P 227       3.293 -17.889  -0.348  1.00  0.00      P1   C
ATOM   3045  HD1 ILE P 227       3.330 -18.965  -0.622  1.00  0.00      P1    
ATOM   3046  HD2 ILE P 227       2.231 -17.712  -0.072  1.00  0.00      P1    
ATOM   3047  HD3 ILE P 227       3.265 -17.339  -1.312  1.00  0.00      P1    
ATOM   3048  C   ILE P 227       8.251 -18.060   1.025  1.00  0.00      P1   C
ATOM   3049  O   ILE P 227       8.633 -18.502   2.106  1.00  0.00      P1   O
ATOM   3050  N   MET P 228       8.952 -18.242  -0.121  1.00  0.00      P1   N
ATOM   3051  HN  MET P 228       8.636 -17.841  -0.977  1.00  0.00      P1    
ATOM   3052  CA  MET P 228      10.222 -18.912  -0.164  1.00  0.00      P1   C
ATOM   3053  HA  MET P 228      10.063 -19.900   0.243  1.00  0.00      P1    
ATOM   3054  CB  MET P 228      10.702 -19.191  -1.629  1.00  0.00      P1   C
ATOM   3055  HB1 MET P 228      10.650 -18.283  -2.268  1.00  0.00      P1    
ATOM   3056  HB2 MET P 228      11.746 -19.545  -1.495  1.00  0.00      P1    
ATOM   3057  CG  MET P 228       9.962 -20.364  -2.347  1.00  0.00      P1   C
ATOM   3058  HG1 MET P 228       9.002 -19.950  -2.723  1.00  0.00      P1    
ATOM   3059  HG2 MET P 228      10.556 -20.418  -3.285  1.00  0.00      P1    
ATOM   3060  SD  MET P 228       9.626 -21.940  -1.464  1.00  0.00      P1   S
ATOM   3061  CE  MET P 228       8.248 -22.308  -2.649  1.00  0.00      P1   C
ATOM   3062  HE1 MET P 228       8.403 -21.813  -3.632  1.00  0.00      P1    
ATOM   3063  HE2 MET P 228       8.063 -23.401  -2.712  1.00  0.00      P1    
ATOM   3064  HE3 MET P 228       7.300 -21.822  -2.334  1.00  0.00      P1    
ATOM   3065  C   MET P 228      11.348 -18.315   0.623  1.00  0.00      P1   C
ATOM   3066  O   MET P 228      12.059 -18.996   1.309  1.00  0.00      P1   O
ATOM   3067  N   TYR P 229      11.469 -16.999   0.609  1.00  0.00      P1   N
ATOM   3068  HN  TYR P 229      10.799 -16.485   0.079  1.00  0.00      P1    
ATOM   3069  CA  TYR P 229      12.517 -16.251   1.356  1.00  0.00      P1   C
ATOM   3070  HA  TYR P 229      13.486 -16.682   1.151  1.00  0.00      P1    
ATOM   3071  CB  TYR P 229      12.486 -14.827   0.914  1.00  0.00      P1   C
ATOM   3072  HB1 TYR P 229      12.641 -14.769  -0.185  1.00  0.00      P1    
ATOM   3073  HB2 TYR P 229      11.481 -14.362   1.007  1.00  0.00      P1    
ATOM   3074  CG  TYR P 229      13.459 -13.928   1.688  1.00  0.00      P1   C
ATOM   3075  CD1 TYR P 229      13.130 -13.444   3.000  1.00  0.00      P1   C
ATOM   3076  HD1 TYR P 229      12.210 -13.728   3.490  1.00  0.00      P1    
ATOM   3077  CE1 TYR P 229      14.099 -12.751   3.744  1.00  0.00      P1   C
ATOM   3078  HE1 TYR P 229      13.832 -12.509   4.762  1.00  0.00      P1    
ATOM   3079  CZ  TYR P 229      15.317 -12.325   3.205  1.00  0.00      P1   C
ATOM   3080  OH  TYR P 229      16.262 -11.530   3.884  1.00  0.00      P1   O
ATOM   3081  HH  TYR P 229      17.014 -11.443   3.294  1.00  0.00      P1    
ATOM   3082  CD2 TYR P 229      14.724 -13.599   1.218  1.00  0.00      P1   C
ATOM   3083  HD2 TYR P 229      14.937 -13.962   0.223  1.00  0.00      P1    
ATOM   3084  CE2 TYR P 229      15.658 -12.752   1.891  1.00  0.00      P1   C
ATOM   3085  HE2 TYR P 229      16.658 -12.550   1.537  1.00  0.00      P1    
ATOM   3086  C   TYR P 229      12.412 -16.496   2.863  1.00  0.00      P1   C
ATOM   3087  O   TYR P 229      13.390 -16.780   3.597  1.00  0.00      P1   O
ATOM   3088  N   ARG P 230      11.164 -16.350   3.381  1.00  0.00      P1   N
ATOM   3089  HN  ARG P 230      10.320 -16.383   2.852  1.00  0.00      P1    
ATOM   3090  CA  ARG P 230      10.887 -16.377   4.820  1.00  0.00      P1   C
ATOM   3091  HA  ARG P 230      11.614 -15.743   5.307  1.00  0.00      P1    
ATOM   3092  CB  ARG P 230       9.460 -15.853   5.106  1.00  0.00      P1   C
ATOM   3093  HB1 ARG P 230       8.784 -16.424   4.434  1.00  0.00      P1    
ATOM   3094  HB2 ARG P 230       9.219 -16.049   6.173  1.00  0.00      P1    
ATOM   3095  CG  ARG P 230       9.251 -14.412   4.740  1.00  0.00      P1   C
ATOM   3096  HG1 ARG P 230       9.693 -13.792   5.549  1.00  0.00      P1    
ATOM   3097  HG2 ARG P 230       9.893 -14.079   3.896  1.00  0.00      P1    
ATOM   3098  CD  ARG P 230       7.770 -14.037   4.462  1.00  0.00      P1   C
ATOM   3099  HD1 ARG P 230       7.249 -14.692   3.731  1.00  0.00      P1    
ATOM   3100  HD2 ARG P 230       7.213 -14.080   5.422  1.00  0.00      P1    
ATOM   3101  NE  ARG P 230       7.604 -12.661   3.851  1.00  0.00      P1   N
ATOM   3102  HE  ARG P 230       8.434 -12.251   3.473  1.00  0.00      P1    
ATOM   3103  CZ  ARG P 230       6.639 -11.765   4.024  1.00  0.00      P1   C
ATOM   3104  NH1 ARG P 230       5.540 -12.051   4.678  1.00  0.00      P1   N
ATOM   3105 HH11 ARG P 230       5.207 -11.239   5.157  1.00  0.00      P1    
ATOM   3106 HH12 ARG P 230       5.349 -12.944   5.084  1.00  0.00      P1    
ATOM   3107  NH2 ARG P 230       6.803 -10.458   3.714  1.00  0.00      P1   N
ATOM   3108 HH21 ARG P 230       6.075  -9.825   3.979  1.00  0.00      P1    
ATOM   3109 HH22 ARG P 230       7.747 -10.194   3.520  1.00  0.00      P1    
ATOM   3110  C   ARG P 230      11.058 -17.756   5.525  1.00  0.00      P1   C
ATOM   3111  O   ARG P 230      11.046 -17.846   6.747  1.00  0.00      P1   O
ATOM   3112  N   ILE P 231      11.313 -18.876   4.757  1.00  0.00      P1   N
ATOM   3113  HN  ILE P 231      11.327 -18.786   3.764  1.00  0.00      P1    
ATOM   3114  CA  ILE P 231      11.516 -20.181   5.353  1.00  0.00      P1   C
ATOM   3115  HA  ILE P 231      10.916 -20.344   6.236  1.00  0.00      P1    
ATOM   3116  CB  ILE P 231      11.227 -21.355   4.368  1.00  0.00      P1   C
ATOM   3117  HB  ILE P 231      12.101 -21.311   3.683  1.00  0.00      P1    
ATOM   3118  CG2 ILE P 231      11.075 -22.596   5.304  1.00  0.00      P1   C
ATOM   3119 HG21 ILE P 231      10.963 -23.477   4.637  1.00  0.00      P1    
ATOM   3120 HG22 ILE P 231      11.977 -22.674   5.948  1.00  0.00      P1    
ATOM   3121 HG23 ILE P 231      10.145 -22.458   5.897  1.00  0.00      P1    
ATOM   3122  CG1 ILE P 231      10.051 -21.056   3.370  1.00  0.00      P1   C
ATOM   3123 HG11 ILE P 231       9.103 -20.859   3.913  1.00  0.00      P1    
ATOM   3124 HG12 ILE P 231      10.049 -20.097   2.809  1.00  0.00      P1    
ATOM   3125  CD  ILE P 231       9.880 -22.014   2.226  1.00  0.00      P1   C
ATOM   3126  HD1 ILE P 231      10.735 -21.944   1.521  1.00  0.00      P1    
ATOM   3127  HD2 ILE P 231       9.919 -23.053   2.619  1.00  0.00      P1    
ATOM   3128  HD3 ILE P 231       8.854 -21.900   1.815  1.00  0.00      P1    
ATOM   3129  C   ILE P 231      12.866 -20.229   5.938  1.00  0.00      P1   C
ATOM   3130  O   ILE P 231      13.082 -20.907   6.931  1.00  0.00      P1   O
ATOM   3131  N   PHE P 232      13.835 -19.547   5.303  1.00  0.00      P1   N
ATOM   3132  HN  PHE P 232      13.568 -18.960   4.542  1.00  0.00      P1    
ATOM   3133  CA  PHE P 232      15.296 -19.725   5.479  1.00  0.00      P1   C
ATOM   3134  HA  PHE P 232      15.530 -20.288   6.370  1.00  0.00      P1    
ATOM   3135  CB  PHE P 232      15.970 -20.346   4.249  1.00  0.00      P1   C
ATOM   3136  HB1 PHE P 232      15.883 -19.638   3.397  1.00  0.00      P1    
ATOM   3137  HB2 PHE P 232      17.073 -20.457   4.330  1.00  0.00      P1    
ATOM   3138  CG  PHE P 232      15.393 -21.671   3.970  1.00  0.00      P1   C
ATOM   3139  CD1 PHE P 232      14.586 -21.836   2.863  1.00  0.00      P1   C
ATOM   3140  HD1 PHE P 232      14.253 -20.952   2.338  1.00  0.00      P1    
ATOM   3141  CE1 PHE P 232      13.996 -23.056   2.505  1.00  0.00      P1   C
ATOM   3142  HE1 PHE P 232      13.375 -23.156   1.628  1.00  0.00      P1    
ATOM   3143  CZ  PHE P 232      14.520 -24.208   3.049  1.00  0.00      P1   C
ATOM   3144  HZ  PHE P 232      14.412 -25.187   2.606  1.00  0.00      P1    
ATOM   3145  CD2 PHE P 232      15.880 -22.814   4.557  1.00  0.00      P1   C
ATOM   3146  HD2 PHE P 232      16.672 -22.744   5.288  1.00  0.00      P1    
ATOM   3147  CE2 PHE P 232      15.482 -24.112   4.137  1.00  0.00      P1   C
ATOM   3148  HE2 PHE P 232      16.009 -24.980   4.504  1.00  0.00      P1    
ATOM   3149  C   PHE P 232      15.982 -18.464   5.962  1.00  0.00      P1   C
ATOM   3150  O   PHE P 232      17.195 -18.349   6.006  1.00  0.00      P1   O
ATOM   3151  N   ASN P 233      15.173 -17.413   6.358  1.00  0.00      P1   N
ATOM   3152  HN  ASN P 233      14.228 -17.623   6.596  1.00  0.00      P1    
ATOM   3153  CA  ASN P 233      15.727 -16.325   7.101  1.00  0.00      P1   C
ATOM   3154  HA  ASN P 233      16.692 -16.543   7.535  1.00  0.00      P1    
ATOM   3155  CB  ASN P 233      15.877 -15.034   6.289  1.00  0.00      P1   C
ATOM   3156  HB1 ASN P 233      16.638 -15.125   5.485  1.00  0.00      P1    
ATOM   3157  HB2 ASN P 233      14.863 -14.744   5.940  1.00  0.00      P1    
ATOM   3158  CG  ASN P 233      16.411 -13.867   7.218  1.00  0.00      P1   C
ATOM   3159  OD1 ASN P 233      17.137 -14.150   8.169  1.00  0.00      P1   O
ATOM   3160  ND2 ASN P 233      15.966 -12.622   6.969  1.00  0.00      P1   N
ATOM   3161 HD21 ASN P 233      16.326 -11.909   7.570  1.00  0.00      P1    
ATOM   3162 HD22 ASN P 233      15.732 -12.364   6.031  1.00  0.00      P1    
ATOM   3163  C   ASN P 233      14.741 -16.153   8.228  1.00  0.00      P1   C
ATOM   3164  O   ASN P 233      13.541 -16.014   8.056  1.00  0.00      P1   O
ATOM   3165  N   HSE P 234      15.294 -16.159   9.414  1.00  0.00      P1   N
ATOM   3166  HN  HSE P 234      16.281 -16.284   9.488  1.00  0.00      P1    
ATOM   3167  CA  HSE P 234      14.590 -15.979  10.634  1.00  0.00      P1   C
ATOM   3168  HA  HSE P 234      13.564 -16.240  10.425  1.00  0.00      P1    
ATOM   3169  CB  HSE P 234      15.269 -16.895  11.719  1.00  0.00      P1   C
ATOM   3170  HB1 HSE P 234      15.465 -17.856  11.198  1.00  0.00      P1    
ATOM   3171  HB2 HSE P 234      16.175 -16.430  12.163  1.00  0.00      P1    
ATOM   3172  ND1 HSE P 234      13.367 -18.200  12.695  1.00  0.00      P1   N
ATOM   3173  CG  HSE P 234      14.320 -17.204  12.798  1.00  0.00      P1   C
ATOM   3174  CE1 HSE P 234      12.822 -18.254  13.845  1.00  0.00      P1   C
ATOM   3175  HE1 HSE P 234      11.980 -18.861  14.178  1.00  0.00      P1    
ATOM   3176  NE2 HSE P 234      13.257 -17.281  14.710  1.00  0.00      P1   N
ATOM   3177  HE2 HSE P 234      13.040 -17.263  15.686  1.00  0.00      P1    
ATOM   3178  CD2 HSE P 234      14.210 -16.598  13.996  1.00  0.00      P1   C
ATOM   3179  HD2 HSE P 234      14.836 -15.769  14.303  1.00  0.00      P1    
ATOM   3180  C   HSE P 234      14.643 -14.606  11.103  1.00  0.00      P1   C
ATOM   3181  O   HSE P 234      14.016 -14.341  12.096  1.00  0.00      P1   O
ATOM   3182  N   GLU P 235      15.399 -13.687  10.513  1.00  0.00      P1   N
ATOM   3183  HN  GLU P 235      15.877 -13.837   9.651  1.00  0.00      P1    
ATOM   3184  CA  GLU P 235      15.921 -12.541  11.231  1.00  0.00      P1   C
ATOM   3185  HA  GLU P 235      15.679 -12.508  12.283  1.00  0.00      P1    
ATOM   3186  CB  GLU P 235      17.491 -12.536  11.206  1.00  0.00      P1   C
ATOM   3187  HB1 GLU P 235      17.921 -12.095  10.281  1.00  0.00      P1    
ATOM   3188  HB2 GLU P 235      17.608 -11.750  11.982  1.00  0.00      P1    
ATOM   3189  CG  GLU P 235      18.118 -13.955  11.717  1.00  0.00      P1    
ATOM   3190  HG1 GLU P 235      17.518 -14.452  12.509  1.00  0.00      P1    
ATOM   3191  HG2 GLU P 235      18.100 -14.643  10.845  1.00  0.00      P1    
ATOM   3192  CD  GLU P 235      19.598 -13.923  12.250  1.00  0.00      P1    
ATOM   3193  OE1 GLU P 235      20.476 -14.567  11.767  1.00  0.00      P1    
ATOM   3194  OE2 GLU P 235      19.849 -13.062  13.287  1.00  0.00      P1    
ATOM   3195  HE2 GLU P 235      20.795 -13.198  13.375  1.00  0.00      P1    
ATOM   3196  C   GLU P 235      15.411 -11.233  10.574  1.00  0.00      P1   C
ATOM   3197  O   GLU P 235      15.452 -10.939   9.419  1.00  0.00      P1   O
ATOM   3198  N   VAL P 236      14.814 -10.365  11.355  1.00  0.00      P1   N
ATOM   3199  HN  VAL P 236      14.738 -10.485  12.342  1.00  0.00      P1    
ATOM   3200  CA  VAL P 236      14.244  -9.001  10.981  1.00  0.00      P1   C
ATOM   3201  HA  VAL P 236      13.527  -9.128  10.184  1.00  0.00      P1    
ATOM   3202  CB  VAL P 236      13.603  -8.290  12.145  1.00  0.00      P1   C
ATOM   3203  HB  VAL P 236      14.392  -8.046  12.888  1.00  0.00      P1    
ATOM   3204  CG1 VAL P 236      13.022  -6.879  11.819  1.00  0.00      P1   C
ATOM   3205 HG11 VAL P 236      12.295  -6.880  10.979  1.00  0.00      P1    
ATOM   3206 HG12 VAL P 236      12.494  -6.533  12.733  1.00  0.00      P1    
ATOM   3207 HG13 VAL P 236      13.847  -6.173  11.584  1.00  0.00      P1    
ATOM   3208  CG2 VAL P 236      12.506  -9.200  12.666  1.00  0.00      P1   C
ATOM   3209 HG21 VAL P 236      12.044  -8.758  13.574  1.00  0.00      P1    
ATOM   3210 HG22 VAL P 236      11.774  -9.261  11.832  1.00  0.00      P1    
ATOM   3211 HG23 VAL P 236      12.861 -10.201  12.994  1.00  0.00      P1    
ATOM   3212  C   VAL P 236      15.268  -8.154  10.374  1.00  0.00      P1   C
ATOM   3213  O   VAL P 236      16.245  -7.785  11.039  1.00  0.00      P1   O
ATOM   3214  N   ALA P 237      15.098  -7.778   9.077  1.00  0.00      P1   N
ATOM   3215  HN  ALA P 237      14.394  -8.154   8.480  1.00  0.00      P1    
ATOM   3216  CA  ALA P 237      16.169  -7.019   8.422  1.00  0.00      P1   C
ATOM   3217  HA  ALA P 237      16.958  -6.725   9.099  1.00  0.00      P1    
ATOM   3218  CB  ALA P 237      16.714  -7.810   7.283  1.00  0.00      P1   C
ATOM   3219  HB1 ALA P 237      17.619  -7.313   6.874  1.00  0.00      P1    
ATOM   3220  HB2 ALA P 237      16.790  -8.894   7.517  1.00  0.00      P1    
ATOM   3221  HB3 ALA P 237      16.005  -7.771   6.428  1.00  0.00      P1    
ATOM   3222  C   ALA P 237      15.675  -5.662   8.048  1.00  0.00      P1   C
ATOM   3223  O   ALA P 237      16.337  -4.771   7.516  1.00  0.00      P1   O
ATOM   3224  N   LEU P 238      14.354  -5.374   8.484  1.00  0.00      P1   N
ATOM   3225  HN  LEU P 238      13.917  -6.083   9.033  1.00  0.00      P1    
ATOM   3226  CA  LEU P 238      13.700  -4.146   8.284  1.00  0.00      P1   C
ATOM   3227  HA  LEU P 238      13.776  -3.876   7.241  1.00  0.00      P1    
ATOM   3228  CB  LEU P 238      12.241  -4.259   8.750  1.00  0.00      P1   C
ATOM   3229  HB1 LEU P 238      12.174  -4.509   9.830  1.00  0.00      P1    
ATOM   3230  HB2 LEU P 238      11.683  -3.306   8.625  1.00  0.00      P1    
ATOM   3231  CG  LEU P 238      11.419  -5.364   8.018  1.00  0.00      P1   C
ATOM   3232  HG  LEU P 238      12.070  -6.263   7.967  1.00  0.00      P1    
ATOM   3233  CD1 LEU P 238      10.251  -5.899   8.881  1.00  0.00      P1   C
ATOM   3234 HD11 LEU P 238      10.539  -5.809   9.950  1.00  0.00      P1    
ATOM   3235 HD12 LEU P 238       9.370  -5.270   8.627  1.00  0.00      P1    
ATOM   3236 HD13 LEU P 238      10.178  -6.998   8.734  1.00  0.00      P1    
ATOM   3237  CD2 LEU P 238      11.014  -4.977   6.594  1.00  0.00      P1   C
ATOM   3238 HD21 LEU P 238      10.523  -5.811   6.049  1.00  0.00      P1    
ATOM   3239 HD22 LEU P 238      10.407  -4.065   6.782  1.00  0.00      P1    
ATOM   3240 HD23 LEU P 238      11.898  -4.766   5.956  1.00  0.00      P1    
ATOM   3241  C   LEU P 238      14.354  -3.053   9.119  1.00  0.00      P1   C
ATOM   3242  O   LEU P 238      14.968  -3.238  10.165  1.00  0.00      P1   O
ATOM   3243  N   ILE P 239      14.280  -1.807   8.661  1.00  0.00      P1   N
ATOM   3244  HN  ILE P 239      13.766  -1.637   7.823  1.00  0.00      P1    
ATOM   3245  CA  ILE P 239      14.708  -0.600   9.360  1.00  0.00      P1   C
ATOM   3246  HA  ILE P 239      15.676  -0.786   9.803  1.00  0.00      P1    
ATOM   3247  CB  ILE P 239      14.848   0.537   8.433  1.00  0.00      P1   C
ATOM   3248  HB  ILE P 239      13.813   0.692   8.060  1.00  0.00      P1    
ATOM   3249  CG2 ILE P 239      15.321   1.810   9.160  1.00  0.00      P1   C
ATOM   3250 HG21 ILE P 239      14.561   2.161   9.889  1.00  0.00      P1    
ATOM   3251 HG22 ILE P 239      16.254   1.599   9.726  1.00  0.00      P1    
ATOM   3252 HG23 ILE P 239      15.531   2.593   8.400  1.00  0.00      P1    
ATOM   3253  CG1 ILE P 239      15.910   0.194   7.250  1.00  0.00      P1   C
ATOM   3254 HG11 ILE P 239      16.960   0.086   7.599  1.00  0.00      P1    
ATOM   3255 HG12 ILE P 239      15.648  -0.824   6.890  1.00  0.00      P1    
ATOM   3256  CD  ILE P 239      15.845   1.117   6.087  1.00  0.00      P1   C
ATOM   3257  HD1 ILE P 239      16.454   2.031   6.251  1.00  0.00      P1    
ATOM   3258  HD2 ILE P 239      16.156   0.657   5.125  1.00  0.00      P1    
ATOM   3259  HD3 ILE P 239      14.790   1.427   5.928  1.00  0.00      P1    
ATOM   3260  C   ILE P 239      13.838  -0.234  10.462  1.00  0.00      P1   C
ATOM   3261  O   ILE P 239      12.655   0.121  10.225  1.00  0.00      P1   O
ATOM   3262  N   ASP P 240      14.288  -0.029  11.721  1.00  0.00      P1   N
ATOM   3263  HN  ASP P 240      15.273  -0.106  11.849  1.00  0.00      P1    
ATOM   3264  CA  ASP P 240      13.468   0.203  12.905  1.00  0.00      P1   C
ATOM   3265  HA  ASP P 240      12.473  -0.190  12.759  1.00  0.00      P1    
ATOM   3266  CB  ASP P 240      14.131  -0.482  14.117  1.00  0.00      P1   C
ATOM   3267  HB1 ASP P 240      14.099  -1.591  14.045  1.00  0.00      P1    
ATOM   3268  HB2 ASP P 240      15.207  -0.206  14.093  1.00  0.00      P1    
ATOM   3269  CG  ASP P 240      13.539  -0.061  15.497  1.00  0.00      P1   C
ATOM   3270  OD1 ASP P 240      14.147  -0.423  16.521  1.00  0.00      P1   O
ATOM   3271  OD2 ASP P 240      12.396   0.460  15.575  1.00  0.00      P1   O
ATOM   3272  C   ASP P 240      13.312   1.735  12.932  1.00  0.00      P1   C
ATOM   3273  O   ASP P 240      14.280   2.440  12.951  1.00  0.00      P1   O
ATOM   3274  N   VAL P 241      12.078   2.273  12.912  1.00  0.00      P1   N
ATOM   3275  HN  VAL P 241      11.371   1.601  12.706  1.00  0.00      P1    
ATOM   3276  CA  VAL P 241      11.889   3.712  12.809  1.00  0.00      P1   C
ATOM   3277  HA  VAL P 241      12.782   4.302  12.669  1.00  0.00      P1    
ATOM   3278  CB  VAL P 241      11.111   4.055  11.582  1.00  0.00      P1   C
ATOM   3279  HB  VAL P 241      11.061   5.164  11.573  1.00  0.00      P1    
ATOM   3280  CG1 VAL P 241      12.000   3.662  10.370  1.00  0.00      P1   C
ATOM   3281 HG11 VAL P 241      11.904   2.582  10.126  1.00  0.00      P1    
ATOM   3282 HG12 VAL P 241      11.700   4.238   9.469  1.00  0.00      P1    
ATOM   3283 HG13 VAL P 241      13.079   3.872  10.528  1.00  0.00      P1    
ATOM   3284  CG2 VAL P 241       9.647   3.495  11.570  1.00  0.00      P1   C
ATOM   3285 HG21 VAL P 241       9.027   3.986  10.790  1.00  0.00      P1    
ATOM   3286 HG22 VAL P 241       9.690   2.389  11.472  1.00  0.00      P1    
ATOM   3287 HG23 VAL P 241       9.202   3.652  12.576  1.00  0.00      P1    
ATOM   3288  C   VAL P 241      11.310   4.268  14.095  1.00  0.00      P1   C
ATOM   3289  O   VAL P 241      11.015   5.460  14.188  1.00  0.00      P1   O
ATOM   3290  N   GLY P 242      11.011   3.330  15.036  1.00  0.00      P1   N
ATOM   3291  HN  GLY P 242      11.272   2.372  14.946  1.00  0.00      P1    
ATOM   3292  CA  GLY P 242      10.165   3.555  16.244  1.00  0.00      P1   C
ATOM   3293  HA1 GLY P 242      10.546   4.482  16.646  1.00  0.00      P1    
ATOM   3294  HA2 GLY P 242      10.166   2.677  16.873  1.00  0.00      P1    
ATOM   3295  C   GLY P 242       8.732   3.995  15.864  1.00  0.00      P1   C
ATOM   3296  O   GLY P 242       8.262   3.719  14.779  1.00  0.00      P1   O
ATOM   3297  N   LYS P 243       8.074   4.651  16.821  1.00  0.00      P1   N
ATOM   3298  HN  LYS P 243       8.437   4.843  17.730  1.00  0.00      P1    
ATOM   3299  CA  LYS P 243       6.693   5.113  16.653  1.00  0.00      P1   C
ATOM   3300  HA  LYS P 243       6.166   4.316  16.148  1.00  0.00      P1    
ATOM   3301  CB  LYS P 243       5.974   5.370  18.011  1.00  0.00      P1   C
ATOM   3302  HB1 LYS P 243       6.526   6.189  18.520  1.00  0.00      P1    
ATOM   3303  HB2 LYS P 243       4.925   5.630  17.752  1.00  0.00      P1    
ATOM   3304  CG  LYS P 243       5.909   4.191  18.999  1.00  0.00      P1   C
ATOM   3305  HG1 LYS P 243       6.942   3.833  19.194  1.00  0.00      P1    
ATOM   3306  HG2 LYS P 243       5.367   4.518  19.913  1.00  0.00      P1    
ATOM   3307  CD  LYS P 243       5.057   3.007  18.521  1.00  0.00      P1   C
ATOM   3308  HD1 LYS P 243       4.114   3.536  18.267  1.00  0.00      P1    
ATOM   3309  HD2 LYS P 243       5.396   2.610  17.540  1.00  0.00      P1    
ATOM   3310  CE  LYS P 243       4.866   1.921  19.540  1.00  0.00      P1   C
ATOM   3311  HE1 LYS P 243       5.748   1.248  19.592  1.00  0.00      P1    
ATOM   3312  HE2 LYS P 243       4.929   2.365  20.556  1.00  0.00      P1    
ATOM   3313  NZ  LYS P 243       3.643   1.163  19.364  1.00  0.00      P1   N
ATOM   3314  HZ1 LYS P 243       2.833   1.804  19.246  1.00  0.00      P1    
ATOM   3315  HZ2 LYS P 243       3.787   0.507  18.570  1.00  0.00      P1    
ATOM   3316  HZ3 LYS P 243       3.394   0.732  20.277  1.00  0.00      P1    
ATOM   3317  C   LYS P 243       6.636   6.238  15.733  1.00  0.00      P1   C
ATOM   3318  O   LYS P 243       7.291   7.216  15.939  1.00  0.00      P1   O
ATOM   3319  N   LEU P 244       5.821   6.198  14.692  1.00  0.00      P1   N
ATOM   3320  HN  LEU P 244       5.246   5.407  14.498  1.00  0.00      P1    
ATOM   3321  CA  LEU P 244       5.462   7.284  13.744  1.00  0.00      P1   C
ATOM   3322  HA  LEU P 244       5.835   8.212  14.153  1.00  0.00      P1    
ATOM   3323  CB  LEU P 244       6.100   7.009  12.371  1.00  0.00      P1   C
ATOM   3324  HB1 LEU P 244       5.820   5.994  12.017  1.00  0.00      P1    
ATOM   3325  HB2 LEU P 244       5.787   7.796  11.652  1.00  0.00      P1    
ATOM   3326  CG  LEU P 244       7.653   6.865  12.404  1.00  0.00      P1   C
ATOM   3327  HG  LEU P 244       7.984   6.089  13.128  1.00  0.00      P1    
ATOM   3328  CD1 LEU P 244       8.227   6.407  11.022  1.00  0.00      P1   C
ATOM   3329 HD11 LEU P 244       9.328   6.263  11.048  1.00  0.00      P1    
ATOM   3330 HD12 LEU P 244       7.715   5.456  10.761  1.00  0.00      P1    
ATOM   3331 HD13 LEU P 244       8.128   7.222  10.273  1.00  0.00      P1    
ATOM   3332  CD2 LEU P 244       8.349   8.108  12.789  1.00  0.00      P1   C
ATOM   3333 HD21 LEU P 244       7.841   8.611  13.640  1.00  0.00      P1    
ATOM   3334 HD22 LEU P 244       9.344   7.815  13.188  1.00  0.00      P1    
ATOM   3335 HD23 LEU P 244       8.422   8.878  11.991  1.00  0.00      P1    
ATOM   3336  C   LEU P 244       3.954   7.465  13.706  1.00  0.00      P1   C
ATOM   3337  O   LEU P 244       3.165   6.599  14.073  1.00  0.00      P1   O
ATOM   3338  N   SER P 245       3.511   8.691  13.263  1.00  0.00      P1   N
ATOM   3339  HN  SER P 245       4.143   9.407  12.977  1.00  0.00      P1    
ATOM   3340  CA  SER P 245       2.146   9.115  13.253  1.00  0.00      P1   C
ATOM   3341  HA  SER P 245       1.463   8.282  13.175  1.00  0.00      P1    
ATOM   3342  CB  SER P 245       1.694   9.804  14.602  1.00  0.00      P1   C
ATOM   3343  HB1 SER P 245       1.701   9.019  15.388  1.00  0.00      P1    
ATOM   3344  HB2 SER P 245       2.447  10.560  14.910  1.00  0.00      P1    
ATOM   3345  OG  SER P 245       0.380  10.340  14.539  1.00  0.00      P1   O
ATOM   3346  HG1 SER P 245       0.280  10.933  15.287  1.00  0.00      P1    
ATOM   3347  C   SER P 245       2.043  10.126  12.192  1.00  0.00      P1   C
ATOM   3348  O   SER P 245       3.049  10.762  11.862  1.00  0.00      P1   O
ATOM   3349  N   ASP P 246       0.855  10.248  11.545  1.00  0.00      P1   N
ATOM   3350  HN  ASP P 246       0.125   9.653  11.873  1.00  0.00      P1    
ATOM   3351  CA  ASP P 246       0.609  11.130  10.430  1.00  0.00      P1   C
ATOM   3352  HA  ASP P 246       1.255  10.785   9.636  1.00  0.00      P1    
ATOM   3353  CB  ASP P 246      -0.856  10.861   9.941  1.00  0.00      P1   C
ATOM   3354  HB1 ASP P 246      -1.041   9.825   9.587  1.00  0.00      P1    
ATOM   3355  HB2 ASP P 246      -1.414  11.262  10.814  1.00  0.00      P1    
ATOM   3356  CG  ASP P 246      -1.258  11.714   8.761  1.00  0.00      P1   C
ATOM   3357  OD1 ASP P 246      -0.403  12.118   7.901  1.00  0.00      P1   O
ATOM   3358  OD2 ASP P 246      -2.513  11.706   8.474  1.00  0.00      P1   O
ATOM   3359  C   ASP P 246       0.915  12.603  10.703  1.00  0.00      P1   C
ATOM   3360  O   ASP P 246       0.751  13.130  11.858  1.00  0.00      P1   O
ATOM   3361  N   ALA P 247       1.422  13.396   9.804  1.00  0.00      P1   N
ATOM   3362  HN  ALA P 247       1.588  13.033   8.891  1.00  0.00      P1    
ATOM   3363  CA  ALA P 247       1.515  14.837  10.008  1.00  0.00      P1   C
ATOM   3364  HA  ALA P 247       2.088  15.009  10.907  1.00  0.00      P1    
ATOM   3365  CB  ALA P 247       2.210  15.517   8.782  1.00  0.00      P1   C
ATOM   3366  HB1 ALA P 247       1.406  15.438   8.019  1.00  0.00      P1    
ATOM   3367  HB2 ALA P 247       2.519  16.581   8.863  1.00  0.00      P1    
ATOM   3368  HB3 ALA P 247       3.094  14.876   8.576  1.00  0.00      P1    
ATOM   3369  C   ALA P 247       0.161  15.476  10.200  1.00  0.00      P1   C
ATOM   3370  O   ALA P 247      -0.759  15.155   9.446  1.00  0.00      P1   O
ATOM   3371  N   PRO P 248      -0.013  16.390  11.105  1.00  0.00      P1   N
ATOM   3372  CD  PRO P 248       0.957  16.864  12.122  1.00  0.00      P1   C
ATOM   3373  HD1 PRO P 248       1.543  17.717  11.717  1.00  0.00      P1    
ATOM   3374  HD2 PRO P 248       1.531  16.020  12.562  1.00  0.00      P1    
ATOM   3375  CA  PRO P 248      -1.139  17.361  11.107  1.00  0.00      P1   C
ATOM   3376  HA  PRO P 248      -2.082  16.834  11.089  1.00  0.00      P1    
ATOM   3377  CB  PRO P 248      -0.899  18.243  12.333  1.00  0.00      P1   C
ATOM   3378  HB1 PRO P 248      -1.824  18.432  12.919  1.00  0.00      P1    
ATOM   3379  HB2 PRO P 248      -0.516  19.203  11.926  1.00  0.00      P1    
ATOM   3380  CG  PRO P 248       0.063  17.536  13.218  1.00  0.00      P1   C
ATOM   3381  HG1 PRO P 248      -0.316  16.632  13.740  1.00  0.00      P1    
ATOM   3382  HG2 PRO P 248       0.628  18.182  13.924  1.00  0.00      P1    
ATOM   3383  C   PRO P 248      -1.317  18.158   9.803  1.00  0.00      P1   C
ATOM   3384  O   PRO P 248      -0.273  18.507   9.297  1.00  0.00      P1   O
ATOM   3385  N   LEU P 249      -2.551  18.411   9.285  1.00  0.00      P1   N
ATOM   3386  HN  LEU P 249      -3.351  18.222   9.848  1.00  0.00      P1    
ATOM   3387  CA  LEU P 249      -2.696  18.760   7.885  1.00  0.00      P1   C
ATOM   3388  HA  LEU P 249      -2.139  18.077   7.261  1.00  0.00      P1    
ATOM   3389  CB  LEU P 249      -4.200  18.663   7.432  1.00  0.00      P1   C
ATOM   3390  HB1 LEU P 249      -4.806  19.120   8.244  1.00  0.00      P1    
ATOM   3391  HB2 LEU P 249      -4.443  19.130   6.454  1.00  0.00      P1    
ATOM   3392  CG  LEU P 249      -4.688  17.163   7.262  1.00  0.00      P1   C
ATOM   3393  HG  LEU P 249      -3.885  16.477   7.607  1.00  0.00      P1    
ATOM   3394  CD1 LEU P 249      -6.064  16.912   7.854  1.00  0.00      P1   C
ATOM   3395 HD11 LEU P 249      -5.984  17.177   8.930  1.00  0.00      P1    
ATOM   3396 HD12 LEU P 249      -6.709  17.691   7.394  1.00  0.00      P1    
ATOM   3397 HD13 LEU P 249      -6.562  15.932   7.689  1.00  0.00      P1    
ATOM   3398  CD2 LEU P 249      -4.761  16.908   5.724  1.00  0.00      P1   C
ATOM   3399 HD21 LEU P 249      -5.496  17.507   5.146  1.00  0.00      P1    
ATOM   3400 HD22 LEU P 249      -3.739  17.023   5.304  1.00  0.00      P1    
ATOM   3401 HD23 LEU P 249      -4.941  15.849   5.438  1.00  0.00      P1    
ATOM   3402  C   LEU P 249      -2.341  20.229   7.531  1.00  0.00      P1   C
ATOM   3403  O   LEU P 249      -2.338  20.672   6.374  1.00  0.00      P1   O
ATOM   3404  N   ASN P 250      -1.854  20.875   8.582  1.00  0.00      P1   N
ATOM   3405  HN  ASN P 250      -1.971  20.419   9.461  1.00  0.00      P1    
ATOM   3406  CA  ASN P 250      -1.390  22.238   8.429  1.00  0.00      P1   C
ATOM   3407  HA  ASN P 250      -1.717  22.738   7.530  1.00  0.00      P1    
ATOM   3408  CB  ASN P 250      -1.966  23.007   9.669  1.00  0.00      P1   C
ATOM   3409  HB1 ASN P 250      -1.715  24.084   9.570  1.00  0.00      P1    
ATOM   3410  HB2 ASN P 250      -3.073  22.983   9.582  1.00  0.00      P1    
ATOM   3411  CG  ASN P 250      -1.497  22.475  11.023  1.00  0.00      P1   C
ATOM   3412  OD1 ASN P 250      -2.057  21.618  11.702  1.00  0.00      P1   O
ATOM   3413  ND2 ASN P 250      -0.326  23.046  11.493  1.00  0.00      P1   N
ATOM   3414 HD21 ASN P 250      -0.017  22.814  12.415  1.00  0.00      P1    
ATOM   3415 HD22 ASN P 250       0.206  23.752  11.025  1.00  0.00      P1    
ATOM   3416  C   ASN P 250       0.162  22.329   8.460  1.00  0.00      P1   C
ATOM   3417  O   ASN P 250       0.778  23.339   8.357  1.00  0.00      P1   O
ATOM   3418  N   THR P 251       0.858  21.208   8.618  1.00  0.00      P1   N
ATOM   3419  HN  THR P 251       0.401  20.330   8.745  1.00  0.00      P1    
ATOM   3420  CA  THR P 251       2.344  21.183   8.656  1.00  0.00      P1   C
ATOM   3421  HA  THR P 251       2.694  22.195   8.794  1.00  0.00      P1    
ATOM   3422  CB  THR P 251       2.980  20.276   9.740  1.00  0.00      P1   C
ATOM   3423  HB  THR P 251       4.077  20.439   9.675  1.00  0.00      P1    
ATOM   3424  OG1 THR P 251       2.703  18.902   9.635  1.00  0.00      P1   O
ATOM   3425  HG1 THR P 251       1.824  18.817  10.013  1.00  0.00      P1    
ATOM   3426  CG2 THR P 251       2.601  20.785  11.183  1.00  0.00      P1   C
ATOM   3427 HG21 THR P 251       1.508  20.700  11.362  1.00  0.00      P1    
ATOM   3428 HG22 THR P 251       3.186  20.210  11.932  1.00  0.00      P1    
ATOM   3429 HG23 THR P 251       3.011  21.795  11.398  1.00  0.00      P1    
ATOM   3430  C   THR P 251       2.907  20.713   7.298  1.00  0.00      P1   C
ATOM   3431  O   THR P 251       4.063  20.461   6.991  1.00  0.00      P1   O
ATOM   3432  N   LEU P 252       1.937  20.545   6.301  1.00  0.00      P1   N
ATOM   3433  HN  LEU P 252       1.010  20.778   6.583  1.00  0.00      P1    
ATOM   3434  CA  LEU P 252       2.187  19.943   5.078  1.00  0.00      P1   C
ATOM   3435  HA  LEU P 252       2.652  18.985   5.256  1.00  0.00      P1    
ATOM   3436  CB  LEU P 252       0.925  19.547   4.272  1.00  0.00      P1   C
ATOM   3437  HB1 LEU P 252       0.410  20.483   3.967  1.00  0.00      P1    
ATOM   3438  HB2 LEU P 252       1.304  18.919   3.437  1.00  0.00      P1    
ATOM   3439  CG  LEU P 252      -0.027  18.528   5.039  1.00  0.00      P1   C
ATOM   3440  HG  LEU P 252      -0.499  19.015   5.919  1.00  0.00      P1    
ATOM   3441  CD1 LEU P 252      -1.192  18.168   4.088  1.00  0.00      P1   C
ATOM   3442 HD11 LEU P 252      -0.662  17.568   3.318  1.00  0.00      P1    
ATOM   3443 HD12 LEU P 252      -1.879  17.500   4.651  1.00  0.00      P1    
ATOM   3444 HD13 LEU P 252      -1.769  18.984   3.603  1.00  0.00      P1    
ATOM   3445  CD2 LEU P 252       0.735  17.231   5.422  1.00  0.00      P1   C
ATOM   3446 HD21 LEU P 252       1.705  17.472   5.909  1.00  0.00      P1    
ATOM   3447 HD22 LEU P 252       0.189  16.705   6.233  1.00  0.00      P1    
ATOM   3448 HD23 LEU P 252       0.813  16.581   4.525  1.00  0.00      P1    
ATOM   3449  C   LEU P 252       3.124  20.686   4.229  1.00  0.00      P1   C
ATOM   3450  O   LEU P 252       3.882  20.118   3.402  1.00  0.00      P1   O
ATOM   3451  N   TRP P 253       3.135  21.988   4.316  1.00  0.00      P1   N
ATOM   3452  HN  TRP P 253       2.426  22.340   4.922  1.00  0.00      P1    
ATOM   3453  CA  TRP P 253       3.971  22.974   3.625  1.00  0.00      P1   C
ATOM   3454  HA  TRP P 253       3.790  22.914   2.562  1.00  0.00      P1    
ATOM   3455  CB  TRP P 253       3.467  24.404   3.975  1.00  0.00      P1   C
ATOM   3456  HB1 TRP P 253       4.078  25.049   3.308  1.00  0.00      P1    
ATOM   3457  HB2 TRP P 253       2.388  24.511   3.734  1.00  0.00      P1    
ATOM   3458  CG  TRP P 253       3.684  24.809   5.408  1.00  0.00      P1   C
ATOM   3459  CD1 TRP P 253       2.859  24.436   6.403  1.00  0.00      P1   C
ATOM   3460  HD1 TRP P 253       1.973  23.823   6.326  1.00  0.00      P1    
ATOM   3461  NE1 TRP P 253       3.302  24.966   7.624  1.00  0.00      P1   N
ATOM   3462  HE1 TRP P 253       2.822  24.815   8.460  1.00  0.00      P1    
ATOM   3463  CE2 TRP P 253       4.463  25.627   7.427  1.00  0.00      P1   C
ATOM   3464  CD2 TRP P 253       4.700  25.607   6.054  1.00  0.00      P1   C
ATOM   3465  CE3 TRP P 253       5.806  26.239   5.552  1.00  0.00      P1   C
ATOM   3466  HE3 TRP P 253       6.023  26.287   4.495  1.00  0.00      P1    
ATOM   3467  CZ3 TRP P 253       6.711  26.851   6.453  1.00  0.00      P1   C
ATOM   3468  HZ3 TRP P 253       7.618  27.284   6.057  1.00  0.00      P1    
ATOM   3469  CZ2 TRP P 253       5.337  26.230   8.377  1.00  0.00      P1   C
ATOM   3470  HZ2 TRP P 253       5.095  26.213   9.429  1.00  0.00      P1    
ATOM   3471  CH2 TRP P 253       6.464  26.918   7.845  1.00  0.00      P1   C
ATOM   3472  HH2 TRP P 253       7.214  27.401   8.454  1.00  0.00      P1    
ATOM   3473  C   TRP P 253       5.524  22.830   3.767  1.00  0.00      P1   C
ATOM   3474  O   TRP P 253       6.263  22.681   2.793  1.00  0.00      P1   O
ATOM   3475  N   LEU P 254       6.055  22.420   4.963  1.00  0.00      P1   N
ATOM   3476  HN  LEU P 254       5.500  22.282   5.780  1.00  0.00      P1    
ATOM   3477  CA  LEU P 254       7.431  22.019   5.184  1.00  0.00      P1   C
ATOM   3478  HA  LEU P 254       8.032  22.821   4.783  1.00  0.00      P1    
ATOM   3479  CB  LEU P 254       7.570  21.693   6.733  1.00  0.00      P1   C
ATOM   3480  HB1 LEU P 254       6.935  20.803   6.928  1.00  0.00      P1    
ATOM   3481  HB2 LEU P 254       8.566  21.242   6.931  1.00  0.00      P1    
ATOM   3482  CG  LEU P 254       7.017  22.752   7.716  1.00  0.00      P1   C
ATOM   3483  HG  LEU P 254       6.199  23.329   7.232  1.00  0.00      P1    
ATOM   3484  CD1 LEU P 254       6.464  22.179   9.020  1.00  0.00      P1   C
ATOM   3485 HD11 LEU P 254       7.190  21.383   9.292  1.00  0.00      P1    
ATOM   3486 HD12 LEU P 254       6.219  22.953   9.778  1.00  0.00      P1    
ATOM   3487 HD13 LEU P 254       5.508  21.670   8.770  1.00  0.00      P1    
ATOM   3488  CD2 LEU P 254       8.203  23.724   8.002  1.00  0.00      P1   C
ATOM   3489 HD21 LEU P 254       7.902  24.768   8.231  1.00  0.00      P1    
ATOM   3490 HD22 LEU P 254       8.820  23.385   8.861  1.00  0.00      P1    
ATOM   3491 HD23 LEU P 254       8.792  23.808   7.064  1.00  0.00      P1    
ATOM   3492  C   LEU P 254       7.886  20.846   4.297  1.00  0.00      P1   C
ATOM   3493  O   LEU P 254       8.975  20.892   3.724  1.00  0.00      P1   O
ATOM   3494  N   TYR P 255       7.052  19.783   4.194  1.00  0.00      P1   N
ATOM   3495  HN  TYR P 255       6.193  19.745   4.699  1.00  0.00      P1    
ATOM   3496  CA  TYR P 255       7.351  18.693   3.287  1.00  0.00      P1   C
ATOM   3497  HA  TYR P 255       8.336  18.293   3.480  1.00  0.00      P1    
ATOM   3498  CB  TYR P 255       6.286  17.605   3.425  1.00  0.00      P1   C
ATOM   3499  HB1 TYR P 255       5.249  17.902   3.158  1.00  0.00      P1    
ATOM   3500  HB2 TYR P 255       6.460  16.754   2.733  1.00  0.00      P1    
ATOM   3501  CG  TYR P 255       6.197  17.087   4.799  1.00  0.00      P1   C
ATOM   3502  CD1 TYR P 255       7.118  16.168   5.223  1.00  0.00      P1   C
ATOM   3503  HD1 TYR P 255       7.946  15.774   4.652  1.00  0.00      P1    
ATOM   3504  CE1 TYR P 255       7.059  15.726   6.496  1.00  0.00      P1   C
ATOM   3505  HE1 TYR P 255       7.823  15.127   6.969  1.00  0.00      P1    
ATOM   3506  CZ  TYR P 255       6.188  16.281   7.431  1.00  0.00      P1   C
ATOM   3507  OH  TYR P 255       6.221  15.877   8.806  1.00  0.00      P1   O
ATOM   3508  HH  TYR P 255       5.928  16.629   9.327  1.00  0.00      P1    
ATOM   3509  CD2 TYR P 255       5.275  17.647   5.654  1.00  0.00      P1   C
ATOM   3510  HD2 TYR P 255       4.617  18.462   5.390  1.00  0.00      P1    
ATOM   3511  CE2 TYR P 255       5.278  17.205   6.982  1.00  0.00      P1   C
ATOM   3512  HE2 TYR P 255       4.482  17.630   7.576  1.00  0.00      P1    
ATOM   3513  C   TYR P 255       7.402  19.071   1.896  1.00  0.00      P1   C
ATOM   3514  O   TYR P 255       8.197  18.562   1.111  1.00  0.00      P1   O
ATOM   3515  N   LEU P 256       6.509  19.951   1.450  1.00  0.00      P1   N
ATOM   3516  HN  LEU P 256       5.869  20.433   2.042  1.00  0.00      P1    
ATOM   3517  CA  LEU P 256       6.496  20.451   0.100  1.00  0.00      P1   C
ATOM   3518  HA  LEU P 256       6.369  19.639  -0.601  1.00  0.00      P1    
ATOM   3519  CB  LEU P 256       5.350  21.497  -0.113  1.00  0.00      P1   C
ATOM   3520  HB1 LEU P 256       4.414  21.067   0.303  1.00  0.00      P1    
ATOM   3521  HB2 LEU P 256       5.351  22.440   0.475  1.00  0.00      P1    
ATOM   3522  CG  LEU P 256       4.905  21.854  -1.531  1.00  0.00      P1   C
ATOM   3523  HG  LEU P 256       5.711  22.437  -2.025  1.00  0.00      P1    
ATOM   3524  CD1 LEU P 256       4.589  20.607  -2.411  1.00  0.00      P1   C
ATOM   3525 HD11 LEU P 256       4.276  20.969  -3.414  1.00  0.00      P1    
ATOM   3526 HD12 LEU P 256       5.370  19.818  -2.459  1.00  0.00      P1    
ATOM   3527 HD13 LEU P 256       3.741  20.025  -1.991  1.00  0.00      P1    
ATOM   3528  CD2 LEU P 256       3.673  22.742  -1.670  1.00  0.00      P1   C
ATOM   3529 HD21 LEU P 256       2.885  22.439  -0.947  1.00  0.00      P1    
ATOM   3530 HD22 LEU P 256       3.963  23.795  -1.468  1.00  0.00      P1    
ATOM   3531 HD23 LEU P 256       3.406  22.710  -2.748  1.00  0.00      P1    
ATOM   3532  C   LEU P 256       7.742  21.254  -0.180  1.00  0.00      P1   C
ATOM   3533  O   LEU P 256       8.403  21.080  -1.188  1.00  0.00      P1   O
ATOM   3534  N   ILE P 257       8.158  22.127   0.768  1.00  0.00      P1   N
ATOM   3535  HN  ILE P 257       7.593  22.229   1.583  1.00  0.00      P1    
ATOM   3536  CA  ILE P 257       9.487  22.814   0.729  1.00  0.00      P1   C
ATOM   3537  HA  ILE P 257       9.416  23.378  -0.190  1.00  0.00      P1    
ATOM   3538  CB  ILE P 257       9.869  23.974   1.777  1.00  0.00      P1   C
ATOM   3539  HB  ILE P 257      10.057  23.502   2.765  1.00  0.00      P1    
ATOM   3540  CG2 ILE P 257      11.211  24.702   1.283  1.00  0.00      P1   C
ATOM   3541 HG21 ILE P 257      11.144  25.224   0.304  1.00  0.00      P1    
ATOM   3542 HG22 ILE P 257      11.402  25.469   2.064  1.00  0.00      P1    
ATOM   3543 HG23 ILE P 257      12.070  23.998   1.313  1.00  0.00      P1    
ATOM   3544  CG1 ILE P 257       8.670  24.968   1.909  1.00  0.00      P1   C
ATOM   3545 HG11 ILE P 257       7.831  24.590   2.531  1.00  0.00      P1    
ATOM   3546 HG12 ILE P 257       9.071  25.829   2.485  1.00  0.00      P1    
ATOM   3547  CD  ILE P 257       8.209  25.692   0.643  1.00  0.00      P1   C
ATOM   3548  HD1 ILE P 257       7.562  25.099  -0.039  1.00  0.00      P1    
ATOM   3549  HD2 ILE P 257       7.711  26.618   0.999  1.00  0.00      P1    
ATOM   3550  HD3 ILE P 257       9.099  25.935   0.024  1.00  0.00      P1    
ATOM   3551  C   ILE P 257      10.592  21.787   0.636  1.00  0.00      P1   C
ATOM   3552  O   ILE P 257      11.522  21.879  -0.159  1.00  0.00      P1   O
ATOM   3553  N   LEU P 258      10.574  20.739   1.504  1.00  0.00      P1   N
ATOM   3554  HN  LEU P 258       9.863  20.581   2.185  1.00  0.00      P1    
ATOM   3555  CA  LEU P 258      11.578  19.693   1.409  1.00  0.00      P1   C
ATOM   3556  HA  LEU P 258      12.584  20.064   1.539  1.00  0.00      P1    
ATOM   3557  CB  LEU P 258      11.277  18.612   2.524  1.00  0.00      P1   C
ATOM   3558  HB1 LEU P 258      11.087  19.240   3.420  1.00  0.00      P1    
ATOM   3559  HB2 LEU P 258      10.347  18.113   2.177  1.00  0.00      P1    
ATOM   3560  CG  LEU P 258      12.395  17.618   2.973  1.00  0.00      P1   C
ATOM   3561  HG  LEU P 258      12.365  16.828   2.193  1.00  0.00      P1    
ATOM   3562  CD1 LEU P 258      13.759  18.160   2.978  1.00  0.00      P1   C
ATOM   3563 HD11 LEU P 258      14.532  17.479   3.396  1.00  0.00      P1    
ATOM   3564 HD12 LEU P 258      14.079  18.458   1.956  1.00  0.00      P1    
ATOM   3565 HD13 LEU P 258      13.794  19.116   3.543  1.00  0.00      P1    
ATOM   3566  CD2 LEU P 258      12.054  16.816   4.205  1.00  0.00      P1   C
ATOM   3567 HD21 LEU P 258      11.857  17.537   5.026  1.00  0.00      P1    
ATOM   3568 HD22 LEU P 258      11.200  16.126   4.032  1.00  0.00      P1    
ATOM   3569 HD23 LEU P 258      12.860  16.089   4.443  1.00  0.00      P1    
ATOM   3570  C   LEU P 258      11.594  18.979   0.035  1.00  0.00      P1   C
ATOM   3571  O   LEU P 258      12.712  18.771  -0.497  1.00  0.00      P1   O
ATOM   3572  N   GLY P 259      10.426  18.705  -0.516  1.00  0.00      P1   N
ATOM   3573  HN  GLY P 259       9.565  18.711  -0.014  1.00  0.00      P1    
ATOM   3574  CA  GLY P 259      10.249  18.204  -1.899  1.00  0.00      P1   C
ATOM   3575  HA1 GLY P 259       9.224  17.945  -2.121  1.00  0.00      P1    
ATOM   3576  HA2 GLY P 259      10.711  17.228  -1.930  1.00  0.00      P1    
ATOM   3577  C   GLY P 259      10.745  18.998  -3.058  1.00  0.00      P1   C
ATOM   3578  O   GLY P 259      11.533  18.550  -3.924  1.00  0.00      P1   O
ATOM   3579  N   ILE P 260      10.309  20.280  -3.109  1.00  0.00      P1   N
ATOM   3580  HN  ILE P 260       9.769  20.619  -2.343  1.00  0.00      P1    
ATOM   3581  CA  ILE P 260      10.889  21.195  -4.127  1.00  0.00      P1   C
ATOM   3582  HA  ILE P 260      10.768  20.646  -5.049  1.00  0.00      P1    
ATOM   3583  CB  ILE P 260      10.237  22.628  -4.084  1.00  0.00      P1   C
ATOM   3584  HB  ILE P 260      10.459  22.880  -3.025  1.00  0.00      P1    
ATOM   3585  CG2 ILE P 260      11.014  23.771  -4.902  1.00  0.00      P1   C
ATOM   3586 HG21 ILE P 260      10.977  23.387  -5.943  1.00  0.00      P1    
ATOM   3587 HG22 ILE P 260      10.463  24.736  -4.912  1.00  0.00      P1    
ATOM   3588 HG23 ILE P 260      12.078  23.914  -4.614  1.00  0.00      P1    
ATOM   3589  CG1 ILE P 260       8.738  22.647  -4.279  1.00  0.00      P1   C
ATOM   3590 HG11 ILE P 260       8.394  22.777  -5.327  1.00  0.00      P1    
ATOM   3591 HG12 ILE P 260       8.197  21.752  -3.901  1.00  0.00      P1    
ATOM   3592  CD  ILE P 260       8.140  23.952  -3.613  1.00  0.00      P1   C
ATOM   3593  HD1 ILE P 260       8.681  24.854  -3.970  1.00  0.00      P1    
ATOM   3594  HD2 ILE P 260       7.124  24.034  -4.055  1.00  0.00      P1    
ATOM   3595  HD3 ILE P 260       8.056  23.872  -2.508  1.00  0.00      P1    
ATOM   3596  C   ILE P 260      12.437  21.298  -4.078  1.00  0.00      P1   C
ATOM   3597  O   ILE P 260      13.180  21.314  -5.100  1.00  0.00      P1   O
ATOM   3598  N   ILE P 261      13.090  21.289  -2.868  1.00  0.00      P1   N
ATOM   3599  HN  ILE P 261      12.523  21.187  -2.054  1.00  0.00      P1    
ATOM   3600  CA  ILE P 261      14.509  21.120  -2.774  1.00  0.00      P1   C
ATOM   3601  HA  ILE P 261      14.967  21.963  -3.270  1.00  0.00      P1    
ATOM   3602  CB  ILE P 261      14.904  21.323  -1.267  1.00  0.00      P1   C
ATOM   3603  HB  ILE P 261      14.196  20.680  -0.702  1.00  0.00      P1    
ATOM   3604  CG2 ILE P 261      16.325  20.874  -0.964  1.00  0.00      P1   C
ATOM   3605 HG21 ILE P 261      17.044  21.407  -1.623  1.00  0.00      P1    
ATOM   3606 HG22 ILE P 261      16.686  21.177   0.043  1.00  0.00      P1    
ATOM   3607 HG23 ILE P 261      16.508  19.782  -1.046  1.00  0.00      P1    
ATOM   3608  CG1 ILE P 261      14.729  22.859  -0.894  1.00  0.00      P1   C
ATOM   3609 HG11 ILE P 261      13.679  23.057  -0.590  1.00  0.00      P1    
ATOM   3610 HG12 ILE P 261      15.287  22.999   0.057  1.00  0.00      P1    
ATOM   3611  CD  ILE P 261      15.088  23.913  -1.896  1.00  0.00      P1   C
ATOM   3612  HD1 ILE P 261      14.377  23.679  -2.717  1.00  0.00      P1    
ATOM   3613  HD2 ILE P 261      15.107  24.967  -1.543  1.00  0.00      P1    
ATOM   3614  HD3 ILE P 261      16.125  23.690  -2.224  1.00  0.00      P1    
ATOM   3615  C   ILE P 261      15.072  19.869  -3.310  1.00  0.00      P1   C
ATOM   3616  O   ILE P 261      15.981  19.952  -4.113  1.00  0.00      P1   O
ATOM   3617  N   PHE P 262      14.533  18.706  -2.997  1.00  0.00      P1   N
ATOM   3618  HN  PHE P 262      13.961  18.757  -2.183  1.00  0.00      P1    
ATOM   3619  CA  PHE P 262      14.874  17.418  -3.570  1.00  0.00      P1   C
ATOM   3620  HA  PHE P 262      15.894  17.259  -3.253  1.00  0.00      P1    
ATOM   3621  CB  PHE P 262      14.032  16.218  -2.892  1.00  0.00      P1   C
ATOM   3622  HB1 PHE P 262      12.988  16.556  -2.717  1.00  0.00      P1    
ATOM   3623  HB2 PHE P 262      13.938  15.347  -3.575  1.00  0.00      P1    
ATOM   3624  CG  PHE P 262      14.653  15.806  -1.592  1.00  0.00      P1   C
ATOM   3625  CD1 PHE P 262      13.999  15.915  -0.363  1.00  0.00      P1   C
ATOM   3626  HD1 PHE P 262      12.977  16.262  -0.330  1.00  0.00      P1    
ATOM   3627  CE1 PHE P 262      14.622  15.439   0.799  1.00  0.00      P1   C
ATOM   3628  HE1 PHE P 262      14.009  15.528   1.684  1.00  0.00      P1    
ATOM   3629  CZ  PHE P 262      15.894  14.904   0.833  1.00  0.00      P1   C
ATOM   3630  HZ  PHE P 262      16.332  14.536   1.749  1.00  0.00      P1    
ATOM   3631  CD2 PHE P 262      15.977  15.387  -1.571  1.00  0.00      P1   C
ATOM   3632  HD2 PHE P 262      16.373  15.238  -2.564  1.00  0.00      P1    
ATOM   3633  CE2 PHE P 262      16.602  14.962  -0.384  1.00  0.00      P1   C
ATOM   3634  HE2 PHE P 262      17.612  14.581  -0.417  1.00  0.00      P1    
ATOM   3635  C   PHE P 262      14.750  17.326  -5.025  1.00  0.00      P1   C
ATOM   3636  O   PHE P 262      15.640  16.771  -5.611  1.00  0.00      P1   O
ATOM   3637  N   GLY P 263      13.733  18.099  -5.595  1.00  0.00      P1   N
ATOM   3638  HN  GLY P 263      13.281  18.756  -4.998  1.00  0.00      P1    
ATOM   3639  CA  GLY P 263      13.402  18.135  -7.008  1.00  0.00      P1   C
ATOM   3640  HA1 GLY P 263      12.475  18.668  -7.158  1.00  0.00      P1    
ATOM   3641  HA2 GLY P 263      13.317  17.135  -7.407  1.00  0.00      P1    
ATOM   3642  C   GLY P 263      14.401  18.965  -7.816  1.00  0.00      P1   C
ATOM   3643  O   GLY P 263      14.701  18.672  -8.949  1.00  0.00      P1   O
ATOM   3644  N   ILE P 264      14.885  20.128  -7.287  1.00  0.00      P1   N
ATOM   3645  HN  ILE P 264      14.644  20.528  -6.406  1.00  0.00      P1    
ATOM   3646  CA  ILE P 264      16.010  20.944  -7.832  1.00  0.00      P1   C
ATOM   3647  HA  ILE P 264      15.983  20.977  -8.912  1.00  0.00      P1    
ATOM   3648  CB  ILE P 264      15.964  22.423  -7.421  1.00  0.00      P1   C
ATOM   3649  HB  ILE P 264      14.878  22.654  -7.388  1.00  0.00      P1    
ATOM   3650  CG2 ILE P 264      16.545  22.740  -6.037  1.00  0.00      P1   C
ATOM   3651 HG21 ILE P 264      16.315  22.109  -5.152  1.00  0.00      P1    
ATOM   3652 HG22 ILE P 264      17.651  22.736  -6.132  1.00  0.00      P1    
ATOM   3653 HG23 ILE P 264      16.206  23.779  -5.835  1.00  0.00      P1    
ATOM   3654  CG1 ILE P 264      16.642  23.292  -8.492  1.00  0.00      P1   C
ATOM   3655 HG11 ILE P 264      16.773  24.349  -8.176  1.00  0.00      P1    
ATOM   3656 HG12 ILE P 264      17.676  22.891  -8.546  1.00  0.00      P1    
ATOM   3657  CD  ILE P 264      16.067  23.242  -9.915  1.00  0.00      P1   C
ATOM   3658  HD1 ILE P 264      16.829  23.816 -10.483  1.00  0.00      P1    
ATOM   3659  HD2 ILE P 264      15.992  22.226 -10.358  1.00  0.00      P1    
ATOM   3660  HD3 ILE P 264      15.044  23.667  -9.997  1.00  0.00      P1    
ATOM   3661  C   ILE P 264      17.353  20.162  -7.564  1.00  0.00      P1   C
ATOM   3662  O   ILE P 264      18.213  20.125  -8.393  1.00  0.00      P1   O
ATOM   3663  N   PHE P 265      17.567  19.521  -6.344  1.00  0.00      P1   N
ATOM   3664  HN  PHE P 265      16.858  19.519  -5.643  1.00  0.00      P1    
ATOM   3665  CA  PHE P 265      18.910  18.842  -5.990  1.00  0.00      P1   C
ATOM   3666  HA  PHE P 265      19.654  19.557  -6.310  1.00  0.00      P1    
ATOM   3667  CB  PHE P 265      19.053  18.787  -4.462  1.00  0.00      P1   C
ATOM   3668  HB1 PHE P 265      19.312  19.728  -3.930  1.00  0.00      P1    
ATOM   3669  HB2 PHE P 265      18.056  18.518  -4.052  1.00  0.00      P1    
ATOM   3670  CG  PHE P 265      20.012  17.724  -3.898  1.00  0.00      P1   C
ATOM   3671  CD1 PHE P 265      21.382  17.681  -4.371  1.00  0.00      P1   C
ATOM   3672  HD1 PHE P 265      21.649  18.296  -5.218  1.00  0.00      P1    
ATOM   3673  CE1 PHE P 265      22.270  16.863  -3.714  1.00  0.00      P1   C
ATOM   3674  HE1 PHE P 265      23.278  16.987  -4.084  1.00  0.00      P1    
ATOM   3675  CZ  PHE P 265      21.839  15.959  -2.727  1.00  0.00      P1   C
ATOM   3676  HZ  PHE P 265      22.623  15.362  -2.284  1.00  0.00      P1    
ATOM   3677  CD2 PHE P 265      19.639  16.884  -2.825  1.00  0.00      P1   C
ATOM   3678  HD2 PHE P 265      18.631  17.035  -2.470  1.00  0.00      P1    
ATOM   3679  CE2 PHE P 265      20.580  16.025  -2.152  1.00  0.00      P1   C
ATOM   3680  HE2 PHE P 265      20.309  15.516  -1.239  1.00  0.00      P1    
ATOM   3681  C   PHE P 265      19.199  17.577  -6.764  1.00  0.00      P1   C
ATOM   3682  O   PHE P 265      20.302  17.455  -7.368  1.00  0.00      P1   O
ATOM   3683  N   GLY P 266      18.221  16.620  -6.861  1.00  0.00      P1   N
ATOM   3684  HN  GLY P 266      17.391  16.803  -6.341  1.00  0.00      P1    
ATOM   3685  CA  GLY P 266      18.266  15.335  -7.545  1.00  0.00      P1   C
ATOM   3686  HA1 GLY P 266      17.285  14.913  -7.383  1.00  0.00      P1    
ATOM   3687  HA2 GLY P 266      19.110  14.827  -7.104  1.00  0.00      P1    
ATOM   3688  C   GLY P 266      18.669  15.319  -8.978  1.00  0.00      P1   C
ATOM   3689  O   GLY P 266      19.662  14.684  -9.262  1.00  0.00      P1   O
ATOM   3690  N   PRO P 267      18.159  15.951 -10.005  1.00  0.00      P1   N
ATOM   3691  CD  PRO P 267      17.002  16.863  -9.876  1.00  0.00      P1   C
ATOM   3692  HD1 PRO P 267      17.072  17.625  -9.071  1.00  0.00      P1    
ATOM   3693  HD2 PRO P 267      16.219  16.145  -9.551  1.00  0.00      P1    
ATOM   3694  CA  PRO P 267      18.544  15.869 -11.356  1.00  0.00      P1   C
ATOM   3695  HA  PRO P 267      18.720  14.814 -11.503  1.00  0.00      P1    
ATOM   3696  CB  PRO P 267      17.395  16.354 -12.210  1.00  0.00      P1   C
ATOM   3697  HB1 PRO P 267      16.737  15.461 -12.270  1.00  0.00      P1    
ATOM   3698  HB2 PRO P 267      17.586  16.644 -13.266  1.00  0.00      P1    
ATOM   3699  CG  PRO P 267      16.739  17.457 -11.292  1.00  0.00      P1   C
ATOM   3700  HG1 PRO P 267      15.711  17.768 -11.574  1.00  0.00      P1    
ATOM   3701  HG2 PRO P 267      17.330  18.394 -11.378  1.00  0.00      P1    
ATOM   3702  C   PRO P 267      19.868  16.540 -11.694  1.00  0.00      P1   C
ATOM   3703  O   PRO P 267      20.676  15.967 -12.441  1.00  0.00      P1   O
ATOM   3704  N   ILE P 268      20.192  17.645 -11.004  1.00  0.00      P1   N
ATOM   3705  HN  ILE P 268      19.524  18.017 -10.364  1.00  0.00      P1    
ATOM   3706  CA  ILE P 268      21.420  18.374 -10.935  1.00  0.00      P1   C
ATOM   3707  HA  ILE P 268      21.815  18.544 -11.926  1.00  0.00      P1    
ATOM   3708  CB  ILE P 268      21.113  19.718 -10.293  1.00  0.00      P1   C
ATOM   3709  HB  ILE P 268      20.654  19.578  -9.291  1.00  0.00      P1    
ATOM   3710  CG2 ILE P 268      22.334  20.590 -10.071  1.00  0.00      P1   C
ATOM   3711 HG21 ILE P 268      22.012  21.650  -9.992  1.00  0.00      P1    
ATOM   3712 HG22 ILE P 268      22.922  20.374  -9.152  1.00  0.00      P1    
ATOM   3713 HG23 ILE P 268      22.996  20.661 -10.960  1.00  0.00      P1    
ATOM   3714  CG1 ILE P 268      20.029  20.501 -11.060  1.00  0.00      P1   C
ATOM   3715 HG11 ILE P 268      18.984  20.145 -10.933  1.00  0.00      P1    
ATOM   3716 HG12 ILE P 268      20.086  21.550 -10.698  1.00  0.00      P1    
ATOM   3717  CD  ILE P 268      20.230  20.557 -12.671  1.00  0.00      P1   C
ATOM   3718  HD1 ILE P 268      21.217  21.023 -12.880  1.00  0.00      P1    
ATOM   3719  HD2 ILE P 268      20.167  19.556 -13.150  1.00  0.00      P1    
ATOM   3720  HD3 ILE P 268      19.401  21.147 -13.115  1.00  0.00      P1    
ATOM   3721  C   ILE P 268      22.523  17.595 -10.264  1.00  0.00      P1   C
ATOM   3722  O   ILE P 268      23.602  17.468 -10.825  1.00  0.00      P1   O
ATOM   3723  N   PHE P 269      22.240  16.855  -9.121  1.00  0.00      P1   N
ATOM   3724  HN  PHE P 269      21.433  17.103  -8.591  1.00  0.00      P1    
ATOM   3725  CA  PHE P 269      23.126  15.765  -8.619  1.00  0.00      P1   C
ATOM   3726  HA  PHE P 269      24.116  16.196  -8.591  1.00  0.00      P1    
ATOM   3727  CB  PHE P 269      22.785  15.560  -7.148  1.00  0.00      P1   C
ATOM   3728  HB1 PHE P 269      22.869  16.414  -6.441  1.00  0.00      P1    
ATOM   3729  HB2 PHE P 269      21.690  15.377  -7.198  1.00  0.00      P1    
ATOM   3730  CG  PHE P 269      23.680  14.415  -6.623  1.00  0.00      P1   C
ATOM   3731  CD1 PHE P 269      23.080  13.197  -6.138  1.00  0.00      P1   C
ATOM   3732  HD1 PHE P 269      22.012  13.144  -6.295  1.00  0.00      P1    
ATOM   3733  CE1 PHE P 269      23.866  12.205  -5.431  1.00  0.00      P1   C
ATOM   3734  HE1 PHE P 269      23.331  11.386  -4.975  1.00  0.00      P1    
ATOM   3735  CZ  PHE P 269      25.214  12.474  -5.196  1.00  0.00      P1   C
ATOM   3736  HZ  PHE P 269      25.809  11.744  -4.667  1.00  0.00      P1    
ATOM   3737  CD2 PHE P 269      24.996  14.629  -6.315  1.00  0.00      P1   C
ATOM   3738  HD2 PHE P 269      25.410  15.568  -6.654  1.00  0.00      P1    
ATOM   3739  CE2 PHE P 269      25.764  13.622  -5.602  1.00  0.00      P1   C
ATOM   3740  HE2 PHE P 269      26.832  13.751  -5.504  1.00  0.00      P1    
ATOM   3741  C   PHE P 269      23.395  14.607  -9.526  1.00  0.00      P1   C
ATOM   3742  O   PHE P 269      24.489  14.105  -9.690  1.00  0.00      P1   O
ATOM   3743  N   ASN P 270      22.448  14.233 -10.362  1.00  0.00      P1   N
ATOM   3744  HN  ASN P 270      21.660  14.835 -10.465  1.00  0.00      P1    
ATOM   3745  CA  ASN P 270      22.611  13.242 -11.404  1.00  0.00      P1   C
ATOM   3746  HA  ASN P 270      22.826  12.255 -11.022  1.00  0.00      P1    
ATOM   3747  CB  ASN P 270      21.301  12.915 -12.205  1.00  0.00      P1   C
ATOM   3748  HB1 ASN P 270      20.752  13.736 -12.713  1.00  0.00      P1    
ATOM   3749  HB2 ASN P 270      21.644  12.243 -13.021  1.00  0.00      P1    
ATOM   3750  CG  ASN P 270      20.307  12.166 -11.280  1.00  0.00      P1   C
ATOM   3751  OD1 ASN P 270      19.154  11.874 -11.711  1.00  0.00      P1   O
ATOM   3752  ND2 ASN P 270      20.642  11.912  -9.977  1.00  0.00      P1   N
ATOM   3753 HD21 ASN P 270      20.054  11.376  -9.371  1.00  0.00      P1    
ATOM   3754 HD22 ASN P 270      21.483  12.288  -9.589  1.00  0.00      P1    
ATOM   3755  C   ASN P 270      23.713  13.690 -12.417  1.00  0.00      P1   C
ATOM   3756  O   ASN P 270      24.574  12.952 -12.767  1.00  0.00      P1   O
ATOM   3757  N   LYS P 271      23.646  14.930 -13.013  1.00  0.00      P1   N
ATOM   3758  HN  LYS P 271      22.820  15.468 -12.864  1.00  0.00      P1    
ATOM   3759  CA  LYS P 271      24.570  15.562 -13.940  1.00  0.00      P1   C
ATOM   3760  HA  LYS P 271      24.429  14.970 -14.832  1.00  0.00      P1    
ATOM   3761  CB  LYS P 271      24.281  16.925 -14.471  1.00  0.00      P1   C
ATOM   3762  HB1 LYS P 271      24.266  17.617 -13.602  1.00  0.00      P1    
ATOM   3763  HB2 LYS P 271      25.027  17.170 -15.257  1.00  0.00      P1    
ATOM   3764  CG  LYS P 271      22.945  17.094 -15.285  1.00  0.00      P1   C
ATOM   3765  HG1 LYS P 271      22.131  16.478 -14.846  1.00  0.00      P1    
ATOM   3766  HG2 LYS P 271      22.578  18.132 -15.137  1.00  0.00      P1    
ATOM   3767  CD  LYS P 271      23.093  16.798 -16.799  1.00  0.00      P1   C
ATOM   3768  HD1 LYS P 271      23.843  17.346 -17.409  1.00  0.00      P1    
ATOM   3769  HD2 LYS P 271      23.285  15.704 -16.785  1.00  0.00      P1    
ATOM   3770  CE  LYS P 271      21.678  16.907 -17.525  1.00  0.00      P1   C
ATOM   3771  HE1 LYS P 271      20.996  16.118 -17.142  1.00  0.00      P1    
ATOM   3772  HE2 LYS P 271      21.326  17.959 -17.575  1.00  0.00      P1    
ATOM   3773  NZ  LYS P 271      21.833  16.637 -18.992  1.00  0.00      P1   N
ATOM   3774  HZ1 LYS P 271      22.491  17.390 -19.277  1.00  0.00      P1    
ATOM   3775  HZ2 LYS P 271      22.371  15.763 -19.158  1.00  0.00      P1    
ATOM   3776  HZ3 LYS P 271      20.943  16.609 -19.530  1.00  0.00      P1    
ATOM   3777  C   LYS P 271      26.009  15.460 -13.415  1.00  0.00      P1   C
ATOM   3778  O   LYS P 271      26.890  15.069 -14.134  1.00  0.00      P1   O
ATOM   3779  N   TRP P 272      26.204  15.672 -12.166  1.00  0.00      P1   N
ATOM   3780  HN  TRP P 272      25.384  15.636 -11.600  1.00  0.00      P1    
ATOM   3781  CA  TRP P 272      27.541  15.692 -11.578  1.00  0.00      P1   C
ATOM   3782  HA  TRP P 272      28.157  16.271 -12.250  1.00  0.00      P1    
ATOM   3783  CB  TRP P 272      27.685  16.603 -10.398  1.00  0.00      P1   C
ATOM   3784  HB1 TRP P 272      27.317  17.571 -10.801  1.00  0.00      P1    
ATOM   3785  HB2 TRP P 272      26.849  16.299  -9.732  1.00  0.00      P1    
ATOM   3786  CG  TRP P 272      29.003  16.710  -9.550  1.00  0.00      P1   C
ATOM   3787  CD1 TRP P 272      30.058  17.548  -9.759  1.00  0.00      P1   C
ATOM   3788  HD1 TRP P 272      30.155  18.180 -10.629  1.00  0.00      P1    
ATOM   3789  NE1 TRP P 272      30.898  17.527  -8.684  1.00  0.00      P1   N
ATOM   3790  HE1 TRP P 272      31.788  17.926  -8.637  1.00  0.00      P1    
ATOM   3791  CE2 TRP P 272      30.571  16.464  -7.868  1.00  0.00      P1   C
ATOM   3792  CD2 TRP P 272      29.319  15.993  -8.303  1.00  0.00      P1   C
ATOM   3793  CE3 TRP P 272      28.787  14.999  -7.585  1.00  0.00      P1   C
ATOM   3794  HE3 TRP P 272      27.898  14.559  -8.012  1.00  0.00      P1    
ATOM   3795  CZ3 TRP P 272      29.444  14.389  -6.570  1.00  0.00      P1   C
ATOM   3796  HZ3 TRP P 272      29.023  13.529  -6.070  1.00  0.00      P1    
ATOM   3797  CZ2 TRP P 272      31.193  16.058  -6.647  1.00  0.00      P1   C
ATOM   3798  HZ2 TRP P 272      32.057  16.542  -6.216  1.00  0.00      P1    
ATOM   3799  CH2 TRP P 272      30.686  14.868  -6.096  1.00  0.00      P1   C
ATOM   3800  HH2 TRP P 272      31.064  14.520  -5.147  1.00  0.00      P1    
ATOM   3801  C   TRP P 272      28.247  14.319 -11.421  1.00  0.00      P1   C
ATOM   3802  O   TRP P 272      29.457  14.171 -11.769  1.00  0.00      P1   O
ATOM   3803  N   VAL P 273      27.490  13.318 -10.933  1.00  0.00      P1   N
ATOM   3804  HN  VAL P 273      26.556  13.455 -10.614  1.00  0.00      P1    
ATOM   3805  CA  VAL P 273      27.936  11.941 -10.896  1.00  0.00      P1   C
ATOM   3806  HA  VAL P 273      28.915  11.994 -10.442  1.00  0.00      P1    
ATOM   3807  CB  VAL P 273      27.002  11.068 -10.035  1.00  0.00      P1   C
ATOM   3808  HB  VAL P 273      27.546  10.101  -9.982  1.00  0.00      P1    
ATOM   3809  CG1 VAL P 273      26.993  11.716  -8.629  1.00  0.00      P1   C
ATOM   3810 HG11 VAL P 273      26.514  12.715  -8.709  1.00  0.00      P1    
ATOM   3811 HG12 VAL P 273      26.333  11.095  -7.986  1.00  0.00      P1    
ATOM   3812 HG13 VAL P 273      27.956  12.045  -8.183  1.00  0.00      P1    
ATOM   3813  CG2 VAL P 273      25.649  10.945 -10.590  1.00  0.00      P1   C
ATOM   3814 HG21 VAL P 273      25.552  10.448 -11.579  1.00  0.00      P1    
ATOM   3815 HG22 VAL P 273      25.167  10.154  -9.977  1.00  0.00      P1    
ATOM   3816 HG23 VAL P 273      25.037  11.863 -10.464  1.00  0.00      P1    
ATOM   3817  C   VAL P 273      28.161  11.348 -12.245  1.00  0.00      P1   C
ATOM   3818  O   VAL P 273      29.116  10.694 -12.466  1.00  0.00      P1   O
ATOM   3819  N   LEU P 274      27.339  11.719 -13.247  1.00  0.00      P1   N
ATOM   3820  HN  LEU P 274      26.481  12.174 -13.022  1.00  0.00      P1    
ATOM   3821  CA  LEU P 274      27.608  11.318 -14.629  1.00  0.00      P1   C
ATOM   3822  HA  LEU P 274      27.833  10.262 -14.639  1.00  0.00      P1    
ATOM   3823  CB  LEU P 274      26.371  11.580 -15.613  1.00  0.00      P1   C
ATOM   3824  HB1 LEU P 274      26.121  12.663 -15.617  1.00  0.00      P1    
ATOM   3825  HB2 LEU P 274      26.566  11.324 -16.676  1.00  0.00      P1    
ATOM   3826  CG  LEU P 274      25.141  10.742 -15.241  1.00  0.00      P1   C
ATOM   3827  HG  LEU P 274      24.911  10.915 -14.168  1.00  0.00      P1    
ATOM   3828  CD1 LEU P 274      23.860  11.129 -16.022  1.00  0.00      P1   C
ATOM   3829 HD11 LEU P 274      24.090  11.101 -17.108  1.00  0.00      P1    
ATOM   3830 HD12 LEU P 274      23.030  10.404 -15.882  1.00  0.00      P1    
ATOM   3831 HD13 LEU P 274      23.593  12.203 -15.915  1.00  0.00      P1    
ATOM   3832  CD2 LEU P 274      25.423   9.238 -15.574  1.00  0.00      P1   C
ATOM   3833 HD21 LEU P 274      25.750   9.202 -16.635  1.00  0.00      P1    
ATOM   3834 HD22 LEU P 274      26.132   8.790 -14.846  1.00  0.00      P1    
ATOM   3835 HD23 LEU P 274      24.492   8.632 -15.583  1.00  0.00      P1    
ATOM   3836  C   LEU P 274      28.814  12.048 -15.228  1.00  0.00      P1   C
ATOM   3837  O   LEU P 274      29.641  11.519 -15.920  1.00  0.00      P1   O
ATOM   3838  N   GLY P 275      28.936  13.319 -15.032  1.00  0.00      P1   N
ATOM   3839  HN  GLY P 275      28.316  13.834 -14.445  1.00  0.00      P1    
ATOM   3840  CA  GLY P 275      29.966  14.084 -15.755  1.00  0.00      P1   C
ATOM   3841  HA1 GLY P 275      29.773  15.146 -15.727  1.00  0.00      P1    
ATOM   3842  HA2 GLY P 275      30.118  13.666 -16.739  1.00  0.00      P1    
ATOM   3843  C   GLY P 275      31.263  14.098 -15.174  1.00  0.00      P1   C
ATOM   3844  O   GLY P 275      32.304  14.267 -15.853  1.00  0.00      P1   O
ATOM   3845  N   MET P 276      31.400  13.834 -13.842  1.00  0.00      P1   N
ATOM   3846  HN  MET P 276      30.571  13.940 -13.299  1.00  0.00      P1    
ATOM   3847  CA  MET P 276      32.636  13.619 -13.270  1.00  0.00      P1   C
ATOM   3848  HA  MET P 276      33.409  14.279 -13.635  1.00  0.00      P1    
ATOM   3849  CB  MET P 276      32.512  13.840 -11.769  1.00  0.00      P1   C
ATOM   3850  HB1 MET P 276      31.633  13.260 -11.414  1.00  0.00      P1    
ATOM   3851  HB2 MET P 276      33.281  13.307 -11.170  1.00  0.00      P1    
ATOM   3852  CG  MET P 276      32.457  15.352 -11.315  1.00  0.00      P1   C
ATOM   3853  HG1 MET P 276      31.644  15.803 -11.923  1.00  0.00      P1    
ATOM   3854  HG2 MET P 276      32.170  15.379 -10.242  1.00  0.00      P1    
ATOM   3855  SD  MET P 276      33.963  16.362 -11.368  1.00  0.00      P1   S
ATOM   3856  CE  MET P 276      34.393  16.053  -9.656  1.00  0.00      P1   C
ATOM   3857  HE1 MET P 276      33.567  16.085  -8.914  1.00  0.00      P1    
ATOM   3858  HE2 MET P 276      34.826  15.051  -9.449  1.00  0.00      P1    
ATOM   3859  HE3 MET P 276      35.154  16.745  -9.235  1.00  0.00      P1    
ATOM   3860  C   MET P 276      33.224  12.290 -13.528  1.00  0.00      P1   C
ATOM   3861  O   MET P 276      34.416  12.137 -13.434  1.00  0.00      P1   O
ATOM   3862  N   GLN P 277      32.369  11.330 -13.844  1.00  0.00      P1   N
ATOM   3863  HN  GLN P 277      31.382  11.403 -13.717  1.00  0.00      P1    
ATOM   3864  CA  GLN P 277      32.734  10.016 -14.392  1.00  0.00      P1   C
ATOM   3865  HA  GLN P 277      33.425   9.533 -13.717  1.00  0.00      P1    
ATOM   3866  CB  GLN P 277      31.505   9.016 -14.493  1.00  0.00      P1   C
ATOM   3867  HB1 GLN P 277      31.530   8.523 -13.498  1.00  0.00      P1    
ATOM   3868  HB2 GLN P 277      30.496   9.478 -14.427  1.00  0.00      P1    
ATOM   3869  CG  GLN P 277      31.478   7.859 -15.513  1.00  0.00      P1   C
ATOM   3870  HG1 GLN P 277      31.648   8.119 -16.580  1.00  0.00      P1    
ATOM   3871  HG2 GLN P 277      32.250   7.087 -15.307  1.00  0.00      P1    
ATOM   3872  CD  GLN P 277      30.073   7.250 -15.511  1.00  0.00      P1   C
ATOM   3873  OE1 GLN P 277      29.993   6.084 -15.079  1.00  0.00      P1   O
ATOM   3874  NE2 GLN P 277      28.997   7.924 -16.055  1.00  0.00      P1   N
ATOM   3875 HE21 GLN P 277      28.098   7.489 -16.001  1.00  0.00      P1    
ATOM   3876 HE22 GLN P 277      29.119   8.825 -16.472  1.00  0.00      P1    
ATOM   3877  C   GLN P 277      33.448  10.105 -15.687  1.00  0.00      P1   C
ATOM   3878  O   GLN P 277      34.406   9.402 -16.025  1.00  0.00      P1   O
ATOM   3879  N   ASP P 278      33.140  11.133 -16.598  1.00  0.00      P1   N
ATOM   3880  HN  ASP P 278      32.523  11.881 -16.367  1.00  0.00      P1    
ATOM   3881  CA  ASP P 278      33.890  11.423 -17.783  1.00  0.00      P1   C
ATOM   3882  HA  ASP P 278      34.006  10.475 -18.287  1.00  0.00      P1    
ATOM   3883  CB  ASP P 278      33.144  12.480 -18.671  1.00  0.00      P1   C
ATOM   3884  HB1 ASP P 278      32.882  13.337 -18.014  1.00  0.00      P1    
ATOM   3885  HB2 ASP P 278      33.668  12.708 -19.625  1.00  0.00      P1    
ATOM   3886  CG  ASP P 278      31.823  11.869 -19.149  1.00  0.00      P1   C
ATOM   3887  OD1 ASP P 278      31.947  10.742 -19.711  1.00  0.00      P1   O
ATOM   3888  OD2 ASP P 278      30.786  12.587 -19.211  1.00  0.00      P1   O
ATOM   3889  C   ASP P 278      35.393  11.939 -17.478  1.00  0.00      P1   C
ATOM   3890  O   ASP P 278      36.391  11.792 -18.219  1.00  0.00      P1   O
ATOM   3891  N   LEU P 279      35.581  12.552 -16.352  1.00  0.00      P1   N
ATOM   3892  HN  LEU P 279      34.768  12.591 -15.777  1.00  0.00      P1    
ATOM   3893  CA  LEU P 279      36.764  13.311 -15.929  1.00  0.00      P1   C
ATOM   3894  HA  LEU P 279      37.411  13.446 -16.784  1.00  0.00      P1    
ATOM   3895  CB  LEU P 279      36.404  14.668 -15.454  1.00  0.00      P1   C
ATOM   3896  HB1 LEU P 279      35.624  15.075 -16.134  1.00  0.00      P1    
ATOM   3897  HB2 LEU P 279      35.937  14.540 -14.454  1.00  0.00      P1    
ATOM   3898  CG  LEU P 279      37.530  15.725 -15.327  1.00  0.00      P1   C
ATOM   3899  HG  LEU P 279      38.143  15.409 -14.455  1.00  0.00      P1    
ATOM   3900  CD1 LEU P 279      38.355  15.955 -16.571  1.00  0.00      P1   C
ATOM   3901 HD11 LEU P 279      39.120  16.706 -16.278  1.00  0.00      P1    
ATOM   3902 HD12 LEU P 279      38.912  15.048 -16.891  1.00  0.00      P1    
ATOM   3903 HD13 LEU P 279      37.708  16.330 -17.392  1.00  0.00      P1    
ATOM   3904  CD2 LEU P 279      36.879  17.048 -14.790  1.00  0.00      P1   C
ATOM   3905 HD21 LEU P 279      36.256  17.427 -15.628  1.00  0.00      P1    
ATOM   3906 HD22 LEU P 279      36.267  16.793 -13.898  1.00  0.00      P1    
ATOM   3907 HD23 LEU P 279      37.695  17.778 -14.599  1.00  0.00      P1    
ATOM   3908  C   LEU P 279      37.769  12.602 -14.909  1.00  0.00      P1   C
ATOM   3909  O   LEU P 279      38.969  12.942 -14.867  1.00  0.00      P1   O
ATOM   3910  N   LEU P 280      37.194  11.638 -14.117  1.00  0.00      P1   N
ATOM   3911  HN  LEU P 280      36.204  11.522 -14.084  1.00  0.00      P1    
ATOM   3912  CA  LEU P 280      37.849  10.909 -13.015  1.00  0.00      P1   C
ATOM   3913  HA  LEU P 280      38.824  11.360 -12.906  1.00  0.00      P1    
ATOM   3914  CB  LEU P 280      37.134  10.927 -11.628  1.00  0.00      P1   C
ATOM   3915  HB1 LEU P 280      36.113  10.501 -11.727  1.00  0.00      P1    
ATOM   3916  HB2 LEU P 280      37.576  10.371 -10.774  1.00  0.00      P1    
ATOM   3917  CG  LEU P 280      36.821  12.423 -11.100  1.00  0.00      P1   C
ATOM   3918  HG  LEU P 280      36.322  12.929 -11.954  1.00  0.00      P1    
ATOM   3919  CD1 LEU P 280      36.045  12.440  -9.789  1.00  0.00      P1   C
ATOM   3920 HD11 LEU P 280      36.012  13.428  -9.282  1.00  0.00      P1    
ATOM   3921 HD12 LEU P 280      34.988  12.173 -10.004  1.00  0.00      P1    
ATOM   3922 HD13 LEU P 280      36.550  11.734  -9.095  1.00  0.00      P1    
ATOM   3923  CD2 LEU P 280      38.135  13.121 -10.896  1.00  0.00      P1   C
ATOM   3924 HD21 LEU P 280      38.662  13.141 -11.874  1.00  0.00      P1    
ATOM   3925 HD22 LEU P 280      38.178  14.159 -10.503  1.00  0.00      P1    
ATOM   3926 HD23 LEU P 280      38.674  12.517 -10.136  1.00  0.00      P1    
ATOM   3927  C   LEU P 280      37.989   9.436 -13.396  1.00  0.00      P1   C
ATOM   3928  O   LEU P 280      38.061   8.573 -12.511  1.00  0.00      P1   O
ATOM   3929  N   HSE P 281      37.874   9.049 -14.683  1.00  0.00      P1   N
ATOM   3930  HN  HSE P 281      37.846   9.645 -15.481  1.00  0.00      P1    
ATOM   3931  CA  HSE P 281      37.943   7.616 -14.921  1.00  0.00      P1   C
ATOM   3932  HA  HSE P 281      37.502   7.077 -14.095  1.00  0.00      P1    
ATOM   3933  CB  HSE P 281      37.314   7.204 -16.267  1.00  0.00      P1   C
ATOM   3934  HB1 HSE P 281      36.231   7.449 -16.258  1.00  0.00      P1    
ATOM   3935  HB2 HSE P 281      37.703   7.779 -17.134  1.00  0.00      P1    
ATOM   3936  ND1 HSE P 281      36.201   4.918 -16.169  1.00  0.00      P1   N
ATOM   3937  CG  HSE P 281      37.360   5.682 -16.502  1.00  0.00      P1   C
ATOM   3938  CE1 HSE P 281      36.434   3.750 -16.833  1.00  0.00      P1   C
ATOM   3939  HE1 HSE P 281      35.804   2.868 -16.712  1.00  0.00      P1    
ATOM   3940  NE2 HSE P 281      37.618   3.780 -17.570  1.00  0.00      P1   N
ATOM   3941  HE2 HSE P 281      37.833   3.083 -18.253  1.00  0.00      P1    
ATOM   3942  CD2 HSE P 281      38.169   4.994 -17.341  1.00  0.00      P1   C
ATOM   3943  HD2 HSE P 281      39.109   5.252 -17.813  1.00  0.00      P1    
ATOM   3944  C   HSE P 281      39.451   7.146 -14.989  1.00  0.00      P1   C
ATOM   3945  O   HSE P 281      39.690   5.962 -14.902  1.00  0.00      P1   O
ATOM   3946  N   ARG P 282      40.483   8.063 -15.110  1.00  0.00      P1   N
ATOM   3947  HN  ARG P 282      40.208   9.019 -15.179  1.00  0.00      P1    
ATOM   3948  CA  ARG P 282      41.924   7.645 -15.006  1.00  0.00      P1   C
ATOM   3949  HA  ARG P 282      42.121   6.651 -15.377  1.00  0.00      P1    
ATOM   3950  CB  ARG P 282      42.765   8.563 -15.911  1.00  0.00      P1   C
ATOM   3951  HB1 ARG P 282      42.841   9.601 -15.522  1.00  0.00      P1    
ATOM   3952  HB2 ARG P 282      43.815   8.199 -15.890  1.00  0.00      P1    
ATOM   3953  CG  ARG P 282      42.370   8.747 -17.390  1.00  0.00      P1   C
ATOM   3954  HG1 ARG P 282      41.497   9.431 -17.462  1.00  0.00      P1    
ATOM   3955  HG2 ARG P 282      43.261   9.209 -17.866  1.00  0.00      P1    
ATOM   3956  CD  ARG P 282      42.003   7.391 -18.098  1.00  0.00      P1   C
ATOM   3957  HD1 ARG P 282      41.247   6.893 -17.454  1.00  0.00      P1    
ATOM   3958  HD2 ARG P 282      41.596   7.591 -19.112  1.00  0.00      P1    
ATOM   3959  NE  ARG P 282      43.292   6.575 -18.265  1.00  0.00      P1   N
ATOM   3960  HE  ARG P 282      44.151   7.060 -18.100  1.00  0.00      P1    
ATOM   3961  CZ  ARG P 282      43.478   5.392 -18.746  1.00  0.00      P1   C
ATOM   3962  NH1 ARG P 282      42.532   4.500 -18.910  1.00  0.00      P1   N
ATOM   3963 HH11 ARG P 282      41.599   4.807 -19.096  1.00  0.00      P1    
ATOM   3964 HH12 ARG P 282      42.854   3.592 -19.179  1.00  0.00      P1    
ATOM   3965  NH2 ARG P 282      44.680   4.909 -18.851  1.00  0.00      P1   N
ATOM   3966 HH21 ARG P 282      44.815   3.997 -19.238  1.00  0.00      P1    
ATOM   3967 HH22 ARG P 282      45.479   5.484 -18.674  1.00  0.00      P1    
ATOM   3968  C   ARG P 282      42.482   7.620 -13.592  1.00  0.00      P1   C
ATOM   3969  O   ARG P 282      43.648   7.098 -13.486  1.00  0.00      P1   O
ATOM   3970  N   VAL P 283      41.736   7.885 -12.494  1.00  0.00      P1   N
ATOM   3971  HN  VAL P 283      40.886   8.401 -12.429  1.00  0.00      P1    
ATOM   3972  CA  VAL P 283      42.145   7.497 -11.187  1.00  0.00      P1   C
ATOM   3973  HA  VAL P 283      43.092   7.894 -10.851  1.00  0.00      P1    
ATOM   3974  CB  VAL P 283      41.055   7.971 -10.251  1.00  0.00      P1   C
ATOM   3975  HB  VAL P 283      40.133   7.458 -10.598  1.00  0.00      P1    
ATOM   3976  CG1 VAL P 283      41.465   7.585  -8.823  1.00  0.00      P1   C
ATOM   3977 HG11 VAL P 283      41.213   8.400  -8.112  1.00  0.00      P1    
ATOM   3978 HG12 VAL P 283      40.905   6.690  -8.477  1.00  0.00      P1    
ATOM   3979 HG13 VAL P 283      42.518   7.289  -8.629  1.00  0.00      P1    
ATOM   3980  CG2 VAL P 283      40.912   9.491 -10.416  1.00  0.00      P1   C
ATOM   3981 HG21 VAL P 283      40.355   9.807 -11.324  1.00  0.00      P1    
ATOM   3982 HG22 VAL P 283      40.325   9.948  -9.591  1.00  0.00      P1    
ATOM   3983 HG23 VAL P 283      41.933   9.929 -10.386  1.00  0.00      P1    
ATOM   3984  C   VAL P 283      42.299   5.976 -11.049  1.00  0.00      P1   C
ATOM   3985  O   VAL P 283      43.136   5.431 -10.294  1.00  0.00      P1   O
ATOM   3986  N   HSE P 284      41.398   5.170 -11.770  1.00  0.00      P1   N
ATOM   3987  HN  HSE P 284      40.554   5.581 -12.105  1.00  0.00      P1    
ATOM   3988  CA  HSE P 284      41.351   3.706 -11.742  1.00  0.00      P1   C
ATOM   3989  HA  HSE P 284      42.027   3.303 -11.002  1.00  0.00      P1    
ATOM   3990  CB  HSE P 284      39.964   3.316 -11.165  1.00  0.00      P1   C
ATOM   3991  HB1 HSE P 284      39.830   2.213 -11.139  1.00  0.00      P1    
ATOM   3992  HB2 HSE P 284      39.910   3.734 -10.136  1.00  0.00      P1    
ATOM   3993  ND1 HSE P 284      38.210   4.935 -11.443  1.00  0.00      P1   N
ATOM   3994  CG  HSE P 284      38.848   3.815 -11.972  1.00  0.00      P1   C
ATOM   3995  CE1 HSE P 284      37.207   5.256 -12.320  1.00  0.00      P1   C
ATOM   3996  HE1 HSE P 284      36.511   6.093 -12.258  1.00  0.00      P1    
ATOM   3997  NE2 HSE P 284      37.215   4.441 -13.350  1.00  0.00      P1   N
ATOM   3998  HE2 HSE P 284      36.584   4.405 -14.125  1.00  0.00      P1    
ATOM   3999  CD2 HSE P 284      38.248   3.543 -13.165  1.00  0.00      P1   C
ATOM   4000  HD2 HSE P 284      38.476   2.802 -13.922  1.00  0.00      P1    
ATOM   4001  C   HSE P 284      41.533   2.958 -13.005  1.00  0.00      P1   C
ATOM   4002  O   HSE P 284      41.891   1.836 -13.062  1.00  0.00      P1   O
ATOM   4003  N   GLY P 285      41.340   3.696 -14.130  1.00  0.00      P1   N
ATOM   4004  HN  GLY P 285      41.124   4.669 -14.087  1.00  0.00      P1    
ATOM   4005  CA  GLY P 285      41.470   3.134 -15.407  1.00  0.00      P1   C
ATOM   4006  HA1 GLY P 285      40.960   3.828 -16.059  1.00  0.00      P1    
ATOM   4007  HA2 GLY P 285      41.084   2.145 -15.606  1.00  0.00      P1    
ATOM   4008  C   GLY P 285      42.860   3.115 -15.881  1.00  0.00      P1   C
ATOM   4009  O   GLY P 285      43.647   4.071 -15.826  1.00  0.00      P1   O
ATOM   4010  N   GLY P 286      43.233   1.935 -16.395  1.00  0.00      P1   N
ATOM   4011  HN  GLY P 286      42.518   1.247 -16.497  1.00  0.00      P1    
ATOM   4012  CA  GLY P 286      44.537   1.777 -17.115  1.00  0.00      P1   C
ATOM   4013  HA1 GLY P 286      45.357   2.471 -17.004  1.00  0.00      P1    
ATOM   4014  HA2 GLY P 286      44.243   1.868 -18.150  1.00  0.00      P1    
ATOM   4015  C   GLY P 286      45.143   0.402 -16.886  1.00  0.00      P1   C
ATOM   4016  O   GLY P 286      45.828  -0.075 -17.784  1.00  0.00      P1   O
ATOM   4017  N   ASN P 287      44.814  -0.307 -15.784  1.00  0.00      P1   N
ATOM   4018  HN  ASN P 287      44.076  -0.052 -15.164  1.00  0.00      P1    
ATOM   4019  CA  ASN P 287      45.051  -1.759 -15.611  1.00  0.00      P1   C
ATOM   4020  HA  ASN P 287      44.819  -2.255 -16.542  1.00  0.00      P1    
ATOM   4021  CB  ASN P 287      46.552  -2.106 -15.297  1.00  0.00      P1   C
ATOM   4022  HB1 ASN P 287      46.763  -3.156 -15.003  1.00  0.00      P1    
ATOM   4023  HB2 ASN P 287      47.207  -1.895 -16.170  1.00  0.00      P1    
ATOM   4024  CG  ASN P 287      47.168  -1.332 -14.083  1.00  0.00      P1   C
ATOM   4025  OD1 ASN P 287      46.984  -1.628 -12.934  1.00  0.00      P1   O
ATOM   4026  ND2 ASN P 287      47.935  -0.210 -14.394  1.00  0.00      P1   N
ATOM   4027 HD21 ASN P 287      48.272   0.246 -13.570  1.00  0.00      P1    
ATOM   4028 HD22 ASN P 287      48.146   0.045 -15.337  1.00  0.00      P1    
ATOM   4029  C   ASN P 287      44.127  -2.325 -14.599  1.00  0.00      P1   C
ATOM   4030  O   ASN P 287      43.610  -1.644 -13.647  1.00  0.00      P1   O
ATOM   4031  N   ILE P 288      43.827  -3.664 -14.601  1.00  0.00      P1   N
ATOM   4032  HN  ILE P 288      44.229  -4.190 -15.347  1.00  0.00      P1    
ATOM   4033  CA  ILE P 288      42.926  -4.307 -13.660  1.00  0.00      P1   C
ATOM   4034  HA  ILE P 288      42.004  -3.759 -13.780  1.00  0.00      P1    
ATOM   4035  CB  ILE P 288      42.741  -5.833 -14.063  1.00  0.00      P1   C
ATOM   4036  HB  ILE P 288      43.703  -6.290 -14.379  1.00  0.00      P1    
ATOM   4037  CG2 ILE P 288      42.048  -6.641 -12.901  1.00  0.00      P1   C
ATOM   4038 HG21 ILE P 288      41.023  -6.273 -12.677  1.00  0.00      P1    
ATOM   4039 HG22 ILE P 288      41.861  -7.685 -13.229  1.00  0.00      P1    
ATOM   4040 HG23 ILE P 288      42.557  -6.618 -11.914  1.00  0.00      P1    
ATOM   4041  CG1 ILE P 288      41.986  -5.954 -15.411  1.00  0.00      P1   C
ATOM   4042 HG11 ILE P 288      41.052  -5.363 -15.294  1.00  0.00      P1    
ATOM   4043 HG12 ILE P 288      42.509  -5.440 -16.245  1.00  0.00      P1    
ATOM   4044  CD  ILE P 288      41.535  -7.308 -15.964  1.00  0.00      P1   C
ATOM   4045  HD1 ILE P 288      40.878  -7.677 -15.147  1.00  0.00      P1    
ATOM   4046  HD2 ILE P 288      40.956  -7.147 -16.898  1.00  0.00      P1    
ATOM   4047  HD3 ILE P 288      42.390  -8.011 -16.061  1.00  0.00      P1    
ATOM   4048  C   ILE P 288      43.299  -4.219 -12.204  1.00  0.00      P1   C
ATOM   4049  O   ILE P 288      42.449  -3.888 -11.347  1.00  0.00      P1   O
ATOM   4050  N   THR P 289      44.594  -4.454 -11.901  1.00  0.00      P1   N
ATOM   4051  HN  THR P 289      45.174  -4.940 -12.550  1.00  0.00      P1    
ATOM   4052  CA  THR P 289      45.153  -4.421 -10.514  1.00  0.00      P1   C
ATOM   4053  HA  THR P 289      44.693  -5.180  -9.898  1.00  0.00      P1    
ATOM   4054  CB  THR P 289      46.638  -4.606 -10.493  1.00  0.00      P1   C
ATOM   4055  HB  THR P 289      47.233  -3.783 -10.944  1.00  0.00      P1    
ATOM   4056  OG1 THR P 289      47.095  -5.784 -11.165  1.00  0.00      P1   O
ATOM   4057  HG1 THR P 289      46.698  -5.629 -12.026  1.00  0.00      P1    
ATOM   4058  CG2 THR P 289      47.115  -4.773  -9.108  1.00  0.00      P1   C
ATOM   4059 HG21 THR P 289      46.736  -5.738  -8.708  1.00  0.00      P1    
ATOM   4060 HG22 THR P 289      48.218  -4.729  -8.986  1.00  0.00      P1    
ATOM   4061 HG23 THR P 289      46.837  -3.970  -8.392  1.00  0.00      P1    
ATOM   4062  C   THR P 289      44.898  -3.021  -9.949  1.00  0.00      P1   C
ATOM   4063  O   THR P 289      44.413  -2.954  -8.842  1.00  0.00      P1   O
ATOM   4064  N   LYS P 290      45.261  -1.958 -10.734  1.00  0.00      P1   N
ATOM   4065  HN  LYS P 290      45.709  -2.070 -11.618  1.00  0.00      P1    
ATOM   4066  CA  LYS P 290      45.057  -0.571 -10.365  1.00  0.00      P1   C
ATOM   4067  HA  LYS P 290      45.586  -0.263  -9.475  1.00  0.00      P1    
ATOM   4068  CB  LYS P 290      45.384   0.330 -11.583  1.00  0.00      P1   C
ATOM   4069  HB1 LYS P 290      46.495   0.333 -11.613  1.00  0.00      P1    
ATOM   4070  HB2 LYS P 290      44.993   0.138 -12.605  1.00  0.00      P1    
ATOM   4071  CG  LYS P 290      45.050   1.870 -11.488  1.00  0.00      P1   C
ATOM   4072  HG1 LYS P 290      43.939   1.855 -11.474  1.00  0.00      P1    
ATOM   4073  HG2 LYS P 290      45.378   2.240 -10.493  1.00  0.00      P1    
ATOM   4074  CD  LYS P 290      45.594   2.707 -12.597  1.00  0.00      P1   C
ATOM   4075  HD1 LYS P 290      46.700   2.752 -12.496  1.00  0.00      P1    
ATOM   4076  HD2 LYS P 290      45.366   2.080 -13.485  1.00  0.00      P1    
ATOM   4077  CE  LYS P 290      44.943   4.120 -12.737  1.00  0.00      P1   C
ATOM   4078  HE1 LYS P 290      43.854   4.283 -12.880  1.00  0.00      P1    
ATOM   4079  HE2 LYS P 290      45.231   4.710 -11.841  1.00  0.00      P1    
ATOM   4080  NZ  LYS P 290      45.516   4.799 -13.920  1.00  0.00      P1   N
ATOM   4081  HZ1 LYS P 290      45.557   5.805 -13.661  1.00  0.00      P1    
ATOM   4082  HZ2 LYS P 290      46.530   4.592 -14.017  1.00  0.00      P1    
ATOM   4083  HZ3 LYS P 290      44.981   4.772 -14.812  1.00  0.00      P1    
ATOM   4084  C   LYS P 290      43.628  -0.284  -9.895  1.00  0.00      P1   C
ATOM   4085  O   LYS P 290      43.361   0.192  -8.782  1.00  0.00      P1   O
ATOM   4086  N   TRP P 291      42.660  -0.648 -10.753  1.00  0.00      P1   N
ATOM   4087  HN  TRP P 291      42.941  -1.080 -11.607  1.00  0.00      P1    
ATOM   4088  CA  TRP P 291      41.259  -0.553 -10.499  1.00  0.00      P1   C
ATOM   4089  HA  TRP P 291      41.053   0.502 -10.392  1.00  0.00      P1    
ATOM   4090  CB  TRP P 291      40.437  -1.021 -11.692  1.00  0.00      P1   C
ATOM   4091  HB1 TRP P 291      41.005  -0.650 -12.572  1.00  0.00      P1    
ATOM   4092  HB2 TRP P 291      40.483  -2.131 -11.720  1.00  0.00      P1    
ATOM   4093  CG  TRP P 291      39.034  -0.453 -11.883  1.00  0.00      P1   C
ATOM   4094  CD1 TRP P 291      38.002  -0.321 -10.942  1.00  0.00      P1   C
ATOM   4095  HD1 TRP P 291      38.100  -0.730  -9.947  1.00  0.00      P1    
ATOM   4096  NE1 TRP P 291      36.860   0.160 -11.596  1.00  0.00      P1   N
ATOM   4097  HE1 TRP P 291      35.963   0.225 -11.215  1.00  0.00      P1    
ATOM   4098  CE2 TRP P 291      37.124   0.415 -12.882  1.00  0.00      P1   C
ATOM   4099  CD2 TRP P 291      38.491   0.116 -13.092  1.00  0.00      P1   C
ATOM   4100  CE3 TRP P 291      38.985   0.267 -14.422  1.00  0.00      P1   C
ATOM   4101  HE3 TRP P 291      40.059   0.214 -14.521  1.00  0.00      P1    
ATOM   4102  CZ3 TRP P 291      38.101   0.601 -15.418  1.00  0.00      P1   C
ATOM   4103  HZ3 TRP P 291      38.497   0.773 -16.408  1.00  0.00      P1    
ATOM   4104  CZ2 TRP P 291      36.245   0.903 -13.827  1.00  0.00      P1   C
ATOM   4105  HZ2 TRP P 291      35.222   1.131 -13.569  1.00  0.00      P1    
ATOM   4106  CH2 TRP P 291      36.744   0.901 -15.149  1.00  0.00      P1   C
ATOM   4107  HH2 TRP P 291      36.081   1.077 -15.983  1.00  0.00      P1    
ATOM   4108  C   TRP P 291      40.829  -1.300  -9.261  1.00  0.00      P1   C
ATOM   4109  O   TRP P 291      40.037  -0.817  -8.431  1.00  0.00      P1   O
ATOM   4110  N   VAL P 292      41.365  -2.541  -9.021  1.00  0.00      P1   N
ATOM   4111  HN  VAL P 292      41.931  -2.957  -9.730  1.00  0.00      P1    
ATOM   4112  CA  VAL P 292      41.080  -3.370  -7.827  1.00  0.00      P1   C
ATOM   4113  HA  VAL P 292      40.017  -3.541  -7.744  1.00  0.00      P1    
ATOM   4114  CB  VAL P 292      41.694  -4.689  -8.020  1.00  0.00      P1   C
ATOM   4115  HB  VAL P 292      42.750  -4.537  -8.332  1.00  0.00      P1    
ATOM   4116  CG1 VAL P 292      41.862  -5.640  -6.748  1.00  0.00      P1   C
ATOM   4117 HG11 VAL P 292      40.844  -5.950  -6.428  1.00  0.00      P1    
ATOM   4118 HG12 VAL P 292      42.434  -6.506  -7.143  1.00  0.00      P1    
ATOM   4119 HG13 VAL P 292      42.402  -5.203  -5.881  1.00  0.00      P1    
ATOM   4120  CG2 VAL P 292      40.915  -5.560  -9.001  1.00  0.00      P1   C
ATOM   4121 HG21 VAL P 292      40.101  -6.061  -8.435  1.00  0.00      P1    
ATOM   4122 HG22 VAL P 292      40.578  -4.848  -9.785  1.00  0.00      P1    
ATOM   4123 HG23 VAL P 292      41.570  -6.317  -9.484  1.00  0.00      P1    
ATOM   4124  C   VAL P 292      41.533  -2.681  -6.549  1.00  0.00      P1   C
ATOM   4125  O   VAL P 292      40.767  -2.656  -5.578  1.00  0.00      P1   O
ATOM   4126  N   LEU P 293      42.801  -2.120  -6.546  1.00  0.00      P1   N
ATOM   4127  HN  LEU P 293      43.382  -2.189  -7.353  1.00  0.00      P1    
ATOM   4128  CA  LEU P 293      43.339  -1.462  -5.388  1.00  0.00      P1   C
ATOM   4129  HA  LEU P 293      43.261  -2.056  -4.488  1.00  0.00      P1    
ATOM   4130  CB  LEU P 293      44.782  -1.128  -5.696  1.00  0.00      P1   C
ATOM   4131  HB1 LEU P 293      45.466  -1.968  -5.943  1.00  0.00      P1    
ATOM   4132  HB2 LEU P 293      44.795  -0.556  -6.648  1.00  0.00      P1    
ATOM   4133  CG  LEU P 293      45.583  -0.383  -4.667  1.00  0.00      P1   C
ATOM   4134  HG  LEU P 293      45.089   0.464  -4.144  1.00  0.00      P1    
ATOM   4135  CD1 LEU P 293      46.067  -1.312  -3.528  1.00  0.00      P1   C
ATOM   4136 HD11 LEU P 293      46.857  -2.006  -3.884  1.00  0.00      P1    
ATOM   4137 HD12 LEU P 293      46.512  -0.724  -2.697  1.00  0.00      P1    
ATOM   4138 HD13 LEU P 293      45.174  -1.834  -3.121  1.00  0.00      P1    
ATOM   4139  CD2 LEU P 293      46.875   0.192  -5.344  1.00  0.00      P1   C
ATOM   4140 HD21 LEU P 293      46.475   0.873  -6.124  1.00  0.00      P1    
ATOM   4141 HD22 LEU P 293      47.588   0.781  -4.728  1.00  0.00      P1    
ATOM   4142 HD23 LEU P 293      47.410  -0.640  -5.850  1.00  0.00      P1    
ATOM   4143  C   LEU P 293      42.546  -0.207  -5.039  1.00  0.00      P1   C
ATOM   4144  O   LEU P 293      42.230   0.143  -3.888  1.00  0.00      P1   O
ATOM   4145  N   MET P 294      42.119   0.462  -6.108  1.00  0.00      P1   N
ATOM   4146  HN  MET P 294      42.436   0.223  -7.022  1.00  0.00      P1    
ATOM   4147  CA  MET P 294      41.359   1.701  -5.985  1.00  0.00      P1   C
ATOM   4148  HA  MET P 294      41.950   2.411  -5.425  1.00  0.00      P1    
ATOM   4149  CB  MET P 294      41.166   2.303  -7.373  1.00  0.00      P1   C
ATOM   4150  HB1 MET P 294      42.130   2.457  -7.905  1.00  0.00      P1    
ATOM   4151  HB2 MET P 294      40.639   1.497  -7.927  1.00  0.00      P1    
ATOM   4152  CG  MET P 294      40.486   3.624  -7.391  1.00  0.00      P1   C
ATOM   4153  HG1 MET P 294      40.575   4.045  -6.366  1.00  0.00      P1    
ATOM   4154  HG2 MET P 294      41.081   4.358  -7.976  1.00  0.00      P1    
ATOM   4155  SD  MET P 294      38.702   3.410  -7.727  1.00  0.00      P1   S
ATOM   4156  CE  MET P 294      38.221   4.942  -6.786  1.00  0.00      P1   C
ATOM   4157  HE1 MET P 294      38.498   5.918  -7.240  1.00  0.00      P1    
ATOM   4158  HE2 MET P 294      37.119   4.975  -6.644  1.00  0.00      P1    
ATOM   4159  HE3 MET P 294      38.629   4.915  -5.753  1.00  0.00      P1    
ATOM   4160  C   MET P 294      39.986   1.391  -5.292  1.00  0.00      P1   C
ATOM   4161  O   MET P 294      39.530   2.172  -4.440  1.00  0.00      P1   O
ATOM   4162  N   GLY P 295      39.399   0.272  -5.654  1.00  0.00      P1   N
ATOM   4163  HN  GLY P 295      39.883  -0.244  -6.356  1.00  0.00      P1    
ATOM   4164  CA  GLY P 295      38.192  -0.268  -4.934  1.00  0.00      P1   C
ATOM   4165  HA1 GLY P 295      37.940  -1.192  -5.432  1.00  0.00      P1    
ATOM   4166  HA2 GLY P 295      37.398   0.464  -4.904  1.00  0.00      P1    
ATOM   4167  C   GLY P 295      38.463  -0.675  -3.482  1.00  0.00      P1   C
ATOM   4168  O   GLY P 295      37.649  -0.507  -2.558  1.00  0.00      P1   O
ATOM   4169  N   GLY P 296      39.602  -1.244  -3.146  1.00  0.00      P1   N
ATOM   4170  HN  GLY P 296      40.156  -1.482  -3.940  1.00  0.00      P1    
ATOM   4171  CA  GLY P 296      40.158  -1.408  -1.797  1.00  0.00      P1   C
ATOM   4172  HA1 GLY P 296      41.093  -1.928  -1.946  1.00  0.00      P1    
ATOM   4173  HA2 GLY P 296      39.491  -1.926  -1.124  1.00  0.00      P1    
ATOM   4174  C   GLY P 296      40.488  -0.054  -1.038  1.00  0.00      P1   C
ATOM   4175  O   GLY P 296      40.340   0.046   0.212  1.00  0.00      P1   O
ATOM   4176  N   ALA P 297      41.055   1.001  -1.640  1.00  0.00      P1   N
ATOM   4177  HN  ALA P 297      41.321   0.869  -2.592  1.00  0.00      P1    
ATOM   4178  CA  ALA P 297      41.165   2.291  -0.998  1.00  0.00      P1   C
ATOM   4179  HA  ALA P 297      41.706   2.171  -0.071  1.00  0.00      P1    
ATOM   4180  CB  ALA P 297      42.014   3.174  -1.842  1.00  0.00      P1   C
ATOM   4181  HB1 ALA P 297      41.496   3.465  -2.781  1.00  0.00      P1    
ATOM   4182  HB2 ALA P 297      42.344   4.050  -1.244  1.00  0.00      P1    
ATOM   4183  HB3 ALA P 297      43.003   2.692  -1.996  1.00  0.00      P1    
ATOM   4184  C   ALA P 297      39.840   3.061  -0.643  1.00  0.00      P1   C
ATOM   4185  O   ALA P 297      39.692   3.537   0.472  1.00  0.00      P1   O
ATOM   4186  N   ILE P 298      38.893   3.096  -1.513  1.00  0.00      P1   N
ATOM   4187  HN  ILE P 298      39.060   2.718  -2.420  1.00  0.00      P1    
ATOM   4188  CA  ILE P 298      37.592   3.650  -1.341  1.00  0.00      P1   C
ATOM   4189  HA  ILE P 298      37.621   4.616  -0.858  1.00  0.00      P1    
ATOM   4190  CB  ILE P 298      36.797   3.901  -2.584  1.00  0.00      P1   C
ATOM   4191  HB  ILE P 298      37.484   4.423  -3.283  1.00  0.00      P1    
ATOM   4192  CG2 ILE P 298      36.306   2.678  -3.311  1.00  0.00      P1   C
ATOM   4193 HG21 ILE P 298      36.955   1.782  -3.199  1.00  0.00      P1    
ATOM   4194 HG22 ILE P 298      35.319   2.316  -2.952  1.00  0.00      P1    
ATOM   4195 HG23 ILE P 298      36.237   2.846  -4.407  1.00  0.00      P1    
ATOM   4196  CG1 ILE P 298      35.597   4.826  -2.286  1.00  0.00      P1   C
ATOM   4197 HG11 ILE P 298      34.877   4.741  -3.128  1.00  0.00      P1    
ATOM   4198 HG12 ILE P 298      35.130   4.482  -1.339  1.00  0.00      P1    
ATOM   4199  CD  ILE P 298      36.032   6.317  -2.127  1.00  0.00      P1   C
ATOM   4200  HD1 ILE P 298      36.885   6.427  -1.424  1.00  0.00      P1    
ATOM   4201  HD2 ILE P 298      36.467   6.705  -3.073  1.00  0.00      P1    
ATOM   4202  HD3 ILE P 298      35.216   6.895  -1.643  1.00  0.00      P1    
ATOM   4203  C   ILE P 298      36.809   2.758  -0.370  1.00  0.00      P1   C
ATOM   4204  O   ILE P 298      36.060   3.227   0.494  1.00  0.00      P1   O
ATOM   4205  N   GLY P 299      36.958   1.468  -0.423  1.00  0.00      P1   N
ATOM   4206  HN  GLY P 299      37.683   0.999  -0.922  1.00  0.00      P1    
ATOM   4207  CA  GLY P 299      36.210   0.466   0.295  1.00  0.00      P1   C
ATOM   4208  HA1 GLY P 299      36.323  -0.472  -0.229  1.00  0.00      P1    
ATOM   4209  HA2 GLY P 299      35.151   0.668   0.220  1.00  0.00      P1    
ATOM   4210  C   GLY P 299      36.714   0.338   1.672  1.00  0.00      P1   C
ATOM   4211  O   GLY P 299      35.994   0.317   2.656  1.00  0.00      P1   O
ATOM   4212  N   GLY P 300      38.050   0.426   1.838  1.00  0.00      P1   N
ATOM   4213  HN  GLY P 300      38.630   0.570   1.039  1.00  0.00      P1    
ATOM   4214  CA  GLY P 300      38.679   0.661   3.168  1.00  0.00      P1   C
ATOM   4215  HA1 GLY P 300      39.726   0.771   2.926  1.00  0.00      P1    
ATOM   4216  HA2 GLY P 300      38.375  -0.124   3.844  1.00  0.00      P1    
ATOM   4217  C   GLY P 300      38.220   1.852   3.847  1.00  0.00      P1   C
ATOM   4218  O   GLY P 300      37.959   1.808   5.042  1.00  0.00      P1   O
ATOM   4219  N   LEU P 301      38.232   2.966   3.118  1.00  0.00      P1   N
ATOM   4220  HN  LEU P 301      38.776   2.846   2.291  1.00  0.00      P1    
ATOM   4221  CA  LEU P 301      37.681   4.282   3.584  1.00  0.00      P1   C
ATOM   4222  HA  LEU P 301      38.217   4.550   4.482  1.00  0.00      P1    
ATOM   4223  CB  LEU P 301      38.037   5.375   2.500  1.00  0.00      P1   C
ATOM   4224  HB1 LEU P 301      39.085   5.431   2.138  1.00  0.00      P1    
ATOM   4225  HB2 LEU P 301      37.508   5.188   1.541  1.00  0.00      P1    
ATOM   4226  CG  LEU P 301      37.612   6.811   2.934  1.00  0.00      P1   C
ATOM   4227  HG  LEU P 301      36.502   6.812   2.977  1.00  0.00      P1    
ATOM   4228  CD1 LEU P 301      38.105   7.277   4.300  1.00  0.00      P1   C
ATOM   4229 HD11 LEU P 301      39.169   7.594   4.251  1.00  0.00      P1    
ATOM   4230 HD12 LEU P 301      37.685   8.274   4.552  1.00  0.00      P1    
ATOM   4231 HD13 LEU P 301      37.815   6.777   5.249  1.00  0.00      P1    
ATOM   4232  CD2 LEU P 301      37.884   7.760   1.722  1.00  0.00      P1   C
ATOM   4233 HD21 LEU P 301      38.983   7.839   1.578  1.00  0.00      P1    
ATOM   4234 HD22 LEU P 301      37.420   7.428   0.768  1.00  0.00      P1    
ATOM   4235 HD23 LEU P 301      37.643   8.823   1.934  1.00  0.00      P1    
ATOM   4236  C   LEU P 301      36.161   4.258   3.941  1.00  0.00      P1   C
ATOM   4237  O   LEU P 301      35.713   4.752   4.967  1.00  0.00      P1   O
ATOM   4238  N   CYS P 302      35.286   3.658   3.186  1.00  0.00      P1   N
ATOM   4239  HN  CYS P 302      35.567   3.371   2.274  1.00  0.00      P1    
ATOM   4240  CA  CYS P 302      33.874   3.543   3.469  1.00  0.00      P1   C
ATOM   4241  HA  CYS P 302      33.533   4.556   3.622  1.00  0.00      P1    
ATOM   4242  CB  CYS P 302      33.180   2.849   2.278  1.00  0.00      P1   C
ATOM   4243  HB1 CYS P 302      33.762   3.044   1.352  1.00  0.00      P1    
ATOM   4244  HB2 CYS P 302      33.140   1.755   2.467  1.00  0.00      P1    
ATOM   4245  SG  CYS P 302      31.434   3.376   2.038  1.00  0.00      P1   S
ATOM   4246  HG1 CYS P 302      31.042   2.844   3.186  1.00  0.00      P1    
ATOM   4247  C   CYS P 302      33.574   2.820   4.785  1.00  0.00      P1   C
ATOM   4248  O   CYS P 302      32.696   3.203   5.544  1.00  0.00      P1   O
ATOM   4249  N   GLY P 303      34.360   1.745   5.009  1.00  0.00      P1   N
ATOM   4250  HN  GLY P 303      35.162   1.491   4.474  1.00  0.00      P1    
ATOM   4251  CA  GLY P 303      34.354   0.954   6.246  1.00  0.00      P1   C
ATOM   4252  HA1 GLY P 303      34.999   0.089   6.182  1.00  0.00      P1    
ATOM   4253  HA2 GLY P 303      33.328   0.670   6.425  1.00  0.00      P1    
ATOM   4254  C   GLY P 303      34.946   1.796   7.408  1.00  0.00      P1   C
ATOM   4255  O   GLY P 303      34.365   1.855   8.409  1.00  0.00      P1   O
ATOM   4256  N   LEU P 304      36.109   2.469   7.199  1.00  0.00      P1   N
ATOM   4257  HN  LEU P 304      36.582   2.369   6.327  1.00  0.00      P1    
ATOM   4258  CA  LEU P 304      36.830   3.162   8.289  1.00  0.00      P1   C
ATOM   4259  HA  LEU P 304      37.215   2.497   9.048  1.00  0.00      P1    
ATOM   4260  CB  LEU P 304      38.051   3.774   7.601  1.00  0.00      P1   C
ATOM   4261  HB1 LEU P 304      38.632   2.897   7.245  1.00  0.00      P1    
ATOM   4262  HB2 LEU P 304      37.710   4.248   6.657  1.00  0.00      P1    
ATOM   4263  CG  LEU P 304      39.011   4.683   8.424  1.00  0.00      P1   C
ATOM   4264  HG  LEU P 304      38.395   5.506   8.846  1.00  0.00      P1    
ATOM   4265  CD1 LEU P 304      39.715   3.978   9.530  1.00  0.00      P1   C
ATOM   4266 HD11 LEU P 304      40.301   3.069   9.277  1.00  0.00      P1    
ATOM   4267 HD12 LEU P 304      40.397   4.682  10.054  1.00  0.00      P1    
ATOM   4268 HD13 LEU P 304      39.104   3.599  10.377  1.00  0.00      P1    
ATOM   4269  CD2 LEU P 304      39.962   5.395   7.409  1.00  0.00      P1   C
ATOM   4270 HD21 LEU P 304      40.843   4.877   6.975  1.00  0.00      P1    
ATOM   4271 HD22 LEU P 304      39.511   5.710   6.443  1.00  0.00      P1    
ATOM   4272 HD23 LEU P 304      40.359   6.339   7.839  1.00  0.00      P1    
ATOM   4273  C   LEU P 304      36.018   4.334   8.914  1.00  0.00      P1   C
ATOM   4274  O   LEU P 304      36.132   4.658  10.083  1.00  0.00      P1   O
ATOM   4275  N   LEU P 305      35.161   4.983   8.058  1.00  0.00      P1   N
ATOM   4276  HN  LEU P 305      35.154   4.618   7.130  1.00  0.00      P1    
ATOM   4277  CA  LEU P 305      34.216   6.038   8.329  1.00  0.00      P1   C
ATOM   4278  HA  LEU P 305      34.803   6.887   8.646  1.00  0.00      P1    
ATOM   4279  CB  LEU P 305      33.493   6.256   6.952  1.00  0.00      P1   C
ATOM   4280  HB1 LEU P 305      34.208   6.514   6.142  1.00  0.00      P1    
ATOM   4281  HB2 LEU P 305      32.882   5.360   6.709  1.00  0.00      P1    
ATOM   4282  CG  LEU P 305      32.439   7.383   6.913  1.00  0.00      P1   C
ATOM   4283  HG  LEU P 305      31.567   6.916   7.419  1.00  0.00      P1    
ATOM   4284  CD1 LEU P 305      32.876   8.629   7.743  1.00  0.00      P1   C
ATOM   4285 HD11 LEU P 305      32.062   9.340   7.997  1.00  0.00      P1    
ATOM   4286 HD12 LEU P 305      33.311   8.188   8.665  1.00  0.00      P1    
ATOM   4287 HD13 LEU P 305      33.683   9.196   7.230  1.00  0.00      P1    
ATOM   4288  CD2 LEU P 305      31.894   7.754   5.530  1.00  0.00      P1   C
ATOM   4289 HD21 LEU P 305      31.420   6.942   4.938  1.00  0.00      P1    
ATOM   4290 HD22 LEU P 305      31.004   8.399   5.693  1.00  0.00      P1    
ATOM   4291 HD23 LEU P 305      32.777   7.986   4.896  1.00  0.00      P1    
ATOM   4292  C   LEU P 305      33.223   5.655   9.482  1.00  0.00      P1   C
ATOM   4293  O   LEU P 305      32.897   6.515  10.318  1.00  0.00      P1   O
ATOM   4294  N   GLY P 306      32.842   4.344   9.540  1.00  0.00      P1   N
ATOM   4295  HN  GLY P 306      33.419   3.709   9.030  1.00  0.00      P1    
ATOM   4296  CA  GLY P 306      31.872   3.801  10.518  1.00  0.00      P1   C
ATOM   4297  HA1 GLY P 306      31.507   2.839  10.190  1.00  0.00      P1    
ATOM   4298  HA2 GLY P 306      31.208   4.640  10.664  1.00  0.00      P1    
ATOM   4299  C   GLY P 306      32.373   3.480  11.826  1.00  0.00      P1   C
ATOM   4300  O   GLY P 306      31.586   3.106  12.664  1.00  0.00      P1   O
ATOM   4301  N   PHE P 307      33.659   3.761  12.102  1.00  0.00      P1   N
ATOM   4302  HN  PHE P 307      34.217   4.161  11.379  1.00  0.00      P1    
ATOM   4303  CA  PHE P 307      34.341   3.477  13.439  1.00  0.00      P1   C
ATOM   4304  HA  PHE P 307      33.730   2.879  14.099  1.00  0.00      P1    
ATOM   4305  CB  PHE P 307      35.605   2.543  13.242  1.00  0.00      P1   C
ATOM   4306  HB1 PHE P 307      36.217   2.925  12.397  1.00  0.00      P1    
ATOM   4307  HB2 PHE P 307      36.349   2.476  14.064  1.00  0.00      P1    
ATOM   4308  CG  PHE P 307      35.081   1.134  12.874  1.00  0.00      P1   C
ATOM   4309  CD1 PHE P 307      35.087   0.164  13.865  1.00  0.00      P1   C
ATOM   4310  HD1 PHE P 307      35.390   0.398  14.874  1.00  0.00      P1    
ATOM   4311  CE1 PHE P 307      34.637  -1.139  13.567  1.00  0.00      P1   C
ATOM   4312  HE1 PHE P 307      34.659  -1.952  14.277  1.00  0.00      P1    
ATOM   4313  CZ  PHE P 307      34.018  -1.397  12.329  1.00  0.00      P1   C
ATOM   4314  HZ  PHE P 307      33.610  -2.377  12.130  1.00  0.00      P1    
ATOM   4315  CD2 PHE P 307      34.556   0.898  11.579  1.00  0.00      P1   C
ATOM   4316  HD2 PHE P 307      34.551   1.701  10.857  1.00  0.00      P1    
ATOM   4317  CE2 PHE P 307      34.125  -0.387  11.364  1.00  0.00      P1   C
ATOM   4318  HE2 PHE P 307      33.640  -0.544  10.412  1.00  0.00      P1    
ATOM   4319  C   PHE P 307      34.734   4.763  14.245  1.00  0.00      P1   C
ATOM   4320  O   PHE P 307      35.305   4.765  15.347  1.00  0.00      P1   O
ATOM   4321  N   VAL P 308      34.466   5.929  13.580  1.00  0.00      P1   N
ATOM   4322  HN  VAL P 308      34.191   5.917  12.622  1.00  0.00      P1    
ATOM   4323  CA  VAL P 308      34.586   7.211  14.130  1.00  0.00      P1   C
ATOM   4324  HA  VAL P 308      35.635   7.274  14.376  1.00  0.00      P1    
ATOM   4325  CB  VAL P 308      34.332   8.314  12.975  1.00  0.00      P1   C
ATOM   4326  HB  VAL P 308      33.376   8.137  12.437  1.00  0.00      P1    
ATOM   4327  CG1 VAL P 308      34.504   9.704  13.599  1.00  0.00      P1   C
ATOM   4328 HG11 VAL P 308      35.451   9.927  14.135  1.00  0.00      P1    
ATOM   4329 HG12 VAL P 308      34.327  10.510  12.855  1.00  0.00      P1    
ATOM   4330 HG13 VAL P 308      33.599   9.754  14.242  1.00  0.00      P1    
ATOM   4331  CG2 VAL P 308      35.333   8.071  11.816  1.00  0.00      P1   C
ATOM   4332 HG21 VAL P 308      36.381   8.120  12.180  1.00  0.00      P1    
ATOM   4333 HG22 VAL P 308      35.185   7.051  11.401  1.00  0.00      P1    
ATOM   4334 HG23 VAL P 308      35.274   8.935  11.121  1.00  0.00      P1    
ATOM   4335  C   VAL P 308      33.689   7.560  15.318  1.00  0.00      P1   C
ATOM   4336  O   VAL P 308      34.068   8.040  16.398  1.00  0.00      P1   O
ATOM   4337  N   ALA P 309      32.361   7.314  15.084  1.00  0.00      P1   N
ATOM   4338  HN  ALA P 309      32.024   7.083  14.174  1.00  0.00      P1    
ATOM   4339  CA  ALA P 309      31.342   7.596  16.087  1.00  0.00      P1   C
ATOM   4340  HA  ALA P 309      31.742   7.391  17.069  1.00  0.00      P1    
ATOM   4341  CB  ALA P 309      30.983   9.061  15.905  1.00  0.00      P1   C
ATOM   4342  HB1 ALA P 309      31.883   9.710  15.965  1.00  0.00      P1    
ATOM   4343  HB2 ALA P 309      30.475   9.223  14.930  1.00  0.00      P1    
ATOM   4344  HB3 ALA P 309      30.410   9.533  16.731  1.00  0.00      P1    
ATOM   4345  C   ALA P 309      30.196   6.668  15.819  1.00  0.00      P1   C
ATOM   4346  O   ALA P 309      30.210   6.041  14.777  1.00  0.00      P1   O
ATOM   4347  N   PRO P 310      29.172   6.535  16.608  1.00  0.00      P1   N
ATOM   4348  CD  PRO P 310      29.068   7.132  17.933  1.00  0.00      P1   C
ATOM   4349  HD1 PRO P 310      28.730   8.190  17.895  1.00  0.00      P1    
ATOM   4350  HD2 PRO P 310      29.992   7.076  18.549  1.00  0.00      P1    
ATOM   4351  CA  PRO P 310      27.993   5.744  16.280  1.00  0.00      P1   C
ATOM   4352  HA  PRO P 310      28.403   4.766  16.075  1.00  0.00      P1    
ATOM   4353  CB  PRO P 310      27.197   5.699  17.524  1.00  0.00      P1   C
ATOM   4354  HB1 PRO P 310      26.836   4.653  17.626  1.00  0.00      P1    
ATOM   4355  HB2 PRO P 310      26.371   6.442  17.543  1.00  0.00      P1    
ATOM   4356  CG  PRO P 310      28.082   6.243  18.621  1.00  0.00      P1   C
ATOM   4357  HG1 PRO P 310      28.664   5.475  19.173  1.00  0.00      P1    
ATOM   4358  HG2 PRO P 310      27.412   6.699  19.380  1.00  0.00      P1    
ATOM   4359  C   PRO P 310      27.107   6.160  15.109  1.00  0.00      P1   C
ATOM   4360  O   PRO P 310      26.478   5.298  14.488  1.00  0.00      P1   O
ATOM   4361  N   ALA P 311      27.028   7.453  14.843  1.00  0.00      P1   N
ATOM   4362  HN  ALA P 311      27.484   8.067  15.483  1.00  0.00      P1    
ATOM   4363  CA  ALA P 311      26.080   8.103  13.900  1.00  0.00      P1   C
ATOM   4364  HA  ALA P 311      25.117   7.618  13.967  1.00  0.00      P1    
ATOM   4365  CB  ALA P 311      25.972   9.664  14.106  1.00  0.00      P1   C
ATOM   4366  HB1 ALA P 311      25.338  10.160  13.340  1.00  0.00      P1    
ATOM   4367  HB2 ALA P 311      25.379   9.825  15.032  1.00  0.00      P1    
ATOM   4368  HB3 ALA P 311      26.983  10.121  14.164  1.00  0.00      P1    
ATOM   4369  C   ALA P 311      26.616   7.956  12.511  1.00  0.00      P1   C
ATOM   4370  O   ALA P 311      25.845   8.134  11.560  1.00  0.00      P1   O
ATOM   4371  N   THR P 312      27.867   7.604  12.411  1.00  0.00      P1   N
ATOM   4372  HN  THR P 312      28.364   7.500  13.269  1.00  0.00      P1    
ATOM   4373  CA  THR P 312      28.608   7.372  11.183  1.00  0.00      P1   C
ATOM   4374  HA  THR P 312      28.226   7.953  10.357  1.00  0.00      P1    
ATOM   4375  CB  THR P 312      30.096   7.679  11.231  1.00  0.00      P1   C
ATOM   4376  HB  THR P 312      30.576   7.565  10.235  1.00  0.00      P1    
ATOM   4377  OG1 THR P 312      30.853   6.843  12.198  1.00  0.00      P1   O
ATOM   4378  HG1 THR P 312      31.437   6.283  11.681  1.00  0.00      P1    
ATOM   4379  CG2 THR P 312      30.136   9.136  11.698  1.00  0.00      P1   C
ATOM   4380 HG21 THR P 312      29.674   9.380  12.678  1.00  0.00      P1    
ATOM   4381 HG22 THR P 312      31.223   9.335  11.810  1.00  0.00      P1    
ATOM   4382 HG23 THR P 312      29.698   9.777  10.903  1.00  0.00      P1    
ATOM   4383  C   THR P 312      28.466   5.974  10.740  1.00  0.00      P1   C
ATOM   4384  O   THR P 312      29.093   5.625   9.720  1.00  0.00      P1   O
ATOM   4385  N   SER P 313      27.703   5.161  11.438  1.00  0.00      P1   N
ATOM   4386  HN  SER P 313      27.210   5.563  12.205  1.00  0.00      P1    
ATOM   4387  CA  SER P 313      27.434   3.797  11.129  1.00  0.00      P1   C
ATOM   4388  HA  SER P 313      28.379   3.306  10.950  1.00  0.00      P1    
ATOM   4389  CB  SER P 313      26.756   3.070  12.401  1.00  0.00      P1   C
ATOM   4390  HB1 SER P 313      26.708   1.961  12.364  1.00  0.00      P1    
ATOM   4391  HB2 SER P 313      27.392   3.360  13.265  1.00  0.00      P1    
ATOM   4392  OG  SER P 313      25.399   3.470  12.609  1.00  0.00      P1   O
ATOM   4393  HG1 SER P 313      25.463   3.880  13.475  1.00  0.00      P1    
ATOM   4394  C   SER P 313      26.559   3.495   9.895  1.00  0.00      P1   C
ATOM   4395  O   SER P 313      25.664   4.292   9.580  1.00  0.00      P1   O
ATOM   4396  N   GLY P 314      26.802   2.363   9.119  1.00  0.00      P1   N
ATOM   4397  HN  GLY P 314      27.401   1.685   9.538  1.00  0.00      P1    
ATOM   4398  CA  GLY P 314      25.863   1.872   8.178  1.00  0.00      P1   C
ATOM   4399  HA1 GLY P 314      25.055   1.623   8.850  1.00  0.00      P1    
ATOM   4400  HA2 GLY P 314      26.334   1.042   7.671  1.00  0.00      P1    
ATOM   4401  C   GLY P 314      25.225   2.808   7.056  1.00  0.00      P1   C
ATOM   4402  O   GLY P 314      25.864   3.419   6.278  1.00  0.00      P1   O
ATOM   4403  N   GLY P 315      23.917   2.682   6.874  1.00  0.00      P1   N
ATOM   4404  HN  GLY P 315      23.524   1.819   7.184  1.00  0.00      P1    
ATOM   4405  CA  GLY P 315      23.253   3.474   5.907  1.00  0.00      P1   C
ATOM   4406  HA1 GLY P 315      22.317   2.948   5.792  1.00  0.00      P1    
ATOM   4407  HA2 GLY P 315      23.762   3.406   4.957  1.00  0.00      P1    
ATOM   4408  C   GLY P 315      22.987   4.867   6.280  1.00  0.00      P1   C
ATOM   4409  O   GLY P 315      22.809   5.808   5.472  1.00  0.00      P1   O
ATOM   4410  N   GLY P 316      22.810   5.009   7.576  1.00  0.00      P1   N
ATOM   4411  HN  GLY P 316      22.770   4.213   8.175  1.00  0.00      P1    
ATOM   4412  CA  GLY P 316      22.399   6.366   8.149  1.00  0.00      P1   C
ATOM   4413  HA1 GLY P 316      22.602   7.187   7.478  1.00  0.00      P1    
ATOM   4414  HA2 GLY P 316      23.037   6.547   9.002  1.00  0.00      P1    
ATOM   4415  C   GLY P 316      20.878   6.317   8.517  1.00  0.00      P1   C
ATOM   4416  O   GLY P 316      20.228   7.289   8.793  1.00  0.00      P1   O
ATOM   4417  N   PHE P 317      20.311   5.113   8.295  1.00  0.00      P1   N
ATOM   4418  HN  PHE P 317      20.866   4.376   7.919  1.00  0.00      P1    
ATOM   4419  CA  PHE P 317      18.897   4.803   8.384  1.00  0.00      P1   C
ATOM   4420  HA  PHE P 317      18.422   5.660   7.931  1.00  0.00      P1    
ATOM   4421  CB  PHE P 317      18.412   3.548   7.575  1.00  0.00      P1   C
ATOM   4422  HB1 PHE P 317      18.872   2.714   8.146  1.00  0.00      P1    
ATOM   4423  HB2 PHE P 317      17.314   3.384   7.531  1.00  0.00      P1    
ATOM   4424  CG  PHE P 317      18.991   3.345   6.236  1.00  0.00      P1   C
ATOM   4425  CD1 PHE P 317      19.084   4.526   5.372  1.00  0.00      P1   C
ATOM   4426  HD1 PHE P 317      18.811   5.477   5.806  1.00  0.00      P1    
ATOM   4427  CE1 PHE P 317      19.606   4.470   4.102  1.00  0.00      P1   C
ATOM   4428  HE1 PHE P 317      19.672   5.320   3.440  1.00  0.00      P1    
ATOM   4429  CZ  PHE P 317      20.161   3.275   3.639  1.00  0.00      P1   C
ATOM   4430  HZ  PHE P 317      20.579   3.165   2.650  1.00  0.00      P1    
ATOM   4431  CD2 PHE P 317      19.572   2.168   5.722  1.00  0.00      P1   C
ATOM   4432  HD2 PHE P 317      19.601   1.247   6.285  1.00  0.00      P1    
ATOM   4433  CE2 PHE P 317      20.188   2.143   4.473  1.00  0.00      P1   C
ATOM   4434  HE2 PHE P 317      20.684   1.257   4.104  1.00  0.00      P1    
ATOM   4435  C   PHE P 317      18.552   4.634   9.828  1.00  0.00      P1   C
ATOM   4436  O   PHE P 317      17.403   4.738  10.257  1.00  0.00      P1   O
ATOM   4437  N   ASN P 318      19.574   4.421  10.720  1.00  0.00      P1   N
ATOM   4438  HN  ASN P 318      20.530   4.358  10.446  1.00  0.00      P1    
ATOM   4439  CA  ASN P 318      19.302   4.095  12.126  1.00  0.00      P1   C
ATOM   4440  HA  ASN P 318      18.305   3.704  12.265  1.00  0.00      P1    
ATOM   4441  CB  ASN P 318      20.305   3.036  12.688  1.00  0.00      P1   C
ATOM   4442  HB1 ASN P 318      21.320   3.470  12.570  1.00  0.00      P1    
ATOM   4443  HB2 ASN P 318      20.311   2.818  13.777  1.00  0.00      P1    
ATOM   4444  CG  ASN P 318      20.152   1.717  12.029  1.00  0.00      P1   C
ATOM   4445  OD1 ASN P 318      21.197   0.991  12.084  1.00  0.00      P1   O
ATOM   4446  ND2 ASN P 318      18.998   1.324  11.388  1.00  0.00      P1   N
ATOM   4447 HD21 ASN P 318      18.838   0.410  11.014  1.00  0.00      P1    
ATOM   4448 HD22 ASN P 318      18.287   2.018  11.275  1.00  0.00      P1    
ATOM   4449  C   ASN P 318      19.255   5.274  13.060  1.00  0.00      P1   C
ATOM   4450  O   ASN P 318      19.058   5.255  14.278  1.00  0.00      P1   O
ATOM   4451  N   LEU P 319      19.405   6.447  12.477  1.00  0.00      P1   N
ATOM   4452  HN  LEU P 319      19.896   6.359  11.614  1.00  0.00      P1    
ATOM   4453  CA  LEU P 319      19.298   7.711  13.100  1.00  0.00      P1   C
ATOM   4454  HA  LEU P 319      19.650   7.611  14.116  1.00  0.00      P1    
ATOM   4455  CB  LEU P 319      20.000   8.755  12.175  1.00  0.00      P1   C
ATOM   4456  HB1 LEU P 319      19.472   8.817  11.199  1.00  0.00      P1    
ATOM   4457  HB2 LEU P 319      19.945   9.753  12.659  1.00  0.00      P1    
ATOM   4458  CG  LEU P 319      21.417   8.322  11.824  1.00  0.00      P1   C
ATOM   4459  HG  LEU P 319      21.505   7.354  11.286  1.00  0.00      P1    
ATOM   4460  CD1 LEU P 319      21.934   9.235  10.700  1.00  0.00      P1   C
ATOM   4461 HD11 LEU P 319      21.171   9.394   9.908  1.00  0.00      P1    
ATOM   4462 HD12 LEU P 319      22.109  10.220  11.183  1.00  0.00      P1    
ATOM   4463 HD13 LEU P 319      22.894   9.005  10.190  1.00  0.00      P1    
ATOM   4464  CD2 LEU P 319      22.313   8.463  13.132  1.00  0.00      P1   C
ATOM   4465 HD21 LEU P 319      22.083   9.348  13.763  1.00  0.00      P1    
ATOM   4466 HD22 LEU P 319      22.319   7.473  13.636  1.00  0.00      P1    
ATOM   4467 HD23 LEU P 319      23.368   8.566  12.797  1.00  0.00      P1    
ATOM   4468  C   LEU P 319      17.795   8.176  13.090  1.00  0.00      P1   C
ATOM   4469  O   LEU P 319      17.513   9.046  13.860  1.00  0.00      P1   O
ATOM   4470  N   ILE P 320      16.938   7.479  12.298  1.00  0.00      P1   N
ATOM   4471  HN  ILE P 320      17.186   6.758  11.656  1.00  0.00      P1    
ATOM   4472  CA  ILE P 320      15.546   7.830  12.207  1.00  0.00      P1   C
ATOM   4473  HA  ILE P 320      15.577   8.830  11.800  1.00  0.00      P1    
ATOM   4474  CB  ILE P 320      14.820   6.985  11.205  1.00  0.00      P1   C
ATOM   4475  HB  ILE P 320      15.140   5.933  11.359  1.00  0.00      P1    
ATOM   4476  CG2 ILE P 320      13.294   7.151  11.371  1.00  0.00      P1   C
ATOM   4477 HG21 ILE P 320      12.657   6.536  10.699  1.00  0.00      P1    
ATOM   4478 HG22 ILE P 320      12.922   6.784  12.352  1.00  0.00      P1    
ATOM   4479 HG23 ILE P 320      12.978   8.215  11.316  1.00  0.00      P1    
ATOM   4480  CG1 ILE P 320      15.298   7.471   9.772  1.00  0.00      P1   C
ATOM   4481 HG11 ILE P 320      14.967   8.523   9.635  1.00  0.00      P1    
ATOM   4482 HG12 ILE P 320      16.399   7.361   9.679  1.00  0.00      P1    
ATOM   4483  CD  ILE P 320      14.818   6.436   8.769  1.00  0.00      P1   C
ATOM   4484  HD1 ILE P 320      14.602   6.923   7.794  1.00  0.00      P1    
ATOM   4485  HD2 ILE P 320      15.592   5.645   8.675  1.00  0.00      P1    
ATOM   4486  HD3 ILE P 320      13.881   5.919   9.065  1.00  0.00      P1    
ATOM   4487  C   ILE P 320      14.692   7.915  13.555  1.00  0.00      P1   C
ATOM   4488  O   ILE P 320      13.972   8.862  13.832  1.00  0.00      P1   O
ATOM   4489  N   PRO P 321      14.804   6.877  14.479  1.00  0.00      P1   N
ATOM   4490  CD  PRO P 321      15.208   5.506  14.139  1.00  0.00      P1   C
ATOM   4491  HD1 PRO P 321      16.070   5.432  13.442  1.00  0.00      P1    
ATOM   4492  HD2 PRO P 321      14.321   5.116  13.596  1.00  0.00      P1    
ATOM   4493  CA  PRO P 321      14.167   6.842  15.844  1.00  0.00      P1   C
ATOM   4494  HA  PRO P 321      13.156   7.203  15.732  1.00  0.00      P1    
ATOM   4495  CB  PRO P 321      14.241   5.308  16.240  1.00  0.00      P1   C
ATOM   4496  HB1 PRO P 321      13.361   4.776  15.820  1.00  0.00      P1    
ATOM   4497  HB2 PRO P 321      14.400   5.074  17.315  1.00  0.00      P1    
ATOM   4498  CG  PRO P 321      15.417   4.791  15.395  1.00  0.00      P1   C
ATOM   4499  HG1 PRO P 321      15.508   3.689  15.285  1.00  0.00      P1    
ATOM   4500  HG2 PRO P 321      16.416   5.052  15.806  1.00  0.00      P1    
ATOM   4501  C   PRO P 321      14.864   7.739  16.864  1.00  0.00      P1   C
ATOM   4502  O   PRO P 321      14.257   8.045  17.915  1.00  0.00      P1   O
ATOM   4503  N   ILE P 322      16.039   8.352  16.619  1.00  0.00      P1   N
ATOM   4504  HN  ILE P 322      16.475   8.108  15.757  1.00  0.00      P1    
ATOM   4505  CA  ILE P 322      16.761   9.294  17.513  1.00  0.00      P1   C
ATOM   4506  HA  ILE P 322      16.188   9.494  18.406  1.00  0.00      P1    
ATOM   4507  CB  ILE P 322      18.066   8.629  17.996  1.00  0.00      P1   C
ATOM   4508  HB  ILE P 322      18.660   9.459  18.434  1.00  0.00      P1    
ATOM   4509  CG2 ILE P 322      17.753   7.496  19.020  1.00  0.00      P1   C
ATOM   4510 HG21 ILE P 322      17.376   7.990  19.941  1.00  0.00      P1    
ATOM   4511 HG22 ILE P 322      16.931   6.800  18.748  1.00  0.00      P1    
ATOM   4512 HG23 ILE P 322      18.718   7.041  19.332  1.00  0.00      P1    
ATOM   4513  CG1 ILE P 322      18.842   8.122  16.770  1.00  0.00      P1   C
ATOM   4514 HG11 ILE P 322      18.375   7.267  16.236  1.00  0.00      P1    
ATOM   4515 HG12 ILE P 322      18.813   8.974  16.058  1.00  0.00      P1    
ATOM   4516  CD  ILE P 322      20.242   7.664  17.170  1.00  0.00      P1   C
ATOM   4517  HD1 ILE P 322      20.261   6.864  17.942  1.00  0.00      P1    
ATOM   4518  HD2 ILE P 322      20.751   7.186  16.306  1.00  0.00      P1    
ATOM   4519  HD3 ILE P 322      20.846   8.532  17.509  1.00  0.00      P1    
ATOM   4520  C   ILE P 322      17.037  10.649  16.812  1.00  0.00      P1   C
ATOM   4521  O   ILE P 322      17.813  11.468  17.222  1.00  0.00      P1   O
ATOM   4522  N   ALA P 323      16.274  10.980  15.743  1.00  0.00      P1   N
ATOM   4523  HN  ALA P 323      15.605  10.307  15.438  1.00  0.00      P1    
ATOM   4524  CA  ALA P 323      16.461  12.181  14.975  1.00  0.00      P1   C
ATOM   4525  HA  ALA P 323      17.469  12.285  14.603  1.00  0.00      P1    
ATOM   4526  CB  ALA P 323      15.404  12.372  13.848  1.00  0.00      P1   C
ATOM   4527  HB1 ALA P 323      14.364  12.119  14.147  1.00  0.00      P1    
ATOM   4528  HB2 ALA P 323      15.466  13.264  13.189  1.00  0.00      P1    
ATOM   4529  HB3 ALA P 323      15.594  11.539  13.137  1.00  0.00      P1    
ATOM   4530  C   ALA P 323      16.248  13.468  15.854  1.00  0.00      P1   C
ATOM   4531  O   ALA P 323      16.938  14.463  15.747  1.00  0.00      P1   O
ATOM   4532  N   THR P 324      15.275  13.383  16.813  1.00  0.00      P1   N
ATOM   4533  HN  THR P 324      14.807  12.528  17.020  1.00  0.00      P1    
ATOM   4534  CA  THR P 324      14.775  14.559  17.499  1.00  0.00      P1   C
ATOM   4535  HA  THR P 324      15.321  15.432  17.174  1.00  0.00      P1    
ATOM   4536  CB  THR P 324      13.331  14.904  17.355  1.00  0.00      P1   C
ATOM   4537  HB  THR P 324      12.696  14.418  18.126  1.00  0.00      P1    
ATOM   4538  OG1 THR P 324      12.892  14.567  16.095  1.00  0.00      P1   O
ATOM   4539  HG1 THR P 324      12.801  13.612  16.096  1.00  0.00      P1    
ATOM   4540  CG2 THR P 324      13.122  16.401  17.469  1.00  0.00      P1   C
ATOM   4541 HG21 THR P 324      13.806  16.974  16.807  1.00  0.00      P1    
ATOM   4542 HG22 THR P 324      12.049  16.649  17.327  1.00  0.00      P1    
ATOM   4543 HG23 THR P 324      13.342  16.820  18.474  1.00  0.00      P1    
ATOM   4544  C   THR P 324      15.124  14.333  19.012  1.00  0.00      P1   C
ATOM   4545  O   THR P 324      14.480  14.987  19.841  1.00  0.00      P1   O
ATOM   4546  N   ALA P 325      16.093  13.467  19.308  1.00  0.00      P1   N
ATOM   4547  HN  ALA P 325      16.476  12.855  18.621  1.00  0.00      P1    
ATOM   4548  CA  ALA P 325      16.422  12.995  20.640  1.00  0.00      P1   C
ATOM   4549  HA  ALA P 325      15.587  13.120  21.314  1.00  0.00      P1    
ATOM   4550  CB  ALA P 325      16.952  11.573  20.626  1.00  0.00      P1   C
ATOM   4551  HB1 ALA P 325      17.298  11.189  21.610  1.00  0.00      P1    
ATOM   4552  HB2 ALA P 325      16.065  10.974  20.329  1.00  0.00      P1    
ATOM   4553  HB3 ALA P 325      17.723  11.523  19.827  1.00  0.00      P1    
ATOM   4554  C   ALA P 325      17.470  13.899  21.297  1.00  0.00      P1   C
ATOM   4555  O   ALA P 325      17.517  14.237  22.487  1.00  0.00      P1   O
ATOM   4556  N   GLY P 326      18.471  14.369  20.402  1.00  0.00      P1   N
ATOM   4557  HN  GLY P 326      18.473  14.182  19.422  1.00  0.00      P1    
ATOM   4558  CA  GLY P 326      19.578  15.169  20.988  1.00  0.00      P1   C
ATOM   4559  HA1 GLY P 326      19.214  15.755  21.819  1.00  0.00      P1    
ATOM   4560  HA2 GLY P 326      19.862  15.920  20.265  1.00  0.00      P1    
ATOM   4561  C   GLY P 326      20.837  14.306  21.212  1.00  0.00      P1   C
ATOM   4562  O   GLY P 326      21.672  14.665  22.049  1.00  0.00      P1   O
ATOM   4563  N   ASN P 327      20.926  13.173  20.477  1.00  0.00      P1   N
ATOM   4564  HN  ASN P 327      20.247  12.821  19.838  1.00  0.00      P1    
ATOM   4565  CA  ASN P 327      22.090  12.277  20.491  1.00  0.00      P1   C
ATOM   4566  HA  ASN P 327      22.570  12.259  21.458  1.00  0.00      P1    
ATOM   4567  CB  ASN P 327      21.577  10.856  20.132  1.00  0.00      P1   C
ATOM   4568  HB1 ASN P 327      21.005  10.904  19.181  1.00  0.00      P1    
ATOM   4569  HB2 ASN P 327      22.334  10.063  19.949  1.00  0.00      P1    
ATOM   4570  CG  ASN P 327      20.608  10.259  21.199  1.00  0.00      P1   C
ATOM   4571  OD1 ASN P 327      20.132   9.139  20.894  1.00  0.00      P1   O
ATOM   4572  ND2 ASN P 327      20.535  10.890  22.417  1.00  0.00      P1   N
ATOM   4573 HD21 ASN P 327      19.872  10.460  23.031  1.00  0.00      P1    
ATOM   4574 HD22 ASN P 327      20.955  11.793  22.511  1.00  0.00      P1    
ATOM   4575  C   ASN P 327      23.212  12.708  19.565  1.00  0.00      P1   C
ATOM   4576  O   ASN P 327      24.294  12.183  19.645  1.00  0.00      P1   O
ATOM   4577  N   PHE P 328      22.914  13.562  18.660  1.00  0.00      P1   N
ATOM   4578  HN  PHE P 328      21.994  13.939  18.737  1.00  0.00      P1    
ATOM   4579  CA  PHE P 328      23.928  14.180  17.808  1.00  0.00      P1   C
ATOM   4580  HA  PHE P 328      24.892  14.344  18.267  1.00  0.00      P1    
ATOM   4581  CB  PHE P 328      24.193  13.263  16.579  1.00  0.00      P1   C
ATOM   4582  HB1 PHE P 328      24.857  13.817  15.881  1.00  0.00      P1    
ATOM   4583  HB2 PHE P 328      24.757  12.419  17.029  1.00  0.00      P1    
ATOM   4584  CG  PHE P 328      22.912  12.784  15.930  1.00  0.00      P1   C
ATOM   4585  CD1 PHE P 328      22.477  11.431  16.110  1.00  0.00      P1   C
ATOM   4586  HD1 PHE P 328      23.030  10.785  16.775  1.00  0.00      P1    
ATOM   4587  CE1 PHE P 328      21.285  10.993  15.608  1.00  0.00      P1   C
ATOM   4588  HE1 PHE P 328      20.991   9.967  15.769  1.00  0.00      P1    
ATOM   4589  CZ  PHE P 328      20.518  11.823  14.746  1.00  0.00      P1   C
ATOM   4590  HZ  PHE P 328      19.515  11.633  14.393  1.00  0.00      P1    
ATOM   4591  CD2 PHE P 328      22.130  13.664  15.118  1.00  0.00      P1   C
ATOM   4592  HD2 PHE P 328      22.422  14.698  15.013  1.00  0.00      P1    
ATOM   4593  CE2 PHE P 328      20.924  13.198  14.529  1.00  0.00      P1   C
ATOM   4594  HE2 PHE P 328      20.254  13.883  14.030  1.00  0.00      P1    
ATOM   4595  C   PHE P 328      23.503  15.646  17.548  1.00  0.00      P1   C
ATOM   4596  O   PHE P 328      22.345  15.997  17.763  1.00  0.00      P1   O
ATOM   4597  N   SER P 329      24.414  16.457  17.069  1.00  0.00      P1   N
ATOM   4598  HN  SER P 329      25.263  16.007  16.805  1.00  0.00      P1    
ATOM   4599  CA  SER P 329      24.184  17.829  16.560  1.00  0.00      P1   C
ATOM   4600  HA  SER P 329      23.289  18.188  17.046  1.00  0.00      P1    
ATOM   4601  CB  SER P 329      25.418  18.698  16.802  1.00  0.00      P1   C
ATOM   4602  HB1 SER P 329      25.078  19.755  16.794  1.00  0.00      P1    
ATOM   4603  HB2 SER P 329      25.900  18.536  17.790  1.00  0.00      P1    
ATOM   4604  OG  SER P 329      26.514  18.375  15.879  1.00  0.00      P1   O
ATOM   4605  HG1 SER P 329      26.954  17.644  16.318  1.00  0.00      P1    
ATOM   4606  C   SER P 329      23.851  17.811  15.040  1.00  0.00      P1   C
ATOM   4607  O   SER P 329      23.907  16.784  14.317  1.00  0.00      P1   O
ATOM   4608  N   MET P 330      23.568  18.990  14.446  1.00  0.00      P1   N
ATOM   4609  HN  MET P 330      23.524  19.820  14.996  1.00  0.00      P1    
ATOM   4610  CA  MET P 330      23.420  19.161  13.073  1.00  0.00      P1   C
ATOM   4611  HA  MET P 330      22.887  18.329  12.635  1.00  0.00      P1    
ATOM   4612  CB  MET P 330      22.634  20.454  12.712  1.00  0.00      P1   C
ATOM   4613  HB1 MET P 330      23.081  21.284  13.300  1.00  0.00      P1    
ATOM   4614  HB2 MET P 330      22.580  20.659  11.621  1.00  0.00      P1    
ATOM   4615  CG  MET P 330      21.231  20.265  13.192  1.00  0.00      P1   C
ATOM   4616  HG1 MET P 330      20.808  19.273  12.922  1.00  0.00      P1    
ATOM   4617  HG2 MET P 330      21.154  20.343  14.298  1.00  0.00      P1    
ATOM   4618  SD  MET P 330      20.000  21.434  12.393  1.00  0.00      P1   S
ATOM   4619  CE  MET P 330      20.263  22.639  13.670  1.00  0.00      P1   C
ATOM   4620  HE1 MET P 330      21.345  22.891  13.709  1.00  0.00      P1    
ATOM   4621  HE2 MET P 330      19.737  23.574  13.379  1.00  0.00      P1    
ATOM   4622  HE3 MET P 330      19.907  22.093  14.570  1.00  0.00      P1    
ATOM   4623  C   MET P 330      24.832  19.123  12.401  1.00  0.00      P1   C
ATOM   4624  O   MET P 330      25.030  18.754  11.281  1.00  0.00      P1   O
ATOM   4625  N   GLY P 331      25.862  19.464  13.173  1.00  0.00      P1   N
ATOM   4626  HN  GLY P 331      25.757  19.686  14.140  1.00  0.00      P1    
ATOM   4627  CA  GLY P 331      27.233  19.269  12.718  1.00  0.00      P1   C
ATOM   4628  HA1 GLY P 331      27.845  19.529  13.569  1.00  0.00      P1    
ATOM   4629  HA2 GLY P 331      27.370  20.038  11.972  1.00  0.00      P1    
ATOM   4630  C   GLY P 331      27.790  18.005  12.270  1.00  0.00      P1   C
ATOM   4631  O   GLY P 331      28.302  17.894  11.180  1.00  0.00      P1   O
ATOM   4632  N   MET P 332      27.575  16.959  13.119  1.00  0.00      P1   N
ATOM   4633  HN  MET P 332      27.044  17.179  13.934  1.00  0.00      P1    
ATOM   4634  CA  MET P 332      27.776  15.476  12.875  1.00  0.00      P1   C
ATOM   4635  HA  MET P 332      28.848  15.359  12.836  1.00  0.00      P1    
ATOM   4636  CB  MET P 332      27.301  14.647  14.125  1.00  0.00      P1   C
ATOM   4637  HB1 MET P 332      27.937  15.006  14.962  1.00  0.00      P1    
ATOM   4638  HB2 MET P 332      26.245  14.879  14.380  1.00  0.00      P1    
ATOM   4639  CG  MET P 332      27.426  13.088  14.064  1.00  0.00      P1   C
ATOM   4640  HG1 MET P 332      26.999  12.541  14.931  1.00  0.00      P1    
ATOM   4641  HG2 MET P 332      26.811  12.716  13.217  1.00  0.00      P1    
ATOM   4642  SD  MET P 332      29.026  12.373  13.702  1.00  0.00      P1   S
ATOM   4643  CE  MET P 332      29.805  12.883  15.237  1.00  0.00      P1   C
ATOM   4644  HE1 MET P 332      30.480  13.753  15.085  1.00  0.00      P1    
ATOM   4645  HE2 MET P 332      29.025  13.254  15.936  1.00  0.00      P1    
ATOM   4646  HE3 MET P 332      30.393  12.017  15.610  1.00  0.00      P1    
ATOM   4647  C   MET P 332      27.104  14.996  11.589  1.00  0.00      P1   C
ATOM   4648  O   MET P 332      27.670  14.244  10.807  1.00  0.00      P1   O
ATOM   4649  N   LEU P 333      25.852  15.540  11.283  1.00  0.00      P1   N
ATOM   4650  HN  LEU P 333      25.303  16.018  11.965  1.00  0.00      P1    
ATOM   4651  CA  LEU P 333      25.104  15.190  10.047  1.00  0.00      P1   C
ATOM   4652  HA  LEU P 333      25.163  14.127   9.861  1.00  0.00      P1    
ATOM   4653  CB  LEU P 333      23.598  15.483  10.155  1.00  0.00      P1   C
ATOM   4654  HB1 LEU P 333      23.378  16.508  10.525  1.00  0.00      P1    
ATOM   4655  HB2 LEU P 333      23.010  15.317   9.227  1.00  0.00      P1    
ATOM   4656  CG  LEU P 333      22.824  14.634  11.210  1.00  0.00      P1   C
ATOM   4657  HG  LEU P 333      23.211  14.966  12.197  1.00  0.00      P1    
ATOM   4658  CD1 LEU P 333      21.294  15.015  11.187  1.00  0.00      P1   C
ATOM   4659 HD11 LEU P 333      21.243  16.077  11.509  1.00  0.00      P1    
ATOM   4660 HD12 LEU P 333      20.978  14.845  10.135  1.00  0.00      P1    
ATOM   4661 HD13 LEU P 333      20.857  14.300  11.918  1.00  0.00      P1    
ATOM   4662  CD2 LEU P 333      23.058  13.106  11.141  1.00  0.00      P1   C
ATOM   4663 HD21 LEU P 333      22.598  12.612  12.023  1.00  0.00      P1    
ATOM   4664 HD22 LEU P 333      22.626  12.657  10.221  1.00  0.00      P1    
ATOM   4665 HD23 LEU P 333      24.155  12.941  11.195  1.00  0.00      P1    
ATOM   4666  C   LEU P 333      25.612  15.883   8.821  1.00  0.00      P1   C
ATOM   4667  O   LEU P 333      25.676  15.265   7.796  1.00  0.00      P1   O
ATOM   4668  N   VAL P 334      26.092  17.108   8.894  1.00  0.00      P1   N
ATOM   4669  HN  VAL P 334      25.985  17.737   9.660  1.00  0.00      P1    
ATOM   4670  CA  VAL P 334      26.824  17.788   7.869  1.00  0.00      P1   C
ATOM   4671  HA  VAL P 334      26.216  17.652   6.988  1.00  0.00      P1    
ATOM   4672  CB  VAL P 334      26.991  19.341   8.046  1.00  0.00      P1   C
ATOM   4673  HB  VAL P 334      27.504  19.568   9.005  1.00  0.00      P1    
ATOM   4674  CG1 VAL P 334      27.783  19.866   6.810  1.00  0.00      P1   C
ATOM   4675 HG11 VAL P 334      27.224  19.499   5.923  1.00  0.00      P1    
ATOM   4676 HG12 VAL P 334      27.777  20.976   6.770  1.00  0.00      P1    
ATOM   4677 HG13 VAL P 334      28.818  19.463   6.821  1.00  0.00      P1    
ATOM   4678  CG2 VAL P 334      25.654  20.040   8.083  1.00  0.00      P1   C
ATOM   4679 HG21 VAL P 334      25.685  21.128   7.864  1.00  0.00      P1    
ATOM   4680 HG22 VAL P 334      25.069  19.665   7.216  1.00  0.00      P1    
ATOM   4681 HG23 VAL P 334      25.198  19.977   9.094  1.00  0.00      P1    
ATOM   4682  C   VAL P 334      28.167  17.145   7.565  1.00  0.00      P1   C
ATOM   4683  O   VAL P 334      28.476  16.995   6.390  1.00  0.00      P1   O
ATOM   4684  N   PHE P 335      28.869  16.761   8.599  1.00  0.00      P1   N
ATOM   4685  HN  PHE P 335      28.581  17.104   9.490  1.00  0.00      P1    
ATOM   4686  CA  PHE P 335      30.083  15.948   8.493  1.00  0.00      P1   C
ATOM   4687  HA  PHE P 335      30.820  16.518   7.946  1.00  0.00      P1    
ATOM   4688  CB  PHE P 335      30.655  15.641   9.949  1.00  0.00      P1   C
ATOM   4689  HB1 PHE P 335      31.040  16.520  10.509  1.00  0.00      P1    
ATOM   4690  HB2 PHE P 335      29.743  15.234  10.438  1.00  0.00      P1    
ATOM   4691  CG  PHE P 335      31.679  14.618   9.800  1.00  0.00      P1   C
ATOM   4692  CD1 PHE P 335      32.861  14.893   9.086  1.00  0.00      P1   C
ATOM   4693  HD1 PHE P 335      33.015  15.822   8.558  1.00  0.00      P1    
ATOM   4694  CE1 PHE P 335      33.823  13.821   9.039  1.00  0.00      P1   C
ATOM   4695  HE1 PHE P 335      34.682  13.932   8.394  1.00  0.00      P1    
ATOM   4696  CZ  PHE P 335      33.655  12.603   9.737  1.00  0.00      P1   C
ATOM   4697  HZ  PHE P 335      34.360  11.786   9.764  1.00  0.00      P1    
ATOM   4698  CD2 PHE P 335      31.352  13.347  10.349  1.00  0.00      P1   C
ATOM   4699  HD2 PHE P 335      30.325  13.193  10.646  1.00  0.00      P1    
ATOM   4700  CE2 PHE P 335      32.376  12.377  10.350  1.00  0.00      P1   C
ATOM   4701  HE2 PHE P 335      32.041  11.419  10.720  1.00  0.00      P1    
ATOM   4702  C   PHE P 335      29.809  14.654   7.588  1.00  0.00      P1   C
ATOM   4703  O   PHE P 335      30.578  14.336   6.611  1.00  0.00      P1   O
ATOM   4704  N   ILE P 336      28.695  13.944   7.955  1.00  0.00      P1   N
ATOM   4705  HN  ILE P 336      28.335  14.109   8.870  1.00  0.00      P1    
ATOM   4706  CA  ILE P 336      28.179  12.766   7.268  1.00  0.00      P1   C
ATOM   4707  HA  ILE P 336      29.038  12.111   7.262  1.00  0.00      P1    
ATOM   4708  CB  ILE P 336      27.100  12.042   8.057  1.00  0.00      P1   C
ATOM   4709  HB  ILE P 336      26.389  12.809   8.431  1.00  0.00      P1    
ATOM   4710  CG2 ILE P 336      26.347  10.976   7.231  1.00  0.00      P1   C
ATOM   4711 HG21 ILE P 336      27.034  10.336   6.637  1.00  0.00      P1    
ATOM   4712 HG22 ILE P 336      25.700  10.328   7.860  1.00  0.00      P1    
ATOM   4713 HG23 ILE P 336      25.650  11.356   6.454  1.00  0.00      P1    
ATOM   4714  CG1 ILE P 336      27.656  11.406   9.337  1.00  0.00      P1   C
ATOM   4715 HG11 ILE P 336      28.100  10.405   9.147  1.00  0.00      P1    
ATOM   4716 HG12 ILE P 336      28.473  12.035   9.750  1.00  0.00      P1    
ATOM   4717  CD  ILE P 336      26.636  11.319  10.519  1.00  0.00      P1   C
ATOM   4718  HD1 ILE P 336      25.743  10.701  10.282  1.00  0.00      P1    
ATOM   4719  HD2 ILE P 336      27.205  10.805  11.324  1.00  0.00      P1    
ATOM   4720  HD3 ILE P 336      26.329  12.317  10.898  1.00  0.00      P1    
ATOM   4721  C   ILE P 336      27.758  13.037   5.895  1.00  0.00      P1   C
ATOM   4722  O   ILE P 336      28.074  12.295   4.976  1.00  0.00      P1   O
ATOM   4723  N   PHE P 337      26.972  14.133   5.661  1.00  0.00      P1   N
ATOM   4724  HN  PHE P 337      26.541  14.615   6.420  1.00  0.00      P1    
ATOM   4725  CA  PHE P 337      26.519  14.537   4.367  1.00  0.00      P1   C
ATOM   4726  HA  PHE P 337      25.888  13.751   3.981  1.00  0.00      P1    
ATOM   4727  CB  PHE P 337      25.555  15.800   4.521  1.00  0.00      P1   C
ATOM   4728  HB1 PHE P 337      24.643  15.597   5.122  1.00  0.00      P1    
ATOM   4729  HB2 PHE P 337      26.179  16.576   5.012  1.00  0.00      P1    
ATOM   4730  CG  PHE P 337      24.954  16.211   3.149  1.00  0.00      P1   C
ATOM   4731  CD1 PHE P 337      25.449  17.245   2.356  1.00  0.00      P1   C
ATOM   4732  HD1 PHE P 337      26.283  17.821   2.728  1.00  0.00      P1    
ATOM   4733  CE1 PHE P 337      24.812  17.625   1.103  1.00  0.00      P1   C
ATOM   4734  HE1 PHE P 337      25.154  18.520   0.603  1.00  0.00      P1    
ATOM   4735  CZ  PHE P 337      23.644  16.936   0.799  1.00  0.00      P1   C
ATOM   4736  HZ  PHE P 337      23.142  17.200  -0.120  1.00  0.00      P1    
ATOM   4737  CD2 PHE P 337      23.802  15.595   2.746  1.00  0.00      P1   C
ATOM   4738  HD2 PHE P 337      23.434  14.841   3.426  1.00  0.00      P1    
ATOM   4739  CE2 PHE P 337      23.151  15.915   1.557  1.00  0.00      P1   C
ATOM   4740  HE2 PHE P 337      22.203  15.478   1.280  1.00  0.00      P1    
ATOM   4741  C   PHE P 337      27.659  14.868   3.396  1.00  0.00      P1   C
ATOM   4742  O   PHE P 337      27.610  14.415   2.254  1.00  0.00      P1   O
ATOM   4743  N   VAL P 338      28.646  15.648   3.809  1.00  0.00      P1   N
ATOM   4744  HN  VAL P 338      28.510  16.082   4.696  1.00  0.00      P1    
ATOM   4745  CA  VAL P 338      29.859  15.852   2.941  1.00  0.00      P1   C
ATOM   4746  HA  VAL P 338      29.650  16.361   2.012  1.00  0.00      P1    
ATOM   4747  CB  VAL P 338      30.782  16.925   3.607  1.00  0.00      P1   C
ATOM   4748  HB  VAL P 338      31.048  16.680   4.657  1.00  0.00      P1    
ATOM   4749  CG1 VAL P 338      32.073  17.185   2.796  1.00  0.00      P1   C
ATOM   4750 HG11 VAL P 338      32.805  16.350   2.842  1.00  0.00      P1    
ATOM   4751 HG12 VAL P 338      31.747  17.375   1.751  1.00  0.00      P1    
ATOM   4752 HG13 VAL P 338      32.480  18.165   3.124  1.00  0.00      P1    
ATOM   4753  CG2 VAL P 338      29.991  18.240   3.630  1.00  0.00      P1   C
ATOM   4754 HG21 VAL P 338      28.970  18.139   4.057  1.00  0.00      P1    
ATOM   4755 HG22 VAL P 338      30.548  19.033   4.173  1.00  0.00      P1    
ATOM   4756 HG23 VAL P 338      29.968  18.507   2.552  1.00  0.00      P1    
ATOM   4757  C   VAL P 338      30.583  14.552   2.600  1.00  0.00      P1   C
ATOM   4758  O   VAL P 338      30.861  14.334   1.423  1.00  0.00      P1   O
ATOM   4759  N   ALA P 339      30.860  13.784   3.542  1.00  0.00      P1   N
ATOM   4760  HN  ALA P 339      30.714  14.097   4.477  1.00  0.00      P1    
ATOM   4761  CA  ALA P 339      31.517  12.504   3.450  1.00  0.00      P1   C
ATOM   4762  HA  ALA P 339      32.531  12.690   3.129  1.00  0.00      P1    
ATOM   4763  CB  ALA P 339      31.515  11.934   4.933  1.00  0.00      P1   C
ATOM   4764  HB1 ALA P 339      31.836  12.631   5.736  1.00  0.00      P1    
ATOM   4765  HB2 ALA P 339      30.500  11.658   5.290  1.00  0.00      P1    
ATOM   4766  HB3 ALA P 339      32.138  11.016   5.006  1.00  0.00      P1    
ATOM   4767  C   ALA P 339      30.778  11.493   2.576  1.00  0.00      P1   C
ATOM   4768  O   ALA P 339      31.409  10.744   1.872  1.00  0.00      P1   O
ATOM   4769  N   ARG P 340      29.450  11.378   2.689  1.00  0.00      P1   N
ATOM   4770  HN  ARG P 340      29.080  11.835   3.495  1.00  0.00      P1    
ATOM   4771  CA  ARG P 340      28.673  10.597   1.837  1.00  0.00      P1   C
ATOM   4772  HA  ARG P 340      29.167   9.637   1.790  1.00  0.00      P1    
ATOM   4773  CB  ARG P 340      27.227  10.483   2.398  1.00  0.00      P1   C
ATOM   4774  HB1 ARG P 340      26.959  11.503   2.746  1.00  0.00      P1    
ATOM   4775  HB2 ARG P 340      26.679  10.066   1.527  1.00  0.00      P1    
ATOM   4776  CG  ARG P 340      27.029   9.569   3.638  1.00  0.00      P1   C
ATOM   4777  HG1 ARG P 340      27.671   9.900   4.482  1.00  0.00      P1    
ATOM   4778  HG2 ARG P 340      25.964   9.682   3.934  1.00  0.00      P1    
ATOM   4779  CD  ARG P 340      27.410   8.127   3.380  1.00  0.00      P1   C
ATOM   4780  HD1 ARG P 340      26.846   7.523   2.638  1.00  0.00      P1    
ATOM   4781  HD2 ARG P 340      28.476   8.143   3.066  1.00  0.00      P1    
ATOM   4782  NE  ARG P 340      27.263   7.377   4.657  1.00  0.00      P1   N
ATOM   4783  HE  ARG P 340      26.463   7.549   5.233  1.00  0.00      P1    
ATOM   4784  CZ  ARG P 340      28.015   6.410   5.193  1.00  0.00      P1   C
ATOM   4785  NH1 ARG P 340      29.167   6.084   4.711  1.00  0.00      P1   N
ATOM   4786 HH11 ARG P 340      29.723   5.469   5.271  1.00  0.00      P1    
ATOM   4787 HH12 ARG P 340      29.335   6.416   3.783  1.00  0.00      P1    
ATOM   4788  NH2 ARG P 340      27.689   5.954   6.383  1.00  0.00      P1   N
ATOM   4789 HH21 ARG P 340      28.433   5.434   6.805  1.00  0.00      P1    
ATOM   4790 HH22 ARG P 340      26.847   6.294   6.801  1.00  0.00      P1    
ATOM   4791  C   ARG P 340      28.657  11.134   0.384  1.00  0.00      P1   C
ATOM   4792  O   ARG P 340      28.497  10.468  -0.619  1.00  0.00      P1   O
ATOM   4793  N   VAL P 341      28.813  12.470   0.224  1.00  0.00      P1   N
ATOM   4794  HN  VAL P 341      28.728  13.135   0.963  1.00  0.00      P1    
ATOM   4795  CA  VAL P 341      29.110  13.029  -1.140  1.00  0.00      P1   C
ATOM   4796  HA  VAL P 341      28.330  12.591  -1.745  1.00  0.00      P1    
ATOM   4797  CB  VAL P 341      28.832  14.531  -1.191  1.00  0.00      P1   C
ATOM   4798  HB  VAL P 341      29.223  15.043  -0.285  1.00  0.00      P1    
ATOM   4799  CG1 VAL P 341      29.419  15.190  -2.424  1.00  0.00      P1   C
ATOM   4800 HG11 VAL P 341      29.325  14.596  -3.359  1.00  0.00      P1    
ATOM   4801 HG12 VAL P 341      28.901  16.145  -2.654  1.00  0.00      P1    
ATOM   4802 HG13 VAL P 341      30.511  15.372  -2.326  1.00  0.00      P1    
ATOM   4803  CG2 VAL P 341      27.314  14.646  -1.200  1.00  0.00      P1   C
ATOM   4804 HG21 VAL P 341      26.754  14.129  -0.391  1.00  0.00      P1    
ATOM   4805 HG22 VAL P 341      27.027  15.713  -1.080  1.00  0.00      P1    
ATOM   4806 HG23 VAL P 341      26.960  14.408  -2.226  1.00  0.00      P1    
ATOM   4807  C   VAL P 341      30.416  12.657  -1.754  1.00  0.00      P1   C
ATOM   4808  O   VAL P 341      30.508  11.968  -2.778  1.00  0.00      P1   O
ATOM   4809  N   ILE P 342      31.512  12.856  -1.013  1.00  0.00      P1   N
ATOM   4810  HN  ILE P 342      31.451  13.461  -0.224  1.00  0.00      P1    
ATOM   4811  CA  ILE P 342      32.909  12.485  -1.355  1.00  0.00      P1   C
ATOM   4812  HA  ILE P 342      32.960  12.907  -2.348  1.00  0.00      P1    
ATOM   4813  CB  ILE P 342      33.881  13.119  -0.363  1.00  0.00      P1   C
ATOM   4814  HB  ILE P 342      33.453  13.047   0.659  1.00  0.00      P1    
ATOM   4815  CG2 ILE P 342      35.155  12.473  -0.347  1.00  0.00      P1   C
ATOM   4816 HG21 ILE P 342      35.209  11.454   0.093  1.00  0.00      P1    
ATOM   4817 HG22 ILE P 342      35.654  12.337  -1.330  1.00  0.00      P1    
ATOM   4818 HG23 ILE P 342      35.902  12.965   0.311  1.00  0.00      P1    
ATOM   4819  CG1 ILE P 342      34.090  14.621  -0.760  1.00  0.00      P1   C
ATOM   4820 HG11 ILE P 342      35.009  14.557  -1.380  1.00  0.00      P1    
ATOM   4821 HG12 ILE P 342      33.168  14.828  -1.345  1.00  0.00      P1    
ATOM   4822  CD  ILE P 342      34.272  15.492   0.469  1.00  0.00      P1   C
ATOM   4823  HD1 ILE P 342      34.396  16.537   0.113  1.00  0.00      P1    
ATOM   4824  HD2 ILE P 342      33.371  15.369   1.109  1.00  0.00      P1    
ATOM   4825  HD3 ILE P 342      35.145  15.103   1.035  1.00  0.00      P1    
ATOM   4826  C   ILE P 342      33.116  10.948  -1.465  1.00  0.00      P1   C
ATOM   4827  O   ILE P 342      33.727  10.391  -2.329  1.00  0.00      P1   O
ATOM   4828  N   THR P 343      32.544  10.094  -0.544  1.00  0.00      P1   N
ATOM   4829  HN  THR P 343      32.208  10.506   0.299  1.00  0.00      P1    
ATOM   4830  CA  THR P 343      32.673   8.627  -0.674  1.00  0.00      P1   C
ATOM   4831  HA  THR P 343      33.661   8.246  -0.885  1.00  0.00      P1    
ATOM   4832  CB  THR P 343      32.299   7.774   0.601  1.00  0.00      P1   C
ATOM   4833  HB  THR P 343      32.208   6.680   0.431  1.00  0.00      P1    
ATOM   4834  OG1 THR P 343      31.059   8.204   1.182  1.00  0.00      P1   O
ATOM   4835  HG1 THR P 343      31.280   9.123   1.348  1.00  0.00      P1    
ATOM   4836  CG2 THR P 343      33.294   8.072   1.820  1.00  0.00      P1   C
ATOM   4837 HG21 THR P 343      32.967   7.401   2.643  1.00  0.00      P1    
ATOM   4838 HG22 THR P 343      34.254   7.767   1.352  1.00  0.00      P1    
ATOM   4839 HG23 THR P 343      33.310   9.110   2.216  1.00  0.00      P1    
ATOM   4840  C   THR P 343      31.935   8.097  -1.930  1.00  0.00      P1   C
ATOM   4841  O   THR P 343      32.384   7.307  -2.773  1.00  0.00      P1   O
ATOM   4842  N   THR P 344      30.743   8.774  -2.308  1.00  0.00      P1   N
ATOM   4843  HN  THR P 344      30.362   9.423  -1.653  1.00  0.00      P1    
ATOM   4844  CA  THR P 344      29.908   8.209  -3.397  1.00  0.00      P1   C
ATOM   4845  HA  THR P 344      29.898   7.129  -3.399  1.00  0.00      P1    
ATOM   4846  CB  THR P 344      28.491   8.759  -3.274  1.00  0.00      P1   C
ATOM   4847  HB  THR P 344      28.418   9.847  -3.060  1.00  0.00      P1    
ATOM   4848  OG1 THR P 344      27.807   8.084  -2.247  1.00  0.00      P1   O
ATOM   4849  HG1 THR P 344      27.825   8.804  -1.613  1.00  0.00      P1    
ATOM   4850  CG2 THR P 344      27.704   8.455  -4.566  1.00  0.00      P1   C
ATOM   4851 HG21 THR P 344      26.621   8.559  -4.346  1.00  0.00      P1    
ATOM   4852 HG22 THR P 344      27.990   8.964  -5.512  1.00  0.00      P1    
ATOM   4853 HG23 THR P 344      27.849   7.366  -4.729  1.00  0.00      P1    
ATOM   4854  C   THR P 344      30.513   8.595  -4.793  1.00  0.00      P1   C
ATOM   4855  O   THR P 344      30.290   7.942  -5.840  1.00  0.00      P1   O
ATOM   4856  N   LEU P 345      31.286   9.690  -4.901  1.00  0.00      P1   N
ATOM   4857  HN  LEU P 345      31.388  10.302  -4.120  1.00  0.00      P1    
ATOM   4858  CA  LEU P 345      31.807  10.153  -6.137  1.00  0.00      P1   C
ATOM   4859  HA  LEU P 345      31.069  10.405  -6.884  1.00  0.00      P1    
ATOM   4860  CB  LEU P 345      32.460  11.461  -5.743  1.00  0.00      P1   C
ATOM   4861  HB1 LEU P 345      31.704  12.185  -5.371  1.00  0.00      P1    
ATOM   4862  HB2 LEU P 345      33.085  11.250  -4.849  1.00  0.00      P1    
ATOM   4863  CG  LEU P 345      33.285  12.061  -6.931  1.00  0.00      P1   C
ATOM   4864  HG  LEU P 345      34.085  11.358  -7.247  1.00  0.00      P1    
ATOM   4865  CD1 LEU P 345      32.462  12.417  -8.145  1.00  0.00      P1   C
ATOM   4866 HD11 LEU P 345      33.126  12.873  -8.910  1.00  0.00      P1    
ATOM   4867 HD12 LEU P 345      32.109  11.541  -8.729  1.00  0.00      P1    
ATOM   4868 HD13 LEU P 345      31.603  13.089  -7.931  1.00  0.00      P1    
ATOM   4869  CD2 LEU P 345      34.054  13.262  -6.340  1.00  0.00      P1   C
ATOM   4870 HD21 LEU P 345      34.685  13.657  -7.165  1.00  0.00      P1    
ATOM   4871 HD22 LEU P 345      33.389  14.051  -5.929  1.00  0.00      P1    
ATOM   4872 HD23 LEU P 345      34.680  12.933  -5.483  1.00  0.00      P1    
ATOM   4873  C   LEU P 345      32.801   9.170  -6.686  1.00  0.00      P1   C
ATOM   4874  O   LEU P 345      32.717   8.938  -7.859  1.00  0.00      P1   O
ATOM   4875  N   LEU P 346      33.634   8.572  -5.858  1.00  0.00      P1   N
ATOM   4876  HN  LEU P 346      33.804   8.930  -4.942  1.00  0.00      P1    
ATOM   4877  CA  LEU P 346      34.532   7.601  -6.437  1.00  0.00      P1   C
ATOM   4878  HA  LEU P 346      34.867   7.830  -7.438  1.00  0.00      P1    
ATOM   4879  CB  LEU P 346      35.833   7.603  -5.664  1.00  0.00      P1   C
ATOM   4880  HB1 LEU P 346      35.539   7.593  -4.593  1.00  0.00      P1    
ATOM   4881  HB2 LEU P 346      36.373   6.650  -5.854  1.00  0.00      P1    
ATOM   4882  CG  LEU P 346      36.623   8.853  -5.844  1.00  0.00      P1   C
ATOM   4883  HG  LEU P 346      35.963   9.718  -5.623  1.00  0.00      P1    
ATOM   4884  CD1 LEU P 346      37.758   8.763  -4.791  1.00  0.00      P1   C
ATOM   4885 HD11 LEU P 346      37.565   8.694  -3.699  1.00  0.00      P1    
ATOM   4886 HD12 LEU P 346      38.341   7.869  -5.102  1.00  0.00      P1    
ATOM   4887 HD13 LEU P 346      38.306   9.728  -4.745  1.00  0.00      P1    
ATOM   4888  CD2 LEU P 346      37.321   9.038  -7.189  1.00  0.00      P1   C
ATOM   4889 HD21 LEU P 346      36.602   8.956  -8.032  1.00  0.00      P1    
ATOM   4890 HD22 LEU P 346      37.617  10.109  -7.223  1.00  0.00      P1    
ATOM   4891 HD23 LEU P 346      38.126   8.276  -7.267  1.00  0.00      P1    
ATOM   4892  C   LEU P 346      33.986   6.191  -6.596  1.00  0.00      P1   C
ATOM   4893  O   LEU P 346      34.406   5.464  -7.474  1.00  0.00      P1   O
ATOM   4894  N   CYS P 347      32.971   5.798  -5.741  1.00  0.00      P1   N
ATOM   4895  HN  CYS P 347      32.696   6.418  -5.011  1.00  0.00      P1    
ATOM   4896  CA  CYS P 347      32.323   4.525  -5.955  1.00  0.00      P1   C
ATOM   4897  HA  CYS P 347      33.112   3.820  -6.168  1.00  0.00      P1    
ATOM   4898  CB  CYS P 347      31.315   4.094  -4.811  1.00  0.00      P1   C
ATOM   4899  HB1 CYS P 347      30.471   4.817  -4.807  1.00  0.00      P1    
ATOM   4900  HB2 CYS P 347      30.943   3.072  -5.036  1.00  0.00      P1    
ATOM   4901  SG  CYS P 347      32.037   3.960  -3.189  1.00  0.00      P1   S
ATOM   4902  HG1 CYS P 347      32.216   5.271  -3.130  1.00  0.00      P1    
ATOM   4903  C   CYS P 347      31.493   4.517  -7.211  1.00  0.00      P1   C
ATOM   4904  O   CYS P 347      31.504   3.523  -7.964  1.00  0.00      P1   O
ATOM   4905  N   PHE P 348      30.808   5.622  -7.530  1.00  0.00      P1   N
ATOM   4906  HN  PHE P 348      30.651   6.309  -6.825  1.00  0.00      P1    
ATOM   4907  CA  PHE P 348      30.085   5.727  -8.796  1.00  0.00      P1   C
ATOM   4908  HA  PHE P 348      29.568   4.801  -9.001  1.00  0.00      P1    
ATOM   4909  CB  PHE P 348      29.077   6.987  -8.845  1.00  0.00      P1   C
ATOM   4910  HB1 PHE P 348      28.433   6.948  -7.941  1.00  0.00      P1    
ATOM   4911  HB2 PHE P 348      29.673   7.925  -8.828  1.00  0.00      P1    
ATOM   4912  CG  PHE P 348      28.219   6.831 -10.095  1.00  0.00      P1   C
ATOM   4913  CD1 PHE P 348      27.058   5.992 -10.228  1.00  0.00      P1   C
ATOM   4914  HD1 PHE P 348      26.777   5.374  -9.388  1.00  0.00      P1    
ATOM   4915  CE1 PHE P 348      26.230   6.044 -11.339  1.00  0.00      P1   C
ATOM   4916  HE1 PHE P 348      25.320   5.475 -11.216  1.00  0.00      P1    
ATOM   4917  CZ  PHE P 348      26.640   6.654 -12.530  1.00  0.00      P1   C
ATOM   4918  HZ  PHE P 348      25.999   6.629 -13.399  1.00  0.00      P1    
ATOM   4919  CD2 PHE P 348      28.582   7.478 -11.298  1.00  0.00      P1   C
ATOM   4920  HD2 PHE P 348      29.486   8.068 -11.296  1.00  0.00      P1    
ATOM   4921  CE2 PHE P 348      27.903   7.330 -12.511  1.00  0.00      P1   C
ATOM   4922  HE2 PHE P 348      28.190   7.798 -13.441  1.00  0.00      P1    
ATOM   4923  C   PHE P 348      31.022   5.765 -10.000  1.00  0.00      P1   C
ATOM   4924  O   PHE P 348      30.867   4.956 -10.966  1.00  0.00      P1   O
ATOM   4925  N   SER P 349      32.064   6.615  -9.955  1.00  0.00      P1   N
ATOM   4926  HN  SER P 349      32.197   7.309  -9.251  1.00  0.00      P1    
ATOM   4927  CA  SER P 349      32.997   6.727 -11.072  1.00  0.00      P1   C
ATOM   4928  HA  SER P 349      32.408   6.907 -11.959  1.00  0.00      P1    
ATOM   4929  CB  SER P 349      34.044   7.826 -10.877  1.00  0.00      P1   C
ATOM   4930  HB1 SER P 349      34.638   7.592  -9.968  1.00  0.00      P1    
ATOM   4931  HB2 SER P 349      34.829   8.000 -11.644  1.00  0.00      P1    
ATOM   4932  OG  SER P 349      33.352   9.093 -10.664  1.00  0.00      P1   O
ATOM   4933  HG1 SER P 349      33.042   9.126  -9.756  1.00  0.00      P1    
ATOM   4934  C   SER P 349      33.831   5.498 -11.353  1.00  0.00      P1   C
ATOM   4935  O   SER P 349      34.419   5.273 -12.423  1.00  0.00      P1   O
ATOM   4936  N   SER P 350      34.052   4.604 -10.370  1.00  0.00      P1   N
ATOM   4937  HN  SER P 350      33.790   4.776  -9.423  1.00  0.00      P1    
ATOM   4938  CA  SER P 350      34.734   3.320 -10.591  1.00  0.00      P1   C
ATOM   4939  HA  SER P 350      35.433   3.391 -11.411  1.00  0.00      P1    
ATOM   4940  CB  SER P 350      35.659   3.028  -9.430  1.00  0.00      P1   C
ATOM   4941  HB1 SER P 350      36.326   2.176  -9.682  1.00  0.00      P1    
ATOM   4942  HB2 SER P 350      36.303   3.929  -9.342  1.00  0.00      P1    
ATOM   4943  OG  SER P 350      34.936   2.745  -8.228  1.00  0.00      P1   O
ATOM   4944  HG1 SER P 350      34.881   3.607  -7.810  1.00  0.00      P1    
ATOM   4945  C   SER P 350      33.825   2.172 -10.840  1.00  0.00      P1   C
ATOM   4946  O   SER P 350      34.301   1.043 -10.966  1.00  0.00      P1   O
ATOM   4947  N   GLY P 351      32.466   2.367 -10.815  1.00  0.00      P1   N
ATOM   4948  HN  GLY P 351      32.030   3.254 -10.683  1.00  0.00      P1    
ATOM   4949  CA  GLY P 351      31.497   1.349 -11.094  1.00  0.00      P1   C
ATOM   4950  HA1 GLY P 351      31.781   0.832 -11.999  1.00  0.00      P1    
ATOM   4951  HA2 GLY P 351      30.576   1.900 -11.214  1.00  0.00      P1    
ATOM   4952  C   GLY P 351      31.373   0.278 -10.019  1.00  0.00      P1   C
ATOM   4953  O   GLY P 351      31.201  -0.897 -10.345  1.00  0.00      P1   O
ATOM   4954  N   ALA P 352      31.387   0.620  -8.687  1.00  0.00      P1   N
ATOM   4955  HN  ALA P 352      31.468   1.559  -8.362  1.00  0.00      P1    
ATOM   4956  CA  ALA P 352      31.181  -0.306  -7.602  1.00  0.00      P1   C
ATOM   4957  HA  ALA P 352      31.973  -1.041  -7.584  1.00  0.00      P1    
ATOM   4958  CB  ALA P 352      31.057   0.449  -6.339  1.00  0.00      P1   C
ATOM   4959  HB1 ALA P 352      31.884   1.170  -6.164  1.00  0.00      P1    
ATOM   4960  HB2 ALA P 352      30.073   0.960  -6.252  1.00  0.00      P1    
ATOM   4961  HB3 ALA P 352      31.068  -0.209  -5.444  1.00  0.00      P1    
ATOM   4962  C   ALA P 352      29.877  -1.199  -7.670  1.00  0.00      P1   C
ATOM   4963  O   ALA P 352      28.837  -0.658  -7.969  1.00  0.00      P1   O
ATOM   4964  N   PRO P 353      29.987  -2.593  -7.501  1.00  0.00      P1   N
ATOM   4965  CD  PRO P 353      31.205  -3.232  -7.191  1.00  0.00      P1   C
ATOM   4966  HD1 PRO P 353      31.705  -2.853  -6.274  1.00  0.00      P1    
ATOM   4967  HD2 PRO P 353      31.902  -2.973  -8.017  1.00  0.00      P1    
ATOM   4968  CA  PRO P 353      29.020  -3.485  -8.140  1.00  0.00      P1   C
ATOM   4969  HA  PRO P 353      28.882  -3.066  -9.126  1.00  0.00      P1    
ATOM   4970  CB  PRO P 353      29.709  -4.835  -8.121  1.00  0.00      P1   C
ATOM   4971  HB1 PRO P 353      30.079  -4.929  -9.164  1.00  0.00      P1    
ATOM   4972  HB2 PRO P 353      29.082  -5.731  -7.927  1.00  0.00      P1    
ATOM   4973  CG  PRO P 353      30.893  -4.684  -7.133  1.00  0.00      P1   C
ATOM   4974  HG1 PRO P 353      31.757  -5.316  -7.428  1.00  0.00      P1    
ATOM   4975  HG2 PRO P 353      30.457  -4.874  -6.129  1.00  0.00      P1    
ATOM   4976  C   PRO P 353      27.714  -3.532  -7.425  1.00  0.00      P1   C
ATOM   4977  O   PRO P 353      26.750  -4.154  -7.847  1.00  0.00      P1   O
ATOM   4978  N   GLY P 354      27.752  -3.049  -6.226  1.00  0.00      P1   N
ATOM   4979  HN  GLY P 354      28.588  -2.638  -5.873  1.00  0.00      P1    
ATOM   4980  CA  GLY P 354      26.550  -2.796  -5.420  1.00  0.00      P1   C
ATOM   4981  HA1 GLY P 354      26.914  -2.451  -4.463  1.00  0.00      P1    
ATOM   4982  HA2 GLY P 354      26.060  -3.758  -5.440  1.00  0.00      P1    
ATOM   4983  C   GLY P 354      25.673  -1.739  -6.049  1.00  0.00      P1   C
ATOM   4984  O   GLY P 354      24.453  -2.015  -6.238  1.00  0.00      P1   O
ATOM   4985  N   GLY P 355      26.195  -0.608  -6.398  1.00  0.00      P1   N
ATOM   4986  HN  GLY P 355      27.179  -0.602  -6.559  1.00  0.00      P1    
ATOM   4987  CA  GLY P 355      25.426   0.482  -6.910  1.00  0.00      P1   C
ATOM   4988  HA1 GLY P 355      24.421   0.151  -7.126  1.00  0.00      P1    
ATOM   4989  HA2 GLY P 355      25.798   0.797  -7.874  1.00  0.00      P1    
ATOM   4990  C   GLY P 355      25.320   1.715  -6.061  1.00  0.00      P1   C
ATOM   4991  O   GLY P 355      26.033   1.917  -5.092  1.00  0.00      P1   O
ATOM   4992  N   ILE P 356      24.387   2.647  -6.497  1.00  0.00      P1   N
ATOM   4993  HN  ILE P 356      23.730   2.423  -7.213  1.00  0.00      P1    
ATOM   4994  CA  ILE P 356      24.093   3.960  -5.932  1.00  0.00      P1   C
ATOM   4995  HA  ILE P 356      24.905   4.124  -5.240  1.00  0.00      P1    
ATOM   4996  CB  ILE P 356      24.427   4.927  -7.044  1.00  0.00      P1   C
ATOM   4997  HB  ILE P 356      25.340   4.519  -7.530  1.00  0.00      P1    
ATOM   4998  CG2 ILE P 356      23.316   4.895  -8.100  1.00  0.00      P1   C
ATOM   4999 HG21 ILE P 356      23.205   3.904  -8.591  1.00  0.00      P1    
ATOM   5000 HG22 ILE P 356      22.331   5.160  -7.659  1.00  0.00      P1    
ATOM   5001 HG23 ILE P 356      23.600   5.580  -8.927  1.00  0.00      P1    
ATOM   5002  CG1 ILE P 356      24.565   6.318  -6.492  1.00  0.00      P1   C
ATOM   5003 HG11 ILE P 356      23.626   6.856  -6.245  1.00  0.00      P1    
ATOM   5004 HG12 ILE P 356      25.003   6.349  -5.471  1.00  0.00      P1    
ATOM   5005  CD  ILE P 356      25.418   7.210  -7.355  1.00  0.00      P1   C
ATOM   5006  HD1 ILE P 356      25.620   8.178  -6.849  1.00  0.00      P1    
ATOM   5007  HD2 ILE P 356      26.401   6.738  -7.569  1.00  0.00      P1    
ATOM   5008  HD3 ILE P 356      25.017   7.396  -8.374  1.00  0.00      P1    
ATOM   5009  C   ILE P 356      22.796   4.044  -5.159  1.00  0.00      P1   C
ATOM   5010  O   ILE P 356      22.403   5.179  -4.684  1.00  0.00      P1   O
ATOM   5011  N   PHE P 357      22.068   2.939  -4.987  1.00  0.00      P1   N
ATOM   5012  HN  PHE P 357      22.430   2.065  -5.302  1.00  0.00      P1    
ATOM   5013  CA  PHE P 357      20.827   2.917  -4.264  1.00  0.00      P1   C
ATOM   5014  HA  PHE P 357      20.077   3.538  -4.732  1.00  0.00      P1    
ATOM   5015  CB  PHE P 357      20.136   1.528  -4.426  1.00  0.00      P1   C
ATOM   5016  HB1 PHE P 357      19.825   1.177  -5.433  1.00  0.00      P1    
ATOM   5017  HB2 PHE P 357      20.905   0.812  -4.064  1.00  0.00      P1    
ATOM   5018  CG  PHE P 357      18.815   1.366  -3.642  1.00  0.00      P1   C
ATOM   5019  CD1 PHE P 357      17.551   1.713  -4.160  1.00  0.00      P1   C
ATOM   5020  HD1 PHE P 357      17.624   2.315  -5.053  1.00  0.00      P1    
ATOM   5021  CE1 PHE P 357      16.389   1.479  -3.463  1.00  0.00      P1   C
ATOM   5022  HE1 PHE P 357      15.539   2.035  -3.831  1.00  0.00      P1    
ATOM   5023  CZ  PHE P 357      16.427   0.687  -2.264  1.00  0.00      P1   C
ATOM   5024  HZ  PHE P 357      15.592   0.503  -1.604  1.00  0.00      P1    
ATOM   5025  CD2 PHE P 357      18.813   0.504  -2.499  1.00  0.00      P1   C
ATOM   5026  HD2 PHE P 357      19.658   0.110  -1.954  1.00  0.00      P1    
ATOM   5027  CE2 PHE P 357      17.665   0.261  -1.775  1.00  0.00      P1   C
ATOM   5028  HE2 PHE P 357      17.714  -0.241  -0.820  1.00  0.00      P1    
ATOM   5029  C   PHE P 357      20.881   3.452  -2.817  1.00  0.00      P1   C
ATOM   5030  O   PHE P 357      20.137   4.365  -2.486  1.00  0.00      P1   O
ATOM   5031  N   ALA P 358      21.746   2.911  -1.948  1.00  0.00      P1   N
ATOM   5032  HN  ALA P 358      22.449   2.294  -2.294  1.00  0.00      P1    
ATOM   5033  CA  ALA P 358      21.899   3.206  -0.535  1.00  0.00      P1   C
ATOM   5034  HA  ALA P 358      20.915   3.286  -0.097  1.00  0.00      P1    
ATOM   5035  CB  ALA P 358      22.544   2.161   0.342  1.00  0.00      P1   C
ATOM   5036  HB1 ALA P 358      22.724   2.561   1.363  1.00  0.00      P1    
ATOM   5037  HB2 ALA P 358      21.837   1.307   0.264  1.00  0.00      P1    
ATOM   5038  HB3 ALA P 358      23.564   1.875   0.009  1.00  0.00      P1    
ATOM   5039  C   ALA P 358      22.463   4.584  -0.402  1.00  0.00      P1   C
ATOM   5040  O   ALA P 358      22.061   5.366   0.441  1.00  0.00      P1   O
ATOM   5041  N   PRO P 359      23.342   5.053  -1.344  1.00  0.00      P1   N
ATOM   5042  CD  PRO P 359      24.463   4.222  -1.865  1.00  0.00      P1   C
ATOM   5043  HD1 PRO P 359      24.147   3.859  -2.866  1.00  0.00      P1    
ATOM   5044  HD2 PRO P 359      24.773   3.382  -1.207  1.00  0.00      P1    
ATOM   5045  CA  PRO P 359      23.802   6.437  -1.200  1.00  0.00      P1   C
ATOM   5046  HA  PRO P 359      24.327   6.455  -0.256  1.00  0.00      P1    
ATOM   5047  CB  PRO P 359      24.819   6.562  -2.322  1.00  0.00      P1   C
ATOM   5048  HB1 PRO P 359      25.308   7.554  -2.211  1.00  0.00      P1    
ATOM   5049  HB2 PRO P 359      24.264   6.572  -3.285  1.00  0.00      P1    
ATOM   5050  CG  PRO P 359      25.567   5.248  -2.217  1.00  0.00      P1   C
ATOM   5051  HG1 PRO P 359      26.238   5.219  -1.332  1.00  0.00      P1    
ATOM   5052  HG2 PRO P 359      26.234   4.949  -3.053  1.00  0.00      P1    
ATOM   5053  C   PRO P 359      22.725   7.515  -1.452  1.00  0.00      P1   C
ATOM   5054  O   PRO P 359      22.651   8.486  -0.668  1.00  0.00      P1   O
ATOM   5055  N   MET P 360      21.817   7.349  -2.441  1.00  0.00      P1   N
ATOM   5056  HN  MET P 360      21.945   6.535  -3.002  1.00  0.00      P1    
ATOM   5057  CA  MET P 360      20.627   8.233  -2.600  1.00  0.00      P1   C
ATOM   5058  HA  MET P 360      21.017   9.240  -2.634  1.00  0.00      P1    
ATOM   5059  CB  MET P 360      19.800   7.793  -3.803  1.00  0.00      P1   C
ATOM   5060  HB1 MET P 360      19.509   6.728  -3.675  1.00  0.00      P1    
ATOM   5061  HB2 MET P 360      18.850   8.360  -3.910  1.00  0.00      P1    
ATOM   5062  CG  MET P 360      20.465   7.958  -5.284  1.00  0.00      P1   C
[truncated: 11,859,959 more chars]
