# Supplementary material for: A CLC-ec1 mutant reveals global conformational change and suggests a unifying mechanism for the CLC Cl–/H+ transport cycle
Source: eLife. 2020 Apr 20;9:e53479. doi: 10.7554/eLife.53479 (PMC7253180; doi:10.7554/eLife.53479)
Supplement: Figure 8—figure supplement 1—source data 1. [file elife-53479-fig8-figsupp1-data1.zip › Cluster5_fr3729.pdb]

CRYST1  145.030  111.640   93.547  90.00  90.00  90.00 P 1           1
ATOM      1  CAY LYS P  30      -4.055 -21.777 -24.600  1.00  0.00      P1    
ATOM      2  HY1 LYS P  30      -3.510 -21.934 -25.555  1.00  0.00      P1    
ATOM      3  HY2 LYS P  30      -4.029 -20.672 -24.494  1.00  0.00      P1    
ATOM      4  HY3 LYS P  30      -5.101 -22.142 -24.685  1.00  0.00      P1    
ATOM      5  CY  LYS P  30      -3.371 -22.401 -23.498  1.00  0.00      P1    
ATOM      6  OY  LYS P  30      -3.452 -22.003 -22.373  1.00  0.00      P1    
ATOM      7  N   LYS P  30      -2.503 -23.382 -23.870  1.00  0.00      P1   N
ATOM      8  HN  LYS P  30      -2.506 -23.654 -24.829  1.00  0.00      P1    
ATOM      9  CA  LYS P  30      -1.505 -23.951 -22.947  1.00  0.00      P1   C
ATOM     10  HA  LYS P  30      -1.993 -24.107 -21.996  1.00  0.00      P1    
ATOM     11  CB  LYS P  30      -0.993 -25.357 -23.356  1.00  0.00      P1   C
ATOM     12  HB1 LYS P  30      -0.511 -25.328 -24.357  1.00  0.00      P1    
ATOM     13  HB2 LYS P  30      -0.312 -25.725 -22.559  1.00  0.00      P1    
ATOM     14  CG  LYS P  30      -2.154 -26.333 -23.472  1.00  0.00      P1   C
ATOM     15  HG1 LYS P  30      -2.516 -26.568 -22.448  1.00  0.00      P1    
ATOM     16  HG2 LYS P  30      -3.020 -25.904 -24.018  1.00  0.00      P1    
ATOM     17  CD  LYS P  30      -1.709 -27.643 -24.200  1.00  0.00      P1   C
ATOM     18  HD1 LYS P  30      -1.522 -27.576 -25.293  1.00  0.00      P1    
ATOM     19  HD2 LYS P  30      -0.807 -28.002 -23.659  1.00  0.00      P1    
ATOM     20  CE  LYS P  30      -2.757 -28.705 -23.944  1.00  0.00      P1   C
ATOM     21  HE1 LYS P  30      -2.841 -29.087 -22.905  1.00  0.00      P1    
ATOM     22  HE2 LYS P  30      -3.737 -28.279 -24.248  1.00  0.00      P1    
ATOM     23  NZ  LYS P  30      -2.452 -29.841 -24.787  1.00  0.00      P1   N
ATOM     24  HZ1 LYS P  30      -2.454 -29.722 -25.820  1.00  0.00      P1    
ATOM     25  HZ2 LYS P  30      -1.472 -30.172 -24.673  1.00  0.00      P1    
ATOM     26  HZ3 LYS P  30      -2.981 -30.653 -24.410  1.00  0.00      P1    
ATOM     27  C   LYS P  30      -0.309 -23.072 -22.639  1.00  0.00      P1   C
ATOM     28  O   LYS P  30       0.211 -23.182 -21.500  1.00  0.00      P1   O
ATOM     29  N   THR P  31       0.074 -22.205 -23.575  1.00  0.00      P1   N
ATOM     30  HN  THR P  31      -0.267 -22.342 -24.502  1.00  0.00      P1    
ATOM     31  CA  THR P  31       1.132 -21.189 -23.331  1.00  0.00      P1   C
ATOM     32  HA  THR P  31       2.037 -21.699 -23.036  1.00  0.00      P1    
ATOM     33  CB  THR P  31       1.585 -20.312 -24.500  1.00  0.00      P1   C
ATOM     34  HB  THR P  31       0.750 -19.751 -24.971  1.00  0.00      P1    
ATOM     35  OG1 THR P  31       2.149 -21.199 -25.483  1.00  0.00      P1   O
ATOM     36  HG1 THR P  31       1.421 -21.526 -26.017  1.00  0.00      P1    
ATOM     37  CG2 THR P  31       2.707 -19.367 -24.045  1.00  0.00      P1   C
ATOM     38 HG21 THR P  31       3.318 -19.007 -24.900  1.00  0.00      P1    
ATOM     39 HG22 THR P  31       2.249 -18.540 -23.460  1.00  0.00      P1    
ATOM     40 HG23 THR P  31       3.417 -19.863 -23.350  1.00  0.00      P1    
ATOM     41  C   THR P  31       0.863 -20.362 -22.078  1.00  0.00      P1   C
ATOM     42  O   THR P  31       1.749 -20.394 -21.258  1.00  0.00      P1   O
ATOM     43  N   PRO P  32      -0.282 -19.642 -21.756  1.00  0.00      P1   N
ATOM     44  CD  PRO P  32      -1.337 -19.123 -22.680  1.00  0.00      P1   C
ATOM     45  HD1 PRO P  32      -2.252 -19.748 -22.596  1.00  0.00      P1    
ATOM     46  HD2 PRO P  32      -1.074 -19.193 -23.757  1.00  0.00      P1    
ATOM     47  CA  PRO P  32      -0.251 -18.854 -20.523  1.00  0.00      P1   C
ATOM     48  HA  PRO P  32       0.707 -18.356 -20.483  1.00  0.00      P1    
ATOM     49  CB  PRO P  32      -1.350 -17.787 -20.808  1.00  0.00      P1   C
ATOM     50  HB1 PRO P  32      -1.054 -16.777 -20.452  1.00  0.00      P1    
ATOM     51  HB2 PRO P  32      -2.345 -18.126 -20.448  1.00  0.00      P1    
ATOM     52  CG  PRO P  32      -1.448 -17.708 -22.342  1.00  0.00      P1   C
ATOM     53  HG1 PRO P  32      -0.621 -17.067 -22.714  1.00  0.00      P1    
ATOM     54  HG2 PRO P  32      -2.412 -17.317 -22.732  1.00  0.00      P1    
ATOM     55  C   PRO P  32      -0.321 -19.576 -19.205  1.00  0.00      P1   C
ATOM     56  O   PRO P  32       0.288 -19.213 -18.200  1.00  0.00      P1   O
ATOM     57  N   LEU P  33      -0.957 -20.781 -19.227  1.00  0.00      P1   N
ATOM     58  HN  LEU P  33      -1.360 -21.074 -20.090  1.00  0.00      P1    
ATOM     59  CA  LEU P  33      -0.846 -21.798 -18.172  1.00  0.00      P1   C
ATOM     60  HA  LEU P  33      -1.270 -21.280 -17.325  1.00  0.00      P1    
ATOM     61  CB  LEU P  33      -1.623 -23.090 -18.478  1.00  0.00      P1   C
ATOM     62  HB1 LEU P  33      -2.666 -22.786 -18.714  1.00  0.00      P1    
ATOM     63  HB2 LEU P  33      -1.198 -23.452 -19.438  1.00  0.00      P1    
ATOM     64  CG  LEU P  33      -1.670 -24.214 -17.458  1.00  0.00      P1   C
ATOM     65  HG  LEU P  33      -0.616 -24.513 -17.272  1.00  0.00      P1    
ATOM     66  CD1 LEU P  33      -2.274 -23.613 -16.165  1.00  0.00      P1   C
ATOM     67 HD11 LEU P  33      -3.243 -23.156 -16.458  1.00  0.00      P1    
ATOM     68 HD12 LEU P  33      -2.393 -24.415 -15.405  1.00  0.00      P1    
ATOM     69 HD13 LEU P  33      -1.722 -22.759 -15.718  1.00  0.00      P1    
ATOM     70  CD2 LEU P  33      -2.581 -25.323 -18.011  1.00  0.00      P1   C
ATOM     71 HD21 LEU P  33      -3.615 -24.919 -18.062  1.00  0.00      P1    
ATOM     72 HD22 LEU P  33      -2.370 -25.600 -19.066  1.00  0.00      P1    
ATOM     73 HD23 LEU P  33      -2.488 -26.210 -17.349  1.00  0.00      P1    
ATOM     74  C   LEU P  33       0.594 -22.197 -17.901  1.00  0.00      P1   C
ATOM     75  O   LEU P  33       1.118 -22.259 -16.778  1.00  0.00      P1   O
ATOM     76  N   ALA P  34       1.417 -22.535 -18.958  1.00  0.00      P1   N
ATOM     77  HN  ALA P  34       1.095 -22.622 -19.898  1.00  0.00      P1    
ATOM     78  CA  ALA P  34       2.825 -22.723 -18.819  1.00  0.00      P1   C
ATOM     79  HA  ALA P  34       2.760 -23.511 -18.084  1.00  0.00      P1    
ATOM     80  CB  ALA P  34       3.371 -23.286 -20.259  1.00  0.00      P1   C
ATOM     81  HB1 ALA P  34       3.109 -22.510 -21.010  1.00  0.00      P1    
ATOM     82  HB2 ALA P  34       4.452 -23.434 -20.048  1.00  0.00      P1    
ATOM     83  HB3 ALA P  34       2.980 -24.296 -20.507  1.00  0.00      P1    
ATOM     84  C   ALA P  34       3.612 -21.570 -18.207  1.00  0.00      P1   C
ATOM     85  O   ALA P  34       4.587 -21.739 -17.439  1.00  0.00      P1   O
ATOM     86  N   ILE P  35       3.295 -20.311 -18.587  1.00  0.00      P1   N
ATOM     87  HN  ILE P  35       2.668 -20.163 -19.347  1.00  0.00      P1    
ATOM     88  CA  ILE P  35       3.920 -19.083 -17.965  1.00  0.00      P1   C
ATOM     89  HA  ILE P  35       4.984 -19.187 -18.118  1.00  0.00      P1    
ATOM     90  CB  ILE P  35       3.511 -17.813 -18.650  1.00  0.00      P1   C
ATOM     91  HB  ILE P  35       2.423 -17.595 -18.596  1.00  0.00      P1    
ATOM     92  CG2 ILE P  35       4.217 -16.638 -18.019  1.00  0.00      P1   C
ATOM     93 HG21 ILE P  35       5.309 -16.842 -18.002  1.00  0.00      P1    
ATOM     94 HG22 ILE P  35       4.050 -15.663 -18.525  1.00  0.00      P1    
ATOM     95 HG23 ILE P  35       3.963 -16.495 -16.947  1.00  0.00      P1    
ATOM     96  CG1 ILE P  35       3.877 -17.816 -20.201  1.00  0.00      P1   C
ATOM     97 HG11 ILE P  35       4.987 -17.862 -20.188  1.00  0.00      P1    
ATOM     98 HG12 ILE P  35       3.481 -18.732 -20.689  1.00  0.00      P1    
ATOM     99  CD  ILE P  35       3.286 -16.590 -20.893  1.00  0.00      P1   C
ATOM    100  HD1 ILE P  35       4.032 -15.786 -20.712  1.00  0.00      P1    
ATOM    101  HD2 ILE P  35       3.205 -16.701 -21.996  1.00  0.00      P1    
ATOM    102  HD3 ILE P  35       2.271 -16.238 -20.611  1.00  0.00      P1    
ATOM    103  C   ILE P  35       3.607 -19.043 -16.506  1.00  0.00      P1   C
ATOM    104  O   ILE P  35       4.480 -18.875 -15.647  1.00  0.00      P1   O
ATOM    105  N   LEU P  36       2.299 -19.153 -16.164  1.00  0.00      P1   N
ATOM    106  HN  LEU P  36       1.554 -19.161 -16.827  1.00  0.00      P1    
ATOM    107  CA  LEU P  36       1.806 -18.905 -14.834  1.00  0.00      P1   C
ATOM    108  HA  LEU P  36       2.126 -17.909 -14.565  1.00  0.00      P1    
ATOM    109  CB  LEU P  36       0.280 -19.139 -14.903  1.00  0.00      P1   C
ATOM    110  HB1 LEU P  36      -0.056 -18.560 -15.790  1.00  0.00      P1    
ATOM    111  HB2 LEU P  36      -0.018 -20.185 -15.129  1.00  0.00      P1    
ATOM    112  CG  LEU P  36      -0.574 -18.639 -13.791  1.00  0.00      P1   C
ATOM    113  HG  LEU P  36      -0.303 -19.210 -12.877  1.00  0.00      P1    
ATOM    114  CD1 LEU P  36      -0.537 -17.110 -13.588  1.00  0.00      P1   C
ATOM    115 HD11 LEU P  36      -0.880 -16.766 -14.587  1.00  0.00      P1    
ATOM    116 HD12 LEU P  36      -1.254 -16.659 -12.868  1.00  0.00      P1    
ATOM    117 HD13 LEU P  36       0.468 -16.762 -13.268  1.00  0.00      P1    
ATOM    118  CD2 LEU P  36      -1.956 -19.218 -14.154  1.00  0.00      P1   C
ATOM    119 HD21 LEU P  36      -2.655 -19.090 -13.300  1.00  0.00      P1    
ATOM    120 HD22 LEU P  36      -2.470 -18.833 -15.060  1.00  0.00      P1    
ATOM    121 HD23 LEU P  36      -1.886 -20.323 -14.251  1.00  0.00      P1    
ATOM    122  C   LEU P  36       2.332 -19.936 -13.819  1.00  0.00      P1   C
ATOM    123  O   LEU P  36       2.769 -19.598 -12.732  1.00  0.00      P1   O
ATOM    124  N   PHE P  37       2.430 -21.306 -14.151  1.00  0.00      P1   N
ATOM    125  HN  PHE P  37       1.986 -21.679 -14.961  1.00  0.00      P1    
ATOM    126  CA  PHE P  37       3.263 -22.252 -13.372  1.00  0.00      P1   C
ATOM    127  HA  PHE P  37       2.913 -22.368 -12.357  1.00  0.00      P1    
ATOM    128  CB  PHE P  37       3.258 -23.660 -14.166  1.00  0.00      P1   C
ATOM    129  HB1 PHE P  37       2.183 -23.902 -14.311  1.00  0.00      P1    
ATOM    130  HB2 PHE P  37       3.825 -23.559 -15.116  1.00  0.00      P1    
ATOM    131  CG  PHE P  37       3.867 -24.743 -13.379  1.00  0.00      P1   C
ATOM    132  CD1 PHE P  37       3.256 -25.112 -12.179  1.00  0.00      P1   C
ATOM    133  HD1 PHE P  37       2.382 -24.605 -11.798  1.00  0.00      P1    
ATOM    134  CE1 PHE P  37       3.788 -26.158 -11.364  1.00  0.00      P1   C
ATOM    135  HE1 PHE P  37       3.210 -26.328 -10.468  1.00  0.00      P1    
ATOM    136  CZ  PHE P  37       4.832 -26.884 -11.863  1.00  0.00      P1   C
ATOM    137  HZ  PHE P  37       5.298 -27.631 -11.238  1.00  0.00      P1    
ATOM    138  CD2 PHE P  37       4.983 -25.501 -13.837  1.00  0.00      P1   C
ATOM    139  HD2 PHE P  37       5.531 -25.185 -14.713  1.00  0.00      P1    
ATOM    140  CE2 PHE P  37       5.537 -26.472 -13.034  1.00  0.00      P1   C
ATOM    141  HE2 PHE P  37       6.422 -26.970 -13.401  1.00  0.00      P1    
ATOM    142  C   PHE P  37       4.767 -21.843 -13.151  1.00  0.00      P1   C
ATOM    143  O   PHE P  37       5.154 -21.822 -11.987  1.00  0.00      P1   O
ATOM    144  N   MET P  38       5.451 -21.353 -14.171  1.00  0.00      P1   N
ATOM    145  HN  MET P  38       5.133 -21.240 -15.110  1.00  0.00      P1    
ATOM    146  CA  MET P  38       6.782 -20.965 -14.021  1.00  0.00      P1   C
ATOM    147  HA  MET P  38       7.241 -21.745 -13.431  1.00  0.00      P1    
ATOM    148  CB  MET P  38       7.448 -20.893 -15.493  1.00  0.00      P1   C
ATOM    149  HB1 MET P  38       6.796 -20.310 -16.178  1.00  0.00      P1    
ATOM    150  HB2 MET P  38       8.390 -20.308 -15.442  1.00  0.00      P1    
ATOM    151  CG  MET P  38       7.736 -22.211 -16.163  1.00  0.00      P1   C
ATOM    152  HG1 MET P  38       6.813 -22.664 -16.583  1.00  0.00      P1    
ATOM    153  HG2 MET P  38       8.290 -22.009 -17.104  1.00  0.00      P1    
ATOM    154  SD  MET P  38       8.626 -23.421 -15.085  1.00  0.00      P1   S
ATOM    155  CE  MET P  38       8.411 -24.590 -16.446  1.00  0.00      P1   C
ATOM    156  HE1 MET P  38       7.370 -24.974 -16.495  1.00  0.00      P1    
ATOM    157  HE2 MET P  38       8.582 -23.955 -17.341  1.00  0.00      P1    
ATOM    158  HE3 MET P  38       9.139 -25.427 -16.508  1.00  0.00      P1    
ATOM    159  C   MET P  38       7.041 -19.664 -13.239  1.00  0.00      P1   C
ATOM    160  O   MET P  38       8.093 -19.528 -12.655  1.00  0.00      P1   O
ATOM    161  N   ALA P  39       6.062 -18.716 -13.129  1.00  0.00      P1   N
ATOM    162  HN  ALA P  39       5.242 -18.906 -13.664  1.00  0.00      P1    
ATOM    163  CA  ALA P  39       6.026 -17.533 -12.353  1.00  0.00      P1   C
ATOM    164  HA  ALA P  39       6.973 -17.099 -12.638  1.00  0.00      P1    
ATOM    165  CB  ALA P  39       4.765 -16.588 -12.615  1.00  0.00      P1   C
ATOM    166  HB1 ALA P  39       4.919 -15.685 -11.985  1.00  0.00      P1    
ATOM    167  HB2 ALA P  39       4.907 -16.236 -13.659  1.00  0.00      P1    
ATOM    168  HB3 ALA P  39       3.792 -17.075 -12.392  1.00  0.00      P1    
ATOM    169  C   ALA P  39       6.131 -17.927 -10.866  1.00  0.00      P1   C
ATOM    170  O   ALA P  39       6.876 -17.298 -10.111  1.00  0.00      P1   O
ATOM    171  N   ALA P  40       5.473 -18.977 -10.437  1.00  0.00      P1   N
ATOM    172  HN  ALA P  40       4.765 -19.341 -11.037  1.00  0.00      P1    
ATOM    173  CA  ALA P  40       5.668 -19.634  -9.101  1.00  0.00      P1   C
ATOM    174  HA  ALA P  40       5.745 -18.829  -8.385  1.00  0.00      P1    
ATOM    175  CB  ALA P  40       4.481 -20.622  -8.970  1.00  0.00      P1   C
ATOM    176  HB1 ALA P  40       4.432 -20.970  -7.916  1.00  0.00      P1    
ATOM    177  HB2 ALA P  40       3.534 -20.140  -9.296  1.00  0.00      P1    
ATOM    178  HB3 ALA P  40       4.690 -21.527  -9.580  1.00  0.00      P1    
ATOM    179  C   ALA P  40       7.073 -20.287  -8.800  1.00  0.00      P1   C
ATOM    180  O   ALA P  40       7.708 -20.067  -7.752  1.00  0.00      P1   O
ATOM    181  N   VAL P  41       7.544 -21.013  -9.834  1.00  0.00      P1   N
ATOM    182  HN  VAL P  41       7.000 -21.274 -10.628  1.00  0.00      P1    
ATOM    183  CA  VAL P  41       8.942 -21.456  -9.894  1.00  0.00      P1   C
ATOM    184  HA  VAL P  41       9.014 -21.961  -8.942  1.00  0.00      P1    
ATOM    185  CB  VAL P  41       9.129 -22.249 -11.160  1.00  0.00      P1   C
ATOM    186  HB  VAL P  41       8.964 -21.651 -12.082  1.00  0.00      P1    
ATOM    187  CG1 VAL P  41      10.543 -22.737 -11.268  1.00  0.00      P1   C
ATOM    188 HG11 VAL P  41      10.967 -23.019 -10.280  1.00  0.00      P1    
ATOM    189 HG12 VAL P  41      10.561 -23.614 -11.949  1.00  0.00      P1    
ATOM    190 HG13 VAL P  41      11.188 -21.952 -11.717  1.00  0.00      P1    
ATOM    191  CG2 VAL P  41       8.068 -23.422 -11.271  1.00  0.00      P1   C
ATOM    192 HG21 VAL P  41       8.297 -23.950 -12.222  1.00  0.00      P1    
ATOM    193 HG22 VAL P  41       8.252 -24.134 -10.437  1.00  0.00      P1    
ATOM    194 HG23 VAL P  41       6.989 -23.162 -11.225  1.00  0.00      P1    
ATOM    195  C   VAL P  41      10.005 -20.388  -9.761  1.00  0.00      P1   C
ATOM    196  O   VAL P  41      10.839 -20.476  -8.894  1.00  0.00      P1   O
ATOM    197  N   VAL P  42       9.970 -19.331 -10.590  1.00  0.00      P1   N
ATOM    198  HN  VAL P  42       9.268 -19.317 -11.297  1.00  0.00      P1    
ATOM    199  CA  VAL P  42      10.824 -18.134 -10.610  1.00  0.00      P1   C
ATOM    200  HA  VAL P  42      11.890 -18.275 -10.706  1.00  0.00      P1    
ATOM    201  CB  VAL P  42      10.509 -17.177 -11.812  1.00  0.00      P1   C
ATOM    202  HB  VAL P  42       9.414 -17.001 -11.889  1.00  0.00      P1    
ATOM    203  CG1 VAL P  42      11.082 -15.738 -11.736  1.00  0.00      P1   C
ATOM    204 HG11 VAL P  42      10.761 -15.264 -10.784  1.00  0.00      P1    
ATOM    205 HG12 VAL P  42      12.188 -15.828 -11.783  1.00  0.00      P1    
ATOM    206 HG13 VAL P  42      10.853 -15.054 -12.580  1.00  0.00      P1    
ATOM    207  CG2 VAL P  42      10.971 -17.949 -13.088  1.00  0.00      P1   C
ATOM    208 HG21 VAL P  42      10.901 -17.164 -13.871  1.00  0.00      P1    
ATOM    209 HG22 VAL P  42      12.050 -18.217 -13.104  1.00  0.00      P1    
ATOM    210 HG23 VAL P  42      10.386 -18.847 -13.378  1.00  0.00      P1    
ATOM    211  C   VAL P  42      10.761 -17.396  -9.232  1.00  0.00      P1   C
ATOM    212  O   VAL P  42      11.754 -17.097  -8.611  1.00  0.00      P1   O
ATOM    213  N   GLY P  43       9.485 -17.274  -8.662  1.00  0.00      P1   N
ATOM    214  HN  GLY P  43       8.727 -17.437  -9.289  1.00  0.00      P1    
ATOM    215  CA  GLY P  43       9.234 -16.844  -7.286  1.00  0.00      P1   C
ATOM    216  HA1 GLY P  43       8.197 -17.003  -7.031  1.00  0.00      P1    
ATOM    217  HA2 GLY P  43       9.613 -15.837  -7.185  1.00  0.00      P1    
ATOM    218  C   GLY P  43      10.103 -17.629  -6.243  1.00  0.00      P1   C
ATOM    219  O   GLY P  43      10.870 -17.112  -5.458  1.00  0.00      P1   O
ATOM    220  N   THR P  44      10.000 -18.937  -6.309  1.00  0.00      P1   N
ATOM    221  HN  THR P  44       9.428 -19.443  -6.951  1.00  0.00      P1    
ATOM    222  CA  THR P  44      10.806 -19.868  -5.517  1.00  0.00      P1   C
ATOM    223  HA  THR P  44      10.661 -19.706  -4.460  1.00  0.00      P1    
ATOM    224  CB  THR P  44      10.403 -21.327  -5.881  1.00  0.00      P1   C
ATOM    225  HB  THR P  44      10.541 -21.627  -6.942  1.00  0.00      P1    
ATOM    226  OG1 THR P  44       9.012 -21.467  -5.589  1.00  0.00      P1   O
ATOM    227  HG1 THR P  44       8.601 -20.907  -6.251  1.00  0.00      P1    
ATOM    228  CG2 THR P  44      11.091 -22.356  -4.947  1.00  0.00      P1   C
ATOM    229 HG21 THR P  44      11.133 -22.086  -3.870  1.00  0.00      P1    
ATOM    230 HG22 THR P  44      10.459 -23.269  -4.928  1.00  0.00      P1    
ATOM    231 HG23 THR P  44      12.122 -22.656  -5.230  1.00  0.00      P1    
ATOM    232  C   THR P  44      12.334 -19.723  -5.665  1.00  0.00      P1   C
ATOM    233  O   THR P  44      13.053 -19.571  -4.676  1.00  0.00      P1   O
ATOM    234  N   LEU P  45      12.912 -19.735  -6.872  1.00  0.00      P1   N
ATOM    235  HN  LEU P  45      12.340 -19.691  -7.688  1.00  0.00      P1    
ATOM    236  CA  LEU P  45      14.278 -19.529  -7.191  1.00  0.00      P1   C
ATOM    237  HA  LEU P  45      14.853 -20.238  -6.614  1.00  0.00      P1    
ATOM    238  CB  LEU P  45      14.465 -19.646  -8.761  1.00  0.00      P1   C
ATOM    239  HB1 LEU P  45      13.852 -18.939  -9.360  1.00  0.00      P1    
ATOM    240  HB2 LEU P  45      15.524 -19.410  -8.999  1.00  0.00      P1    
ATOM    241  CG  LEU P  45      14.128 -20.998  -9.480  1.00  0.00      P1   C
ATOM    242  HG  LEU P  45      13.138 -21.343  -9.112  1.00  0.00      P1    
ATOM    243  CD1 LEU P  45      13.997 -20.775 -11.044  1.00  0.00      P1   C
ATOM    244 HD11 LEU P  45      13.180 -20.080 -11.335  1.00  0.00      P1    
ATOM    245 HD12 LEU P  45      14.972 -20.394 -11.414  1.00  0.00      P1    
ATOM    246 HD13 LEU P  45      13.907 -21.748 -11.573  1.00  0.00      P1    
ATOM    247  CD2 LEU P  45      15.151 -22.093  -9.176  1.00  0.00      P1   C
ATOM    248 HD21 LEU P  45      14.769 -23.118  -9.369  1.00  0.00      P1    
ATOM    249 HD22 LEU P  45      16.064 -21.921  -9.785  1.00  0.00      P1    
ATOM    250 HD23 LEU P  45      15.415 -22.116  -8.097  1.00  0.00      P1    
ATOM    251  C   LEU P  45      14.729 -18.121  -6.675  1.00  0.00      P1   C
ATOM    252  O   LEU P  45      15.735 -18.091  -5.984  1.00  0.00      P1   O
ATOM    253  N   VAL P  46      13.872 -17.065  -6.838  1.00  0.00      P1   N
ATOM    254  HN  VAL P  46      13.001 -17.144  -7.317  1.00  0.00      P1    
ATOM    255  CA  VAL P  46      14.355 -15.746  -6.375  1.00  0.00      P1   C
ATOM    256  HA  VAL P  46      15.388 -15.684  -6.685  1.00  0.00      P1    
ATOM    257  CB  VAL P  46      13.794 -14.597  -7.179  1.00  0.00      P1   C
ATOM    258  HB  VAL P  46      12.702 -14.687  -6.995  1.00  0.00      P1    
ATOM    259  CG1 VAL P  46      14.305 -13.255  -6.721  1.00  0.00      P1   C
ATOM    260 HG11 VAL P  46      13.878 -13.066  -5.713  1.00  0.00      P1    
ATOM    261 HG12 VAL P  46      15.413 -13.207  -6.791  1.00  0.00      P1    
ATOM    262 HG13 VAL P  46      13.926 -12.359  -7.257  1.00  0.00      P1    
ATOM    263  CG2 VAL P  46      14.170 -14.710  -8.658  1.00  0.00      P1   C
ATOM    264 HG21 VAL P  46      15.258 -14.536  -8.803  1.00  0.00      P1    
ATOM    265 HG22 VAL P  46      13.808 -15.681  -9.058  1.00  0.00      P1    
ATOM    266 HG23 VAL P  46      13.634 -13.866  -9.144  1.00  0.00      P1    
ATOM    267  C   VAL P  46      14.365 -15.540  -4.914  1.00  0.00      P1   C
ATOM    268  O   VAL P  46      15.233 -14.903  -4.334  1.00  0.00      P1   O
ATOM    269  N   GLY P  47      13.413 -16.226  -4.186  1.00  0.00      P1   N
ATOM    270  HN  GLY P  47      12.781 -16.861  -4.622  1.00  0.00      P1    
ATOM    271  CA  GLY P  47      13.368 -16.097  -2.751  1.00  0.00      P1   C
ATOM    272  HA1 GLY P  47      12.391 -16.470  -2.481  1.00  0.00      P1    
ATOM    273  HA2 GLY P  47      13.693 -15.122  -2.419  1.00  0.00      P1    
ATOM    274  C   GLY P  47      14.340 -16.935  -1.983  1.00  0.00      P1   C
ATOM    275  O   GLY P  47      14.897 -16.522  -1.001  1.00  0.00      P1   O
ATOM    276  N   LEU P  48      14.560 -18.137  -2.473  1.00  0.00      P1   N
ATOM    277  HN  LEU P  48      13.980 -18.547  -3.173  1.00  0.00      P1    
ATOM    278  CA  LEU P  48      15.658 -18.976  -2.130  1.00  0.00      P1   C
ATOM    279  HA  LEU P  48      15.720 -18.936  -1.053  1.00  0.00      P1    
ATOM    280  CB  LEU P  48      15.420 -20.402  -2.587  1.00  0.00      P1   C
ATOM    281  HB1 LEU P  48      15.356 -20.390  -3.696  1.00  0.00      P1    
ATOM    282  HB2 LEU P  48      16.281 -21.023  -2.258  1.00  0.00      P1    
ATOM    283  CG  LEU P  48      14.225 -21.045  -1.903  1.00  0.00      P1   C
ATOM    284  HG  LEU P  48      13.294 -20.468  -2.094  1.00  0.00      P1    
ATOM    285  CD1 LEU P  48      13.993 -22.402  -2.605  1.00  0.00      P1   C
ATOM    286 HD11 LEU P  48      13.040 -22.839  -2.238  1.00  0.00      P1    
ATOM    287 HD12 LEU P  48      13.952 -22.395  -3.715  1.00  0.00      P1    
ATOM    288 HD13 LEU P  48      14.837 -23.091  -2.387  1.00  0.00      P1    
ATOM    289  CD2 LEU P  48      14.505 -21.468  -0.423  1.00  0.00      P1   C
ATOM    290 HD21 LEU P  48      13.731 -22.229  -0.188  1.00  0.00      P1    
ATOM    291 HD22 LEU P  48      15.507 -21.935  -0.315  1.00  0.00      P1    
ATOM    292 HD23 LEU P  48      14.420 -20.568   0.223  1.00  0.00      P1    
ATOM    293  C   LEU P  48      17.020 -18.391  -2.485  1.00  0.00      P1   C
ATOM    294  O   LEU P  48      18.001 -18.491  -1.707  1.00  0.00      P1   O
ATOM    295  N   ALA P  49      17.204 -17.752  -3.635  1.00  0.00      P1   N
ATOM    296  HN  ALA P  49      16.452 -17.833  -4.284  1.00  0.00      P1    
ATOM    297  CA  ALA P  49      18.417 -16.889  -3.877  1.00  0.00      P1   C
ATOM    298  HA  ALA P  49      19.308 -17.469  -3.687  1.00  0.00      P1    
ATOM    299  CB  ALA P  49      18.436 -16.342  -5.319  1.00  0.00      P1   C
ATOM    300  HB1 ALA P  49      19.207 -15.542  -5.330  1.00  0.00      P1    
ATOM    301  HB2 ALA P  49      18.733 -17.156  -6.015  1.00  0.00      P1    
ATOM    302  HB3 ALA P  49      17.560 -15.702  -5.559  1.00  0.00      P1    
ATOM    303  C   ALA P  49      18.509 -15.637  -2.998  1.00  0.00      P1   C
ATOM    304  O   ALA P  49      19.613 -15.332  -2.501  1.00  0.00      P1   O
ATOM    305  N   ALA P  50      17.422 -14.896  -2.746  1.00  0.00      P1   N
ATOM    306  HN  ALA P  50      16.600 -15.149  -3.250  1.00  0.00      P1    
ATOM    307  CA  ALA P  50      17.567 -13.636  -1.994  1.00  0.00      P1   C
ATOM    308  HA  ALA P  50      18.446 -13.103  -2.325  1.00  0.00      P1    
ATOM    309  CB  ALA P  50      16.359 -12.749  -2.171  1.00  0.00      P1   C
ATOM    310  HB1 ALA P  50      16.502 -11.759  -1.689  1.00  0.00      P1    
ATOM    311  HB2 ALA P  50      16.135 -12.625  -3.252  1.00  0.00      P1    
ATOM    312  HB3 ALA P  50      15.404 -13.189  -1.810  1.00  0.00      P1    
ATOM    313  C   ALA P  50      17.941 -13.859  -0.525  1.00  0.00      P1   C
ATOM    314  O   ALA P  50      18.644 -13.097   0.076  1.00  0.00      P1   O
ATOM    315  N   VAL P  51      17.383 -14.950  -0.027  1.00  0.00      P1   N
ATOM    316  HN  VAL P  51      16.732 -15.478  -0.567  1.00  0.00      P1    
ATOM    317  CA  VAL P  51      17.741 -15.282   1.386  1.00  0.00      P1   C
ATOM    318  HA  VAL P  51      17.692 -14.354   1.937  1.00  0.00      P1    
ATOM    319  CB  VAL P  51      16.718 -16.220   2.046  1.00  0.00      P1   C
ATOM    320  HB  VAL P  51      15.722 -15.810   1.775  1.00  0.00      P1    
ATOM    321  CG1 VAL P  51      16.800 -17.631   1.533  1.00  0.00      P1   C
ATOM    322 HG11 VAL P  51      17.702 -18.148   1.925  1.00  0.00      P1    
ATOM    323 HG12 VAL P  51      15.884 -18.196   1.806  1.00  0.00      P1    
ATOM    324 HG13 VAL P  51      16.766 -17.687   0.424  1.00  0.00      P1    
ATOM    325  CG2 VAL P  51      16.734 -16.247   3.613  1.00  0.00      P1   C
ATOM    326 HG21 VAL P  51      17.133 -15.317   4.071  1.00  0.00      P1    
ATOM    327 HG22 VAL P  51      15.722 -16.366   4.057  1.00  0.00      P1    
ATOM    328 HG23 VAL P  51      17.399 -17.060   3.976  1.00  0.00      P1    
ATOM    329  C   VAL P  51      19.156 -15.791   1.535  1.00  0.00      P1   C
ATOM    330  O   VAL P  51      19.974 -15.418   2.406  1.00  0.00      P1   O
ATOM    331  N   ALA P  52      19.612 -16.627   0.544  1.00  0.00      P1   N
ATOM    332  HN  ALA P  52      18.911 -17.002  -0.056  1.00  0.00      P1    
ATOM    333  CA  ALA P  52      21.004 -16.987   0.394  1.00  0.00      P1   C
ATOM    334  HA  ALA P  52      21.305 -17.453   1.321  1.00  0.00      P1    
ATOM    335  CB  ALA P  52      21.212 -17.962  -0.865  1.00  0.00      P1   C
ATOM    336  HB1 ALA P  52      20.554 -18.850  -0.746  1.00  0.00      P1    
ATOM    337  HB2 ALA P  52      20.976 -17.557  -1.872  1.00  0.00      P1    
ATOM    338  HB3 ALA P  52      22.235 -18.380  -0.754  1.00  0.00      P1    
ATOM    339  C   ALA P  52      21.943 -15.821   0.252  1.00  0.00      P1   C
ATOM    340  O   ALA P  52      22.985 -15.704   0.900  1.00  0.00      P1   O
ATOM    341  N   PHE P  53      21.613 -14.815  -0.597  1.00  0.00      P1   N
ATOM    342  HN  PHE P  53      20.747 -14.785  -1.090  1.00  0.00      P1    
ATOM    343  CA  PHE P  53      22.365 -13.638  -0.935  1.00  0.00      P1   C
ATOM    344  HA  PHE P  53      23.367 -13.961  -1.175  1.00  0.00      P1    
ATOM    345  CB  PHE P  53      21.922 -13.027  -2.308  1.00  0.00      P1   C
ATOM    346  HB1 PHE P  53      22.004 -13.699  -3.188  1.00  0.00      P1    
ATOM    347  HB2 PHE P  53      20.847 -12.759  -2.381  1.00  0.00      P1    
ATOM    348  CG  PHE P  53      22.803 -11.836  -2.706  1.00  0.00      P1   C
ATOM    349  CD1 PHE P  53      22.265 -10.610  -2.975  1.00  0.00      P1   C
ATOM    350  HD1 PHE P  53      21.224 -10.387  -2.794  1.00  0.00      P1    
ATOM    351  CE1 PHE P  53      23.061  -9.536  -3.353  1.00  0.00      P1   C
ATOM    352  HE1 PHE P  53      22.648  -8.542  -3.435  1.00  0.00      P1    
ATOM    353  CZ  PHE P  53      24.444  -9.639  -3.479  1.00  0.00      P1   C
ATOM    354  HZ  PHE P  53      25.050  -8.792  -3.763  1.00  0.00      P1    
ATOM    355  CD2 PHE P  53      24.273 -11.989  -2.778  1.00  0.00      P1   C
ATOM    356  HD2 PHE P  53      24.542 -13.025  -2.635  1.00  0.00      P1    
ATOM    357  CE2 PHE P  53      25.024 -10.877  -3.244  1.00  0.00      P1   C
ATOM    358  HE2 PHE P  53      26.094 -11.013  -3.297  1.00  0.00      P1    
ATOM    359  C   PHE P  53      22.534 -12.726   0.313  1.00  0.00      P1   C
ATOM    360  O   PHE P  53      23.562 -12.077   0.511  1.00  0.00      P1   O
ATOM    361  N   ASP P  54      21.320 -12.698   1.031  1.00  0.00      P1   N
ATOM    362  HN  ASP P  54      20.508 -13.066   0.585  1.00  0.00      P1    
ATOM    363  CA  ASP P  54      21.320 -11.952   2.314  1.00  0.00      P1   C
ATOM    364  HA  ASP P  54      21.834 -11.011   2.184  1.00  0.00      P1    
ATOM    365  CB  ASP P  54      19.796 -11.805   2.630  1.00  0.00      P1   C
ATOM    366  HB1 ASP P  54      19.300 -11.381   1.732  1.00  0.00      P1    
ATOM    367  HB2 ASP P  54      19.318 -12.796   2.784  1.00  0.00      P1    
ATOM    368  CG  ASP P  54      19.563 -10.838   3.768  1.00  0.00      P1   C
ATOM    369  OD1 ASP P  54      20.536 -10.274   4.306  1.00  0.00      P1   O
ATOM    370  OD2 ASP P  54      18.380 -10.538   4.028  1.00  0.00      P1   O
ATOM    371  C   ASP P  54      22.158 -12.588   3.409  1.00  0.00      P1   C
ATOM    372  O   ASP P  54      23.124 -12.038   3.952  1.00  0.00      P1   O
ATOM    373  N   LYS P  55      21.951 -13.874   3.758  1.00  0.00      P1   N
ATOM    374  HN  LYS P  55      21.084 -14.276   3.474  1.00  0.00      P1    
ATOM    375  CA  LYS P  55      22.838 -14.648   4.617  1.00  0.00      P1   C
ATOM    376  HA  LYS P  55      22.881 -14.104   5.549  1.00  0.00      P1    
ATOM    377  CB  LYS P  55      22.391 -16.122   4.865  1.00  0.00      P1   C
ATOM    378  HB1 LYS P  55      22.347 -16.590   3.858  1.00  0.00      P1    
ATOM    379  HB2 LYS P  55      23.133 -16.688   5.468  1.00  0.00      P1    
ATOM    380  CG  LYS P  55      20.961 -16.195   5.589  1.00  0.00      P1   C
ATOM    381  HG1 LYS P  55      20.240 -15.672   4.926  1.00  0.00      P1    
ATOM    382  HG2 LYS P  55      20.661 -17.234   5.844  1.00  0.00      P1    
ATOM    383  CD  LYS P  55      21.083 -15.577   6.972  1.00  0.00      P1   C
ATOM    384  HD1 LYS P  55      22.121 -15.737   7.335  1.00  0.00      P1    
ATOM    385  HD2 LYS P  55      21.190 -14.473   6.900  1.00  0.00      P1    
ATOM    386  CE  LYS P  55      19.862 -15.795   7.884  1.00  0.00      P1   C
ATOM    387  HE1 LYS P  55      18.862 -15.553   7.464  1.00  0.00      P1    
ATOM    388  HE2 LYS P  55      19.833 -16.822   8.307  1.00  0.00      P1    
ATOM    389  NZ  LYS P  55      20.020 -14.945   9.112  1.00  0.00      P1   N
ATOM    390  HZ1 LYS P  55      19.351 -15.287   9.830  1.00  0.00      P1    
ATOM    391  HZ2 LYS P  55      20.979 -15.029   9.507  1.00  0.00      P1    
ATOM    392  HZ3 LYS P  55      19.902 -13.931   8.913  1.00  0.00      P1    
ATOM    393  C   LYS P  55      24.281 -14.708   4.190  1.00  0.00      P1   C
ATOM    394  O   LYS P  55      25.067 -14.499   5.113  1.00  0.00      P1   O
ATOM    395  N   GLY P  56      24.640 -14.850   2.934  1.00  0.00      P1   N
ATOM    396  HN  GLY P  56      23.918 -14.846   2.246  1.00  0.00      P1    
ATOM    397  CA  GLY P  56      26.050 -14.773   2.513  1.00  0.00      P1   C
ATOM    398  HA1 GLY P  56      26.000 -14.761   1.434  1.00  0.00      P1    
ATOM    399  HA2 GLY P  56      26.599 -15.590   2.957  1.00  0.00      P1    
ATOM    400  C   GLY P  56      26.780 -13.500   2.814  1.00  0.00      P1   C
ATOM    401  O   GLY P  56      27.858 -13.572   3.307  1.00  0.00      P1   O
ATOM    402  N   VAL P  57      26.207 -12.336   2.449  1.00  0.00      P1   N
ATOM    403  HN  VAL P  57      25.358 -12.419   1.933  1.00  0.00      P1    
ATOM    404  CA  VAL P  57      26.681 -11.044   2.819  1.00  0.00      P1   C
ATOM    405  HA  VAL P  57      27.682 -10.887   2.445  1.00  0.00      P1    
ATOM    406  CB  VAL P  57      25.816  -9.917   2.226  1.00  0.00      P1   C
ATOM    407  HB  VAL P  57      24.771 -10.196   2.480  1.00  0.00      P1    
ATOM    408  CG1 VAL P  57      26.016  -8.531   2.924  1.00  0.00      P1   C
ATOM    409 HG11 VAL P  57      25.522  -8.471   3.917  1.00  0.00      P1    
ATOM    410 HG12 VAL P  57      27.100  -8.367   3.104  1.00  0.00      P1    
ATOM    411 HG13 VAL P  57      25.631  -7.672   2.333  1.00  0.00      P1    
ATOM    412  CG2 VAL P  57      26.000  -9.886   0.706  1.00  0.00      P1   C
ATOM    413 HG21 VAL P  57      26.055 -10.877   0.206  1.00  0.00      P1    
ATOM    414 HG22 VAL P  57      25.223  -9.310   0.158  1.00  0.00      P1    
ATOM    415 HG23 VAL P  57      26.918  -9.314   0.452  1.00  0.00      P1    
ATOM    416  C   VAL P  57      26.777 -10.875   4.312  1.00  0.00      P1   C
ATOM    417  O   VAL P  57      27.759 -10.265   4.778  1.00  0.00      P1   O
ATOM    418  N   ALA P  58      25.859 -11.450   5.090  1.00  0.00      P1   N
ATOM    419  HN  ALA P  58      25.105 -12.001   4.743  1.00  0.00      P1    
ATOM    420  CA  ALA P  58      25.971 -11.316   6.507  1.00  0.00      P1   C
ATOM    421  HA  ALA P  58      26.059 -10.293   6.842  1.00  0.00      P1    
ATOM    422  CB  ALA P  58      24.666 -11.617   7.208  1.00  0.00      P1   C
ATOM    423  HB1 ALA P  58      24.717 -11.693   8.316  1.00  0.00      P1    
ATOM    424  HB2 ALA P  58      23.774 -10.997   6.978  1.00  0.00      P1    
ATOM    425  HB3 ALA P  58      24.402 -12.627   6.829  1.00  0.00      P1    
ATOM    426  C   ALA P  58      27.138 -12.092   7.125  1.00  0.00      P1   C
ATOM    427  O   ALA P  58      27.763 -11.636   8.030  1.00  0.00      P1   O
ATOM    428  N   TRP P  59      27.336 -13.359   6.514  1.00  0.00      P1   N
ATOM    429  HN  TRP P  59      26.675 -13.744   5.875  1.00  0.00      P1    
ATOM    430  CA  TRP P  59      28.538 -14.140   6.815  1.00  0.00      P1   C
ATOM    431  HA  TRP P  59      28.556 -14.254   7.889  1.00  0.00      P1    
ATOM    432  CB  TRP P  59      28.432 -15.545   6.203  1.00  0.00      P1   C
ATOM    433  HB1 TRP P  59      27.401 -15.838   6.495  1.00  0.00      P1    
ATOM    434  HB2 TRP P  59      28.548 -15.497   5.099  1.00  0.00      P1    
ATOM    435  CG  TRP P  59      29.386 -16.581   6.619  1.00  0.00      P1   C
ATOM    436  CD1 TRP P  59      29.052 -17.527   7.580  1.00  0.00      P1   C
ATOM    437  HD1 TRP P  59      28.082 -17.605   8.048  1.00  0.00      P1    
ATOM    438  NE1 TRP P  59      30.103 -18.474   7.603  1.00  0.00      P1   N
ATOM    439  HE1 TRP P  59      30.399 -19.085   8.305  1.00  0.00      P1    
ATOM    440  CE2 TRP P  59      31.133 -18.103   6.717  1.00  0.00      P1   C
ATOM    441  CD2 TRP P  59      30.689 -16.924   6.022  1.00  0.00      P1   C
ATOM    442  CE3 TRP P  59      31.463 -16.376   5.041  1.00  0.00      P1   C
ATOM    443  HE3 TRP P  59      31.075 -15.619   4.376  1.00  0.00      P1    
ATOM    444  CZ3 TRP P  59      32.774 -16.922   4.788  1.00  0.00      P1   C
ATOM    445  HZ3 TRP P  59      33.308 -16.628   3.897  1.00  0.00      P1    
ATOM    446  CZ2 TRP P  59      32.384 -18.665   6.515  1.00  0.00      P1   C
ATOM    447  HZ2 TRP P  59      32.818 -19.447   7.120  1.00  0.00      P1    
ATOM    448  CH2 TRP P  59      33.188 -18.115   5.504  1.00  0.00      P1   C
ATOM    449  HH2 TRP P  59      34.191 -18.472   5.321  1.00  0.00      P1    
ATOM    450  C   TRP P  59      29.797 -13.464   6.552  1.00  0.00      P1   C
ATOM    451  O   TRP P  59      30.642 -13.399   7.429  1.00  0.00      P1   O
ATOM    452  N   LEU P  60      30.062 -12.896   5.367  1.00  0.00      P1   N
ATOM    453  HN  LEU P  60      29.424 -12.896   4.601  1.00  0.00      P1    
ATOM    454  CA  LEU P  60      31.253 -12.161   5.020  1.00  0.00      P1   C
ATOM    455  HA  LEU P  60      32.019 -12.871   5.294  1.00  0.00      P1    
ATOM    456  CB  LEU P  60      31.385 -11.865   3.543  1.00  0.00      P1   C
ATOM    457  HB1 LEU P  60      30.521 -11.245   3.223  1.00  0.00      P1    
ATOM    458  HB2 LEU P  60      32.310 -11.252   3.484  1.00  0.00      P1    
ATOM    459  CG  LEU P  60      31.649 -13.125   2.714  1.00  0.00      P1   C
ATOM    460  HG  LEU P  60      30.830 -13.863   2.849  1.00  0.00      P1    
ATOM    461  CD1 LEU P  60      31.734 -12.800   1.234  1.00  0.00      P1   C
ATOM    462 HD11 LEU P  60      30.998 -12.081   0.815  1.00  0.00      P1    
ATOM    463 HD12 LEU P  60      32.687 -12.245   1.098  1.00  0.00      P1    
ATOM    464 HD13 LEU P  60      31.977 -13.658   0.571  1.00  0.00      P1    
ATOM    465  CD2 LEU P  60      33.052 -13.750   3.075  1.00  0.00      P1   C
ATOM    466 HD21 LEU P  60      33.097 -14.123   4.120  1.00  0.00      P1    
ATOM    467 HD22 LEU P  60      33.197 -14.599   2.373  1.00  0.00      P1    
ATOM    468 HD23 LEU P  60      33.925 -13.122   2.793  1.00  0.00      P1    
ATOM    469  C   LEU P  60      31.372 -10.904   5.947  1.00  0.00      P1   C
ATOM    470  O   LEU P  60      32.520 -10.600   6.366  1.00  0.00      P1   O
ATOM    471  N   GLN P  61      30.275 -10.213   6.286  1.00  0.00      P1   N
ATOM    472  HN  GLN P  61      29.424 -10.492   5.848  1.00  0.00      P1    
ATOM    473  CA  GLN P  61      30.285  -9.186   7.249  1.00  0.00      P1   C
ATOM    474  HA  GLN P  61      31.032  -8.443   7.010  1.00  0.00      P1    
ATOM    475  CB  GLN P  61      28.839  -8.554   7.343  1.00  0.00      P1   C
ATOM    476  HB1 GLN P  61      28.165  -9.433   7.259  1.00  0.00      P1    
ATOM    477  HB2 GLN P  61      28.764  -7.961   8.279  1.00  0.00      P1    
ATOM    478  CG  GLN P  61      28.333  -7.765   6.106  1.00  0.00      P1   C
ATOM    479  HG1 GLN P  61      28.769  -8.023   5.117  1.00  0.00      P1    
ATOM    480  HG2 GLN P  61      27.224  -7.783   6.155  1.00  0.00      P1    
ATOM    481  CD  GLN P  61      28.637  -6.266   6.137  1.00  0.00      P1   C
ATOM    482  OE1 GLN P  61      29.776  -5.818   6.019  1.00  0.00      P1   O
ATOM    483  NE2 GLN P  61      27.564  -5.514   6.333  1.00  0.00      P1   N
ATOM    484 HE21 GLN P  61      27.728  -4.580   6.648  1.00  0.00      P1    
ATOM    485 HE22 GLN P  61      26.777  -6.062   6.618  1.00  0.00      P1    
ATOM    486  C   GLN P  61      30.743  -9.665   8.729  1.00  0.00      P1   C
ATOM    487  O   GLN P  61      31.520  -8.974   9.390  1.00  0.00      P1   O
ATOM    488  N   ASN P  62      30.262 -10.846   9.129  1.00  0.00      P1   N
ATOM    489  HN  ASN P  62      29.625 -11.345   8.547  1.00  0.00      P1    
ATOM    490  CA  ASN P  62      30.683 -11.380  10.367  1.00  0.00      P1   C
ATOM    491  HA  ASN P  62      30.588 -10.604  11.112  1.00  0.00      P1    
ATOM    492  CB  ASN P  62      29.684 -12.488  10.791  1.00  0.00      P1   C
ATOM    493  HB1 ASN P  62      28.622 -12.192  10.926  1.00  0.00      P1    
ATOM    494  HB2 ASN P  62      29.707 -13.322  10.057  1.00  0.00      P1    
ATOM    495  CG  ASN P  62      29.947 -13.114  12.149  1.00  0.00      P1   C
ATOM    496  OD1 ASN P  62      30.277 -14.322  12.262  1.00  0.00      P1   O
ATOM    497  ND2 ASN P  62      29.907 -12.277  13.253  1.00  0.00      P1   N
ATOM    498 HD21 ASN P  62      30.026 -12.833  14.075  1.00  0.00      P1    
ATOM    499 HD22 ASN P  62      29.757 -11.289  13.230  1.00  0.00      P1    
ATOM    500  C   ASN P  62      32.161 -11.910  10.266  1.00  0.00      P1   C
ATOM    501  O   ASN P  62      32.881 -11.905  11.243  1.00  0.00      P1   O
ATOM    502  N   GLN P  63      32.700 -12.286   9.113  1.00  0.00      P1   N
ATOM    503  HN  GLN P  63      32.111 -12.382   8.315  1.00  0.00      P1    
ATOM    504  CA  GLN P  63      34.076 -12.765   9.035  1.00  0.00      P1   C
ATOM    505  HA  GLN P  63      34.169 -13.587   9.730  1.00  0.00      P1    
ATOM    506  CB  GLN P  63      34.259 -13.450   7.657  1.00  0.00      P1   C
ATOM    507  HB1 GLN P  63      33.984 -12.869   6.750  1.00  0.00      P1    
ATOM    508  HB2 GLN P  63      35.329 -13.708   7.505  1.00  0.00      P1    
ATOM    509  CG  GLN P  63      33.592 -14.810   7.445  1.00  0.00      P1   C
ATOM    510  HG1 GLN P  63      32.535 -14.622   7.158  1.00  0.00      P1    
ATOM    511  HG2 GLN P  63      34.094 -15.347   6.612  1.00  0.00      P1    
ATOM    512  CD  GLN P  63      33.636 -15.763   8.602  1.00  0.00      P1   C
ATOM    513  OE1 GLN P  63      34.666 -16.353   8.775  1.00  0.00      P1   O
ATOM    514  NE2 GLN P  63      32.511 -15.948   9.289  1.00  0.00      P1   N
ATOM    515 HE21 GLN P  63      32.349 -16.694   9.934  1.00  0.00      P1    
ATOM    516 HE22 GLN P  63      31.826 -15.237   9.131  1.00  0.00      P1    
ATOM    517  C   GLN P  63      35.118 -11.728   9.201  1.00  0.00      P1   C
ATOM    518  O   GLN P  63      36.041 -11.911   9.989  1.00  0.00      P1   O
ATOM    519  N   ARG P  64      34.947 -10.538   8.577  1.00  0.00      P1   N
ATOM    520  HN  ARG P  64      34.228 -10.449   7.893  1.00  0.00      P1    
ATOM    521  CA  ARG P  64      35.820  -9.411   8.673  1.00  0.00      P1   C
ATOM    522  HA  ARG P  64      36.846  -9.740   8.591  1.00  0.00      P1    
ATOM    523  CB  ARG P  64      35.469  -8.418   7.639  1.00  0.00      P1   C
ATOM    524  HB1 ARG P  64      36.078  -7.489   7.661  1.00  0.00      P1    
ATOM    525  HB2 ARG P  64      35.564  -8.909   6.647  1.00  0.00      P1    
ATOM    526  CG  ARG P  64      33.985  -7.850   7.763  1.00  0.00      P1   C
ATOM    527  HG1 ARG P  64      33.300  -8.692   7.524  1.00  0.00      P1    
ATOM    528  HG2 ARG P  64      33.794  -7.353   8.737  1.00  0.00      P1    
ATOM    529  CD  ARG P  64      33.674  -6.849   6.595  1.00  0.00      P1   C
ATOM    530  HD1 ARG P  64      34.509  -6.117   6.567  1.00  0.00      P1    
ATOM    531  HD2 ARG P  64      33.676  -7.248   5.559  1.00  0.00      P1    
ATOM    532  NE  ARG P  64      32.453  -6.021   7.005  1.00  0.00      P1   N
ATOM    533  HE  ARG P  64      31.551  -6.229   6.625  1.00  0.00      P1    
ATOM    534  CZ  ARG P  64      32.532  -4.753   7.505  1.00  0.00      P1   C
ATOM    535  NH1 ARG P  64      33.559  -3.965   7.882  1.00  0.00      P1   N
ATOM    536 HH11 ARG P  64      33.335  -3.008   8.070  1.00  0.00      P1    
ATOM    537 HH12 ARG P  64      34.475  -4.207   7.564  1.00  0.00      P1    
ATOM    538  NH2 ARG P  64      31.364  -4.189   7.637  1.00  0.00      P1   N
ATOM    539 HH21 ARG P  64      31.272  -3.483   8.339  1.00  0.00      P1    
ATOM    540 HH22 ARG P  64      30.564  -4.780   7.531  1.00  0.00      P1    
ATOM    541  C   ARG P  64      35.733  -8.905  10.108  1.00  0.00      P1   C
ATOM    542  O   ARG P  64      36.726  -8.708  10.726  1.00  0.00      P1   O
ATOM    543  N   MET P  65      34.524  -8.898  10.709  1.00  0.00      P1   N
ATOM    544  HN  MET P  65      33.704  -9.146  10.199  1.00  0.00      P1    
ATOM    545  CA  MET P  65      34.353  -8.624  12.185  1.00  0.00      P1   C
ATOM    546  HA  MET P  65      34.768  -7.664  12.455  1.00  0.00      P1    
ATOM    547  CB  MET P  65      32.872  -8.356  12.569  1.00  0.00      P1   C
ATOM    548  HB1 MET P  65      32.169  -9.142  12.219  1.00  0.00      P1    
ATOM    549  HB2 MET P  65      32.730  -8.357  13.670  1.00  0.00      P1    
ATOM    550  CG  MET P  65      32.389  -7.090  11.908  1.00  0.00      P1   C
ATOM    551  HG1 MET P  65      32.611  -7.168  10.822  1.00  0.00      P1    
ATOM    552  HG2 MET P  65      31.284  -7.134  12.018  1.00  0.00      P1    
ATOM    553  SD  MET P  65      32.882  -5.578  12.686  1.00  0.00      P1   S
ATOM    554  CE  MET P  65      32.139  -4.409  11.512  1.00  0.00      P1   C
ATOM    555  HE1 MET P  65      31.054  -4.586  11.354  1.00  0.00      P1    
ATOM    556  HE2 MET P  65      32.174  -3.374  11.914  1.00  0.00      P1    
ATOM    557  HE3 MET P  65      32.687  -4.398  10.545  1.00  0.00      P1    
ATOM    558  C   MET P  65      35.065  -9.580  13.031  1.00  0.00      P1   C
ATOM    559  O   MET P  65      35.770  -9.095  13.925  1.00  0.00      P1   O
ATOM    560  N   GLY P  66      35.022 -10.933  12.786  1.00  0.00      P1   N
ATOM    561  HN  GLY P  66      34.456 -11.368  12.091  1.00  0.00      P1    
ATOM    562  CA  GLY P  66      35.837 -11.859  13.551  1.00  0.00      P1   C
ATOM    563  HA1 GLY P  66      35.714 -12.882  13.229  1.00  0.00      P1    
ATOM    564  HA2 GLY P  66      35.606 -11.664  14.588  1.00  0.00      P1    
ATOM    565  C   GLY P  66      37.252 -11.688  13.457  1.00  0.00      P1   C
ATOM    566  O   GLY P  66      37.862 -11.632  14.522  1.00  0.00      P1   O
ATOM    567  N   ALA P  67      37.790 -11.355  12.235  1.00  0.00      P1   N
ATOM    568  HN  ALA P  67      37.177 -11.378  11.449  1.00  0.00      P1    
ATOM    569  CA  ALA P  67      39.173 -10.979  11.940  1.00  0.00      P1   C
ATOM    570  HA  ALA P  67      39.889 -11.725  12.251  1.00  0.00      P1    
ATOM    571  CB  ALA P  67      39.278 -10.765  10.493  1.00  0.00      P1   C
ATOM    572  HB1 ALA P  67      40.332 -10.548  10.217  1.00  0.00      P1    
ATOM    573  HB2 ALA P  67      38.932 -11.660   9.933  1.00  0.00      P1    
ATOM    574  HB3 ALA P  67      38.652  -9.895  10.203  1.00  0.00      P1    
ATOM    575  C   ALA P  67      39.624  -9.819  12.795  1.00  0.00      P1   C
ATOM    576  O   ALA P  67      40.720  -9.932  13.396  1.00  0.00      P1   O
ATOM    577  N   LEU P  68      38.778  -8.792  12.945  1.00  0.00      P1   N
ATOM    578  HN  LEU P  68      38.054  -8.701  12.266  1.00  0.00      P1    
ATOM    579  CA  LEU P  68      39.004  -7.718  13.943  1.00  0.00      P1   C
ATOM    580  HA  LEU P  68      39.962  -7.353  13.602  1.00  0.00      P1    
ATOM    581  CB  LEU P  68      37.974  -6.591  13.751  1.00  0.00      P1   C
ATOM    582  HB1 LEU P  68      36.995  -7.101  13.880  1.00  0.00      P1    
ATOM    583  HB2 LEU P  68      38.040  -5.871  14.594  1.00  0.00      P1    
ATOM    584  CG  LEU P  68      38.023  -5.775  12.419  1.00  0.00      P1   C
ATOM    585  HG  LEU P  68      37.819  -6.594  11.697  1.00  0.00      P1    
ATOM    586  CD1 LEU P  68      37.122  -4.551  12.351  1.00  0.00      P1   C
ATOM    587 HD11 LEU P  68      36.070  -4.753  12.645  1.00  0.00      P1    
ATOM    588 HD12 LEU P  68      37.513  -3.792  13.063  1.00  0.00      P1    
ATOM    589 HD13 LEU P  68      37.183  -4.207  11.297  1.00  0.00      P1    
ATOM    590  CD2 LEU P  68      39.430  -5.179  12.084  1.00  0.00      P1   C
ATOM    591 HD21 LEU P  68      39.712  -4.420  12.845  1.00  0.00      P1    
ATOM    592 HD22 LEU P  68      40.243  -5.912  11.895  1.00  0.00      P1    
ATOM    593 HD23 LEU P  68      39.423  -4.542  11.174  1.00  0.00      P1    
ATOM    594  C   LEU P  68      39.074  -8.160  15.501  1.00  0.00      P1   C
ATOM    595  O   LEU P  68      39.868  -7.619  16.277  1.00  0.00      P1   O
ATOM    596  N   VAL P  69      38.379  -9.229  15.932  1.00  0.00      P1   N
ATOM    597  HN  VAL P  69      37.705  -9.734  15.399  1.00  0.00      P1    
ATOM    598  CA  VAL P  69      38.599  -9.780  17.248  1.00  0.00      P1   C
ATOM    599  HA  VAL P  69      38.654  -8.967  17.957  1.00  0.00      P1    
ATOM    600  CB  VAL P  69      37.488 -10.692  17.705  1.00  0.00      P1   C
ATOM    601  HB  VAL P  69      37.465 -11.621  17.095  1.00  0.00      P1    
ATOM    602  CG1 VAL P  69      37.644 -11.205  19.163  1.00  0.00      P1   C
ATOM    603 HG11 VAL P  69      38.623 -11.676  19.393  1.00  0.00      P1    
ATOM    604 HG12 VAL P  69      37.524 -10.274  19.758  1.00  0.00      P1    
ATOM    605 HG13 VAL P  69      36.803 -11.807  19.569  1.00  0.00      P1    
ATOM    606  CG2 VAL P  69      36.183  -9.905  17.607  1.00  0.00      P1   C
ATOM    607 HG21 VAL P  69      36.053  -9.109  18.371  1.00  0.00      P1    
ATOM    608 HG22 VAL P  69      35.996  -9.446  16.612  1.00  0.00      P1    
ATOM    609 HG23 VAL P  69      35.327 -10.599  17.743  1.00  0.00      P1    
ATOM    610  C   VAL P  69      39.890 -10.524  17.429  1.00  0.00      P1   C
ATOM    611  O   VAL P  69      40.541 -10.475  18.480  1.00  0.00      P1   O
ATOM    612  N   HSE P  70      40.337 -11.276  16.376  1.00  0.00      P1   N
ATOM    613  HN  HSE P  70      39.677 -11.510  15.666  1.00  0.00      P1    
ATOM    614  CA  HSE P  70      41.636 -11.927  16.400  1.00  0.00      P1   C
ATOM    615  HA  HSE P  70      41.735 -12.417  17.357  1.00  0.00      P1    
ATOM    616  CB  HSE P  70      41.729 -13.099  15.323  1.00  0.00      P1   C
ATOM    617  HB1 HSE P  70      41.902 -12.695  14.303  1.00  0.00      P1    
ATOM    618  HB2 HSE P  70      42.621 -13.695  15.615  1.00  0.00      P1    
ATOM    619  ND1 HSE P  70      40.286 -14.928  16.381  1.00  0.00      P1   N
ATOM    620  CG  HSE P  70      40.588 -14.038  15.354  1.00  0.00      P1   C
ATOM    621  CE1 HSE P  70      39.282 -15.716  15.918  1.00  0.00      P1   C
ATOM    622  HE1 HSE P  70      38.755 -16.476  16.494  1.00  0.00      P1    
ATOM    623  NE2 HSE P  70      38.999 -15.421  14.621  1.00  0.00      P1   N
ATOM    624  HE2 HSE P  70      38.419 -15.947  13.998  1.00  0.00      P1    
ATOM    625  CD2 HSE P  70      39.794 -14.328  14.262  1.00  0.00      P1   C
ATOM    626  HD2 HSE P  70      39.905 -13.867  13.288  1.00  0.00      P1    
ATOM    627  C   HSE P  70      42.772 -11.002  16.259  1.00  0.00      P1   C
ATOM    628  O   HSE P  70      43.921 -11.388  16.578  1.00  0.00      P1   O
ATOM    629  N   THR P  71      42.580  -9.719  15.853  1.00  0.00      P1   N
ATOM    630  HN  THR P  71      41.657  -9.361  15.732  1.00  0.00      P1    
ATOM    631  CA  THR P  71      43.653  -8.851  15.664  1.00  0.00      P1   C
ATOM    632  HA  THR P  71      44.508  -9.496  15.529  1.00  0.00      P1    
ATOM    633  CB  THR P  71      43.391  -8.037  14.414  1.00  0.00      P1   C
ATOM    634  HB  THR P  71      42.400  -7.537  14.471  1.00  0.00      P1    
ATOM    635  OG1 THR P  71      43.309  -8.869  13.286  1.00  0.00      P1   O
ATOM    636  HG1 THR P  71      42.567  -9.470  13.387  1.00  0.00      P1    
ATOM    637  CG2 THR P  71      44.449  -6.935  14.144  1.00  0.00      P1   C
ATOM    638 HG21 THR P  71      44.605  -6.342  15.070  1.00  0.00      P1    
ATOM    639 HG22 THR P  71      45.392  -7.358  13.736  1.00  0.00      P1    
ATOM    640 HG23 THR P  71      44.008  -6.305  13.341  1.00  0.00      P1    
ATOM    641  C   THR P  71      43.754  -8.031  16.938  1.00  0.00      P1   C
ATOM    642  O   THR P  71      42.791  -7.875  17.653  1.00  0.00      P1   O
ATOM    643  N   ALA P  72      45.005  -7.715  17.296  1.00  0.00      P1   N
ATOM    644  HN  ALA P  72      45.720  -7.758  16.602  1.00  0.00      P1    
ATOM    645  CA  ALA P  72      45.347  -6.956  18.470  1.00  0.00      P1   C
ATOM    646  HA  ALA P  72      45.160  -7.551  19.352  1.00  0.00      P1    
ATOM    647  CB  ALA P  72      46.891  -6.752  18.568  1.00  0.00      P1   C
ATOM    648  HB1 ALA P  72      47.226  -6.661  19.624  1.00  0.00      P1    
ATOM    649  HB2 ALA P  72      47.478  -7.543  18.056  1.00  0.00      P1    
ATOM    650  HB3 ALA P  72      47.127  -5.788  18.069  1.00  0.00      P1    
ATOM    651  C   ALA P  72      44.592  -5.614  18.770  1.00  0.00      P1   C
ATOM    652  O   ALA P  72      44.358  -4.768  17.845  1.00  0.00      P1   O
ATOM    653  N   ASP P  73      44.297  -5.398  20.013  1.00  0.00      P1   N
ATOM    654  HN  ASP P  73      44.557  -6.109  20.662  1.00  0.00      P1    
ATOM    655  CA  ASP P  73      43.730  -4.188  20.559  1.00  0.00      P1   C
ATOM    656  HA  ASP P  73      42.899  -3.960  19.908  1.00  0.00      P1    
ATOM    657  CB  ASP P  73      43.053  -4.495  21.949  1.00  0.00      P1   C
ATOM    658  HB1 ASP P  73      42.334  -5.339  21.874  1.00  0.00      P1    
ATOM    659  HB2 ASP P  73      43.965  -4.760  22.526  1.00  0.00      P1    
ATOM    660  CG  ASP P  73      42.465  -3.288  22.620  1.00  0.00      P1   C
ATOM    661  OD1 ASP P  73      42.193  -3.320  23.836  1.00  0.00      P1   O
ATOM    662  OD2 ASP P  73      42.076  -2.340  21.817  1.00  0.00      P1   O
ATOM    663  C   ASP P  73      44.667  -2.989  20.588  1.00  0.00      P1   C
ATOM    664  O   ASP P  73      45.056  -2.355  21.568  1.00  0.00      P1   O
ATOM    665  N   ASN P  74      44.873  -2.418  19.389  1.00  0.00      P1   N
ATOM    666  HN  ASN P  74      44.737  -3.000  18.591  1.00  0.00      P1    
ATOM    667  CA  ASN P  74      45.510  -1.178  19.094  1.00  0.00      P1   C
ATOM    668  HA  ASN P  74      45.677  -0.592  19.985  1.00  0.00      P1    
ATOM    669  CB  ASN P  74      46.939  -1.276  18.531  1.00  0.00      P1   C
ATOM    670  HB1 ASN P  74      46.989  -1.915  17.624  1.00  0.00      P1    
ATOM    671  HB2 ASN P  74      47.399  -0.294  18.288  1.00  0.00      P1    
ATOM    672  CG  ASN P  74      47.917  -1.948  19.500  1.00  0.00      P1   C
ATOM    673  OD1 ASN P  74      48.402  -3.053  19.225  1.00  0.00      P1   O
ATOM    674  ND2 ASN P  74      48.048  -1.376  20.724  1.00  0.00      P1   N
ATOM    675 HD21 ASN P  74      48.653  -1.846  21.367  1.00  0.00      P1    
ATOM    676 HD22 ASN P  74      47.670  -0.455  20.821  1.00  0.00      P1    
ATOM    677  C   ASN P  74      44.569  -0.366  18.227  1.00  0.00      P1   C
ATOM    678  O   ASN P  74      44.135  -0.869  17.189  1.00  0.00      P1   O
ATOM    679  N   TYR P  75      44.213   0.856  18.647  1.00  0.00      P1   N
ATOM    680  HN  TYR P  75      44.532   1.145  19.546  1.00  0.00      P1    
ATOM    681  CA  TYR P  75      43.272   1.737  17.913  1.00  0.00      P1   C
ATOM    682  HA  TYR P  75      42.294   1.298  17.788  1.00  0.00      P1    
ATOM    683  CB  TYR P  75      43.136   2.992  18.848  1.00  0.00      P1   C
ATOM    684  HB1 TYR P  75      42.700   2.724  19.834  1.00  0.00      P1    
ATOM    685  HB2 TYR P  75      44.071   3.562  19.034  1.00  0.00      P1    
ATOM    686  CG  TYR P  75      42.104   3.932  18.267  1.00  0.00      P1   C
ATOM    687  CD1 TYR P  75      40.946   3.568  17.551  1.00  0.00      P1   C
ATOM    688  HD1 TYR P  75      40.651   2.530  17.539  1.00  0.00      P1    
ATOM    689  CE1 TYR P  75      40.107   4.555  17.064  1.00  0.00      P1   C
ATOM    690  HE1 TYR P  75      39.224   4.239  16.528  1.00  0.00      P1    
ATOM    691  CZ  TYR P  75      40.411   5.907  17.137  1.00  0.00      P1   C
ATOM    692  OH  TYR P  75      39.545   6.834  16.688  1.00  0.00      P1   O
ATOM    693  HH  TYR P  75      38.887   6.476  16.087  1.00  0.00      P1    
ATOM    694  CD2 TYR P  75      42.548   5.318  18.226  1.00  0.00      P1   C
ATOM    695  HD2 TYR P  75      43.452   5.587  18.753  1.00  0.00      P1    
ATOM    696  CE2 TYR P  75      41.593   6.299  17.803  1.00  0.00      P1   C
ATOM    697  HE2 TYR P  75      41.804   7.351  17.929  1.00  0.00      P1    
ATOM    698  C   TYR P  75      43.816   2.072  16.480  1.00  0.00      P1   C
ATOM    699  O   TYR P  75      42.895   2.072  15.616  1.00  0.00      P1   O
ATOM    700  N   PRO P  76      45.071   2.469  16.150  1.00  0.00      P1   N
ATOM    701  CD  PRO P  76      46.092   3.008  17.102  1.00  0.00      P1   C
ATOM    702  HD1 PRO P  76      46.432   2.220  17.808  1.00  0.00      P1    
ATOM    703  HD2 PRO P  76      45.681   3.832  17.724  1.00  0.00      P1    
ATOM    704  CA  PRO P  76      45.491   2.782  14.816  1.00  0.00      P1   C
ATOM    705  HA  PRO P  76      44.754   3.313  14.232  1.00  0.00      P1    
ATOM    706  CB  PRO P  76      46.761   3.579  14.889  1.00  0.00      P1   C
ATOM    707  HB1 PRO P  76      46.509   4.627  14.618  1.00  0.00      P1    
ATOM    708  HB2 PRO P  76      47.515   3.249  14.143  1.00  0.00      P1    
ATOM    709  CG  PRO P  76      47.311   3.328  16.270  1.00  0.00      P1   C
ATOM    710  HG1 PRO P  76      47.886   4.190  16.672  1.00  0.00      P1    
ATOM    711  HG2 PRO P  76      48.044   2.502  16.154  1.00  0.00      P1    
ATOM    712  C   PRO P  76      45.652   1.467  13.968  1.00  0.00      P1   C
ATOM    713  O   PRO P  76      45.274   1.368  12.796  1.00  0.00      P1   O
ATOM    714  N   LEU P  77      46.277   0.417  14.620  1.00  0.00      P1   N
ATOM    715  HN  LEU P  77      46.570   0.614  15.553  1.00  0.00      P1    
ATOM    716  CA  LEU P  77      46.278  -0.943  13.974  1.00  0.00      P1   C
ATOM    717  HA  LEU P  77      46.888  -1.012  13.086  1.00  0.00      P1    
ATOM    718  CB  LEU P  77      46.791  -2.089  14.951  1.00  0.00      P1   C
ATOM    719  HB1 LEU P  77      47.812  -1.843  15.312  1.00  0.00      P1    
ATOM    720  HB2 LEU P  77      46.106  -2.060  15.826  1.00  0.00      P1    
ATOM    721  CG  LEU P  77      46.713  -3.627  14.454  1.00  0.00      P1   C
ATOM    722  HG  LEU P  77      45.711  -3.887  14.050  1.00  0.00      P1    
ATOM    723  CD1 LEU P  77      47.630  -3.711  13.218  1.00  0.00      P1   C
ATOM    724 HD11 LEU P  77      48.669  -3.421  13.484  1.00  0.00      P1    
ATOM    725 HD12 LEU P  77      47.637  -4.592  12.542  1.00  0.00      P1    
ATOM    726 HD13 LEU P  77      47.270  -2.936  12.507  1.00  0.00      P1    
ATOM    727  CD2 LEU P  77      47.151  -4.600  15.422  1.00  0.00      P1   C
ATOM    728 HD21 LEU P  77      47.366  -5.628  15.059  1.00  0.00      P1    
ATOM    729 HD22 LEU P  77      48.125  -4.197  15.774  1.00  0.00      P1    
ATOM    730 HD23 LEU P  77      46.484  -4.689  16.305  1.00  0.00      P1    
ATOM    731  C   LEU P  77      44.866  -1.429  13.525  1.00  0.00      P1   C
ATOM    732  O   LEU P  77      44.698  -1.852  12.392  1.00  0.00      P1   O
ATOM    733  N   LEU P  78      43.891  -1.310  14.440  1.00  0.00      P1   N
ATOM    734  HN  LEU P  78      44.200  -1.040  15.349  1.00  0.00      P1    
ATOM    735  CA  LEU P  78      42.503  -1.803  14.170  1.00  0.00      P1   C
ATOM    736  HA  LEU P  78      42.659  -2.840  13.912  1.00  0.00      P1    
ATOM    737  CB  LEU P  78      41.540  -1.660  15.413  1.00  0.00      P1   C
ATOM    738  HB1 LEU P  78      42.109  -2.252  16.161  1.00  0.00      P1    
ATOM    739  HB2 LEU P  78      41.477  -0.629  15.823  1.00  0.00      P1    
ATOM    740  CG  LEU P  78      40.203  -2.415  15.271  1.00  0.00      P1   C
ATOM    741  HG  LEU P  78      40.294  -3.000  14.330  1.00  0.00      P1    
ATOM    742  CD1 LEU P  78      40.033  -3.535  16.299  1.00  0.00      P1   C
ATOM    743 HD11 LEU P  78      40.170  -3.040  17.284  1.00  0.00      P1    
ATOM    744 HD12 LEU P  78      39.135  -4.175  16.166  1.00  0.00      P1    
ATOM    745 HD13 LEU P  78      40.917  -4.206  16.256  1.00  0.00      P1    
ATOM    746  CD2 LEU P  78      38.965  -1.479  15.187  1.00  0.00      P1   C
ATOM    747 HD21 LEU P  78      39.016  -0.789  14.317  1.00  0.00      P1    
ATOM    748 HD22 LEU P  78      38.042  -2.028  14.902  1.00  0.00      P1    
ATOM    749 HD23 LEU P  78      38.825  -0.918  16.136  1.00  0.00      P1    
ATOM    750  C   LEU P  78      41.795  -1.125  13.016  1.00  0.00      P1   C
ATOM    751  O   LEU P  78      41.326  -1.872  12.155  1.00  0.00      P1   O
ATOM    752  N   LEU P  79      41.816   0.265  12.983  1.00  0.00      P1   N
ATOM    753  HN  LEU P  79      42.160   0.768  13.772  1.00  0.00      P1    
ATOM    754  CA  LEU P  79      41.303   1.100  11.882  1.00  0.00      P1   C
ATOM    755  HA  LEU P  79      40.259   0.872  11.725  1.00  0.00      P1    
ATOM    756  CB  LEU P  79      41.669   2.554  12.101  1.00  0.00      P1   C
ATOM    757  HB1 LEU P  79      42.668   2.580  12.588  1.00  0.00      P1    
ATOM    758  HB2 LEU P  79      41.621   3.175  11.182  1.00  0.00      P1    
ATOM    759  CG  LEU P  79      40.857   3.350  13.214  1.00  0.00      P1   C
ATOM    760  HG  LEU P  79      40.807   2.740  14.142  1.00  0.00      P1    
ATOM    761  CD1 LEU P  79      41.535   4.647  13.563  1.00  0.00      P1   C
ATOM    762 HD11 LEU P  79      41.429   5.361  12.718  1.00  0.00      P1    
ATOM    763 HD12 LEU P  79      41.036   5.161  14.412  1.00  0.00      P1    
ATOM    764 HD13 LEU P  79      42.555   4.435  13.949  1.00  0.00      P1    
ATOM    765  CD2 LEU P  79      39.499   3.643  12.647  1.00  0.00      P1   C
ATOM    766 HD21 LEU P  79      39.629   4.366  11.814  1.00  0.00      P1    
ATOM    767 HD22 LEU P  79      39.029   2.678  12.362  1.00  0.00      P1    
ATOM    768 HD23 LEU P  79      38.861   4.134  13.412  1.00  0.00      P1    
ATOM    769  C   LEU P  79      41.965   0.759  10.511  1.00  0.00      P1   C
ATOM    770  O   LEU P  79      41.368   0.510   9.444  1.00  0.00      P1   O
ATOM    771  N   THR P  80      43.361   0.488  10.543  1.00  0.00      P1   N
ATOM    772  HN  THR P  80      43.759   0.566  11.454  1.00  0.00      P1    
ATOM    773  CA  THR P  80      44.192   0.027   9.397  1.00  0.00      P1   C
ATOM    774  HA  THR P  80      43.981   0.708   8.586  1.00  0.00      P1    
ATOM    775  CB  THR P  80      45.640   0.082   9.671  1.00  0.00      P1   C
ATOM    776  HB  THR P  80      45.845  -0.679  10.453  1.00  0.00      P1    
ATOM    777  OG1 THR P  80      46.016   1.327  10.180  1.00  0.00      P1   O
ATOM    778  HG1 THR P  80      45.581   1.545  11.007  1.00  0.00      P1    
ATOM    779  CG2 THR P  80      46.493  -0.154   8.403  1.00  0.00      P1   C
ATOM    780 HG21 THR P  80      47.562  -0.076   8.695  1.00  0.00      P1    
ATOM    781 HG22 THR P  80      46.273  -1.169   8.007  1.00  0.00      P1    
ATOM    782 HG23 THR P  80      46.343   0.632   7.631  1.00  0.00      P1    
ATOM    783  C   THR P  80      43.789  -1.417   8.942  1.00  0.00      P1   C
ATOM    784  O   THR P  80      43.444  -1.634   7.782  1.00  0.00      P1   O
ATOM    785  N   VAL P  81      43.681  -2.382   9.886  1.00  0.00      P1   N
ATOM    786  HN  VAL P  81      44.084  -2.205  10.780  1.00  0.00      P1    
ATOM    787  CA  VAL P  81      43.105  -3.642   9.559  1.00  0.00      P1   C
ATOM    788  HA  VAL P  81      43.650  -4.068   8.730  1.00  0.00      P1    
ATOM    789  CB  VAL P  81      43.455  -4.698  10.637  1.00  0.00      P1   C
ATOM    790  HB  VAL P  81      43.098  -4.205  11.566  1.00  0.00      P1    
ATOM    791  CG1 VAL P  81      42.775  -6.076  10.386  1.00  0.00      P1   C
ATOM    792 HG11 VAL P  81      42.928  -6.450   9.352  1.00  0.00      P1    
ATOM    793 HG12 VAL P  81      43.129  -6.792  11.158  1.00  0.00      P1    
ATOM    794 HG13 VAL P  81      41.682  -5.987  10.564  1.00  0.00      P1    
ATOM    795  CG2 VAL P  81      44.953  -4.881  10.808  1.00  0.00      P1   C
ATOM    796 HG21 VAL P  81      45.162  -5.532  11.684  1.00  0.00      P1    
ATOM    797 HG22 VAL P  81      45.507  -5.392   9.991  1.00  0.00      P1    
ATOM    798 HG23 VAL P  81      45.549  -3.977  11.055  1.00  0.00      P1    
ATOM    799  C   VAL P  81      41.604  -3.769   9.157  1.00  0.00      P1   C
ATOM    800  O   VAL P  81      41.238  -4.626   8.339  1.00  0.00      P1   O
ATOM    801  N   ALA P  82      40.704  -3.026   9.738  1.00  0.00      P1   N
ATOM    802  HN  ALA P  82      40.877  -2.437  10.524  1.00  0.00      P1    
ATOM    803  CA  ALA P  82      39.371  -2.901   9.234  1.00  0.00      P1   C
ATOM    804  HA  ALA P  82      38.894  -3.865   9.129  1.00  0.00      P1    
ATOM    805  CB  ALA P  82      38.712  -1.897  10.065  1.00  0.00      P1   C
ATOM    806  HB1 ALA P  82      39.147  -0.876  10.104  1.00  0.00      P1    
ATOM    807  HB2 ALA P  82      37.611  -1.944   9.925  1.00  0.00      P1    
ATOM    808  HB3 ALA P  82      38.830  -2.273  11.103  1.00  0.00      P1    
ATOM    809  C   ALA P  82      39.248  -2.334   7.822  1.00  0.00      P1   C
ATOM    810  O   ALA P  82      38.429  -2.734   7.048  1.00  0.00      P1   O
ATOM    811  N   PHE P  83      40.102  -1.282   7.422  1.00  0.00      P1   N
ATOM    812  HN  PHE P  83      40.802  -0.985   8.067  1.00  0.00      P1    
ATOM    813  CA  PHE P  83      40.275  -0.857   6.019  1.00  0.00      P1   C
ATOM    814  HA  PHE P  83      39.294  -0.577   5.664  1.00  0.00      P1    
ATOM    815  CB  PHE P  83      41.221   0.313   5.907  1.00  0.00      P1   C
ATOM    816  HB1 PHE P  83      40.759   1.120   6.515  1.00  0.00      P1    
ATOM    817  HB2 PHE P  83      42.188   0.033   6.378  1.00  0.00      P1    
ATOM    818  CG  PHE P  83      41.539   0.767   4.537  1.00  0.00      P1   C
ATOM    819  CD1 PHE P  83      40.787   1.811   4.001  1.00  0.00      P1   C
ATOM    820  HD1 PHE P  83      39.855   2.169   4.415  1.00  0.00      P1    
ATOM    821  CE1 PHE P  83      41.208   2.512   2.841  1.00  0.00      P1   C
ATOM    822  HE1 PHE P  83      40.527   3.274   2.492  1.00  0.00      P1    
ATOM    823  CZ  PHE P  83      42.356   2.083   2.195  1.00  0.00      P1   C
ATOM    824  HZ  PHE P  83      42.653   2.646   1.323  1.00  0.00      P1    
ATOM    825  CD2 PHE P  83      42.684   0.386   3.823  1.00  0.00      P1   C
ATOM    826  HD2 PHE P  83      43.244  -0.400   4.308  1.00  0.00      P1    
ATOM    827  CE2 PHE P  83      43.147   1.088   2.731  1.00  0.00      P1   C
ATOM    828  HE2 PHE P  83      44.154   0.916   2.380  1.00  0.00      P1    
ATOM    829  C   PHE P  83      40.833  -1.974   5.131  1.00  0.00      P1   C
ATOM    830  O   PHE P  83      40.304  -2.131   4.084  1.00  0.00      P1   O
ATOM    831  N   LEU P  84      41.755  -2.859   5.559  1.00  0.00      P1   N
ATOM    832  HN  LEU P  84      42.178  -2.728   6.452  1.00  0.00      P1    
ATOM    833  CA  LEU P  84      42.383  -3.879   4.845  1.00  0.00      P1   C
ATOM    834  HA  LEU P  84      42.787  -3.506   3.915  1.00  0.00      P1    
ATOM    835  CB  LEU P  84      43.431  -4.541   5.703  1.00  0.00      P1   C
ATOM    836  HB1 LEU P  84      44.332  -3.891   5.713  1.00  0.00      P1    
ATOM    837  HB2 LEU P  84      43.133  -4.490   6.772  1.00  0.00      P1    
ATOM    838  CG  LEU P  84      43.911  -5.981   5.356  1.00  0.00      P1   C
ATOM    839  HG  LEU P  84      43.186  -6.791   5.584  1.00  0.00      P1    
ATOM    840  CD1 LEU P  84      44.536  -6.012   3.919  1.00  0.00      P1   C
ATOM    841 HD11 LEU P  84      43.969  -5.328   3.253  1.00  0.00      P1    
ATOM    842 HD12 LEU P  84      45.568  -5.634   4.081  1.00  0.00      P1    
ATOM    843 HD13 LEU P  84      44.662  -7.036   3.507  1.00  0.00      P1    
ATOM    844  CD2 LEU P  84      45.039  -6.253   6.406  1.00  0.00      P1   C
ATOM    845 HD21 LEU P  84      45.528  -7.232   6.217  1.00  0.00      P1    
ATOM    846 HD22 LEU P  84      45.903  -5.572   6.249  1.00  0.00      P1    
ATOM    847 HD23 LEU P  84      44.538  -6.151   7.393  1.00  0.00      P1    
ATOM    848  C   LEU P  84      41.350  -4.895   4.425  1.00  0.00      P1   C
ATOM    849  O   LEU P  84      41.108  -5.302   3.276  1.00  0.00      P1   O
ATOM    850  N   CYS P  85      40.520  -5.340   5.430  1.00  0.00      P1   N
ATOM    851  HN  CYS P  85      40.866  -5.063   6.323  1.00  0.00      P1    
ATOM    852  CA  CYS P  85      39.447  -6.379   5.372  1.00  0.00      P1   C
ATOM    853  HA  CYS P  85      39.853  -7.314   5.014  1.00  0.00      P1    
ATOM    854  CB  CYS P  85      38.663  -6.693   6.735  1.00  0.00      P1   C
ATOM    855  HB1 CYS P  85      38.390  -5.719   7.195  1.00  0.00      P1    
ATOM    856  HB2 CYS P  85      37.764  -7.323   6.561  1.00  0.00      P1    
ATOM    857  SG  CYS P  85      39.686  -7.655   7.892  1.00  0.00      P1   S
ATOM    858  HG1 CYS P  85      39.359  -7.056   9.028  1.00  0.00      P1    
ATOM    859  C   CYS P  85      38.374  -5.890   4.352  1.00  0.00      P1   C
ATOM    860  O   CYS P  85      37.953  -6.681   3.517  1.00  0.00      P1   O
ATOM    861  N   SER P  86      37.987  -4.573   4.288  1.00  0.00      P1   N
ATOM    862  HN  SER P  86      38.330  -3.936   4.973  1.00  0.00      P1    
ATOM    863  CA  SER P  86      36.993  -4.089   3.271  1.00  0.00      P1   C
ATOM    864  HA  SER P  86      36.138  -4.746   3.336  1.00  0.00      P1    
ATOM    865  CB  SER P  86      36.259  -2.693   3.481  1.00  0.00      P1   C
ATOM    866  HB1 SER P  86      36.983  -1.873   3.678  1.00  0.00      P1    
ATOM    867  HB2 SER P  86      35.737  -2.334   2.568  1.00  0.00      P1    
ATOM    868  OG  SER P  86      35.437  -2.756   4.675  1.00  0.00      P1   O
ATOM    869  HG1 SER P  86      34.584  -3.079   4.374  1.00  0.00      P1    
ATOM    870  C   SER P  86      37.582  -3.973   1.943  1.00  0.00      P1   C
ATOM    871  O   SER P  86      36.938  -4.290   0.943  1.00  0.00      P1   O
ATOM    872  N   ALA P  87      38.845  -3.474   1.888  1.00  0.00      P1   N
ATOM    873  HN  ALA P  87      39.363  -3.463   2.740  1.00  0.00      P1    
ATOM    874  CA  ALA P  87      39.534  -3.167   0.645  1.00  0.00      P1   C
ATOM    875  HA  ALA P  87      38.889  -2.626  -0.031  1.00  0.00      P1    
ATOM    876  CB  ALA P  87      40.866  -2.443   0.990  1.00  0.00      P1   C
ATOM    877  HB1 ALA P  87      41.522  -2.971   1.715  1.00  0.00      P1    
ATOM    878  HB2 ALA P  87      41.533  -2.237   0.125  1.00  0.00      P1    
ATOM    879  HB3 ALA P  87      40.566  -1.522   1.532  1.00  0.00      P1    
ATOM    880  C   ALA P  87      39.870  -4.453  -0.138  1.00  0.00      P1   C
ATOM    881  O   ALA P  87      39.637  -4.528  -1.336  1.00  0.00      P1   O
ATOM    882  N   VAL P  88      40.273  -5.542   0.525  1.00  0.00      P1   N
ATOM    883  HN  VAL P  88      40.620  -5.416   1.451  1.00  0.00      P1    
ATOM    884  CA  VAL P  88      40.386  -6.795  -0.180  1.00  0.00      P1   C
ATOM    885  HA  VAL P  88      40.958  -6.939  -1.084  1.00  0.00      P1    
ATOM    886  CB  VAL P  88      41.213  -7.763   0.751  1.00  0.00      P1   C
ATOM    887  HB  VAL P  88      40.657  -8.088   1.657  1.00  0.00      P1    
ATOM    888  CG1 VAL P  88      41.549  -9.153   0.138  1.00  0.00      P1   C
ATOM    889 HG11 VAL P  88      42.478  -9.616   0.533  1.00  0.00      P1    
ATOM    890 HG12 VAL P  88      40.702  -9.850   0.316  1.00  0.00      P1    
ATOM    891 HG13 VAL P  88      41.618  -9.151  -0.971  1.00  0.00      P1    
ATOM    892  CG2 VAL P  88      42.507  -7.130   1.250  1.00  0.00      P1   C
ATOM    893 HG21 VAL P  88      42.428  -6.118   1.700  1.00  0.00      P1    
ATOM    894 HG22 VAL P  88      43.046  -7.693   2.041  1.00  0.00      P1    
ATOM    895 HG23 VAL P  88      43.095  -6.947   0.325  1.00  0.00      P1    
ATOM    896  C   VAL P  88      39.154  -7.462  -0.644  1.00  0.00      P1   C
ATOM    897  O   VAL P  88      39.136  -8.002  -1.757  1.00  0.00      P1   O
ATOM    898  N   LEU P  89      38.031  -7.377   0.130  1.00  0.00      P1   N
ATOM    899  HN  LEU P  89      38.121  -7.232   1.113  1.00  0.00      P1    
ATOM    900  CA  LEU P  89      36.692  -7.710  -0.294  1.00  0.00      P1   C
ATOM    901  HA  LEU P  89      36.879  -8.743  -0.551  1.00  0.00      P1    
ATOM    902  CB  LEU P  89      35.629  -7.562   0.909  1.00  0.00      P1   C
ATOM    903  HB1 LEU P  89      35.811  -6.537   1.299  1.00  0.00      P1    
ATOM    904  HB2 LEU P  89      34.597  -7.644   0.506  1.00  0.00      P1    
ATOM    905  CG  LEU P  89      35.789  -8.704   1.944  1.00  0.00      P1   C
ATOM    906  HG  LEU P  89      36.866  -8.933   2.096  1.00  0.00      P1    
ATOM    907  CD1 LEU P  89      35.215  -8.363   3.354  1.00  0.00      P1   C
ATOM    908 HD11 LEU P  89      34.112  -8.314   3.232  1.00  0.00      P1    
ATOM    909 HD12 LEU P  89      35.278  -9.166   4.119  1.00  0.00      P1    
ATOM    910 HD13 LEU P  89      35.460  -7.330   3.682  1.00  0.00      P1    
ATOM    911  CD2 LEU P  89      35.076  -9.948   1.330  1.00  0.00      P1   C
ATOM    912 HD21 LEU P  89      35.183  -9.965   0.224  1.00  0.00      P1    
ATOM    913 HD22 LEU P  89      35.601 -10.883   1.620  1.00  0.00      P1    
ATOM    914 HD23 LEU P  89      33.981  -9.967   1.521  1.00  0.00      P1    
ATOM    915  C   LEU P  89      36.174  -6.896  -1.522  1.00  0.00      P1   C
ATOM    916  O   LEU P  89      35.686  -7.434  -2.542  1.00  0.00      P1   O
ATOM    917  N   ALA P  90      36.371  -5.556  -1.572  1.00  0.00      P1   N
ATOM    918  HN  ALA P  90      36.790  -5.166  -0.756  1.00  0.00      P1    
ATOM    919  CA  ALA P  90      36.138  -4.752  -2.782  1.00  0.00      P1   C
ATOM    920  HA  ALA P  90      35.123  -4.873  -3.132  1.00  0.00      P1    
ATOM    921  CB  ALA P  90      36.118  -3.262  -2.557  1.00  0.00      P1   C
ATOM    922  HB1 ALA P  90      37.098  -2.817  -2.284  1.00  0.00      P1    
ATOM    923  HB2 ALA P  90      35.656  -2.834  -3.473  1.00  0.00      P1    
ATOM    924  HB3 ALA P  90      35.343  -3.047  -1.791  1.00  0.00      P1    
ATOM    925  C   ALA P  90      37.093  -5.135  -3.898  1.00  0.00      P1   C
ATOM    926  O   ALA P  90      36.579  -5.347  -4.953  1.00  0.00      P1   O
ATOM    927  N   MET P  91      38.385  -5.350  -3.724  1.00  0.00      P1   N
ATOM    928  HN  MET P  91      38.824  -5.258  -2.834  1.00  0.00      P1    
ATOM    929  CA  MET P  91      39.244  -5.750  -4.849  1.00  0.00      P1   C
ATOM    930  HA  MET P  91      39.179  -4.956  -5.578  1.00  0.00      P1    
ATOM    931  CB  MET P  91      40.700  -6.000  -4.483  1.00  0.00      P1   C
ATOM    932  HB1 MET P  91      40.782  -6.637  -3.577  1.00  0.00      P1    
ATOM    933  HB2 MET P  91      41.250  -6.559  -5.270  1.00  0.00      P1    
ATOM    934  CG  MET P  91      41.625  -4.779  -4.263  1.00  0.00      P1   C
ATOM    935  HG1 MET P  91      41.570  -4.102  -5.142  1.00  0.00      P1    
ATOM    936  HG2 MET P  91      41.235  -4.149  -3.434  1.00  0.00      P1    
ATOM    937  SD  MET P  91      43.343  -5.377  -3.960  1.00  0.00      P1   S
ATOM    938  CE  MET P  91      43.693  -3.689  -3.271  1.00  0.00      P1   C
ATOM    939  HE1 MET P  91      43.537  -2.938  -4.075  1.00  0.00      P1    
ATOM    940  HE2 MET P  91      43.037  -3.500  -2.394  1.00  0.00      P1    
ATOM    941  HE3 MET P  91      44.764  -3.542  -3.014  1.00  0.00      P1    
ATOM    942  C   MET P  91      38.832  -7.018  -5.528  1.00  0.00      P1   C
ATOM    943  O   MET P  91      38.816  -7.011  -6.748  1.00  0.00      P1   O
ATOM    944  N   PHE P  92      38.324  -8.006  -4.744  1.00  0.00      P1   N
ATOM    945  HN  PHE P  92      38.235  -7.839  -3.765  1.00  0.00      P1    
ATOM    946  CA  PHE P  92      37.713  -9.212  -5.222  1.00  0.00      P1   C
ATOM    947  HA  PHE P  92      38.329  -9.674  -5.979  1.00  0.00      P1    
ATOM    948  CB  PHE P  92      37.338 -10.130  -4.025  1.00  0.00      P1   C
ATOM    949  HB1 PHE P  92      38.294 -10.478  -3.579  1.00  0.00      P1    
ATOM    950  HB2 PHE P  92      36.963  -9.514  -3.180  1.00  0.00      P1    
ATOM    951  CG  PHE P  92      36.600 -11.410  -4.298  1.00  0.00      P1   C
ATOM    952  CD1 PHE P  92      35.446 -11.748  -3.631  1.00  0.00      P1   C
ATOM    953  HD1 PHE P  92      35.115 -11.017  -2.908  1.00  0.00      P1    
ATOM    954  CE1 PHE P  92      34.670 -12.867  -4.085  1.00  0.00      P1   C
ATOM    955  HE1 PHE P  92      33.722 -13.047  -3.601  1.00  0.00      P1    
ATOM    956  CZ  PHE P  92      35.120 -13.735  -5.049  1.00  0.00      P1   C
ATOM    957  HZ  PHE P  92      34.466 -14.542  -5.346  1.00  0.00      P1    
ATOM    958  CD2 PHE P  92      37.057 -12.247  -5.311  1.00  0.00      P1   C
ATOM    959  HD2 PHE P  92      37.871 -11.976  -5.968  1.00  0.00      P1    
ATOM    960  CE2 PHE P  92      36.331 -13.400  -5.685  1.00  0.00      P1   C
ATOM    961  HE2 PHE P  92      36.692 -13.992  -6.513  1.00  0.00      P1    
ATOM    962  C   PHE P  92      36.384  -8.931  -5.976  1.00  0.00      P1   C
ATOM    963  O   PHE P  92      36.150  -9.361  -7.064  1.00  0.00      P1   O
ATOM    964  N   GLY P  93      35.437  -8.119  -5.412  1.00  0.00      P1   N
ATOM    965  HN  GLY P  93      35.605  -7.911  -4.451  1.00  0.00      P1    
ATOM    966  CA  GLY P  93      34.240  -7.674  -6.068  1.00  0.00      P1   C
ATOM    967  HA1 GLY P  93      33.790  -6.916  -5.444  1.00  0.00      P1    
ATOM    968  HA2 GLY P  93      33.657  -8.531  -6.369  1.00  0.00      P1    
ATOM    969  C   GLY P  93      34.503  -7.005  -7.376  1.00  0.00      P1   C
ATOM    970  O   GLY P  93      33.856  -7.364  -8.393  1.00  0.00      P1   O
ATOM    971  N   TYR P  94      35.411  -6.009  -7.425  1.00  0.00      P1   N
ATOM    972  HN  TYR P  94      35.796  -5.653  -6.577  1.00  0.00      P1    
ATOM    973  CA  TYR P  94      35.929  -5.239  -8.562  1.00  0.00      P1   C
ATOM    974  HA  TYR P  94      35.038  -4.805  -8.991  1.00  0.00      P1    
ATOM    975  CB  TYR P  94      36.959  -4.082  -8.133  1.00  0.00      P1   C
ATOM    976  HB1 TYR P  94      37.548  -4.362  -7.234  1.00  0.00      P1    
ATOM    977  HB2 TYR P  94      37.641  -3.849  -8.978  1.00  0.00      P1    
ATOM    978  CG  TYR P  94      36.074  -2.852  -7.788  1.00  0.00      P1   C
ATOM    979  CD1 TYR P  94      35.932  -1.931  -8.811  1.00  0.00      P1   C
ATOM    980  HD1 TYR P  94      36.049  -2.149  -9.863  1.00  0.00      P1    
ATOM    981  CE1 TYR P  94      35.370  -0.669  -8.567  1.00  0.00      P1   C
ATOM    982  HE1 TYR P  94      35.244   0.080  -9.334  1.00  0.00      P1    
ATOM    983  CZ  TYR P  94      35.157  -0.249  -7.279  1.00  0.00      P1   C
ATOM    984  OH  TYR P  94      34.685   0.987  -6.910  1.00  0.00      P1   O
ATOM    985  HH  TYR P  94      34.795   1.571  -7.664  1.00  0.00      P1    
ATOM    986  CD2 TYR P  94      35.676  -2.450  -6.489  1.00  0.00      P1   C
ATOM    987  HD2 TYR P  94      35.844  -3.140  -5.676  1.00  0.00      P1    
ATOM    988  CE2 TYR P  94      35.307  -1.171  -6.193  1.00  0.00      P1   C
ATOM    989  HE2 TYR P  94      35.076  -0.806  -5.203  1.00  0.00      P1    
ATOM    990  C   TYR P  94      36.558  -6.054  -9.624  1.00  0.00      P1   C
ATOM    991  O   TYR P  94      36.359  -5.929 -10.840  1.00  0.00      P1   O
ATOM    992  N   PHE P  95      37.455  -6.989  -9.220  1.00  0.00      P1   N
ATOM    993  HN  PHE P  95      37.663  -6.851  -8.255  1.00  0.00      P1    
ATOM    994  CA  PHE P  95      38.113  -7.953 -10.011  1.00  0.00      P1   C
ATOM    995  HA  PHE P  95      38.628  -7.377 -10.766  1.00  0.00      P1    
ATOM    996  CB  PHE P  95      39.107  -8.837  -9.121  1.00  0.00      P1   C
ATOM    997  HB1 PHE P  95      39.936  -8.161  -8.822  1.00  0.00      P1    
ATOM    998  HB2 PHE P  95      38.623  -9.202  -8.190  1.00  0.00      P1    
ATOM    999  CG  PHE P  95      39.637 -10.023  -9.858  1.00  0.00      P1   C
ATOM   1000  CD1 PHE P  95      40.477  -9.832 -10.944  1.00  0.00      P1   C
ATOM   1001  HD1 PHE P  95      40.918  -8.888 -11.226  1.00  0.00      P1    
ATOM   1002  CE1 PHE P  95      40.973 -10.962 -11.663  1.00  0.00      P1   C
ATOM   1003  HE1 PHE P  95      41.614 -10.853 -12.525  1.00  0.00      P1    
ATOM   1004  CZ  PHE P  95      40.631 -12.263 -11.335  1.00  0.00      P1   C
ATOM   1005  HZ  PHE P  95      41.064 -13.127 -11.818  1.00  0.00      P1    
ATOM   1006  CD2 PHE P  95      39.336 -11.348  -9.490  1.00  0.00      P1   C
ATOM   1007  HD2 PHE P  95      38.666 -11.502  -8.658  1.00  0.00      P1    
ATOM   1008  CE2 PHE P  95      39.812 -12.443 -10.191  1.00  0.00      P1   C
ATOM   1009  HE2 PHE P  95      39.472 -13.463 -10.096  1.00  0.00      P1    
ATOM   1010  C   PHE P  95      37.082  -8.906 -10.706  1.00  0.00      P1   C
ATOM   1011  O   PHE P  95      37.205  -9.079 -11.861  1.00  0.00      P1   O
ATOM   1012  N   LEU P  96      36.088  -9.425  -9.995  1.00  0.00      P1   N
ATOM   1013  HN  LEU P  96      35.880  -9.193  -9.048  1.00  0.00      P1    
ATOM   1014  CA  LEU P  96      35.116 -10.257 -10.730  1.00  0.00      P1   C
ATOM   1015  HA  LEU P  96      35.584 -11.084 -11.244  1.00  0.00      P1    
ATOM   1016  CB  LEU P  96      34.056 -10.870  -9.705  1.00  0.00      P1   C
ATOM   1017  HB1 LEU P  96      34.026 -10.296  -8.754  1.00  0.00      P1    
ATOM   1018  HB2 LEU P  96      33.075 -10.998 -10.210  1.00  0.00      P1    
ATOM   1019  CG  LEU P  96      34.518 -12.293  -9.294  1.00  0.00      P1   C
ATOM   1020  HG  LEU P  96      33.981 -12.490  -8.342  1.00  0.00      P1    
ATOM   1021  CD1 LEU P  96      34.012 -13.322 -10.277  1.00  0.00      P1   C
ATOM   1022 HD11 LEU P  96      34.323 -14.329  -9.928  1.00  0.00      P1    
ATOM   1023 HD12 LEU P  96      32.912 -13.238 -10.412  1.00  0.00      P1    
ATOM   1024 HD13 LEU P  96      34.536 -13.285 -11.256  1.00  0.00      P1    
ATOM   1025  CD2 LEU P  96      35.989 -12.563  -9.050  1.00  0.00      P1   C
ATOM   1026 HD21 LEU P  96      36.414 -11.816  -8.346  1.00  0.00      P1    
ATOM   1027 HD22 LEU P  96      36.227 -13.577  -8.664  1.00  0.00      P1    
ATOM   1028 HD23 LEU P  96      36.510 -12.460 -10.026  1.00  0.00      P1    
ATOM   1029  C   LEU P  96      34.271  -9.554 -11.790  1.00  0.00      P1   C
ATOM   1030  O   LEU P  96      34.000 -10.083 -12.883  1.00  0.00      P1   O
ATOM   1031  N   VAL P  97      33.811  -8.324 -11.453  1.00  0.00      P1   N
ATOM   1032  HN  VAL P  97      33.923  -7.856 -10.580  1.00  0.00      P1    
ATOM   1033  CA  VAL P  97      33.031  -7.583 -12.468  1.00  0.00      P1   C
ATOM   1034  HA  VAL P  97      32.322  -8.274 -12.900  1.00  0.00      P1    
ATOM   1035  CB  VAL P  97      32.078  -6.386 -12.004  1.00  0.00      P1   C
ATOM   1036  HB  VAL P  97      31.418  -6.164 -12.870  1.00  0.00      P1    
ATOM   1037  CG1 VAL P  97      31.191  -7.022 -10.974  1.00  0.00      P1   C
ATOM   1038 HG11 VAL P  97      30.540  -6.271 -10.477  1.00  0.00      P1    
ATOM   1039 HG12 VAL P  97      30.576  -7.829 -11.427  1.00  0.00      P1    
ATOM   1040 HG13 VAL P  97      31.683  -7.678 -10.225  1.00  0.00      P1    
ATOM   1041  CG2 VAL P  97      32.870  -5.140 -11.558  1.00  0.00      P1   C
ATOM   1042 HG21 VAL P  97      33.334  -5.433 -10.593  1.00  0.00      P1    
ATOM   1043 HG22 VAL P  97      33.631  -4.775 -12.281  1.00  0.00      P1    
ATOM   1044 HG23 VAL P  97      32.111  -4.331 -11.505  1.00  0.00      P1    
ATOM   1045  C   VAL P  97      33.886  -7.083 -13.642  1.00  0.00      P1   C
ATOM   1046  O   VAL P  97      33.447  -7.115 -14.749  1.00  0.00      P1   O
ATOM   1047  N   ARG P  98      35.102  -6.592 -13.416  1.00  0.00      P1   N
ATOM   1048  HN  ARG P  98      35.427  -6.655 -12.476  1.00  0.00      P1    
ATOM   1049  CA  ARG P  98      35.982  -6.160 -14.486  1.00  0.00      P1   C
ATOM   1050  HA  ARG P  98      35.433  -5.514 -15.154  1.00  0.00      P1    
ATOM   1051  CB  ARG P  98      37.157  -5.333 -13.884  1.00  0.00      P1   C
ATOM   1052  HB1 ARG P  98      37.606  -5.922 -13.056  1.00  0.00      P1    
ATOM   1053  HB2 ARG P  98      37.861  -5.181 -14.731  1.00  0.00      P1    
ATOM   1054  CG  ARG P  98      36.879  -3.844 -13.440  1.00  0.00      P1   C
ATOM   1055  HG1 ARG P  98      36.702  -3.849 -12.343  1.00  0.00      P1    
ATOM   1056  HG2 ARG P  98      37.782  -3.202 -13.523  1.00  0.00      P1    
ATOM   1057  CD  ARG P  98      35.729  -3.126 -14.120  1.00  0.00      P1   C
ATOM   1058  HD1 ARG P  98      34.839  -3.791 -14.130  1.00  0.00      P1    
ATOM   1059  HD2 ARG P  98      35.502  -2.226 -13.510  1.00  0.00      P1    
ATOM   1060  NE  ARG P  98      36.264  -2.838 -15.537  1.00  0.00      P1   N
ATOM   1061  HE  ARG P  98      37.238  -2.705 -15.721  1.00  0.00      P1    
ATOM   1062  CZ  ARG P  98      35.492  -2.644 -16.604  1.00  0.00      P1   C
ATOM   1063  NH1 ARG P  98      34.213  -2.519 -16.590  1.00  0.00      P1   N
ATOM   1064 HH11 ARG P  98      33.770  -1.958 -17.289  1.00  0.00      P1    
ATOM   1065 HH12 ARG P  98      33.680  -2.363 -15.759  1.00  0.00      P1    
ATOM   1066  NH2 ARG P  98      36.105  -2.571 -17.739  1.00  0.00      P1   N
ATOM   1067 HH21 ARG P  98      35.567  -2.400 -18.565  1.00  0.00      P1    
ATOM   1068 HH22 ARG P  98      37.067  -2.827 -17.826  1.00  0.00      P1    
ATOM   1069  C   ARG P  98      36.476  -7.271 -15.314  1.00  0.00      P1   C
ATOM   1070  O   ARG P  98      36.339  -7.177 -16.545  1.00  0.00      P1   O
ATOM   1071  N   LYS P  99      36.936  -8.404 -14.715  1.00  0.00      P1   N
ATOM   1072  HN  LYS P  99      37.193  -8.464 -13.753  1.00  0.00      P1    
ATOM   1073  CA  LYS P  99      37.381  -9.476 -15.514  1.00  0.00      P1   C
ATOM   1074  HA  LYS P  99      37.955  -8.976 -16.279  1.00  0.00      P1    
ATOM   1075  CB  LYS P  99      38.320 -10.407 -14.640  1.00  0.00      P1   C
ATOM   1076  HB1 LYS P  99      39.214  -9.897 -14.222  1.00  0.00      P1    
ATOM   1077  HB2 LYS P  99      37.689 -10.671 -13.764  1.00  0.00      P1    
ATOM   1078  CG  LYS P  99      38.991 -11.650 -15.267  1.00  0.00      P1   C
ATOM   1079  HG1 LYS P  99      39.512 -12.314 -14.544  1.00  0.00      P1    
ATOM   1080  HG2 LYS P  99      38.180 -12.357 -15.543  1.00  0.00      P1    
ATOM   1081  CD  LYS P  99      39.713 -11.365 -16.546  1.00  0.00      P1   C
ATOM   1082  HD1 LYS P  99      39.062 -10.760 -17.212  1.00  0.00      P1    
ATOM   1083  HD2 LYS P  99      40.648 -10.765 -16.570  1.00  0.00      P1    
ATOM   1084  CE  LYS P  99      40.025 -12.849 -17.229  1.00  0.00      P1   C
ATOM   1085  HE1 LYS P  99      40.511 -13.464 -16.442  1.00  0.00      P1    
ATOM   1086  HE2 LYS P  99      39.096 -13.346 -17.583  1.00  0.00      P1    
ATOM   1087  NZ  LYS P  99      41.144 -12.673 -18.196  1.00  0.00      P1   N
ATOM   1088  HZ1 LYS P  99      41.988 -12.445 -17.633  1.00  0.00      P1    
ATOM   1089  HZ2 LYS P  99      41.222 -13.503 -18.818  1.00  0.00      P1    
ATOM   1090  HZ3 LYS P  99      41.012 -11.876 -18.852  1.00  0.00      P1    
ATOM   1091  C   LYS P  99      36.290 -10.222 -16.246  1.00  0.00      P1   C
ATOM   1092  O   LYS P  99      36.444 -10.540 -17.386  1.00  0.00      P1   O
ATOM   1093  N   TYR P 100      35.117 -10.401 -15.587  1.00  0.00      P1   N
ATOM   1094  HN  TYR P 100      35.116 -10.394 -14.590  1.00  0.00      P1    
ATOM   1095  CA  TYR P 100      34.248 -11.459 -16.178  1.00  0.00      P1   C
ATOM   1096  HA  TYR P 100      34.642 -11.861 -17.100  1.00  0.00      P1    
ATOM   1097  CB  TYR P 100      34.008 -12.629 -15.172  1.00  0.00      P1   C
ATOM   1098  HB1 TYR P 100      33.466 -12.312 -14.255  1.00  0.00      P1    
ATOM   1099  HB2 TYR P 100      33.384 -13.386 -15.693  1.00  0.00      P1    
ATOM   1100  CG  TYR P 100      35.228 -13.463 -14.783  1.00  0.00      P1   C
ATOM   1101  CD1 TYR P 100      35.786 -14.465 -15.541  1.00  0.00      P1   C
ATOM   1102  HD1 TYR P 100      35.365 -14.857 -16.454  1.00  0.00      P1    
ATOM   1103  CE1 TYR P 100      37.003 -15.028 -15.253  1.00  0.00      P1   C
ATOM   1104  HE1 TYR P 100      37.512 -15.807 -15.801  1.00  0.00      P1    
ATOM   1105  CZ  TYR P 100      37.699 -14.634 -14.101  1.00  0.00      P1   C
ATOM   1106  OH  TYR P 100      39.021 -15.086 -13.828  1.00  0.00      P1   O
ATOM   1107  HH  TYR P 100      39.308 -15.330 -14.711  1.00  0.00      P1    
ATOM   1108  CD2 TYR P 100      35.915 -13.110 -13.575  1.00  0.00      P1   C
ATOM   1109  HD2 TYR P 100      35.502 -12.410 -12.865  1.00  0.00      P1    
ATOM   1110  CE2 TYR P 100      37.116 -13.715 -13.230  1.00  0.00      P1   C
ATOM   1111  HE2 TYR P 100      37.436 -13.419 -12.242  1.00  0.00      P1    
ATOM   1112  C   TYR P 100      32.878 -11.057 -16.693  1.00  0.00      P1   C
ATOM   1113  O   TYR P 100      32.173 -11.916 -17.226  1.00  0.00      P1   O
ATOM   1114  N   ALA P 101      32.517  -9.736 -16.614  1.00  0.00      P1   N
ATOM   1115  HN  ALA P 101      33.178  -9.110 -16.207  1.00  0.00      P1    
ATOM   1116  CA  ALA P 101      31.189  -9.316 -16.920  1.00  0.00      P1   C
ATOM   1117  HA  ALA P 101      31.026  -9.407 -17.984  1.00  0.00      P1    
ATOM   1118  CB  ALA P 101      30.054 -10.145 -16.174  1.00  0.00      P1   C
ATOM   1119  HB1 ALA P 101      30.068 -11.212 -16.483  1.00  0.00      P1    
ATOM   1120  HB2 ALA P 101      30.330 -10.045 -15.102  1.00  0.00      P1    
ATOM   1121  HB3 ALA P 101      29.092  -9.653 -16.433  1.00  0.00      P1    
ATOM   1122  C   ALA P 101      30.905  -7.792 -16.564  1.00  0.00      P1   C
ATOM   1123  O   ALA P 101      30.237  -7.511 -15.557  1.00  0.00      P1   O
ATOM   1124  N   PRO P 102      31.406  -6.857 -17.391  1.00  0.00      P1   N
ATOM   1125  CD  PRO P 102      32.258  -7.085 -18.472  1.00  0.00      P1   C
ATOM   1126  HD1 PRO P 102      31.590  -7.311 -19.330  1.00  0.00      P1    
ATOM   1127  HD2 PRO P 102      32.986  -7.905 -18.296  1.00  0.00      P1    
ATOM   1128  CA  PRO P 102      31.207  -5.435 -17.175  1.00  0.00      P1   C
ATOM   1129  HA  PRO P 102      31.764  -5.255 -16.268  1.00  0.00      P1    
ATOM   1130  CB  PRO P 102      31.904  -4.738 -18.387  1.00  0.00      P1   C
ATOM   1131  HB1 PRO P 102      32.241  -3.726 -18.073  1.00  0.00      P1    
ATOM   1132  HB2 PRO P 102      31.174  -4.609 -19.215  1.00  0.00      P1    
ATOM   1133  CG  PRO P 102      32.989  -5.675 -18.603  1.00  0.00      P1   C
ATOM   1134  HG1 PRO P 102      33.926  -5.560 -18.018  1.00  0.00      P1    
ATOM   1135  HG2 PRO P 102      33.339  -5.528 -19.647  1.00  0.00      P1    
ATOM   1136  C   PRO P 102      29.770  -4.966 -16.903  1.00  0.00      P1   C
ATOM   1137  O   PRO P 102      29.386  -3.948 -16.242  1.00  0.00      P1   O
ATOM   1138  N   GLU P 103      28.754  -5.633 -17.479  1.00  0.00      P1   N
ATOM   1139  HN  GLU P 103      28.904  -6.377 -18.126  1.00  0.00      P1    
ATOM   1140  CA  GLU P 103      27.303  -5.319 -17.215  1.00  0.00      P1   C
ATOM   1141  HA  GLU P 103      27.175  -4.263 -17.028  1.00  0.00      P1    
ATOM   1142  CB  GLU P 103      26.395  -5.610 -18.415  1.00  0.00      P1   C
ATOM   1143  HB1 GLU P 103      26.313  -6.712 -18.527  1.00  0.00      P1    
ATOM   1144  HB2 GLU P 103      25.372  -5.259 -18.160  1.00  0.00      P1    
ATOM   1145  CG  GLU P 103      26.748  -4.876 -19.766  1.00  0.00      P1   C
ATOM   1146  HG1 GLU P 103      26.278  -3.871 -19.712  1.00  0.00      P1    
ATOM   1147  HG2 GLU P 103      27.839  -4.708 -19.897  1.00  0.00      P1    
ATOM   1148  CD  GLU P 103      26.277  -5.669 -20.970  1.00  0.00      P1   C
ATOM   1149  OE1 GLU P 103      27.051  -6.608 -21.331  1.00  0.00      P1   O
ATOM   1150  OE2 GLU P 103      25.182  -5.384 -21.479  1.00  0.00      P1   O
ATOM   1151  C   GLU P 103      26.802  -5.876 -15.890  1.00  0.00      P1   C
ATOM   1152  O   GLU P 103      25.614  -5.901 -15.616  1.00  0.00      P1   O
ATOM   1153  N   ALA P 104      27.660  -6.385 -15.003  1.00  0.00      P1   N
ATOM   1154  HN  ALA P 104      28.568  -6.520 -15.394  1.00  0.00      P1    
ATOM   1155  CA  ALA P 104      27.442  -6.816 -13.645  1.00  0.00      P1   C
ATOM   1156  HA  ALA P 104      26.401  -6.765 -13.363  1.00  0.00      P1    
ATOM   1157  CB  ALA P 104      28.008  -8.286 -13.350  1.00  0.00      P1   C
ATOM   1158  HB1 ALA P 104      29.074  -8.291 -13.663  1.00  0.00      P1    
ATOM   1159  HB2 ALA P 104      27.816  -8.646 -12.317  1.00  0.00      P1    
ATOM   1160  HB3 ALA P 104      27.365  -8.931 -13.987  1.00  0.00      P1    
ATOM   1161  C   ALA P 104      28.097  -5.827 -12.622  1.00  0.00      P1   C
ATOM   1162  O   ALA P 104      27.978  -5.979 -11.421  1.00  0.00      P1   O
ATOM   1163  N   GLY P 105      28.736  -4.810 -13.230  1.00  0.00      P1   N
ATOM   1164  HN  GLY P 105      28.733  -4.683 -14.219  1.00  0.00      P1    
ATOM   1165  CA  GLY P 105      29.175  -3.653 -12.508  1.00  0.00      P1   C
ATOM   1166  HA1 GLY P 105      30.063  -3.301 -13.013  1.00  0.00      P1    
ATOM   1167  HA2 GLY P 105      29.459  -3.908 -11.498  1.00  0.00      P1    
ATOM   1168  C   GLY P 105      28.203  -2.586 -12.575  1.00  0.00      P1   C
ATOM   1169  O   GLY P 105      27.464  -2.496 -13.574  1.00  0.00      P1   O
ATOM   1170  N   GLY P 106      28.071  -1.615 -11.599  1.00  0.00      P1   N
ATOM   1171  HN  GLY P 106      28.810  -1.665 -10.931  1.00  0.00      P1    
ATOM   1172  CA  GLY P 106      27.045  -0.619 -11.535  1.00  0.00      P1   C
ATOM   1173  HA1 GLY P 106      26.941  -0.256 -12.547  1.00  0.00      P1    
ATOM   1174  HA2 GLY P 106      27.334   0.130 -10.813  1.00  0.00      P1    
ATOM   1175  C   GLY P 106      25.686  -1.091 -11.084  1.00  0.00      P1   C
ATOM   1176  O   GLY P 106      25.521  -1.914 -10.185  1.00  0.00      P1   O
ATOM   1177  N   SER P 107      24.715  -0.370 -11.653  1.00  0.00      P1   N
ATOM   1178  HN  SER P 107      24.949   0.371 -12.278  1.00  0.00      P1    
ATOM   1179  CA  SER P 107      23.320  -0.600 -11.283  1.00  0.00      P1   C
ATOM   1180  HA  SER P 107      23.281  -0.858 -10.235  1.00  0.00      P1    
ATOM   1181  CB  SER P 107      22.455   0.712 -11.396  1.00  0.00      P1   C
ATOM   1182  HB1 SER P 107      22.862   1.398 -10.623  1.00  0.00      P1    
ATOM   1183  HB2 SER P 107      22.521   1.101 -12.435  1.00  0.00      P1    
ATOM   1184  OG  SER P 107      21.081   0.427 -11.095  1.00  0.00      P1   O
ATOM   1185  HG1 SER P 107      21.029   0.515 -10.141  1.00  0.00      P1    
ATOM   1186  C   SER P 107      22.757  -1.801 -12.038  1.00  0.00      P1   C
ATOM   1187  O   SER P 107      23.129  -2.153 -13.139  1.00  0.00      P1   O
ATOM   1188  N   GLY P 108      21.904  -2.549 -11.404  1.00  0.00      P1   N
ATOM   1189  HN  GLY P 108      21.680  -2.384 -10.446  1.00  0.00      P1    
ATOM   1190  CA  GLY P 108      21.249  -3.723 -11.966  1.00  0.00      P1   C
ATOM   1191  HA1 GLY P 108      20.944  -4.419 -11.198  1.00  0.00      P1    
ATOM   1192  HA2 GLY P 108      21.803  -4.140 -12.794  1.00  0.00      P1    
ATOM   1193  C   GLY P 108      19.939  -3.343 -12.622  1.00  0.00      P1   C
ATOM   1194  O   GLY P 108      19.415  -4.055 -13.522  1.00  0.00      P1   O
ATOM   1195  N   ILE P 109      19.382  -2.185 -12.259  1.00  0.00      P1   N
ATOM   1196  HN  ILE P 109      19.815  -1.564 -11.609  1.00  0.00      P1    
ATOM   1197  CA  ILE P 109      18.139  -1.677 -12.728  1.00  0.00      P1   C
ATOM   1198  HA  ILE P 109      17.482  -2.511 -12.528  1.00  0.00      P1    
ATOM   1199  CB  ILE P 109      17.592  -0.617 -11.846  1.00  0.00      P1   C
ATOM   1200  HB  ILE P 109      18.184   0.314 -11.979  1.00  0.00      P1    
ATOM   1201  CG2 ILE P 109      16.117  -0.236 -12.230  1.00  0.00      P1   C
ATOM   1202 HG21 ILE P 109      15.438  -1.115 -12.206  1.00  0.00      P1    
ATOM   1203 HG22 ILE P 109      15.682   0.603 -11.646  1.00  0.00      P1    
ATOM   1204 HG23 ILE P 109      16.198   0.180 -13.257  1.00  0.00      P1    
ATOM   1205  CG1 ILE P 109      17.702  -1.021 -10.347  1.00  0.00      P1   C
ATOM   1206 HG11 ILE P 109      18.737  -1.255 -10.018  1.00  0.00      P1    
ATOM   1207 HG12 ILE P 109      17.413  -0.108  -9.783  1.00  0.00      P1    
ATOM   1208  CD  ILE P 109      16.738  -2.187  -9.959  1.00  0.00      P1   C
ATOM   1209  HD1 ILE P 109      16.703  -2.334  -8.859  1.00  0.00      P1    
ATOM   1210  HD2 ILE P 109      15.681  -2.162 -10.300  1.00  0.00      P1    
ATOM   1211  HD3 ILE P 109      17.245  -3.061 -10.420  1.00  0.00      P1    
ATOM   1212  C   ILE P 109      18.125  -1.360 -14.287  1.00  0.00      P1   C
ATOM   1213  O   ILE P 109      17.157  -1.835 -14.886  1.00  0.00      P1   O
ATOM   1214  N   PRO P 110      19.057  -0.694 -14.982  1.00  0.00      P1   N
ATOM   1215  CD  PRO P 110      20.232   0.028 -14.387  1.00  0.00      P1   C
ATOM   1216  HD1 PRO P 110      20.726  -0.468 -13.525  1.00  0.00      P1    
ATOM   1217  HD2 PRO P 110      19.900   0.998 -13.959  1.00  0.00      P1    
ATOM   1218  CA  PRO P 110      19.069  -0.570 -16.444  1.00  0.00      P1   C
ATOM   1219  HA  PRO P 110      18.091  -0.220 -16.739  1.00  0.00      P1    
ATOM   1220  CB  PRO P 110      20.272   0.374 -16.775  1.00  0.00      P1   C
ATOM   1221  HB1 PRO P 110      19.896   1.407 -16.935  1.00  0.00      P1    
ATOM   1222  HB2 PRO P 110      20.755   0.132 -17.746  1.00  0.00      P1    
ATOM   1223  CG  PRO P 110      21.186   0.277 -15.589  1.00  0.00      P1   C
ATOM   1224  HG1 PRO P 110      21.817   1.187 -15.501  1.00  0.00      P1    
ATOM   1225  HG2 PRO P 110      21.851  -0.612 -15.573  1.00  0.00      P1    
ATOM   1226  C   PRO P 110      19.303  -1.880 -17.084  1.00  0.00      P1   C
ATOM   1227  O   PRO P 110      18.806  -2.062 -18.188  1.00  0.00      P1   O
ATOM   1228  N   GLU P 111      20.050  -2.850 -16.535  1.00  0.00      P1   N
ATOM   1229  HN  GLU P 111      20.406  -2.715 -15.614  1.00  0.00      P1    
ATOM   1230  CA  GLU P 111      20.260  -4.176 -17.122  1.00  0.00      P1   C
ATOM   1231  HA  GLU P 111      20.769  -4.087 -18.070  1.00  0.00      P1    
ATOM   1232  CB  GLU P 111      21.086  -5.080 -16.239  1.00  0.00      P1   C
ATOM   1233  HB1 GLU P 111      20.394  -5.312 -15.402  1.00  0.00      P1    
ATOM   1234  HB2 GLU P 111      21.561  -5.988 -16.668  1.00  0.00      P1    
ATOM   1235  CG  GLU P 111      22.415  -4.390 -15.627  1.00  0.00      P1    
ATOM   1236  HG1 GLU P 111      22.082  -3.530 -15.008  1.00  0.00      P1    
ATOM   1237  HG2 GLU P 111      23.042  -5.054 -14.995  1.00  0.00      P1    
ATOM   1238  CD  GLU P 111      23.367  -3.761 -16.695  1.00  0.00      P1    
ATOM   1239  OE1 GLU P 111      23.295  -3.880 -17.931  1.00  0.00      P1    
ATOM   1240  OE2 GLU P 111      24.405  -3.045 -16.123  1.00  0.00      P1    
ATOM   1241  HE2 GLU P 111      24.720  -2.502 -16.849  1.00  0.00      P1    
ATOM   1242  C   GLU P 111      18.927  -4.810 -17.406  1.00  0.00      P1   C
ATOM   1243  O   GLU P 111      18.710  -5.194 -18.533  1.00  0.00      P1   O
ATOM   1244  N   ILE P 112      17.965  -4.868 -16.441  1.00  0.00      P1   N
ATOM   1245  HN  ILE P 112      18.256  -4.443 -15.587  1.00  0.00      P1    
ATOM   1246  CA  ILE P 112      16.579  -5.262 -16.667  1.00  0.00      P1   C
ATOM   1247  HA  ILE P 112      16.722  -6.185 -17.209  1.00  0.00      P1    
ATOM   1248  CB  ILE P 112      15.845  -5.169 -15.307  1.00  0.00      P1   C
ATOM   1249  HB  ILE P 112      15.906  -4.100 -15.009  1.00  0.00      P1    
ATOM   1250  CG2 ILE P 112      14.401  -5.563 -15.523  1.00  0.00      P1   C
ATOM   1251 HG21 ILE P 112      13.807  -4.685 -15.855  1.00  0.00      P1    
ATOM   1252 HG22 ILE P 112      14.266  -6.269 -16.369  1.00  0.00      P1    
ATOM   1253 HG23 ILE P 112      13.841  -5.960 -14.649  1.00  0.00      P1    
ATOM   1254  CG1 ILE P 112      16.522  -6.077 -14.242  1.00  0.00      P1   C
ATOM   1255 HG11 ILE P 112      17.494  -5.686 -13.874  1.00  0.00      P1    
ATOM   1256 HG12 ILE P 112      15.796  -6.136 -13.403  1.00  0.00      P1    
ATOM   1257  CD  ILE P 112      16.810  -7.473 -14.742  1.00  0.00      P1   C
ATOM   1258  HD1 ILE P 112      15.980  -7.769 -15.418  1.00  0.00      P1    
ATOM   1259  HD2 ILE P 112      17.736  -7.496 -15.355  1.00  0.00      P1    
ATOM   1260  HD3 ILE P 112      16.891  -8.185 -13.892  1.00  0.00      P1    
ATOM   1261  C   ILE P 112      15.831  -4.385 -17.603  1.00  0.00      P1   C
ATOM   1262  O   ILE P 112      15.138  -4.881 -18.492  1.00  0.00      P1   O
ATOM   1263  N   GLN P 113      15.951  -3.080 -17.572  1.00  0.00      P1   N
ATOM   1264  HN  GLN P 113      16.586  -2.651 -16.935  1.00  0.00      P1    
ATOM   1265  CA  GLN P 113      15.227  -2.169 -18.467  1.00  0.00      P1   C
ATOM   1266  HA  GLN P 113      14.197  -2.476 -18.363  1.00  0.00      P1    
ATOM   1267  CB  GLN P 113      15.390  -0.815 -17.747  1.00  0.00      P1   C
ATOM   1268  HB1 GLN P 113      14.416  -0.507 -17.309  1.00  0.00      P1    
ATOM   1269  HB2 GLN P 113      16.074  -0.894 -16.875  1.00  0.00      P1    
ATOM   1270  CG  GLN P 113      15.929   0.354 -18.574  1.00  0.00      P1   C
ATOM   1271  HG1 GLN P 113      16.972   0.222 -18.935  1.00  0.00      P1    
ATOM   1272  HG2 GLN P 113      15.370   0.611 -19.499  1.00  0.00      P1    
ATOM   1273  CD  GLN P 113      15.933   1.641 -17.687  1.00  0.00      P1   C
ATOM   1274  OE1 GLN P 113      15.989   1.585 -16.465  1.00  0.00      P1   O
ATOM   1275  NE2 GLN P 113      15.959   2.786 -18.330  1.00  0.00      P1   N
ATOM   1276 HE21 GLN P 113      15.986   2.943 -19.317  1.00  0.00      P1    
ATOM   1277 HE22 GLN P 113      16.079   3.593 -17.752  1.00  0.00      P1    
ATOM   1278  C   GLN P 113      15.547  -2.209 -19.946  1.00  0.00      P1   C
ATOM   1279  O   GLN P 113      14.632  -1.932 -20.738  1.00  0.00      P1   O
ATOM   1280  N   GLY P 114      16.828  -2.545 -20.330  1.00  0.00      P1   N
ATOM   1281  HN  GLY P 114      17.454  -2.464 -19.559  1.00  0.00      P1    
ATOM   1282  CA  GLY P 114      17.420  -2.715 -21.632  1.00  0.00      P1   C
ATOM   1283  HA1 GLY P 114      18.490  -2.815 -21.525  1.00  0.00      P1    
ATOM   1284  HA2 GLY P 114      17.220  -1.883 -22.291  1.00  0.00      P1    
ATOM   1285  C   GLY P 114      17.003  -3.973 -22.304  1.00  0.00      P1   C
ATOM   1286  O   GLY P 114      16.702  -3.983 -23.484  1.00  0.00      P1   O
ATOM   1287  N   ALA P 115      16.987  -5.082 -21.519  1.00  0.00      P1   N
ATOM   1288  HN  ALA P 115      17.514  -5.124 -20.674  1.00  0.00      P1    
ATOM   1289  CA  ALA P 115      16.468  -6.375 -21.883  1.00  0.00      P1   C
ATOM   1290  HA  ALA P 115      17.093  -6.772 -22.669  1.00  0.00      P1    
ATOM   1291  CB  ALA P 115      16.651  -7.409 -20.686  1.00  0.00      P1   C
ATOM   1292  HB1 ALA P 115      17.723  -7.450 -20.399  1.00  0.00      P1    
ATOM   1293  HB2 ALA P 115      16.115  -6.953 -19.827  1.00  0.00      P1    
ATOM   1294  HB3 ALA P 115      16.269  -8.438 -20.865  1.00  0.00      P1    
ATOM   1295  C   ALA P 115      15.057  -6.415 -22.314  1.00  0.00      P1   C
ATOM   1296  O   ALA P 115      14.632  -7.070 -23.255  1.00  0.00      P1   O
ATOM   1297  N   LEU P 116      14.260  -5.684 -21.597  1.00  0.00      P1   N
ATOM   1298  HN  LEU P 116      14.584  -5.280 -20.745  1.00  0.00      P1    
ATOM   1299  CA  LEU P 116      12.841  -5.522 -21.736  1.00  0.00      P1   C
ATOM   1300  HA  LEU P 116      12.376  -6.467 -21.975  1.00  0.00      P1    
ATOM   1301  CB  LEU P 116      12.300  -4.751 -20.459  1.00  0.00      P1   C
ATOM   1302  HB1 LEU P 116      13.176  -4.136 -20.163  1.00  0.00      P1    
ATOM   1303  HB2 LEU P 116      11.391  -4.116 -20.533  1.00  0.00      P1    
ATOM   1304  CG  LEU P 116      11.931  -5.712 -19.224  1.00  0.00      P1   C
ATOM   1305  HG  LEU P 116      12.871  -6.248 -18.970  1.00  0.00      P1    
ATOM   1306  CD1 LEU P 116      11.291  -4.881 -18.075  1.00  0.00      P1   C
ATOM   1307 HD11 LEU P 116      10.331  -4.406 -18.369  1.00  0.00      P1    
ATOM   1308 HD12 LEU P 116      11.145  -5.558 -17.206  1.00  0.00      P1    
ATOM   1309 HD13 LEU P 116      12.014  -4.095 -17.768  1.00  0.00      P1    
ATOM   1310  CD2 LEU P 116      10.780  -6.673 -19.723  1.00  0.00      P1   C
ATOM   1311 HD21 LEU P 116       9.905  -6.131 -20.142  1.00  0.00      P1    
ATOM   1312 HD22 LEU P 116      11.261  -7.341 -20.469  1.00  0.00      P1    
ATOM   1313 HD23 LEU P 116      10.408  -7.246 -18.848  1.00  0.00      P1    
ATOM   1314  C   LEU P 116      12.480  -4.578 -23.041  1.00  0.00      P1   C
ATOM   1315  O   LEU P 116      11.306  -4.596 -23.522  1.00  0.00      P1   O
ATOM   1316  N   GLU P 117      13.489  -3.957 -23.706  1.00  0.00      P1   N
ATOM   1317  HN  GLU P 117      14.419  -4.009 -23.348  1.00  0.00      P1    
ATOM   1318  CA  GLU P 117      13.231  -3.334 -24.980  1.00  0.00      P1   C
ATOM   1319  HA  GLU P 117      12.231  -3.195 -25.363  1.00  0.00      P1    
ATOM   1320  CB  GLU P 117      13.738  -1.875 -24.824  1.00  0.00      P1   C
ATOM   1321  HB1 GLU P 117      14.806  -1.845 -24.520  1.00  0.00      P1    
ATOM   1322  HB2 GLU P 117      13.682  -1.376 -25.815  1.00  0.00      P1    
ATOM   1323  CG  GLU P 117      12.901  -1.039 -23.786  1.00  0.00      P1   C
ATOM   1324  HG1 GLU P 117      12.201  -1.693 -23.222  1.00  0.00      P1    
ATOM   1325  HG2 GLU P 117      13.543  -0.616 -22.984  1.00  0.00      P1    
ATOM   1326  CD  GLU P 117      12.186   0.199 -24.312  1.00  0.00      P1   C
ATOM   1327  OE1 GLU P 117      12.871   1.232 -24.604  1.00  0.00      P1   O
ATOM   1328  OE2 GLU P 117      10.922   0.294 -24.444  1.00  0.00      P1   O
ATOM   1329  C   GLU P 117      13.938  -4.054 -26.089  1.00  0.00      P1   C
ATOM   1330  O   GLU P 117      13.953  -3.543 -27.196  1.00  0.00      P1   O
ATOM   1331  N   ASP P 118      14.512  -5.185 -25.801  1.00  0.00      P1   N
ATOM   1332  HN  ASP P 118      14.197  -5.565 -24.935  1.00  0.00      P1    
ATOM   1333  CA  ASP P 118      15.409  -5.884 -26.701  1.00  0.00      P1   C
ATOM   1334  HA  ASP P 118      15.917  -6.654 -26.140  1.00  0.00      P1    
ATOM   1335  CB  ASP P 118      14.583  -6.578 -27.834  1.00  0.00      P1   C
ATOM   1336  HB1 ASP P 118      13.926  -5.931 -28.454  1.00  0.00      P1    
ATOM   1337  HB2 ASP P 118      15.296  -7.028 -28.557  1.00  0.00      P1    
ATOM   1338  CG  ASP P 118      13.634  -7.673 -27.321  1.00  0.00      P1   C
ATOM   1339  OD1 ASP P 118      12.881  -8.182 -28.218  1.00  0.00      P1   O
ATOM   1340  OD2 ASP P 118      13.793  -8.261 -26.200  1.00  0.00      P1   O
ATOM   1341  C   ASP P 118      16.608  -4.979 -27.179  1.00  0.00      P1   C
ATOM   1342  O   ASP P 118      16.975  -4.916 -28.322  1.00  0.00      P1   O
ATOM   1343  N   GLN P 119      17.098  -4.169 -26.188  1.00  0.00      P1   N
ATOM   1344  HN  GLN P 119      16.612  -4.042 -25.327  1.00  0.00      P1    
ATOM   1345  CA  GLN P 119      18.138  -3.234 -26.420  1.00  0.00      P1   C
ATOM   1346  HA  GLN P 119      18.381  -2.957 -27.435  1.00  0.00      P1    
ATOM   1347  CB  GLN P 119      17.943  -1.865 -25.711  1.00  0.00      P1   C
ATOM   1348  HB1 GLN P 119      17.347  -1.946 -24.777  1.00  0.00      P1    
ATOM   1349  HB2 GLN P 119      18.907  -1.363 -25.480  1.00  0.00      P1    
ATOM   1350  CG  GLN P 119      16.988  -0.940 -26.586  1.00  0.00      P1   C
ATOM   1351  HG1 GLN P 119      16.002  -1.448 -26.516  1.00  0.00      P1    
ATOM   1352  HG2 GLN P 119      16.990   0.054 -26.089  1.00  0.00      P1    
ATOM   1353  CD  GLN P 119      17.159  -0.602 -28.105  1.00  0.00      P1   C
ATOM   1354  OE1 GLN P 119      17.143   0.599 -28.394  1.00  0.00      P1   O
ATOM   1355  NE2 GLN P 119      17.029  -1.604 -29.040  1.00  0.00      P1   N
ATOM   1356 HE21 GLN P 119      16.876  -1.387 -30.004  1.00  0.00      P1    
ATOM   1357 HE22 GLN P 119      16.939  -2.552 -28.734  1.00  0.00      P1    
ATOM   1358  C   GLN P 119      19.399  -3.768 -25.841  1.00  0.00      P1   C
ATOM   1359  O   GLN P 119      20.478  -3.447 -26.283  1.00  0.00      P1   O
ATOM   1360  N   ARG P 120      19.328  -4.659 -24.853  1.00  0.00      P1   N
ATOM   1361  HN  ARG P 120      18.389  -4.833 -24.566  1.00  0.00      P1    
ATOM   1362  CA  ARG P 120      20.441  -5.469 -24.343  1.00  0.00      P1   C
ATOM   1363  HA  ARG P 120      21.191  -5.341 -25.110  1.00  0.00      P1    
ATOM   1364  CB  ARG P 120      21.049  -4.995 -22.929  1.00  0.00      P1   C
ATOM   1365  HB1 ARG P 120      20.255  -5.220 -22.187  1.00  0.00      P1    
ATOM   1366  HB2 ARG P 120      21.833  -5.696 -22.571  1.00  0.00      P1    
ATOM   1367  CG  ARG P 120      21.596  -3.561 -22.745  1.00  0.00      P1   C
ATOM   1368  HG1 ARG P 120      20.834  -2.784 -22.970  1.00  0.00      P1    
ATOM   1369  HG2 ARG P 120      22.114  -3.541 -21.762  1.00  0.00      P1    
ATOM   1370  CD  ARG P 120      22.749  -3.237 -23.716  1.00  0.00      P1   C
ATOM   1371  HD1 ARG P 120      22.441  -3.143 -24.779  1.00  0.00      P1    
ATOM   1372  HD2 ARG P 120      23.182  -2.266 -23.397  1.00  0.00      P1    
ATOM   1373  NE  ARG P 120      23.891  -4.207 -23.554  1.00  0.00      P1   N
ATOM   1374  HE  ARG P 120      24.156  -4.501 -22.635  1.00  0.00      P1    
ATOM   1375  CZ  ARG P 120      24.442  -4.969 -24.452  1.00  0.00      P1   C
ATOM   1376  NH1 ARG P 120      24.158  -4.961 -25.759  1.00  0.00      P1   N
ATOM   1377 HH11 ARG P 120      24.727  -5.476 -26.400  1.00  0.00      P1    
ATOM   1378 HH12 ARG P 120      23.661  -4.160 -26.091  1.00  0.00      P1    
ATOM   1379  NH2 ARG P 120      25.393  -5.811 -24.141  1.00  0.00      P1   N
ATOM   1380 HH21 ARG P 120      25.676  -6.411 -24.889  1.00  0.00      P1    
ATOM   1381 HH22 ARG P 120      25.657  -5.759 -23.177  1.00  0.00      P1    
ATOM   1382  C   ARG P 120      20.001  -6.931 -24.185  1.00  0.00      P1   C
ATOM   1383  O   ARG P 120      19.207  -7.235 -23.306  1.00  0.00      P1   O
ATOM   1384  N   PRO P 121      20.569  -7.914 -24.873  1.00  0.00      P1   N
ATOM   1385  CD  PRO P 121      21.206  -7.639 -26.184  1.00  0.00      P1   C
ATOM   1386  HD1 PRO P 121      22.177  -7.121 -26.033  1.00  0.00      P1    
ATOM   1387  HD2 PRO P 121      20.505  -6.970 -26.728  1.00  0.00      P1    
ATOM   1388  CA  PRO P 121      20.616  -9.306 -24.535  1.00  0.00      P1   C
ATOM   1389  HA  PRO P 121      19.640  -9.753 -24.661  1.00  0.00      P1    
ATOM   1390  CB  PRO P 121      21.676  -9.842 -25.519  1.00  0.00      P1   C
ATOM   1391  HB1 PRO P 121      21.582 -10.933 -25.707  1.00  0.00      P1    
ATOM   1392  HB2 PRO P 121      22.672  -9.578 -25.105  1.00  0.00      P1    
ATOM   1393  CG  PRO P 121      21.471  -9.022 -26.828  1.00  0.00      P1   C
ATOM   1394  HG1 PRO P 121      20.478  -9.243 -27.275  1.00  0.00      P1    
ATOM   1395  HG2 PRO P 121      22.279  -8.940 -27.586  1.00  0.00      P1    
ATOM   1396  C   PRO P 121      20.923  -9.741 -23.090  1.00  0.00      P1   C
ATOM   1397  O   PRO P 121      21.568  -8.943 -22.395  1.00  0.00      P1   O
ATOM   1398  N   VAL P 122      20.601 -10.963 -22.676  1.00  0.00      P1   N
ATOM   1399  HN  VAL P 122      20.142 -11.667 -23.212  1.00  0.00      P1    
ATOM   1400  CA  VAL P 122      20.886 -11.303 -21.338  1.00  0.00      P1   C
ATOM   1401  HA  VAL P 122      21.191 -10.430 -20.780  1.00  0.00      P1    
ATOM   1402  CB  VAL P 122      19.548 -11.500 -20.533  1.00  0.00      P1   C
ATOM   1403  HB  VAL P 122      19.194 -12.553 -20.566  1.00  0.00      P1    
ATOM   1404  CG1 VAL P 122      19.938 -11.416 -19.081  1.00  0.00      P1   C
ATOM   1405 HG11 VAL P 122      20.121 -10.431 -18.601  1.00  0.00      P1    
ATOM   1406 HG12 VAL P 122      19.042 -11.849 -18.587  1.00  0.00      P1    
ATOM   1407 HG13 VAL P 122      20.744 -12.075 -18.694  1.00  0.00      P1    
ATOM   1408  CG2 VAL P 122      18.523 -10.444 -20.875  1.00  0.00      P1   C
ATOM   1409 HG21 VAL P 122      17.648 -10.514 -20.193  1.00  0.00      P1    
ATOM   1410 HG22 VAL P 122      18.867  -9.408 -20.672  1.00  0.00      P1    
ATOM   1411 HG23 VAL P 122      18.169 -10.489 -21.927  1.00  0.00      P1    
ATOM   1412  C   VAL P 122      21.821 -12.492 -21.030  1.00  0.00      P1   C
ATOM   1413  O   VAL P 122      21.482 -13.686 -21.332  1.00  0.00      P1   O
ATOM   1414  N   ARG P 123      22.986 -12.217 -20.553  1.00  0.00      P1   N
ATOM   1415  HN  ARG P 123      23.202 -11.246 -20.488  1.00  0.00      P1    
ATOM   1416  CA  ARG P 123      24.052 -13.255 -20.501  1.00  0.00      P1   C
ATOM   1417  HA  ARG P 123      23.766 -14.035 -21.191  1.00  0.00      P1    
ATOM   1418  CB  ARG P 123      25.436 -12.784 -20.909  1.00  0.00      P1   C
ATOM   1419  HB1 ARG P 123      25.821 -11.856 -20.434  1.00  0.00      P1    
ATOM   1420  HB2 ARG P 123      26.210 -13.475 -20.513  1.00  0.00      P1    
ATOM   1421  CG  ARG P 123      25.639 -12.557 -22.341  1.00  0.00      P1   C
ATOM   1422  HG1 ARG P 123      26.662 -12.172 -22.538  1.00  0.00      P1    
ATOM   1423  HG2 ARG P 123      25.671 -13.543 -22.852  1.00  0.00      P1    
ATOM   1424  CD  ARG P 123      24.770 -11.577 -23.139  1.00  0.00      P1   C
ATOM   1425  HD1 ARG P 123      23.686 -11.815 -23.192  1.00  0.00      P1    
ATOM   1426  HD2 ARG P 123      24.812 -10.574 -22.663  1.00  0.00      P1    
ATOM   1427  NE  ARG P 123      25.218 -11.528 -24.555  1.00  0.00      P1   N
ATOM   1428  HE  ARG P 123      25.279 -12.421 -25.001  1.00  0.00      P1    
ATOM   1429  CZ  ARG P 123      25.267 -10.455 -25.363  1.00  0.00      P1   C
ATOM   1430  NH1 ARG P 123      25.329  -9.294 -24.787  1.00  0.00      P1   N
ATOM   1431 HH11 ARG P 123      25.278  -8.496 -25.387  1.00  0.00      P1    
ATOM   1432 HH12 ARG P 123      25.703  -9.287 -23.859  1.00  0.00      P1    
ATOM   1433  NH2 ARG P 123      25.336 -10.615 -26.660  1.00  0.00      P1   N
ATOM   1434 HH21 ARG P 123      25.696  -9.772 -27.060  1.00  0.00      P1    
ATOM   1435 HH22 ARG P 123      25.523 -11.496 -27.094  1.00  0.00      P1    
ATOM   1436  C   ARG P 123      23.998 -13.898 -19.106  1.00  0.00      P1   C
ATOM   1437  O   ARG P 123      24.800 -13.650 -18.201  1.00  0.00      P1   O
ATOM   1438  N   TRP P 124      22.904 -14.559 -18.794  1.00  0.00      P1   N
ATOM   1439  HN  TRP P 124      22.225 -14.714 -19.508  1.00  0.00      P1    
ATOM   1440  CA  TRP P 124      22.535 -15.077 -17.433  1.00  0.00      P1   C
ATOM   1441  HA  TRP P 124      22.513 -14.208 -16.793  1.00  0.00      P1    
ATOM   1442  CB  TRP P 124      21.106 -15.705 -17.370  1.00  0.00      P1   C
ATOM   1443  HB1 TRP P 124      20.835 -16.081 -16.360  1.00  0.00      P1    
ATOM   1444  HB2 TRP P 124      20.353 -14.902 -17.517  1.00  0.00      P1    
ATOM   1445  CG  TRP P 124      20.677 -16.694 -18.385  1.00  0.00      P1   C
ATOM   1446  CD1 TRP P 124      20.197 -16.360 -19.643  1.00  0.00      P1   C
ATOM   1447  HD1 TRP P 124      20.250 -15.434 -20.196  1.00  0.00      P1    
ATOM   1448  NE1 TRP P 124      19.742 -17.554 -20.201  1.00  0.00      P1   N
ATOM   1449  HE1 TRP P 124      19.283 -17.679 -21.053  1.00  0.00      P1    
ATOM   1450  CE2 TRP P 124      20.003 -18.600 -19.327  1.00  0.00      P1   C
ATOM   1451  CD2 TRP P 124      20.648 -18.122 -18.211  1.00  0.00      P1   C
ATOM   1452  CE3 TRP P 124      21.249 -19.004 -17.286  1.00  0.00      P1   C
ATOM   1453  HE3 TRP P 124      21.705 -18.609 -16.390  1.00  0.00      P1    
ATOM   1454  CZ3 TRP P 124      20.965 -20.365 -17.469  1.00  0.00      P1   C
ATOM   1455  HZ3 TRP P 124      21.359 -21.101 -16.783  1.00  0.00      P1    
ATOM   1456  CZ2 TRP P 124      19.783 -19.992 -19.489  1.00  0.00      P1   C
ATOM   1457  HZ2 TRP P 124      19.313 -20.481 -20.330  1.00  0.00      P1    
ATOM   1458  CH2 TRP P 124      20.214 -20.796 -18.448  1.00  0.00      P1   C
ATOM   1459  HH2 TRP P 124      20.071 -21.867 -18.451  1.00  0.00      P1    
ATOM   1460  C   TRP P 124      23.560 -15.999 -16.880  1.00  0.00      P1   C
ATOM   1461  O   TRP P 124      23.897 -15.986 -15.685  1.00  0.00      P1   O
ATOM   1462  N   TRP P 125      24.181 -16.871 -17.694  1.00  0.00      P1   N
ATOM   1463  HN  TRP P 125      23.883 -16.918 -18.644  1.00  0.00      P1    
ATOM   1464  CA  TRP P 125      25.285 -17.785 -17.317  1.00  0.00      P1   C
ATOM   1465  HA  TRP P 125      25.003 -18.495 -16.554  1.00  0.00      P1    
ATOM   1466  CB  TRP P 125      25.698 -18.735 -18.456  1.00  0.00      P1   C
ATOM   1467  HB1 TRP P 125      26.519 -19.422 -18.160  1.00  0.00      P1    
ATOM   1468  HB2 TRP P 125      24.849 -19.405 -18.709  1.00  0.00      P1    
ATOM   1469  CG  TRP P 125      26.223 -18.141 -19.804  1.00  0.00      P1   C
ATOM   1470  CD1 TRP P 125      27.480 -18.057 -20.295  1.00  0.00      P1   C
ATOM   1471  HD1 TRP P 125      28.333 -18.380 -19.717  1.00  0.00      P1    
ATOM   1472  NE1 TRP P 125      27.404 -17.257 -21.395  1.00  0.00      P1   N
ATOM   1473  HE1 TRP P 125      28.164 -17.047 -21.970  1.00  0.00      P1    
ATOM   1474  CE2 TRP P 125      26.065 -17.065 -21.733  1.00  0.00      P1   C
ATOM   1475  CD2 TRP P 125      25.295 -17.582 -20.752  1.00  0.00      P1   C
ATOM   1476  CE3 TRP P 125      23.930 -17.554 -20.886  1.00  0.00      P1   C
ATOM   1477  HE3 TRP P 125      23.364 -18.071 -20.125  1.00  0.00      P1    
ATOM   1478  CZ3 TRP P 125      23.346 -16.919 -22.029  1.00  0.00      P1   C
ATOM   1479  HZ3 TRP P 125      22.267 -16.925 -21.973  1.00  0.00      P1    
ATOM   1480  CZ2 TRP P 125      25.553 -16.393 -22.809  1.00  0.00      P1   C
ATOM   1481  HZ2 TRP P 125      26.176 -15.885 -23.531  1.00  0.00      P1    
ATOM   1482  CH2 TRP P 125      24.162 -16.283 -22.955  1.00  0.00      P1   C
ATOM   1483  HH2 TRP P 125      23.694 -15.760 -23.776  1.00  0.00      P1    
ATOM   1484  C   TRP P 125      26.555 -17.113 -16.833  1.00  0.00      P1   C
ATOM   1485  O   TRP P 125      27.220 -17.524 -15.878  1.00  0.00      P1   O
ATOM   1486  N   ARG P 126      26.979 -16.018 -17.432  1.00  0.00      P1   N
ATOM   1487  HN  ARG P 126      26.398 -15.670 -18.164  1.00  0.00      P1    
ATOM   1488  CA  ARG P 126      27.979 -15.155 -16.952  1.00  0.00      P1   C
ATOM   1489  HA  ARG P 126      28.796 -15.813 -16.696  1.00  0.00      P1    
ATOM   1490  CB  ARG P 126      28.324 -14.060 -17.993  1.00  0.00      P1   C
ATOM   1491  HB1 ARG P 126      27.513 -13.312 -18.128  1.00  0.00      P1    
ATOM   1492  HB2 ARG P 126      29.249 -13.605 -17.579  1.00  0.00      P1    
ATOM   1493  CG  ARG P 126      28.821 -14.521 -19.418  1.00  0.00      P1   C
ATOM   1494  HG1 ARG P 126      27.954 -15.112 -19.782  1.00  0.00      P1    
ATOM   1495  HG2 ARG P 126      28.909 -13.708 -20.171  1.00  0.00      P1    
ATOM   1496  CD  ARG P 126      29.982 -15.488 -19.430  1.00  0.00      P1   C
ATOM   1497  HD1 ARG P 126      29.897 -16.129 -18.527  1.00  0.00      P1    
ATOM   1498  HD2 ARG P 126      29.921 -16.106 -20.351  1.00  0.00      P1    
ATOM   1499  NE  ARG P 126      31.297 -14.828 -19.348  1.00  0.00      P1   N
ATOM   1500  HE  ARG P 126      31.353 -13.830 -19.362  1.00  0.00      P1    
ATOM   1501  CZ  ARG P 126      32.552 -15.324 -19.478  1.00  0.00      P1   C
ATOM   1502  NH1 ARG P 126      32.753 -16.614 -19.469  1.00  0.00      P1   N
ATOM   1503 HH11 ARG P 126      33.677 -16.992 -19.416  1.00  0.00      P1    
ATOM   1504 HH12 ARG P 126      31.991 -17.262 -19.478  1.00  0.00      P1    
ATOM   1505  NH2 ARG P 126      33.505 -14.417 -19.513  1.00  0.00      P1   N
ATOM   1506 HH21 ARG P 126      34.388 -14.770 -19.821  1.00  0.00      P1    
ATOM   1507 HH22 ARG P 126      33.259 -13.514 -19.865  1.00  0.00      P1    
ATOM   1508  C   ARG P 126      27.476 -14.357 -15.731  1.00  0.00      P1   C
ATOM   1509  O   ARG P 126      27.959 -14.438 -14.612  1.00  0.00      P1   O
ATOM   1510  N   VAL P 127      26.323 -13.581 -15.929  1.00  0.00      P1   N
ATOM   1511  HN  VAL P 127      25.897 -13.587 -16.830  1.00  0.00      P1    
ATOM   1512  CA  VAL P 127      25.862 -12.659 -14.880  1.00  0.00      P1   C
ATOM   1513  HA  VAL P 127      26.603 -11.970 -14.503  1.00  0.00      P1    
ATOM   1514  CB  VAL P 127      24.784 -11.813 -15.534  1.00  0.00      P1   C
ATOM   1515  HB  VAL P 127      24.026 -12.522 -15.929  1.00  0.00      P1    
ATOM   1516  CG1 VAL P 127      23.930 -10.941 -14.593  1.00  0.00      P1   C
ATOM   1517 HG11 VAL P 127      23.021 -10.525 -15.077  1.00  0.00      P1    
ATOM   1518 HG12 VAL P 127      23.547 -11.524 -13.729  1.00  0.00      P1    
ATOM   1519 HG13 VAL P 127      24.597 -10.135 -14.220  1.00  0.00      P1    
ATOM   1520  CG2 VAL P 127      25.365 -10.982 -16.764  1.00  0.00      P1   C
ATOM   1521 HG21 VAL P 127      26.138 -10.335 -16.296  1.00  0.00      P1    
ATOM   1522 HG22 VAL P 127      25.819 -11.597 -17.570  1.00  0.00      P1    
ATOM   1523 HG23 VAL P 127      24.563 -10.320 -17.154  1.00  0.00      P1    
ATOM   1524  C   VAL P 127      25.505 -13.165 -13.478  1.00  0.00      P1   C
ATOM   1525  O   VAL P 127      25.887 -12.583 -12.456  1.00  0.00      P1   O
ATOM   1526  N   LEU P 128      24.742 -14.296 -13.402  1.00  0.00      P1   N
ATOM   1527  HN  LEU P 128      24.587 -14.765 -14.268  1.00  0.00      P1    
ATOM   1528  CA  LEU P 128      24.360 -14.914 -12.155  1.00  0.00      P1   C
ATOM   1529  HA  LEU P 128      23.853 -14.095 -11.667  1.00  0.00      P1    
ATOM   1530  CB  LEU P 128      23.378 -16.115 -12.352  1.00  0.00      P1   C
ATOM   1531  HB1 LEU P 128      23.800 -16.854 -13.067  1.00  0.00      P1    
ATOM   1532  HB2 LEU P 128      23.202 -16.582 -11.359  1.00  0.00      P1    
ATOM   1533  CG  LEU P 128      21.964 -15.774 -12.948  1.00  0.00      P1   C
ATOM   1534  HG  LEU P 128      22.033 -14.987 -13.729  1.00  0.00      P1    
ATOM   1535  CD1 LEU P 128      21.308 -16.983 -13.596  1.00  0.00      P1   C
ATOM   1536 HD11 LEU P 128      20.213 -16.888 -13.760  1.00  0.00      P1    
ATOM   1537 HD12 LEU P 128      21.839 -17.307 -14.516  1.00  0.00      P1    
ATOM   1538 HD13 LEU P 128      21.325 -17.899 -12.967  1.00  0.00      P1    
ATOM   1539  CD2 LEU P 128      21.034 -15.117 -11.888  1.00  0.00      P1   C
ATOM   1540 HD21 LEU P 128      20.031 -14.975 -12.344  1.00  0.00      P1    
ATOM   1541 HD22 LEU P 128      20.921 -15.779 -11.003  1.00  0.00      P1    
ATOM   1542 HD23 LEU P 128      21.456 -14.161 -11.511  1.00  0.00      P1    
ATOM   1543  C   LEU P 128      25.516 -15.308 -11.260  1.00  0.00      P1   C
ATOM   1544  O   LEU P 128      25.307 -15.175  -9.997  1.00  0.00      P1   O
ATOM   1545  N   PRO P 129      26.629 -15.846 -11.755  1.00  0.00      P1   N
ATOM   1546  CD  PRO P 129      26.799 -16.950 -12.727  1.00  0.00      P1   C
ATOM   1547  HD1 PRO P 129      27.220 -16.532 -13.666  1.00  0.00      P1    
ATOM   1548  HD2 PRO P 129      25.840 -17.452 -12.979  1.00  0.00      P1    
ATOM   1549  CA  PRO P 129      27.721 -15.916 -10.790  1.00  0.00      P1   C
ATOM   1550  HA  PRO P 129      27.289 -16.285  -9.872  1.00  0.00      P1    
ATOM   1551  CB  PRO P 129      28.725 -16.916 -11.321  1.00  0.00      P1   C
ATOM   1552  HB1 PRO P 129      29.241 -17.408 -10.469  1.00  0.00      P1    
ATOM   1553  HB2 PRO P 129      29.465 -16.444 -12.002  1.00  0.00      P1    
ATOM   1554  CG  PRO P 129      27.738 -17.879 -11.979  1.00  0.00      P1   C
ATOM   1555  HG1 PRO P 129      27.318 -18.530 -11.183  1.00  0.00      P1    
ATOM   1556  HG2 PRO P 129      28.283 -18.500 -12.721  1.00  0.00      P1    
ATOM   1557  C   PRO P 129      28.379 -14.610 -10.500  1.00  0.00      P1   C
ATOM   1558  O   PRO P 129      28.717 -14.318  -9.322  1.00  0.00      P1   O
ATOM   1559  N   VAL P 130      28.747 -13.900 -11.579  1.00  0.00      P1   N
ATOM   1560  HN  VAL P 130      28.510 -14.138 -12.518  1.00  0.00      P1    
ATOM   1561  CA  VAL P 130      29.596 -12.682 -11.474  1.00  0.00      P1   C
ATOM   1562  HA  VAL P 130      30.507 -13.003 -10.990  1.00  0.00      P1    
ATOM   1563  CB  VAL P 130      30.000 -12.113 -12.757  1.00  0.00      P1   C
ATOM   1564  HB  VAL P 130      29.209 -11.619 -13.360  1.00  0.00      P1    
ATOM   1565  CG1 VAL P 130      31.023 -11.001 -12.586  1.00  0.00      P1   C
ATOM   1566 HG11 VAL P 130      31.530 -10.649 -13.509  1.00  0.00      P1    
ATOM   1567 HG12 VAL P 130      30.563 -10.135 -12.064  1.00  0.00      P1    
ATOM   1568 HG13 VAL P 130      31.762 -11.311 -11.816  1.00  0.00      P1    
ATOM   1569  CG2 VAL P 130      30.735 -13.242 -13.606  1.00  0.00      P1   C
ATOM   1570 HG21 VAL P 130      30.007 -13.973 -14.018  1.00  0.00      P1    
ATOM   1571 HG22 VAL P 130      31.208 -12.862 -14.537  1.00  0.00      P1    
ATOM   1572 HG23 VAL P 130      31.522 -13.785 -13.040  1.00  0.00      P1    
ATOM   1573  C   VAL P 130      28.970 -11.644 -10.584  1.00  0.00      P1   C
ATOM   1574  O   VAL P 130      29.695 -11.132  -9.710  1.00  0.00      P1   O
ATOM   1575  N   LYS P 131      27.673 -11.376 -10.734  1.00  0.00      P1   N
ATOM   1576  HN  LYS P 131      27.233 -11.876 -11.475  1.00  0.00      P1    
ATOM   1577  CA  LYS P 131      26.899 -10.412  -9.953  1.00  0.00      P1   C
ATOM   1578  HA  LYS P 131      27.454  -9.487  -9.987  1.00  0.00      P1    
ATOM   1579  CB  LYS P 131      25.596 -10.032 -10.578  1.00  0.00      P1   C
ATOM   1580  HB1 LYS P 131      25.878  -9.760 -11.617  1.00  0.00      P1    
ATOM   1581  HB2 LYS P 131      24.887 -10.887 -10.629  1.00  0.00      P1    
ATOM   1582  CG  LYS P 131      24.836  -8.898  -9.900  1.00  0.00      P1   C
ATOM   1583  HG1 LYS P 131      23.799  -8.715 -10.253  1.00  0.00      P1    
ATOM   1584  HG2 LYS P 131      24.760  -9.117  -8.814  1.00  0.00      P1    
ATOM   1585  CD  LYS P 131      25.589  -7.529 -10.092  1.00  0.00      P1   C
ATOM   1586  HD1 LYS P 131      26.609  -7.519  -9.650  1.00  0.00      P1    
ATOM   1587  HD2 LYS P 131      25.810  -7.634 -11.176  1.00  0.00      P1    
ATOM   1588  CE  LYS P 131      24.776  -6.317  -9.715  1.00  0.00      P1   C
ATOM   1589  HE1 LYS P 131      23.719  -6.389 -10.047  1.00  0.00      P1    
ATOM   1590  HE2 LYS P 131      24.811  -6.130  -8.620  1.00  0.00      P1    
ATOM   1591  NZ  LYS P 131      25.292  -5.121 -10.353  1.00  0.00      P1   N
ATOM   1592  HZ1 LYS P 131      25.312  -5.111 -11.393  1.00  0.00      P1    
ATOM   1593  HZ2 LYS P 131      24.707  -4.305 -10.081  1.00  0.00      P1    
ATOM   1594  HZ3 LYS P 131      26.173  -4.877  -9.858  1.00  0.00      P1    
ATOM   1595  C   LYS P 131      26.776 -10.788  -8.534  1.00  0.00      P1   C
ATOM   1596  O   LYS P 131      26.906 -10.007  -7.618  1.00  0.00      P1   O
ATOM   1597  N   PHE P 132      26.519 -12.077  -8.271  1.00  0.00      P1   N
ATOM   1598  HN  PHE P 132      26.468 -12.743  -9.012  1.00  0.00      P1    
ATOM   1599  CA  PHE P 132      26.720 -12.751  -7.068  1.00  0.00      P1   C
ATOM   1600  HA  PHE P 132      26.056 -12.215  -6.405  1.00  0.00      P1    
ATOM   1601  CB  PHE P 132      26.295 -14.280  -7.109  1.00  0.00      P1   C
ATOM   1602  HB1 PHE P 132      25.237 -14.274  -7.450  1.00  0.00      P1    
ATOM   1603  HB2 PHE P 132      26.911 -14.868  -7.821  1.00  0.00      P1    
ATOM   1604  CG  PHE P 132      26.744 -14.924  -5.841  1.00  0.00      P1   C
ATOM   1605  CD1 PHE P 132      26.103 -14.595  -4.644  1.00  0.00      P1   C
ATOM   1606  HD1 PHE P 132      25.242 -13.954  -4.765  1.00  0.00      P1    
ATOM   1607  CE1 PHE P 132      26.419 -15.291  -3.472  1.00  0.00      P1   C
ATOM   1608  HE1 PHE P 132      25.847 -15.249  -2.557  1.00  0.00      P1    
ATOM   1609  CZ  PHE P 132      27.537 -16.210  -3.478  1.00  0.00      P1   C
ATOM   1610  HZ  PHE P 132      27.787 -16.751  -2.577  1.00  0.00      P1    
ATOM   1611  CD2 PHE P 132      27.818 -15.736  -5.794  1.00  0.00      P1   C
ATOM   1612  HD2 PHE P 132      28.297 -16.076  -6.700  1.00  0.00      P1    
ATOM   1613  CE2 PHE P 132      28.280 -16.383  -4.703  1.00  0.00      P1   C
ATOM   1614  HE2 PHE P 132      29.090 -17.094  -4.768  1.00  0.00      P1    
ATOM   1615  C   PHE P 132      28.119 -12.445  -6.364  1.00  0.00      P1   C
ATOM   1616  O   PHE P 132      28.089 -11.705  -5.439  1.00  0.00      P1   O
ATOM   1617  N   PHE P 133      29.287 -12.779  -6.956  1.00  0.00      P1   N
ATOM   1618  HN  PHE P 133      29.271 -13.028  -7.921  1.00  0.00      P1    
ATOM   1619  CA  PHE P 133      30.610 -12.547  -6.432  1.00  0.00      P1   C
ATOM   1620  HA  PHE P 133      30.532 -12.966  -5.440  1.00  0.00      P1    
ATOM   1621  CB  PHE P 133      31.790 -13.228  -7.162  1.00  0.00      P1   C
ATOM   1622  HB1 PHE P 133      32.092 -12.761  -8.123  1.00  0.00      P1    
ATOM   1623  HB2 PHE P 133      32.712 -13.129  -6.549  1.00  0.00      P1    
ATOM   1624  CG  PHE P 133      31.590 -14.707  -7.348  1.00  0.00      P1   C
ATOM   1625  CD1 PHE P 133      31.415 -15.314  -8.595  1.00  0.00      P1   C
ATOM   1626  HD1 PHE P 133      31.393 -14.720  -9.496  1.00  0.00      P1    
ATOM   1627  CE1 PHE P 133      31.475 -16.707  -8.728  1.00  0.00      P1   C
ATOM   1628  HE1 PHE P 133      31.450 -17.219  -9.678  1.00  0.00      P1    
ATOM   1629  CZ  PHE P 133      31.460 -17.452  -7.526  1.00  0.00      P1   C
ATOM   1630  HZ  PHE P 133      31.437 -18.530  -7.602  1.00  0.00      P1    
ATOM   1631  CD2 PHE P 133      31.640 -15.494  -6.210  1.00  0.00      P1   C
ATOM   1632  HD2 PHE P 133      31.660 -14.942  -5.282  1.00  0.00      P1    
ATOM   1633  CE2 PHE P 133      31.557 -16.892  -6.280  1.00  0.00      P1   C
ATOM   1634  HE2 PHE P 133      31.474 -17.410  -5.336  1.00  0.00      P1    
ATOM   1635  C   PHE P 133      30.892 -11.011  -6.208  1.00  0.00      P1   C
ATOM   1636  O   PHE P 133      31.421 -10.572  -5.186  1.00  0.00      P1   O
ATOM   1637  N   GLY P 134      30.480 -10.167  -7.144  1.00  0.00      P1   N
ATOM   1638  HN  GLY P 134      30.050 -10.617  -7.923  1.00  0.00      P1    
ATOM   1639  CA  GLY P 134      30.683  -8.673  -7.061  1.00  0.00      P1   C
ATOM   1640  HA1 GLY P 134      30.500  -8.383  -8.085  1.00  0.00      P1    
ATOM   1641  HA2 GLY P 134      31.703  -8.386  -6.852  1.00  0.00      P1    
ATOM   1642  C   GLY P 134      29.779  -8.008  -6.048  1.00  0.00      P1   C
ATOM   1643  O   GLY P 134      30.252  -7.130  -5.340  1.00  0.00      P1   O
ATOM   1644  N   GLY P 135      28.516  -8.405  -5.844  1.00  0.00      P1   N
ATOM   1645  HN  GLY P 135      28.120  -9.008  -6.532  1.00  0.00      P1    
ATOM   1646  CA  GLY P 135      27.689  -7.848  -4.830  1.00  0.00      P1   C
ATOM   1647  HA1 GLY P 135      26.658  -8.080  -5.051  1.00  0.00      P1    
ATOM   1648  HA2 GLY P 135      27.933  -6.810  -4.658  1.00  0.00      P1    
ATOM   1649  C   GLY P 135      27.927  -8.438  -3.438  1.00  0.00      P1   C
ATOM   1650  O   GLY P 135      27.926  -7.841  -2.414  1.00  0.00      P1   O
ATOM   1651  N   LEU P 136      28.295  -9.701  -3.412  1.00  0.00      P1   N
ATOM   1652  HN  LEU P 136      28.457 -10.102  -4.310  1.00  0.00      P1    
ATOM   1653  CA  LEU P 136      28.870 -10.409  -2.283  1.00  0.00      P1   C
ATOM   1654  HA  LEU P 136      28.047 -10.379  -1.585  1.00  0.00      P1    
ATOM   1655  CB  LEU P 136      29.135 -11.884  -2.778  1.00  0.00      P1   C
ATOM   1656  HB1 LEU P 136      28.149 -12.208  -3.176  1.00  0.00      P1    
ATOM   1657  HB2 LEU P 136      29.808 -12.005  -3.654  1.00  0.00      P1    
ATOM   1658  CG  LEU P 136      29.559 -12.870  -1.667  1.00  0.00      P1   C
ATOM   1659  HG  LEU P 136      30.450 -12.483  -1.128  1.00  0.00      P1    
ATOM   1660  CD1 LEU P 136      28.428 -13.234  -0.708  1.00  0.00      P1   C
ATOM   1661 HD11 LEU P 136      27.711 -13.785  -1.353  1.00  0.00      P1    
ATOM   1662 HD12 LEU P 136      28.685 -13.890   0.152  1.00  0.00      P1    
ATOM   1663 HD13 LEU P 136      28.064 -12.355  -0.135  1.00  0.00      P1    
ATOM   1664  CD2 LEU P 136      30.124 -14.182  -2.182  1.00  0.00      P1   C
ATOM   1665 HD21 LEU P 136      29.706 -14.371  -3.194  1.00  0.00      P1    
ATOM   1666 HD22 LEU P 136      31.230 -14.128  -2.267  1.00  0.00      P1    
ATOM   1667 HD23 LEU P 136      29.916 -15.133  -1.647  1.00  0.00      P1    
ATOM   1668  C   LEU P 136      30.096  -9.793  -1.676  1.00  0.00      P1   C
ATOM   1669  O   LEU P 136      30.159  -9.592  -0.433  1.00  0.00      P1   O
ATOM   1670  N   GLY P 137      31.040  -9.564  -2.563  1.00  0.00      P1   N
ATOM   1671  HN  GLY P 137      30.982  -9.858  -3.513  1.00  0.00      P1    
ATOM   1672  CA  GLY P 137      32.354  -8.905  -2.145  1.00  0.00      P1   C
ATOM   1673  HA1 GLY P 137      33.016  -8.904  -2.998  1.00  0.00      P1    
ATOM   1674  HA2 GLY P 137      32.737  -9.377  -1.252  1.00  0.00      P1    
ATOM   1675  C   GLY P 137      32.114  -7.441  -1.811  1.00  0.00      P1   C
ATOM   1676  O   GLY P 137      32.631  -7.024  -0.728  1.00  0.00      P1   O
ATOM   1677  N   THR P 138      31.396  -6.634  -2.530  1.00  0.00      P1   N
ATOM   1678  HN  THR P 138      30.982  -6.971  -3.372  1.00  0.00      P1    
ATOM   1679  CA  THR P 138      31.147  -5.285  -2.037  1.00  0.00      P1   C
ATOM   1680  HA  THR P 138      32.125  -4.847  -1.899  1.00  0.00      P1    
ATOM   1681  CB  THR P 138      30.524  -4.353  -3.093  1.00  0.00      P1   C
ATOM   1682  HB  THR P 138      30.388  -3.410  -2.521  1.00  0.00      P1    
ATOM   1683  OG1 THR P 138      29.391  -4.897  -3.685  1.00  0.00      P1   O
ATOM   1684  HG1 THR P 138      29.642  -5.668  -4.198  1.00  0.00      P1    
ATOM   1685  CG2 THR P 138      31.641  -4.105  -4.116  1.00  0.00      P1   C
ATOM   1686 HG21 THR P 138      31.905  -5.035  -4.662  1.00  0.00      P1    
ATOM   1687 HG22 THR P 138      31.178  -3.373  -4.812  1.00  0.00      P1    
ATOM   1688 HG23 THR P 138      32.555  -3.560  -3.796  1.00  0.00      P1    
ATOM   1689  C   THR P 138      30.393  -5.188  -0.697  1.00  0.00      P1   C
ATOM   1690  O   THR P 138      30.826  -4.460   0.179  1.00  0.00      P1   O
ATOM   1691  N   LEU P 139      29.176  -5.818  -0.633  1.00  0.00      P1   N
ATOM   1692  HN  LEU P 139      28.930  -6.464  -1.351  1.00  0.00      P1    
ATOM   1693  CA  LEU P 139      28.213  -5.571   0.465  1.00  0.00      P1   C
ATOM   1694  HA  LEU P 139      28.041  -4.524   0.668  1.00  0.00      P1    
ATOM   1695  CB  LEU P 139      26.789  -6.123   0.081  1.00  0.00      P1   C
ATOM   1696  HB1 LEU P 139      26.798  -7.227  -0.042  1.00  0.00      P1    
ATOM   1697  HB2 LEU P 139      26.086  -6.082   0.940  1.00  0.00      P1    
ATOM   1698  CG  LEU P 139      26.159  -5.495  -1.183  1.00  0.00      P1   C
ATOM   1699  HG  LEU P 139      26.836  -5.677  -2.046  1.00  0.00      P1    
ATOM   1700  CD1 LEU P 139      24.858  -6.172  -1.520  1.00  0.00      P1   C
ATOM   1701 HD11 LEU P 139      25.012  -7.251  -1.737  1.00  0.00      P1    
ATOM   1702 HD12 LEU P 139      24.191  -6.056  -0.639  1.00  0.00      P1    
ATOM   1703 HD13 LEU P 139      24.403  -5.693  -2.413  1.00  0.00      P1    
ATOM   1704  CD2 LEU P 139      25.801  -4.044  -0.985  1.00  0.00      P1   C
ATOM   1705 HD21 LEU P 139      25.620  -3.489  -1.930  1.00  0.00      P1    
ATOM   1706 HD22 LEU P 139      24.966  -3.850  -0.277  1.00  0.00      P1    
ATOM   1707 HD23 LEU P 139      26.684  -3.531  -0.548  1.00  0.00      P1    
ATOM   1708  C   LEU P 139      28.668  -6.334   1.707  1.00  0.00      P1   C
ATOM   1709  O   LEU P 139      28.489  -5.839   2.839  1.00  0.00      P1   O
ATOM   1710  N   GLY P 140      29.354  -7.543   1.483  1.00  0.00      P1   N
ATOM   1711  HN  GLY P 140      29.416  -7.984   0.591  1.00  0.00      P1    
ATOM   1712  CA  GLY P 140      30.069  -8.375   2.530  1.00  0.00      P1   C
ATOM   1713  HA1 GLY P 140      30.496  -9.247   2.058  1.00  0.00      P1    
ATOM   1714  HA2 GLY P 140      29.294  -8.568   3.257  1.00  0.00      P1    
ATOM   1715  C   GLY P 140      31.207  -7.646   3.237  1.00  0.00      P1   C
ATOM   1716  O   GLY P 140      31.480  -7.681   4.454  1.00  0.00      P1   O
ATOM   1717  N   GLY P 141      31.877  -6.780   2.411  1.00  0.00      P1   N
ATOM   1718  HN  GLY P 141      31.554  -6.672   1.474  1.00  0.00      P1    
ATOM   1719  CA  GLY P 141      32.861  -5.762   2.907  1.00  0.00      P1   C
ATOM   1720  HA1 GLY P 141      33.277  -5.492   1.947  1.00  0.00      P1    
ATOM   1721  HA2 GLY P 141      33.446  -6.268   3.661  1.00  0.00      P1    
ATOM   1722  C   GLY P 141      32.268  -4.553   3.614  1.00  0.00      P1   C
ATOM   1723  O   GLY P 141      32.964  -3.709   4.133  1.00  0.00      P1   O
ATOM   1724  N   GLY P 142      30.960  -4.435   3.585  1.00  0.00      P1   N
ATOM   1725  HN  GLY P 142      30.320  -5.047   3.126  1.00  0.00      P1    
ATOM   1726  CA  GLY P 142      30.299  -3.336   4.303  1.00  0.00      P1   C
ATOM   1727  HA1 GLY P 142      30.743  -3.136   5.267  1.00  0.00      P1    
ATOM   1728  HA2 GLY P 142      29.261  -3.609   4.422  1.00  0.00      P1    
ATOM   1729  C   GLY P 142      30.178  -1.984   3.568  1.00  0.00      P1   C
ATOM   1730  O   GLY P 142      29.932  -0.993   4.216  1.00  0.00      P1   O
ATOM   1731  N   MET P 143      30.205  -1.977   2.170  1.00  0.00      P1   N
ATOM   1732  HN  MET P 143      30.452  -2.865   1.789  1.00  0.00      P1    
ATOM   1733  CA  MET P 143      30.115  -0.826   1.365  1.00  0.00      P1   C
ATOM   1734  HA  MET P 143      30.533  -0.009   1.934  1.00  0.00      P1    
ATOM   1735  CB  MET P 143      30.723  -1.041  -0.019  1.00  0.00      P1   C
ATOM   1736  HB1 MET P 143      30.332  -1.956  -0.512  1.00  0.00      P1    
ATOM   1737  HB2 MET P 143      30.336  -0.288  -0.739  1.00  0.00      P1    
ATOM   1738  CG  MET P 143      32.225  -1.135   0.084  1.00  0.00      P1   C
ATOM   1739  HG1 MET P 143      32.684  -0.234   0.542  1.00  0.00      P1    
ATOM   1740  HG2 MET P 143      32.566  -1.969   0.734  1.00  0.00      P1    
ATOM   1741  SD  MET P 143      33.131  -1.437  -1.431  1.00  0.00      P1   S
ATOM   1742  CE  MET P 143      32.680  -0.032  -2.426  1.00  0.00      P1   C
ATOM   1743  HE1 MET P 143      33.620   0.478  -2.728  1.00  0.00      P1    
ATOM   1744  HE2 MET P 143      32.049  -0.285  -3.304  1.00  0.00      P1    
ATOM   1745  HE3 MET P 143      32.201   0.739  -1.785  1.00  0.00      P1    
ATOM   1746  C   MET P 143      28.587  -0.586   1.357  1.00  0.00      P1   C
ATOM   1747  O   MET P 143      27.788  -1.534   1.332  1.00  0.00      P1   O
ATOM   1748  N   VAL P 144      28.207   0.703   1.500  1.00  0.00      P1   N
ATOM   1749  HN  VAL P 144      28.856   1.421   1.738  1.00  0.00      P1    
ATOM   1750  CA  VAL P 144      26.866   1.175   1.389  1.00  0.00      P1   C
ATOM   1751  HA  VAL P 144      26.113   0.453   1.669  1.00  0.00      P1    
ATOM   1752  CB  VAL P 144      26.780   2.424   2.314  1.00  0.00      P1   C
ATOM   1753  HB  VAL P 144      27.680   3.054   2.150  1.00  0.00      P1    
ATOM   1754  CG1 VAL P 144      25.410   3.222   2.270  1.00  0.00      P1   C
ATOM   1755 HG11 VAL P 144      25.241   3.614   1.244  1.00  0.00      P1    
ATOM   1756 HG12 VAL P 144      24.520   2.683   2.659  1.00  0.00      P1    
ATOM   1757 HG13 VAL P 144      25.498   4.064   2.990  1.00  0.00      P1    
ATOM   1758  CG2 VAL P 144      26.822   1.817   3.806  1.00  0.00      P1   C
ATOM   1759 HG21 VAL P 144      25.950   1.150   3.978  1.00  0.00      P1    
ATOM   1760 HG22 VAL P 144      27.719   1.168   3.909  1.00  0.00      P1    
ATOM   1761 HG23 VAL P 144      26.766   2.608   4.583  1.00  0.00      P1    
ATOM   1762  C   VAL P 144      26.803   1.596  -0.091  1.00  0.00      P1   C
ATOM   1763  O   VAL P 144      27.197   2.631  -0.551  1.00  0.00      P1   O
ATOM   1764  N   LEU P 145      26.226   0.627  -0.844  1.00  0.00      P1   N
ATOM   1765  HN  LEU P 145      26.071  -0.311  -0.545  1.00  0.00      P1    
ATOM   1766  CA  LEU P 145      25.853   0.942  -2.185  1.00  0.00      P1   C
ATOM   1767  HA  LEU P 145      26.051   1.970  -2.451  1.00  0.00      P1    
ATOM   1768  CB  LEU P 145      26.749   0.088  -3.097  1.00  0.00      P1   C
ATOM   1769  HB1 LEU P 145      26.586  -1.007  -3.005  1.00  0.00      P1    
ATOM   1770  HB2 LEU P 145      26.426   0.261  -4.146  1.00  0.00      P1    
ATOM   1771  CG  LEU P 145      28.265   0.403  -3.142  1.00  0.00      P1   C
ATOM   1772  HG  LEU P 145      28.599   0.352  -2.083  1.00  0.00      P1    
ATOM   1773  CD1 LEU P 145      29.025  -0.516  -4.000  1.00  0.00      P1   C
ATOM   1774 HD11 LEU P 145      30.076  -0.184  -3.858  1.00  0.00      P1    
ATOM   1775 HD12 LEU P 145      28.942  -1.611  -3.830  1.00  0.00      P1    
ATOM   1776 HD13 LEU P 145      28.712  -0.220  -5.024  1.00  0.00      P1    
ATOM   1777  CD2 LEU P 145      28.614   1.768  -3.647  1.00  0.00      P1   C
ATOM   1778 HD21 LEU P 145      28.230   2.688  -3.156  1.00  0.00      P1    
ATOM   1779 HD22 LEU P 145      29.724   1.806  -3.615  1.00  0.00      P1    
ATOM   1780 HD23 LEU P 145      28.302   2.011  -4.685  1.00  0.00      P1    
ATOM   1781  C   LEU P 145      24.372   0.494  -2.437  1.00  0.00      P1   C
ATOM   1782  O   LEU P 145      23.704   1.112  -3.266  1.00  0.00      P1   O
ATOM   1783  N   GLY P 146      23.913  -0.576  -1.785  1.00  0.00      P1   N
ATOM   1784  HN  GLY P 146      24.366  -1.191  -1.144  1.00  0.00      P1    
ATOM   1785  CA  GLY P 146      22.529  -0.965  -1.922  1.00  0.00      P1   C
ATOM   1786  HA1 GLY P 146      22.078  -0.364  -2.699  1.00  0.00      P1    
ATOM   1787  HA2 GLY P 146      22.058  -0.899  -0.953  1.00  0.00      P1    
ATOM   1788  C   GLY P 146      22.442  -2.428  -2.354  1.00  0.00      P1   C
ATOM   1789  O   GLY P 146      23.164  -2.957  -3.219  1.00  0.00      P1   O
ATOM   1790  N   ARG P 147      21.398  -3.147  -1.787  1.00  0.00      P1   N
ATOM   1791  HN  ARG P 147      20.934  -2.749  -0.998  1.00  0.00      P1    
ATOM   1792  CA  ARG P 147      20.969  -4.539  -2.132  1.00  0.00      P1   C
ATOM   1793  HA  ARG P 147      21.868  -5.049  -2.444  1.00  0.00      P1    
ATOM   1794  CB  ARG P 147      20.372  -5.347  -0.977  1.00  0.00      P1   C
ATOM   1795  HB1 ARG P 147      20.091  -6.359  -1.340  1.00  0.00      P1    
ATOM   1796  HB2 ARG P 147      21.164  -5.414  -0.201  1.00  0.00      P1    
ATOM   1797  CG  ARG P 147      19.203  -4.646  -0.203  1.00  0.00      P1   C
ATOM   1798  HG1 ARG P 147      19.598  -3.757   0.334  1.00  0.00      P1    
ATOM   1799  HG2 ARG P 147      18.347  -4.389  -0.862  1.00  0.00      P1    
ATOM   1800  CD  ARG P 147      18.647  -5.721   0.839  1.00  0.00      P1   C
ATOM   1801  HD1 ARG P 147      17.812  -5.381   1.488  1.00  0.00      P1    
ATOM   1802  HD2 ARG P 147      18.184  -6.432   0.122  1.00  0.00      P1    
ATOM   1803  NE  ARG P 147      19.715  -6.353   1.609  1.00  0.00      P1   N
ATOM   1804  HE  ARG P 147      20.604  -5.937   1.799  1.00  0.00      P1    
ATOM   1805  CZ  ARG P 147      19.488  -7.383   2.397  1.00  0.00      P1   C
ATOM   1806  NH1 ARG P 147      18.340  -8.014   2.542  1.00  0.00      P1   N
ATOM   1807 HH11 ARG P 147      18.307  -8.916   2.972  1.00  0.00      P1    
ATOM   1808 HH12 ARG P 147      17.663  -7.700   1.876  1.00  0.00      P1    
ATOM   1809  NH2 ARG P 147      20.459  -7.832   3.121  1.00  0.00      P1   N
ATOM   1810 HH21 ARG P 147      20.423  -8.708   3.602  1.00  0.00      P1    
ATOM   1811 HH22 ARG P 147      21.365  -7.420   3.027  1.00  0.00      P1    
ATOM   1812  C   ARG P 147      19.916  -4.529  -3.305  1.00  0.00      P1   C
ATOM   1813  O   ARG P 147      19.659  -5.489  -3.981  1.00  0.00      P1   O
ATOM   1814  N   GLN P 148      19.407  -3.386  -3.680  1.00  0.00      P1   N
ATOM   1815  HN  GLN P 148      19.935  -2.566  -3.474  1.00  0.00      P1    
ATOM   1816  CA  GLN P 148      18.303  -3.330  -4.596  1.00  0.00      P1   C
ATOM   1817  HA  GLN P 148      17.571  -4.068  -4.303  1.00  0.00      P1    
ATOM   1818  CB  GLN P 148      17.624  -1.953  -4.670  1.00  0.00      P1   C
ATOM   1819  HB1 GLN P 148      17.178  -1.627  -3.706  1.00  0.00      P1    
ATOM   1820  HB2 GLN P 148      18.397  -1.217  -4.977  1.00  0.00      P1    
ATOM   1821  CG  GLN P 148      16.537  -1.756  -5.775  1.00  0.00      P1   C
ATOM   1822  HG1 GLN P 148      16.687  -2.434  -6.641  1.00  0.00      P1    
ATOM   1823  HG2 GLN P 148      15.558  -2.012  -5.315  1.00  0.00      P1    
ATOM   1824  CD  GLN P 148      16.316  -0.360  -6.311  1.00  0.00      P1   C
ATOM   1825  OE1 GLN P 148      15.245   0.237  -6.219  1.00  0.00      P1   O
ATOM   1826  NE2 GLN P 148      17.303   0.295  -6.953  1.00  0.00      P1   N
ATOM   1827 HE21 GLN P 148      16.935   1.077  -7.456  1.00  0.00      P1    
ATOM   1828 HE22 GLN P 148      18.194  -0.099  -7.177  1.00  0.00      P1    
ATOM   1829  C   GLN P 148      18.735  -3.704  -6.072  1.00  0.00      P1   C
ATOM   1830  O   GLN P 148      17.988  -4.434  -6.736  1.00  0.00      P1   O
ATOM   1831  N   GLY P 149      19.884  -3.209  -6.554  1.00  0.00      P1   N
ATOM   1832  HN  GLY P 149      20.415  -2.523  -6.063  1.00  0.00      P1    
ATOM   1833  CA  GLY P 149      20.541  -3.622  -7.793  1.00  0.00      P1   C
ATOM   1834  HA1 GLY P 149      21.405  -3.020  -8.032  1.00  0.00      P1    
ATOM   1835  HA2 GLY P 149      19.789  -3.435  -8.545  1.00  0.00      P1    
ATOM   1836  C   GLY P 149      20.914  -5.006  -8.003  1.00  0.00      P1   C
ATOM   1837  O   GLY P 149      20.493  -5.588  -8.994  1.00  0.00      P1   O
ATOM   1838  N   PRO P 150      21.599  -5.567  -7.095  1.00  0.00      P1   N
ATOM   1839  CD  PRO P 150      22.474  -4.772  -6.202  1.00  0.00      P1   C
ATOM   1840  HD1 PRO P 150      21.948  -4.376  -5.307  1.00  0.00      P1    
ATOM   1841  HD2 PRO P 150      22.901  -3.886  -6.719  1.00  0.00      P1    
ATOM   1842  CA  PRO P 150      22.112  -6.925  -7.239  1.00  0.00      P1   C
ATOM   1843  HA  PRO P 150      22.602  -7.082  -8.189  1.00  0.00      P1    
ATOM   1844  CB  PRO P 150      23.097  -7.058  -6.082  1.00  0.00      P1   C
ATOM   1845  HB1 PRO P 150      23.841  -7.813  -6.413  1.00  0.00      P1    
ATOM   1846  HB2 PRO P 150      22.533  -7.421  -5.196  1.00  0.00      P1    
ATOM   1847  CG  PRO P 150      23.679  -5.644  -5.889  1.00  0.00      P1   C
ATOM   1848  HG1 PRO P 150      24.491  -5.577  -6.645  1.00  0.00      P1    
ATOM   1849  HG2 PRO P 150      24.087  -5.544  -4.861  1.00  0.00      P1    
ATOM   1850  C   PRO P 150      21.008  -7.961  -7.175  1.00  0.00      P1   C
ATOM   1851  O   PRO P 150      20.952  -8.829  -8.066  1.00  0.00      P1   O
ATOM   1852  N   THR P 151      20.113  -7.891  -6.167  1.00  0.00      P1   N
ATOM   1853  HN  THR P 151      20.400  -7.369  -5.368  1.00  0.00      P1    
ATOM   1854  CA  THR P 151      18.943  -8.818  -6.088  1.00  0.00      P1   C
ATOM   1855  HA  THR P 151      19.257  -9.851  -6.081  1.00  0.00      P1    
ATOM   1856  CB  THR P 151      18.228  -8.652  -4.813  1.00  0.00      P1   C
ATOM   1857  HB  THR P 151      17.436  -7.873  -4.775  1.00  0.00      P1    
ATOM   1858  OG1 THR P 151      19.107  -8.251  -3.739  1.00  0.00      P1   O
ATOM   1859  HG1 THR P 151      19.051  -7.294  -3.696  1.00  0.00      P1    
ATOM   1860  CG2 THR P 151      17.501  -9.943  -4.427  1.00  0.00      P1   C
ATOM   1861 HG21 THR P 151      18.116 -10.833  -4.171  1.00  0.00      P1    
ATOM   1862 HG22 THR P 151      16.828  -9.801  -3.555  1.00  0.00      P1    
ATOM   1863 HG23 THR P 151      16.803 -10.197  -5.254  1.00  0.00      P1    
ATOM   1864  C   THR P 151      18.050  -8.667  -7.297  1.00  0.00      P1   C
ATOM   1865  O   THR P 151      17.654  -9.605  -7.894  1.00  0.00      P1   O
ATOM   1866  N   VAL P 152      17.662  -7.395  -7.787  1.00  0.00      P1   N
ATOM   1867  HN  VAL P 152      17.988  -6.503  -7.481  1.00  0.00      P1    
ATOM   1868  CA  VAL P 152      16.818  -7.232  -8.916  1.00  0.00      P1   C
ATOM   1869  HA  VAL P 152      16.022  -7.941  -8.743  1.00  0.00      P1    
ATOM   1870  CB  VAL P 152      16.257  -5.830  -9.153  1.00  0.00      P1   C
ATOM   1871  HB  VAL P 152      17.108  -5.117  -9.200  1.00  0.00      P1    
ATOM   1872  CG1 VAL P 152      15.488  -5.616 -10.529  1.00  0.00      P1   C
ATOM   1873 HG11 VAL P 152      14.520  -6.163 -10.518  1.00  0.00      P1    
ATOM   1874 HG12 VAL P 152      15.360  -4.518 -10.634  1.00  0.00      P1    
ATOM   1875 HG13 VAL P 152      16.106  -5.847 -11.423  1.00  0.00      P1    
ATOM   1876  CG2 VAL P 152      15.289  -5.362  -8.040  1.00  0.00      P1   C
ATOM   1877 HG21 VAL P 152      15.620  -5.583  -7.002  1.00  0.00      P1    
ATOM   1878 HG22 VAL P 152      15.025  -4.283  -8.055  1.00  0.00      P1    
ATOM   1879 HG23 VAL P 152      14.355  -5.942  -8.200  1.00  0.00      P1    
ATOM   1880  C   VAL P 152      17.457  -7.792 -10.166  1.00  0.00      P1   C
ATOM   1881  O   VAL P 152      16.759  -8.466 -10.952  1.00  0.00      P1   O
ATOM   1882  N   GLN P 153      18.792  -7.508 -10.416  1.00  0.00      P1   N
ATOM   1883  HN  GLN P 153      19.303  -6.921  -9.793  1.00  0.00      P1    
ATOM   1884  CA  GLN P 153      19.414  -8.065 -11.640  1.00  0.00      P1   C
ATOM   1885  HA  GLN P 153      18.872  -7.847 -12.548  1.00  0.00      P1    
ATOM   1886  CB  GLN P 153      20.788  -7.417 -11.867  1.00  0.00      P1   C
ATOM   1887  HB1 GLN P 153      20.640  -6.325 -12.010  1.00  0.00      P1    
ATOM   1888  HB2 GLN P 153      21.332  -7.577 -10.912  1.00  0.00      P1    
ATOM   1889  CG  GLN P 153      21.593  -7.960 -13.057  1.00  0.00      P1   C
ATOM   1890  HG1 GLN P 153      21.813  -9.032 -12.863  1.00  0.00      P1    
ATOM   1891  HG2 GLN P 153      21.074  -7.892 -14.037  1.00  0.00      P1    
ATOM   1892  CD  GLN P 153      22.965  -7.236 -13.205  1.00  0.00      P1   C
ATOM   1893  OE1 GLN P 153      23.207  -6.309 -12.438  1.00  0.00      P1   O
ATOM   1894  NE2 GLN P 153      23.799  -7.652 -14.151  1.00  0.00      P1   N
ATOM   1895 HE21 GLN P 153      24.606  -7.065 -14.198  1.00  0.00      P1    
ATOM   1896 HE22 GLN P 153      23.554  -8.389 -14.782  1.00  0.00      P1    
ATOM   1897  C   GLN P 153      19.507  -9.609 -11.579  1.00  0.00      P1   C
ATOM   1898  O   GLN P 153      19.185 -10.254 -12.608  1.00  0.00      P1   O
ATOM   1899  N   ILE P 154      19.891 -10.203 -10.416  1.00  0.00      P1   N
ATOM   1900  HN  ILE P 154      20.148  -9.732  -9.576  1.00  0.00      P1    
ATOM   1901  CA  ILE P 154      20.031 -11.694 -10.253  1.00  0.00      P1   C
ATOM   1902  HA  ILE P 154      20.628 -12.093 -11.059  1.00  0.00      P1    
ATOM   1903  CB  ILE P 154      20.687 -12.111  -8.945  1.00  0.00      P1   C
ATOM   1904  HB  ILE P 154      20.325 -11.382  -8.190  1.00  0.00      P1    
ATOM   1905  CG2 ILE P 154      20.476 -13.566  -8.483  1.00  0.00      P1   C
ATOM   1906 HG21 ILE P 154      20.719 -14.213  -9.354  1.00  0.00      P1    
ATOM   1907 HG22 ILE P 154      21.228 -13.809  -7.702  1.00  0.00      P1    
ATOM   1908 HG23 ILE P 154      19.449 -13.701  -8.081  1.00  0.00      P1    
ATOM   1909  CG1 ILE P 154      22.199 -11.679  -8.958  1.00  0.00      P1   C
ATOM   1910 HG11 ILE P 154      22.898 -12.302  -9.555  1.00  0.00      P1    
ATOM   1911 HG12 ILE P 154      22.296 -10.686  -9.448  1.00  0.00      P1    
ATOM   1912  CD  ILE P 154      22.829 -11.635  -7.547  1.00  0.00      P1   C
ATOM   1913  HD1 ILE P 154      22.848 -12.698  -7.226  1.00  0.00      P1    
ATOM   1914  HD2 ILE P 154      23.847 -11.213  -7.409  1.00  0.00      P1    
ATOM   1915  HD3 ILE P 154      22.153 -11.077  -6.864  1.00  0.00      P1    
ATOM   1916  C   ILE P 154      18.636 -12.316 -10.458  1.00  0.00      P1   C
ATOM   1917  O   ILE P 154      18.466 -13.273 -11.155  1.00  0.00      P1   O
ATOM   1918  N   GLY P 155      17.647 -11.652  -9.834  1.00  0.00      P1   N
ATOM   1919  HN  GLY P 155      18.064 -10.956  -9.254  1.00  0.00      P1    
ATOM   1920  CA  GLY P 155      16.214 -11.947  -9.952  1.00  0.00      P1   C
ATOM   1921  HA1 GLY P 155      15.685 -11.076  -9.595  1.00  0.00      P1    
ATOM   1922  HA2 GLY P 155      15.935 -12.829  -9.394  1.00  0.00      P1    
ATOM   1923  C   GLY P 155      15.651 -11.993 -11.378  1.00  0.00      P1   C
ATOM   1924  O   GLY P 155      15.147 -12.986 -11.871  1.00  0.00      P1   O
ATOM   1925  N   GLY P 156      15.911 -10.988 -12.213  1.00  0.00      P1   N
ATOM   1926  HN  GLY P 156      16.235 -10.097 -11.904  1.00  0.00      P1    
ATOM   1927  CA  GLY P 156      15.432 -11.019 -13.565  1.00  0.00      P1   C
ATOM   1928  HA1 GLY P 156      15.526 -10.062 -14.056  1.00  0.00      P1    
ATOM   1929  HA2 GLY P 156      14.435 -11.423 -13.659  1.00  0.00      P1    
ATOM   1930  C   GLY P 156      16.255 -11.921 -14.423  1.00  0.00      P1   C
ATOM   1931  O   GLY P 156      15.749 -12.500 -15.399  1.00  0.00      P1   O
ATOM   1932  N   ASN P 157      17.546 -12.148 -14.056  1.00  0.00      P1   N
ATOM   1933  HN  ASN P 157      17.992 -11.664 -13.306  1.00  0.00      P1    
ATOM   1934  CA  ASN P 157      18.319 -13.144 -14.668  1.00  0.00      P1   C
ATOM   1935  HA  ASN P 157      18.285 -12.879 -15.715  1.00  0.00      P1    
ATOM   1936  CB  ASN P 157      19.839 -12.985 -14.354  1.00  0.00      P1   C
ATOM   1937  HB1 ASN P 157      20.057 -12.724 -13.296  1.00  0.00      P1    
ATOM   1938  HB2 ASN P 157      20.262 -13.984 -14.593  1.00  0.00      P1    
ATOM   1939  CG  ASN P 157      20.340 -11.981 -15.419  1.00  0.00      P1   C
ATOM   1940  OD1 ASN P 157      20.995 -12.395 -16.350  1.00  0.00      P1   O
ATOM   1941  ND2 ASN P 157      20.043 -10.656 -15.325  1.00  0.00      P1   N
ATOM   1942 HD21 ASN P 157      20.277 -10.060 -16.093  1.00  0.00      P1    
ATOM   1943 HD22 ASN P 157      19.679 -10.306 -14.462  1.00  0.00      P1    
ATOM   1944  C   ASN P 157      17.799 -14.606 -14.564  1.00  0.00      P1   C
ATOM   1945  O   ASN P 157      17.863 -15.340 -15.506  1.00  0.00      P1   O
ATOM   1946  N   ILE P 158      17.239 -14.944 -13.350  1.00  0.00      P1   N
ATOM   1947  HN  ILE P 158      17.307 -14.382 -12.529  1.00  0.00      P1    
ATOM   1948  CA  ILE P 158      16.492 -16.148 -13.082  1.00  0.00      P1   C
ATOM   1949  HA  ILE P 158      17.107 -16.991 -13.361  1.00  0.00      P1    
ATOM   1950  CB  ILE P 158      16.308 -16.381 -11.586  1.00  0.00      P1   C
ATOM   1951  HB  ILE P 158      15.952 -15.386 -11.243  1.00  0.00      P1    
ATOM   1952  CG2 ILE P 158      15.160 -17.437 -11.326  1.00  0.00      P1   C
ATOM   1953 HG21 ILE P 158      15.546 -18.476 -11.404  1.00  0.00      P1    
ATOM   1954 HG22 ILE P 158      14.659 -17.327 -10.341  1.00  0.00      P1    
ATOM   1955 HG23 ILE P 158      14.294 -17.343 -12.015  1.00  0.00      P1    
ATOM   1956  CG1 ILE P 158      17.625 -16.620 -10.911  1.00  0.00      P1   C
ATOM   1957 HG11 ILE P 158      18.163 -17.513 -11.295  1.00  0.00      P1    
ATOM   1958 HG12 ILE P 158      18.310 -15.764 -11.091  1.00  0.00      P1    
ATOM   1959  CD  ILE P 158      17.504 -16.679  -9.361  1.00  0.00      P1   C
ATOM   1960  HD1 ILE P 158      18.475 -16.830  -8.842  1.00  0.00      P1    
ATOM   1961  HD2 ILE P 158      17.168 -15.681  -9.007  1.00  0.00      P1    
ATOM   1962  HD3 ILE P 158      16.796 -17.453  -8.995  1.00  0.00      P1    
ATOM   1963  C   ILE P 158      15.281 -16.198 -13.975  1.00  0.00      P1   C
ATOM   1964  O   ILE P 158      14.918 -17.232 -14.530  1.00  0.00      P1   O
ATOM   1965  N   GLY P 159      14.623 -15.030 -14.173  1.00  0.00      P1   N
ATOM   1966  HN  GLY P 159      14.998 -14.136 -13.940  1.00  0.00      P1    
ATOM   1967  CA  GLY P 159      13.442 -14.922 -15.007  1.00  0.00      P1   C
ATOM   1968  HA1 GLY P 159      13.020 -13.928 -14.991  1.00  0.00      P1    
ATOM   1969  HA2 GLY P 159      12.810 -15.699 -14.604  1.00  0.00      P1    
ATOM   1970  C   GLY P 159      13.644 -15.288 -16.457  1.00  0.00      P1   C
ATOM   1971  O   GLY P 159      12.888 -16.086 -17.019  1.00  0.00      P1   O
ATOM   1972  N   ARG P 160      14.727 -14.860 -17.114  1.00  0.00      P1   N
ATOM   1973  HN  ARG P 160      15.244 -14.100 -16.728  1.00  0.00      P1    
ATOM   1974  CA  ARG P 160      15.162 -15.414 -18.400  1.00  0.00      P1   C
ATOM   1975  HA  ARG P 160      14.339 -15.423 -19.099  1.00  0.00      P1    
ATOM   1976  CB  ARG P 160      16.351 -14.662 -18.978  1.00  0.00      P1   C
ATOM   1977  HB1 ARG P 160      16.009 -13.607 -19.053  1.00  0.00      P1    
ATOM   1978  HB2 ARG P 160      17.118 -14.695 -18.174  1.00  0.00      P1    
ATOM   1979  CG  ARG P 160      16.991 -15.192 -20.301  1.00  0.00      P1   C
ATOM   1980  HG1 ARG P 160      17.938 -14.629 -20.446  1.00  0.00      P1    
ATOM   1981  HG2 ARG P 160      17.194 -16.272 -20.140  1.00  0.00      P1    
ATOM   1982  CD  ARG P 160      16.117 -14.917 -21.542  1.00  0.00      P1   C
ATOM   1983  HD1 ARG P 160      15.058 -15.248 -21.601  1.00  0.00      P1    
ATOM   1984  HD2 ARG P 160      16.096 -13.820 -21.717  1.00  0.00      P1    
ATOM   1985  NE  ARG P 160      16.737 -15.575 -22.690  1.00  0.00      P1   N
ATOM   1986  HE  ARG P 160      17.179 -16.447 -22.478  1.00  0.00      P1    
ATOM   1987  CZ  ARG P 160      16.370 -15.427 -23.954  1.00  0.00      P1   C
ATOM   1988  NH1 ARG P 160      16.168 -14.263 -24.544  1.00  0.00      P1   N
ATOM   1989 HH11 ARG P 160      16.299 -14.197 -25.534  1.00  0.00      P1    
ATOM   1990 HH12 ARG P 160      16.349 -13.393 -24.086  1.00  0.00      P1    
ATOM   1991  NH2 ARG P 160      16.464 -16.449 -24.768  1.00  0.00      P1   N
ATOM   1992 HH21 ARG P 160      16.272 -16.242 -25.727  1.00  0.00      P1    
ATOM   1993 HH22 ARG P 160      16.590 -17.382 -24.431  1.00  0.00      P1    
ATOM   1994  C   ARG P 160      15.526 -16.888 -18.346  1.00  0.00      P1   C
ATOM   1995  O   ARG P 160      15.185 -17.589 -19.310  1.00  0.00      P1   O
ATOM   1996  N   MET P 161      16.303 -17.391 -17.310  1.00  0.00      P1   N
ATOM   1997  HN  MET P 161      16.445 -16.883 -16.464  1.00  0.00      P1    
ATOM   1998  CA  MET P 161      16.844 -18.694 -17.237  1.00  0.00      P1   C
ATOM   1999  HA  MET P 161      17.488 -18.812 -18.096  1.00  0.00      P1    
ATOM   2000  CB  MET P 161      17.728 -18.630 -15.941  1.00  0.00      P1   C
ATOM   2001  HB1 MET P 161      18.579 -18.010 -16.294  1.00  0.00      P1    
ATOM   2002  HB2 MET P 161      17.316 -17.897 -15.215  1.00  0.00      P1    
ATOM   2003  CG  MET P 161      18.158 -19.875 -15.148  1.00  0.00      P1   C
ATOM   2004  HG1 MET P 161      18.368 -20.762 -15.782  1.00  0.00      P1    
ATOM   2005  HG2 MET P 161      19.173 -19.642 -14.760  1.00  0.00      P1    
ATOM   2006  SD  MET P 161      17.275 -20.211 -13.618  1.00  0.00      P1   S
ATOM   2007  CE  MET P 161      18.612 -21.320 -13.046  1.00  0.00      P1   C
ATOM   2008  HE1 MET P 161      18.406 -21.682 -12.016  1.00  0.00      P1    
ATOM   2009  HE2 MET P 161      18.916 -22.079 -13.798  1.00  0.00      P1    
ATOM   2010  HE3 MET P 161      19.509 -20.692 -12.856  1.00  0.00      P1    
ATOM   2011  C   MET P 161      15.905 -19.918 -17.327  1.00  0.00      P1   C
ATOM   2012  O   MET P 161      16.149 -20.878 -18.031  1.00  0.00      P1   O
ATOM   2013  N   VAL P 162      14.744 -19.705 -16.630  1.00  0.00      P1   N
ATOM   2014  HN  VAL P 162      14.568 -18.838 -16.169  1.00  0.00      P1    
ATOM   2015  CA  VAL P 162      13.725 -20.726 -16.650  1.00  0.00      P1   C
ATOM   2016  HA  VAL P 162      14.204 -21.593 -16.220  1.00  0.00      P1    
ATOM   2017  CB  VAL P 162      12.556 -20.293 -15.760  1.00  0.00      P1   C
ATOM   2018  HB  VAL P 162      12.362 -19.206 -15.882  1.00  0.00      P1    
ATOM   2019  CG1 VAL P 162      11.267 -21.155 -15.958  1.00  0.00      P1   C
ATOM   2020 HG11 VAL P 162      11.665 -22.191 -15.917  1.00  0.00      P1    
ATOM   2021 HG12 VAL P 162      10.532 -21.214 -15.127  1.00  0.00      P1    
ATOM   2022 HG13 VAL P 162      10.859 -20.987 -16.978  1.00  0.00      P1    
ATOM   2023  CG2 VAL P 162      13.046 -20.560 -14.318  1.00  0.00      P1   C
ATOM   2024 HG21 VAL P 162      13.447 -21.596 -14.303  1.00  0.00      P1    
ATOM   2025 HG22 VAL P 162      13.907 -19.927 -14.015  1.00  0.00      P1    
ATOM   2026 HG23 VAL P 162      12.250 -20.280 -13.595  1.00  0.00      P1    
ATOM   2027  C   VAL P 162      13.201 -20.966 -18.074  1.00  0.00      P1   C
ATOM   2028  O   VAL P 162      13.173 -22.079 -18.558  1.00  0.00      P1   O
ATOM   2029  N   LEU P 163      12.872 -19.880 -18.800  1.00  0.00      P1   N
ATOM   2030  HN  LEU P 163      12.933 -18.935 -18.489  1.00  0.00      P1    
ATOM   2031  CA  LEU P 163      12.306 -19.909 -20.184  1.00  0.00      P1   C
ATOM   2032  HA  LEU P 163      11.576 -20.704 -20.191  1.00  0.00      P1    
ATOM   2033  CB  LEU P 163      11.857 -18.591 -20.687  1.00  0.00      P1   C
ATOM   2034  HB1 LEU P 163      11.111 -18.125 -20.008  1.00  0.00      P1    
ATOM   2035  HB2 LEU P 163      12.750 -17.965 -20.476  1.00  0.00      P1    
ATOM   2036  CG  LEU P 163      11.598 -18.418 -22.189  1.00  0.00      P1   C
ATOM   2037  HG  LEU P 163      11.568 -19.338 -22.812  1.00  0.00      P1    
ATOM   2038  CD1 LEU P 163      10.206 -17.804 -22.204  1.00  0.00      P1   C
ATOM   2039 HD11 LEU P 163       9.454 -18.318 -21.568  1.00  0.00      P1    
ATOM   2040 HD12 LEU P 163      10.354 -16.742 -21.914  1.00  0.00      P1    
ATOM   2041 HD13 LEU P 163       9.678 -17.724 -23.178  1.00  0.00      P1    
ATOM   2042  CD2 LEU P 163      12.751 -17.622 -22.912  1.00  0.00      P1   C
ATOM   2043 HD21 LEU P 163      12.583 -17.766 -24.000  1.00  0.00      P1    
ATOM   2044 HD22 LEU P 163      12.783 -16.546 -22.637  1.00  0.00      P1    
ATOM   2045 HD23 LEU P 163      13.786 -17.985 -22.738  1.00  0.00      P1    
ATOM   2046  C   LEU P 163      13.333 -20.644 -21.215  1.00  0.00      P1   C
ATOM   2047  O   LEU P 163      12.921 -21.618 -21.908  1.00  0.00      P1   O
ATOM   2048  N   ASP P 164      14.577 -20.274 -21.187  1.00  0.00      P1   N
ATOM   2049  HN  ASP P 164      14.873 -19.501 -20.630  1.00  0.00      P1    
ATOM   2050  CA  ASP P 164      15.617 -20.908 -22.001  1.00  0.00      P1   C
ATOM   2051  HA  ASP P 164      15.312 -20.805 -23.032  1.00  0.00      P1    
ATOM   2052  CB  ASP P 164      17.017 -20.222 -21.821  1.00  0.00      P1   C
ATOM   2053  HB1 ASP P 164      17.232 -20.186 -20.731  1.00  0.00      P1    
ATOM   2054  HB2 ASP P 164      17.761 -20.866 -22.337  1.00  0.00      P1    
ATOM   2055  CG  ASP P 164      17.022 -18.902 -22.455  1.00  0.00      P1   C
ATOM   2056  OD1 ASP P 164      16.238 -18.731 -23.433  1.00  0.00      P1   O
ATOM   2057  OD2 ASP P 164      17.864 -18.024 -22.185  1.00  0.00      P1   O
ATOM   2058  C   ASP P 164      15.850 -22.421 -21.802  1.00  0.00      P1   C
ATOM   2059  O   ASP P 164      16.049 -23.215 -22.727  1.00  0.00      P1   O
ATOM   2060  N   ILE P 165      15.933 -22.904 -20.511  1.00  0.00      P1   N
ATOM   2061  HN  ILE P 165      15.774 -22.338 -19.706  1.00  0.00      P1    
ATOM   2062  CA  ILE P 165      16.109 -24.374 -20.310  1.00  0.00      P1   C
ATOM   2063  HA  ILE P 165      16.815 -24.672 -21.071  1.00  0.00      P1    
ATOM   2064  CB  ILE P 165      16.642 -24.695 -18.872  1.00  0.00      P1   C
ATOM   2065  HB  ILE P 165      16.928 -25.766 -18.804  1.00  0.00      P1    
ATOM   2066  CG2 ILE P 165      17.942 -23.924 -18.854  1.00  0.00      P1   C
ATOM   2067 HG21 ILE P 165      18.588 -24.311 -18.038  1.00  0.00      P1    
ATOM   2068 HG22 ILE P 165      18.491 -24.135 -19.796  1.00  0.00      P1    
ATOM   2069 HG23 ILE P 165      17.825 -22.819 -18.841  1.00  0.00      P1    
ATOM   2070  CG1 ILE P 165      15.697 -24.323 -17.734  1.00  0.00      P1   C
ATOM   2071 HG11 ILE P 165      15.306 -23.313 -17.983  1.00  0.00      P1    
ATOM   2072 HG12 ILE P 165      14.802 -24.976 -17.820  1.00  0.00      P1    
ATOM   2073  CD  ILE P 165      16.289 -24.459 -16.284  1.00  0.00      P1   C
ATOM   2074  HD1 ILE P 165      16.824 -23.516 -16.043  1.00  0.00      P1    
ATOM   2075  HD2 ILE P 165      15.444 -24.447 -15.563  1.00  0.00      P1    
ATOM   2076  HD3 ILE P 165      17.002 -25.302 -16.158  1.00  0.00      P1    
ATOM   2077  C   ILE P 165      14.747 -25.164 -20.596  1.00  0.00      P1   C
ATOM   2078  O   ILE P 165      14.819 -26.285 -21.067  1.00  0.00      P1   O
ATOM   2079  N   PHE P 166      13.537 -24.554 -20.445  1.00  0.00      P1   N
ATOM   2080  HN  PHE P 166      13.542 -23.679 -19.968  1.00  0.00      P1    
ATOM   2081  CA  PHE P 166      12.361 -25.448 -20.499  1.00  0.00      P1   C
ATOM   2082  HA  PHE P 166      12.659 -26.479 -20.379  1.00  0.00      P1    
ATOM   2083  CB  PHE P 166      11.336 -25.135 -19.377  1.00  0.00      P1   C
ATOM   2084  HB1 PHE P 166      11.391 -24.049 -19.149  1.00  0.00      P1    
ATOM   2085  HB2 PHE P 166      10.274 -25.300 -19.658  1.00  0.00      P1    
ATOM   2086  CG  PHE P 166      11.671 -25.782 -18.089  1.00  0.00      P1   C
ATOM   2087  CD1 PHE P 166      12.157 -25.080 -16.981  1.00  0.00      P1   C
ATOM   2088  HD1 PHE P 166      12.352 -24.018 -17.007  1.00  0.00      P1    
ATOM   2089  CE1 PHE P 166      12.146 -25.604 -15.690  1.00  0.00      P1   C
ATOM   2090  HE1 PHE P 166      12.597 -25.047 -14.882  1.00  0.00      P1    
ATOM   2091  CZ  PHE P 166      11.771 -26.949 -15.507  1.00  0.00      P1   C
ATOM   2092  HZ  PHE P 166      11.792 -27.401 -14.526  1.00  0.00      P1    
ATOM   2093  CD2 PHE P 166      11.305 -27.130 -17.917  1.00  0.00      P1   C
ATOM   2094  HD2 PHE P 166      11.051 -27.658 -18.825  1.00  0.00      P1    
ATOM   2095  CE2 PHE P 166      11.431 -27.744 -16.609  1.00  0.00      P1   C
ATOM   2096  HE2 PHE P 166      11.275 -28.797 -16.426  1.00  0.00      P1    
ATOM   2097  C   PHE P 166      11.780 -25.302 -21.843  1.00  0.00      P1   C
ATOM   2098  O   PHE P 166      10.941 -26.131 -22.234  1.00  0.00      P1   O
ATOM   2099  N   ARG P 167      12.210 -24.302 -22.670  1.00  0.00      P1   N
ATOM   2100  HN  ARG P 167      12.849 -23.613 -22.338  1.00  0.00      P1    
ATOM   2101  CA  ARG P 167      11.839 -24.170 -24.070  1.00  0.00      P1   C
ATOM   2102  HA  ARG P 167      12.480 -23.438 -24.539  1.00  0.00      P1    
ATOM   2103  CB  ARG P 167      11.909 -25.439 -25.037  1.00  0.00      P1   C
ATOM   2104  HB1 ARG P 167      11.467 -26.348 -24.577  1.00  0.00      P1    
ATOM   2105  HB2 ARG P 167      11.439 -25.292 -26.033  1.00  0.00      P1    
ATOM   2106  CG  ARG P 167      13.334 -25.993 -25.443  1.00  0.00      P1   C
ATOM   2107  HG1 ARG P 167      13.201 -27.016 -25.855  1.00  0.00      P1    
ATOM   2108  HG2 ARG P 167      13.735 -25.337 -26.245  1.00  0.00      P1    
ATOM   2109  CD  ARG P 167      14.289 -26.124 -24.278  1.00  0.00      P1   C
ATOM   2110  HD1 ARG P 167      14.514 -25.181 -23.735  1.00  0.00      P1    
ATOM   2111  HD2 ARG P 167      13.870 -26.829 -23.528  1.00  0.00      P1    
ATOM   2112  NE  ARG P 167      15.545 -26.698 -24.914  1.00  0.00      P1   N
ATOM   2113  HE  ARG P 167      15.428 -26.918 -25.883  1.00  0.00      P1    
ATOM   2114  CZ  ARG P 167      16.701 -26.769 -24.330  1.00  0.00      P1   C
ATOM   2115  NH1 ARG P 167      16.763 -26.711 -22.999  1.00  0.00      P1   N
ATOM   2116 HH11 ARG P 167      17.599 -26.851 -22.468  1.00  0.00      P1    
ATOM   2117 HH12 ARG P 167      15.939 -26.798 -22.439  1.00  0.00      P1    
ATOM   2118  NH2 ARG P 167      17.856 -27.041 -24.911  1.00  0.00      P1   N
ATOM   2119 HH21 ARG P 167      18.654 -27.110 -24.312  1.00  0.00      P1    
ATOM   2120 HH22 ARG P 167      17.877 -27.516 -25.792  1.00  0.00      P1    
ATOM   2121  C   ARG P 167      10.464 -23.571 -24.119  1.00  0.00      P1   C
ATOM   2122  O   ARG P 167       9.578 -23.855 -24.887  1.00  0.00      P1   O
ATOM   2123  N   LEU P 168      10.216 -22.643 -23.218  1.00  0.00      P1   N
ATOM   2124  HN  LEU P 168      10.908 -22.471 -22.521  1.00  0.00      P1    
ATOM   2125  CA  LEU P 168       8.931 -21.887 -23.280  1.00  0.00      P1   C
ATOM   2126  HA  LEU P 168       8.084 -22.528 -23.477  1.00  0.00      P1    
ATOM   2127  CB  LEU P 168       8.752 -21.365 -21.791  1.00  0.00      P1   C
ATOM   2128  HB1 LEU P 168       8.808 -22.260 -21.135  1.00  0.00      P1    
ATOM   2129  HB2 LEU P 168       9.571 -20.624 -21.671  1.00  0.00      P1    
ATOM   2130  CG  LEU P 168       7.485 -20.495 -21.515  1.00  0.00      P1   C
ATOM   2131  HG  LEU P 168       7.484 -19.705 -22.297  1.00  0.00      P1    
ATOM   2132  CD1 LEU P 168       6.257 -21.340 -21.625  1.00  0.00      P1   C
ATOM   2133 HD11 LEU P 168       5.329 -20.731 -21.674  1.00  0.00      P1    
ATOM   2134 HD12 LEU P 168       6.252 -21.895 -22.587  1.00  0.00      P1    
ATOM   2135 HD13 LEU P 168       6.159 -22.154 -20.875  1.00  0.00      P1    
ATOM   2136  CD2 LEU P 168       7.346 -19.920 -20.095  1.00  0.00      P1   C
ATOM   2137 HD21 LEU P 168       8.332 -19.617 -19.681  1.00  0.00      P1    
ATOM   2138 HD22 LEU P 168       6.749 -18.984 -20.067  1.00  0.00      P1    
ATOM   2139 HD23 LEU P 168       6.907 -20.649 -19.380  1.00  0.00      P1    
ATOM   2140  C   LEU P 168       8.863 -20.773 -24.342  1.00  0.00      P1   C
ATOM   2141  O   LEU P 168       9.836 -19.958 -24.516  1.00  0.00      P1   O
ATOM   2142  N   LYS P 169       7.821 -20.783 -25.175  1.00  0.00      P1   N
ATOM   2143  HN  LYS P 169       7.087 -21.446 -25.052  1.00  0.00      P1    
ATOM   2144  CA  LYS P 169       7.656 -20.028 -26.353  1.00  0.00      P1   C
ATOM   2145  HA  LYS P 169       8.640 -19.836 -26.752  1.00  0.00      P1    
ATOM   2146  CB  LYS P 169       6.790 -20.836 -27.359  1.00  0.00      P1   C
ATOM   2147  HB1 LYS P 169       5.736 -20.863 -27.009  1.00  0.00      P1    
ATOM   2148  HB2 LYS P 169       6.856 -20.418 -28.386  1.00  0.00      P1    
ATOM   2149  CG  LYS P 169       7.416 -22.259 -27.600  1.00  0.00      P1   C
ATOM   2150  HG1 LYS P 169       7.276 -22.802 -26.640  1.00  0.00      P1    
ATOM   2151  HG2 LYS P 169       6.799 -22.784 -28.359  1.00  0.00      P1    
ATOM   2152  CD  LYS P 169       8.879 -22.218 -28.103  1.00  0.00      P1   C
ATOM   2153  HD1 LYS P 169       8.769 -21.622 -29.034  1.00  0.00      P1    
ATOM   2154  HD2 LYS P 169       9.522 -21.720 -27.346  1.00  0.00      P1    
ATOM   2155  CE  LYS P 169       9.434 -23.657 -28.314  1.00  0.00      P1   C
ATOM   2156  HE1 LYS P 169       9.423 -24.164 -27.325  1.00  0.00      P1    
ATOM   2157  HE2 LYS P 169       8.840 -24.348 -28.948  1.00  0.00      P1    
ATOM   2158  NZ  LYS P 169      10.795 -23.713 -28.933  1.00  0.00      P1   N
ATOM   2159  HZ1 LYS P 169      11.359 -22.940 -28.526  1.00  0.00      P1    
ATOM   2160  HZ2 LYS P 169      11.235 -24.604 -28.626  1.00  0.00      P1    
ATOM   2161  HZ3 LYS P 169      10.754 -23.618 -29.968  1.00  0.00      P1    
ATOM   2162  C   LYS P 169       6.984 -18.665 -26.334  1.00  0.00      P1   C
ATOM   2163  O   LYS P 169       5.913 -18.449 -25.854  1.00  0.00      P1   O
ATOM   2164  N   GLY P 170       7.679 -17.658 -26.891  1.00  0.00      P1   N
ATOM   2165  HN  GLY P 170       8.647 -17.815 -27.069  1.00  0.00      P1    
ATOM   2166  CA  GLY P 170       7.108 -16.348 -27.237  1.00  0.00      P1   C
ATOM   2167  HA1 GLY P 170       6.031 -16.362 -27.158  1.00  0.00      P1    
ATOM   2168  HA2 GLY P 170       7.340 -16.123 -28.267  1.00  0.00      P1    
ATOM   2169  C   GLY P 170       7.692 -15.185 -26.457  1.00  0.00      P1   C
ATOM   2170  O   GLY P 170       8.356 -15.371 -25.436  1.00  0.00      P1   O
ATOM   2171  N   ASP P 171       7.424 -13.908 -26.869  1.00  0.00      P1   N
ATOM   2172  HN  ASP P 171       6.799 -13.685 -27.613  1.00  0.00      P1    
ATOM   2173  CA  ASP P 171       7.971 -12.719 -26.302  1.00  0.00      P1   C
ATOM   2174  HA  ASP P 171       9.026 -12.893 -26.153  1.00  0.00      P1    
ATOM   2175  CB  ASP P 171       7.657 -11.535 -27.197  1.00  0.00      P1   C
ATOM   2176  HB1 ASP P 171       6.554 -11.595 -27.318  1.00  0.00      P1    
ATOM   2177  HB2 ASP P 171       8.050 -10.625 -26.694  1.00  0.00      P1    
ATOM   2178  CG  ASP P 171       8.259 -11.632 -28.605  1.00  0.00      P1   C
ATOM   2179  OD1 ASP P 171       9.206 -12.383 -28.905  1.00  0.00      P1   O
ATOM   2180  OD2 ASP P 171       7.816 -10.807 -29.480  1.00  0.00      P1   O
ATOM   2181  C   ASP P 171       7.230 -12.532 -24.990  1.00  0.00      P1   C
ATOM   2182  O   ASP P 171       7.785 -12.190 -23.968  1.00  0.00      P1   O
ATOM   2183  N   GLU P 172       5.919 -12.811 -24.854  1.00  0.00      P1   N
ATOM   2184  HN  GLU P 172       5.452 -13.212 -25.638  1.00  0.00      P1    
ATOM   2185  CA  GLU P 172       5.198 -12.538 -23.622  1.00  0.00      P1   C
ATOM   2186  HA  GLU P 172       5.385 -11.489 -23.444  1.00  0.00      P1    
ATOM   2187  CB  GLU P 172       3.702 -12.821 -23.944  1.00  0.00      P1   C
ATOM   2188  HB1 GLU P 172       3.568 -13.891 -24.211  1.00  0.00      P1    
ATOM   2189  HB2 GLU P 172       3.187 -12.669 -22.971  1.00  0.00      P1    
ATOM   2190  CG  GLU P 172       2.937 -11.975 -24.958  1.00  0.00      P1   C
ATOM   2191  HG1 GLU P 172       2.965 -10.911 -24.641  1.00  0.00      P1    
ATOM   2192  HG2 GLU P 172       3.542 -12.088 -25.884  1.00  0.00      P1    
ATOM   2193  CD  GLU P 172       1.528 -12.467 -25.223  1.00  0.00      P1   C
ATOM   2194  OE1 GLU P 172       1.094 -12.764 -26.305  1.00  0.00      P1   O
ATOM   2195  OE2 GLU P 172       0.875 -12.606 -24.133  1.00  0.00      P1   O
ATOM   2196  C   GLU P 172       5.674 -13.303 -22.441  1.00  0.00      P1   C
ATOM   2197  O   GLU P 172       5.621 -12.881 -21.343  1.00  0.00      P1   O
ATOM   2198  N   ALA P 173       6.030 -14.660 -22.704  1.00  0.00      P1   N
ATOM   2199  HN  ALA P 173       5.909 -15.054 -23.612  1.00  0.00      P1    
ATOM   2200  CA  ALA P 173       6.616 -15.568 -21.759  1.00  0.00      P1   C
ATOM   2201  HA  ALA P 173       6.043 -15.630 -20.845  1.00  0.00      P1    
ATOM   2202  CB  ALA P 173       6.846 -16.904 -22.452  1.00  0.00      P1   C
ATOM   2203  HB1 ALA P 173       7.251 -17.642 -21.728  1.00  0.00      P1    
ATOM   2204  HB2 ALA P 173       5.924 -17.278 -22.945  1.00  0.00      P1    
ATOM   2205  HB3 ALA P 173       7.642 -16.831 -23.224  1.00  0.00      P1    
ATOM   2206  C   ALA P 173       7.953 -15.012 -21.325  1.00  0.00      P1   C
ATOM   2207  O   ALA P 173       8.390 -15.019 -20.125  1.00  0.00      P1   O
ATOM   2208  N   ARG P 174       8.837 -14.597 -22.260  1.00  0.00      P1   N
ATOM   2209  HN  ARG P 174       8.618 -14.547 -23.232  1.00  0.00      P1    
ATOM   2210  CA  ARG P 174      10.133 -14.084 -21.994  1.00  0.00      P1   C
ATOM   2211  HA  ARG P 174      10.720 -14.826 -21.475  1.00  0.00      P1    
ATOM   2212  CB  ARG P 174      10.830 -13.871 -23.377  1.00  0.00      P1   C
ATOM   2213  HB1 ARG P 174      10.877 -14.815 -23.960  1.00  0.00      P1    
ATOM   2214  HB2 ARG P 174      10.162 -13.152 -23.897  1.00  0.00      P1    
ATOM   2215  CG  ARG P 174      12.235 -13.159 -23.466  1.00  0.00      P1   C
ATOM   2216  HG1 ARG P 174      12.053 -12.068 -23.363  1.00  0.00      P1    
ATOM   2217  HG2 ARG P 174      12.942 -13.629 -22.750  1.00  0.00      P1    
ATOM   2218  CD  ARG P 174      12.854 -13.332 -24.934  1.00  0.00      P1   C
ATOM   2219  HD1 ARG P 174      13.908 -12.987 -24.860  1.00  0.00      P1    
ATOM   2220  HD2 ARG P 174      12.749 -14.376 -25.299  1.00  0.00      P1    
ATOM   2221  NE  ARG P 174      12.087 -12.571 -25.944  1.00  0.00      P1   N
ATOM   2222  HE  ARG P 174      11.415 -12.960 -26.575  1.00  0.00      P1    
ATOM   2223  CZ  ARG P 174      12.639 -11.485 -26.462  1.00  0.00      P1   C
ATOM   2224  NH1 ARG P 174      13.594 -10.859 -25.853  1.00  0.00      P1   N
ATOM   2225 HH11 ARG P 174      13.661  -9.912 -26.166  1.00  0.00      P1    
ATOM   2226 HH12 ARG P 174      13.759 -10.994 -24.876  1.00  0.00      P1    
ATOM   2227  NH2 ARG P 174      12.084 -10.817 -27.504  1.00  0.00      P1   N
ATOM   2228 HH21 ARG P 174      12.479  -9.921 -27.710  1.00  0.00      P1    
ATOM   2229 HH22 ARG P 174      11.394 -11.296 -28.046  1.00  0.00      P1    
ATOM   2230  C   ARG P 174      10.150 -12.903 -21.113  1.00  0.00      P1   C
ATOM   2231  O   ARG P 174      10.585 -12.920 -19.942  1.00  0.00      P1   O
ATOM   2232  N   HSE P 175       9.465 -11.834 -21.498  1.00  0.00      P1   N
ATOM   2233  HN  HSE P 175       8.982 -11.782 -22.369  1.00  0.00      P1    
ATOM   2234  CA  HSE P 175       9.464 -10.562 -20.741  1.00  0.00      P1   C
ATOM   2235  HA  HSE P 175      10.463 -10.279 -20.444  1.00  0.00      P1    
ATOM   2236  CB  HSE P 175       8.750  -9.458 -21.515  1.00  0.00      P1   C
ATOM   2237  HB1 HSE P 175       7.687  -9.672 -21.761  1.00  0.00      P1    
ATOM   2238  HB2 HSE P 175       8.888  -8.546 -20.896  1.00  0.00      P1    
ATOM   2239  ND1 HSE P 175      10.780  -8.886 -22.961  1.00  0.00      P1   N
ATOM   2240  CG  HSE P 175       9.437  -9.319 -22.844  1.00  0.00      P1   C
ATOM   2241  CE1 HSE P 175      10.973  -8.803 -24.268  1.00  0.00      P1   C
ATOM   2242  HE1 HSE P 175      11.928  -8.370 -24.567  1.00  0.00      P1    
ATOM   2243  NE2 HSE P 175       9.871  -9.144 -24.965  1.00  0.00      P1   N
ATOM   2244  HE2 HSE P 175       9.858  -9.274 -25.957  1.00  0.00      P1    
ATOM   2245  CD2 HSE P 175       8.898  -9.454 -24.085  1.00  0.00      P1   C
ATOM   2246  HD2 HSE P 175       7.892  -9.793 -24.298  1.00  0.00      P1    
ATOM   2247  C   HSE P 175       8.701 -10.703 -19.432  1.00  0.00      P1   C
ATOM   2248  O   HSE P 175       9.118 -10.235 -18.406  1.00  0.00      P1   O
ATOM   2249  N   THR P 176       7.545 -11.453 -19.411  1.00  0.00      P1   N
ATOM   2250  HN  THR P 176       7.166 -11.749 -20.284  1.00  0.00      P1    
ATOM   2251  CA  THR P 176       6.717 -11.582 -18.196  1.00  0.00      P1   C
ATOM   2252  HA  THR P 176       6.488 -10.588 -17.841  1.00  0.00      P1    
ATOM   2253  CB  THR P 176       5.410 -12.274 -18.493  1.00  0.00      P1   C
ATOM   2254  HB  THR P 176       5.607 -13.215 -19.051  1.00  0.00      P1    
ATOM   2255  OG1 THR P 176       4.549 -11.373 -19.186  1.00  0.00      P1   O
ATOM   2256  HG1 THR P 176       4.781 -11.234 -20.107  1.00  0.00      P1    
ATOM   2257  CG2 THR P 176       4.618 -12.712 -17.227  1.00  0.00      P1   C
ATOM   2258 HG21 THR P 176       4.156 -11.774 -16.852  1.00  0.00      P1    
ATOM   2259 HG22 THR P 176       3.728 -13.242 -17.628  1.00  0.00      P1    
ATOM   2260 HG23 THR P 176       5.161 -13.335 -16.485  1.00  0.00      P1    
ATOM   2261  C   THR P 176       7.519 -12.221 -17.097  1.00  0.00      P1   C
ATOM   2262  O   THR P 176       7.555 -11.809 -15.923  1.00  0.00      P1   O
ATOM   2263  N   LEU P 177       8.255 -13.277 -17.507  1.00  0.00      P1   N
ATOM   2264  HN  LEU P 177       8.389 -13.751 -18.374  1.00  0.00      P1    
ATOM   2265  CA  LEU P 177       9.030 -13.971 -16.485  1.00  0.00      P1   C
ATOM   2266  HA  LEU P 177       8.410 -13.964 -15.601  1.00  0.00      P1    
ATOM   2267  CB  LEU P 177       9.351 -15.476 -16.894  1.00  0.00      P1   C
ATOM   2268  HB1 LEU P 177       9.704 -15.405 -17.945  1.00  0.00      P1    
ATOM   2269  HB2 LEU P 177      10.206 -15.879 -16.310  1.00  0.00      P1    
ATOM   2270  CG  LEU P 177       8.140 -16.427 -16.902  1.00  0.00      P1   C
ATOM   2271  HG  LEU P 177       7.330 -15.960 -17.502  1.00  0.00      P1    
ATOM   2272  CD1 LEU P 177       8.590 -17.794 -17.512  1.00  0.00      P1   C
ATOM   2273 HD11 LEU P 177       7.785 -18.534 -17.709  1.00  0.00      P1    
ATOM   2274 HD12 LEU P 177       8.984 -17.546 -18.521  1.00  0.00      P1    
ATOM   2275 HD13 LEU P 177       9.438 -18.294 -16.997  1.00  0.00      P1    
ATOM   2276  CD2 LEU P 177       7.637 -16.665 -15.410  1.00  0.00      P1   C
ATOM   2277 HD21 LEU P 177       7.351 -15.665 -15.020  1.00  0.00      P1    
ATOM   2278 HD22 LEU P 177       6.783 -17.376 -15.408  1.00  0.00      P1    
ATOM   2279 HD23 LEU P 177       8.450 -17.036 -14.751  1.00  0.00      P1    
ATOM   2280  C   LEU P 177      10.257 -13.283 -16.010  1.00  0.00      P1   C
ATOM   2281  O   LEU P 177      10.657 -13.369 -14.824  1.00  0.00      P1   O
ATOM   2282  N   LEU P 178      10.800 -12.464 -16.970  1.00  0.00      P1   N
ATOM   2283  HN  LEU P 178      10.361 -12.577 -17.858  1.00  0.00      P1    
ATOM   2284  CA  LEU P 178      11.846 -11.510 -16.705  1.00  0.00      P1   C
ATOM   2285  HA  LEU P 178      12.621 -12.063 -16.195  1.00  0.00      P1    
ATOM   2286  CB  LEU P 178      12.178 -10.957 -18.108  1.00  0.00      P1   C
ATOM   2287  HB1 LEU P 178      12.202 -11.807 -18.823  1.00  0.00      P1    
ATOM   2288  HB2 LEU P 178      11.354 -10.486 -18.685  1.00  0.00      P1    
ATOM   2289  CG  LEU P 178      13.220  -9.813 -18.106  1.00  0.00      P1   C
ATOM   2290  HG  LEU P 178      12.848  -9.044 -17.396  1.00  0.00      P1    
ATOM   2291  CD1 LEU P 178      14.529 -10.179 -17.485  1.00  0.00      P1   C
ATOM   2292 HD11 LEU P 178      14.384 -10.533 -16.442  1.00  0.00      P1    
ATOM   2293 HD12 LEU P 178      15.054 -10.985 -18.042  1.00  0.00      P1    
ATOM   2294 HD13 LEU P 178      15.221  -9.311 -17.523  1.00  0.00      P1    
ATOM   2295  CD2 LEU P 178      13.540  -9.287 -19.526  1.00  0.00      P1   C
ATOM   2296 HD21 LEU P 178      14.348  -8.533 -19.419  1.00  0.00      P1    
ATOM   2297 HD22 LEU P 178      13.917 -10.131 -20.143  1.00  0.00      P1    
ATOM   2298 HD23 LEU P 178      12.723  -8.713 -20.013  1.00  0.00      P1    
ATOM   2299  C   LEU P 178      11.369 -10.454 -15.716  1.00  0.00      P1   C
ATOM   2300  O   LEU P 178      11.971 -10.159 -14.697  1.00  0.00      P1   O
ATOM   2301  N   ALA P 179      10.156 -10.078 -15.955  1.00  0.00      P1   N
ATOM   2302  HN  ALA P 179       9.774 -10.338 -16.838  1.00  0.00      P1    
ATOM   2303  CA  ALA P 179       9.535  -9.211 -14.954  1.00  0.00      P1   C
ATOM   2304  HA  ALA P 179      10.128  -8.332 -14.746  1.00  0.00      P1    
ATOM   2305  CB  ALA P 179       8.204  -8.704 -15.478  1.00  0.00      P1   C
ATOM   2306  HB1 ALA P 179       8.382  -8.140 -16.418  1.00  0.00      P1    
ATOM   2307  HB2 ALA P 179       7.500  -9.548 -15.647  1.00  0.00      P1    
ATOM   2308  HB3 ALA P 179       7.835  -7.937 -14.764  1.00  0.00      P1    
ATOM   2309  C   ALA P 179       9.189  -9.938 -13.674  1.00  0.00      P1   C
ATOM   2310  O   ALA P 179       9.271  -9.368 -12.544  1.00  0.00      P1   O
ATOM   2311  N   THR P 180       8.875 -11.205 -13.739  1.00  0.00      P1   N
ATOM   2312  HN  THR P 180       8.698 -11.606 -14.634  1.00  0.00      P1    
ATOM   2313  CA  THR P 180       8.531 -12.034 -12.566  1.00  0.00      P1   C
ATOM   2314  HA  THR P 180       7.739 -11.446 -12.125  1.00  0.00      P1    
ATOM   2315  CB  THR P 180       7.872 -13.376 -12.844  1.00  0.00      P1   C
ATOM   2316  HB  THR P 180       8.577 -14.057 -13.367  1.00  0.00      P1    
ATOM   2317  OG1 THR P 180       6.686 -13.261 -13.648  1.00  0.00      P1   O
ATOM   2318  HG1 THR P 180       7.015 -12.846 -14.449  1.00  0.00      P1    
ATOM   2319  CG2 THR P 180       7.400 -14.056 -11.528  1.00  0.00      P1   C
ATOM   2320 HG21 THR P 180       6.699 -13.427 -10.938  1.00  0.00      P1    
ATOM   2321 HG22 THR P 180       6.933 -15.052 -11.685  1.00  0.00      P1    
ATOM   2322 HG23 THR P 180       8.283 -14.189 -10.867  1.00  0.00      P1    
ATOM   2323  C   THR P 180       9.690 -12.153 -11.570  1.00  0.00      P1   C
ATOM   2324  O   THR P 180       9.497 -12.013 -10.385  1.00  0.00      P1   O
ATOM   2325  N   GLY P 181      10.846 -12.411 -12.163  1.00  0.00      P1   N
ATOM   2326  HN  GLY P 181      10.819 -12.494 -13.156  1.00  0.00      P1    
ATOM   2327  CA  GLY P 181      12.094 -12.452 -11.466  1.00  0.00      P1   C
ATOM   2328  HA1 GLY P 181      12.838 -12.731 -12.197  1.00  0.00      P1    
ATOM   2329  HA2 GLY P 181      12.059 -13.024 -10.551  1.00  0.00      P1    
ATOM   2330  C   GLY P 181      12.423 -11.033 -10.917  1.00  0.00      P1   C
ATOM   2331  O   GLY P 181      12.812 -10.933  -9.781  1.00  0.00      P1   O
ATOM   2332  N   ALA P 182      12.365  -9.891 -11.653  1.00  0.00      P1   N
ATOM   2333  HN  ALA P 182      12.129 -10.045 -12.610  1.00  0.00      P1    
ATOM   2334  CA  ALA P 182      12.686  -8.564 -11.208  1.00  0.00      P1   C
ATOM   2335  HA  ALA P 182      13.724  -8.442 -10.933  1.00  0.00      P1    
ATOM   2336  CB  ALA P 182      12.692  -7.630 -12.435  1.00  0.00      P1   C
ATOM   2337  HB1 ALA P 182      13.371  -7.968 -13.247  1.00  0.00      P1    
ATOM   2338  HB2 ALA P 182      11.710  -7.588 -12.954  1.00  0.00      P1    
ATOM   2339  HB3 ALA P 182      13.035  -6.596 -12.220  1.00  0.00      P1    
ATOM   2340  C   ALA P 182      11.877  -8.112 -10.050  1.00  0.00      P1   C
ATOM   2341  O   ALA P 182      12.440  -7.653  -9.049  1.00  0.00      P1   O
ATOM   2342  N   ALA P 183      10.542  -8.346 -10.125  1.00  0.00      P1   N
ATOM   2343  HN  ALA P 183      10.216  -8.916 -10.875  1.00  0.00      P1    
ATOM   2344  CA  ALA P 183       9.539  -8.048  -9.125  1.00  0.00      P1   C
ATOM   2345  HA  ALA P 183       9.402  -7.005  -8.879  1.00  0.00      P1    
ATOM   2346  CB  ALA P 183       8.106  -8.485  -9.620  1.00  0.00      P1   C
ATOM   2347  HB1 ALA P 183       7.967  -9.581  -9.736  1.00  0.00      P1    
ATOM   2348  HB2 ALA P 183       7.262  -8.099  -9.010  1.00  0.00      P1    
ATOM   2349  HB3 ALA P 183       7.813  -8.070 -10.608  1.00  0.00      P1    
ATOM   2350  C   ALA P 183       9.764  -8.829  -7.862  1.00  0.00      P1   C
ATOM   2351  O   ALA P 183       9.769  -8.253  -6.793  1.00  0.00      P1   O
ATOM   2352  N   ALA P 184      10.059 -10.169  -7.976  1.00  0.00      P1   N
ATOM   2353  HN  ALA P 184      10.084 -10.604  -8.872  1.00  0.00      P1    
ATOM   2354  CA  ALA P 184      10.423 -10.944  -6.831  1.00  0.00      P1   C
ATOM   2355  HA  ALA P 184       9.708 -10.943  -6.021  1.00  0.00      P1    
ATOM   2356  CB  ALA P 184      10.592 -12.355  -7.381  1.00  0.00      P1   C
ATOM   2357  HB1 ALA P 184       9.593 -12.802  -7.575  1.00  0.00      P1    
ATOM   2358  HB2 ALA P 184      11.110 -12.230  -8.356  1.00  0.00      P1    
ATOM   2359  HB3 ALA P 184      11.121 -13.091  -6.737  1.00  0.00      P1    
ATOM   2360  C   ALA P 184      11.681 -10.484  -6.153  1.00  0.00      P1   C
ATOM   2361  O   ALA P 184      11.833 -10.584  -4.967  1.00  0.00      P1   O
ATOM   2362  N   GLY P 185      12.729 -10.101  -6.860  1.00  0.00      P1   N
ATOM   2363  HN  GLY P 185      12.542 -10.132  -7.839  1.00  0.00      P1    
ATOM   2364  CA  GLY P 185      14.114  -9.700  -6.421  1.00  0.00      P1   C
ATOM   2365  HA1 GLY P 185      14.724  -9.577  -7.304  1.00  0.00      P1    
ATOM   2366  HA2 GLY P 185      14.621 -10.398  -5.772  1.00  0.00      P1    
ATOM   2367  C   GLY P 185      14.107  -8.306  -5.730  1.00  0.00      P1   C
ATOM   2368  O   GLY P 185      14.889  -8.163  -4.808  1.00  0.00      P1   O
ATOM   2369  N   LEU P 186      13.179  -7.454  -6.121  1.00  0.00      P1   N
ATOM   2370  HN  LEU P 186      12.667  -7.603  -6.963  1.00  0.00      P1    
ATOM   2371  CA  LEU P 186      12.818  -6.347  -5.227  1.00  0.00      P1   C
ATOM   2372  HA  LEU P 186      13.761  -5.911  -4.931  1.00  0.00      P1    
ATOM   2373  CB  LEU P 186      12.129  -5.328  -6.054  1.00  0.00      P1   C
ATOM   2374  HB1 LEU P 186      12.784  -4.885  -6.835  1.00  0.00      P1    
ATOM   2375  HB2 LEU P 186      11.163  -5.631  -6.513  1.00  0.00      P1    
ATOM   2376  CG  LEU P 186      11.752  -4.130  -5.160  1.00  0.00      P1   C
ATOM   2377  HG  LEU P 186      11.205  -4.417  -4.237  1.00  0.00      P1    
ATOM   2378  CD1 LEU P 186      12.941  -3.325  -4.582  1.00  0.00      P1   C
ATOM   2379 HD11 LEU P 186      13.602  -3.998  -3.993  1.00  0.00      P1    
ATOM   2380 HD12 LEU P 186      13.422  -2.752  -5.403  1.00  0.00      P1    
ATOM   2381 HD13 LEU P 186      12.530  -2.687  -3.771  1.00  0.00      P1    
ATOM   2382  CD2 LEU P 186      10.743  -3.137  -5.803  1.00  0.00      P1   C
ATOM   2383 HD21 LEU P 186       9.739  -3.541  -6.058  1.00  0.00      P1    
ATOM   2384 HD22 LEU P 186      10.494  -2.437  -4.977  1.00  0.00      P1    
ATOM   2385 HD23 LEU P 186      11.296  -2.627  -6.621  1.00  0.00      P1    
ATOM   2386  C   LEU P 186      12.007  -6.770  -3.973  1.00  0.00      P1   C
ATOM   2387  O   LEU P 186      12.274  -6.300  -2.863  1.00  0.00      P1   O
ATOM   2388  N   ALA P 187      11.003  -7.689  -4.125  1.00  0.00      P1   N
ATOM   2389  HN  ALA P 187      10.976  -8.198  -4.982  1.00  0.00      P1    
ATOM   2390  CA  ALA P 187      10.246  -8.242  -2.986  1.00  0.00      P1   C
ATOM   2391  HA  ALA P 187       9.808  -7.431  -2.423  1.00  0.00      P1    
ATOM   2392  CB  ALA P 187       9.093  -8.998  -3.373  1.00  0.00      P1   C
ATOM   2393  HB1 ALA P 187       8.520  -9.147  -2.434  1.00  0.00      P1    
ATOM   2394  HB2 ALA P 187       8.528  -8.391  -4.113  1.00  0.00      P1    
ATOM   2395  HB3 ALA P 187       9.467  -9.920  -3.869  1.00  0.00      P1    
ATOM   2396  C   ALA P 187      11.074  -8.893  -1.889  1.00  0.00      P1   C
ATOM   2397  O   ALA P 187      10.993  -8.517  -0.706  1.00  0.00      P1   O
ATOM   2398  N   ALA P 188      11.945  -9.922  -2.131  1.00  0.00      P1   N
ATOM   2399  HN  ALA P 188      12.089 -10.260  -3.057  1.00  0.00      P1    
ATOM   2400  CA  ALA P 188      12.624 -10.662  -1.054  1.00  0.00      P1   C
ATOM   2401  HA  ALA P 188      12.082 -10.658  -0.121  1.00  0.00      P1    
ATOM   2402  CB  ALA P 188      12.866 -12.018  -1.770  1.00  0.00      P1   C
ATOM   2403  HB1 ALA P 188      11.973 -12.457  -2.263  1.00  0.00      P1    
ATOM   2404  HB2 ALA P 188      13.621 -12.047  -2.585  1.00  0.00      P1    
ATOM   2405  HB3 ALA P 188      13.098 -12.788  -1.004  1.00  0.00      P1    
ATOM   2406  C   ALA P 188      14.024  -9.988  -0.726  1.00  0.00      P1   C
ATOM   2407  O   ALA P 188      14.632 -10.379   0.289  1.00  0.00      P1   O
ATOM   2408  N   ALA P 189      14.529  -9.016  -1.513  1.00  0.00      P1   N
ATOM   2409  HN  ALA P 189      14.352  -8.853  -2.480  1.00  0.00      P1    
ATOM   2410  CA  ALA P 189      15.539  -8.098  -0.983  1.00  0.00      P1   C
ATOM   2411  HA  ALA P 189      16.488  -8.575  -0.789  1.00  0.00      P1    
ATOM   2412  CB  ALA P 189      15.847  -6.980  -1.984  1.00  0.00      P1   C
ATOM   2413  HB1 ALA P 189      16.438  -6.128  -1.586  1.00  0.00      P1    
ATOM   2414  HB2 ALA P 189      16.415  -7.274  -2.892  1.00  0.00      P1    
ATOM   2415  HB3 ALA P 189      14.926  -6.491  -2.367  1.00  0.00      P1    
ATOM   2416  C   ALA P 189      15.183  -7.370   0.333  1.00  0.00      P1   C
ATOM   2417  O   ALA P 189      15.971  -7.366   1.289  1.00  0.00      P1   O
ATOM   2418  N   PHE P 190      13.935  -6.760   0.494  1.00  0.00      P1   N
ATOM   2419  HN  PHE P 190      13.322  -6.636  -0.282  1.00  0.00      P1    
ATOM   2420  CA  PHE P 190      13.518  -5.974   1.627  1.00  0.00      P1   C
ATOM   2421  HA  PHE P 190      14.343  -5.836   2.311  1.00  0.00      P1    
ATOM   2422  CB  PHE P 190      13.034  -4.595   1.150  1.00  0.00      P1   C
ATOM   2423  HB1 PHE P 190      12.149  -4.737   0.493  1.00  0.00      P1    
ATOM   2424  HB2 PHE P 190      12.735  -3.898   1.961  1.00  0.00      P1    
ATOM   2425  CG  PHE P 190      14.117  -3.973   0.355  1.00  0.00      P1   C
ATOM   2426  CD1 PHE P 190      15.249  -3.524   1.063  1.00  0.00      P1   C
ATOM   2427  HD1 PHE P 190      15.407  -3.684   2.120  1.00  0.00      P1    
ATOM   2428  CE1 PHE P 190      16.246  -2.971   0.351  1.00  0.00      P1   C
ATOM   2429  HE1 PHE P 190      17.102  -2.619   0.907  1.00  0.00      P1    
ATOM   2430  CZ  PHE P 190      16.266  -2.791  -1.009  1.00  0.00      P1   C
ATOM   2431  HZ  PHE P 190      17.083  -2.339  -1.553  1.00  0.00      P1    
ATOM   2432  CD2 PHE P 190      14.116  -3.931  -1.052  1.00  0.00      P1   C
ATOM   2433  HD2 PHE P 190      13.340  -4.436  -1.608  1.00  0.00      P1    
ATOM   2434  CE2 PHE P 190      15.145  -3.266  -1.735  1.00  0.00      P1   C
ATOM   2435  HE2 PHE P 190      15.098  -3.247  -2.814  1.00  0.00      P1    
ATOM   2436  C   PHE P 190      12.292  -6.606   2.395  1.00  0.00      P1   C
ATOM   2437  O   PHE P 190      11.670  -6.054   3.277  1.00  0.00      P1   O
ATOM   2438  N   ASN P 191      11.899  -7.795   1.913  1.00  0.00      P1   N
ATOM   2439  HN  ASN P 191      12.389  -8.062   1.087  1.00  0.00      P1    
ATOM   2440  CA  ASN P 191      10.913  -8.636   2.447  1.00  0.00      P1   C
ATOM   2441  HA  ASN P 191      10.769  -9.448   1.750  1.00  0.00      P1    
ATOM   2442  CB  ASN P 191      11.321  -9.278   3.822  1.00  0.00      P1   C
ATOM   2443  HB1 ASN P 191      12.176  -9.987   3.822  1.00  0.00      P1    
ATOM   2444  HB2 ASN P 191      11.586  -8.387   4.430  1.00  0.00      P1    
ATOM   2445  CG  ASN P 191      10.177  -9.896   4.590  1.00  0.00      P1   C
ATOM   2446  OD1 ASN P 191       9.385 -10.627   3.957  1.00  0.00      P1   O
ATOM   2447  ND2 ASN P 191       9.960  -9.635   5.914  1.00  0.00      P1   N
ATOM   2448 HD21 ASN P 191      10.673  -9.115   6.385  1.00  0.00      P1    
ATOM   2449 HD22 ASN P 191       9.282 -10.170   6.418  1.00  0.00      P1    
ATOM   2450  C   ASN P 191       9.601  -7.945   2.333  1.00  0.00      P1   C
ATOM   2451  O   ASN P 191       8.826  -7.815   3.267  1.00  0.00      P1   O
ATOM   2452  N   ALA P 192       9.239  -7.381   1.109  1.00  0.00      P1   N
ATOM   2453  HN  ALA P 192       9.856  -7.450   0.328  1.00  0.00      P1    
ATOM   2454  CA  ALA P 192       8.139  -6.386   0.929  1.00  0.00      P1   C
ATOM   2455  HA  ALA P 192       7.522  -6.345   1.814  1.00  0.00      P1    
ATOM   2456  CB  ALA P 192       8.724  -5.012   0.645  1.00  0.00      P1   C
ATOM   2457  HB1 ALA P 192       9.645  -4.967   1.265  1.00  0.00      P1    
ATOM   2458  HB2 ALA P 192       9.164  -4.943  -0.372  1.00  0.00      P1    
ATOM   2459  HB3 ALA P 192       7.971  -4.196   0.681  1.00  0.00      P1    
ATOM   2460  C   ALA P 192       7.318  -6.890  -0.315  1.00  0.00      P1   C
ATOM   2461  O   ALA P 192       7.776  -6.577  -1.467  1.00  0.00      P1   O
ATOM   2462  N   PRO P 193       6.142  -7.502  -0.129  1.00  0.00      P1   N
ATOM   2463  CD  PRO P 193       5.669  -8.017   1.131  1.00  0.00      P1   C
ATOM   2464  HD1 PRO P 193       5.494  -7.237   1.902  1.00  0.00      P1    
ATOM   2465  HD2 PRO P 193       6.457  -8.711   1.492  1.00  0.00      P1    
ATOM   2466  CA  PRO P 193       5.320  -7.890  -1.337  1.00  0.00      P1   C
ATOM   2467  HA  PRO P 193       5.851  -8.399  -2.128  1.00  0.00      P1    
ATOM   2468  CB  PRO P 193       4.281  -8.887  -0.760  1.00  0.00      P1   C
ATOM   2469  HB1 PRO P 193       4.638  -9.934  -0.864  1.00  0.00      P1    
ATOM   2470  HB2 PRO P 193       3.265  -8.906  -1.210  1.00  0.00      P1    
ATOM   2471  CG  PRO P 193       4.303  -8.648   0.785  1.00  0.00      P1   C
ATOM   2472  HG1 PRO P 193       4.244  -9.626   1.309  1.00  0.00      P1    
ATOM   2473  HG2 PRO P 193       3.487  -8.006   1.180  1.00  0.00      P1    
ATOM   2474  C   PRO P 193       4.707  -6.699  -2.090  1.00  0.00      P1   C
ATOM   2475  O   PRO P 193       4.445  -6.674  -3.303  1.00  0.00      P1   O
ATOM   2476  N   LEU P 194       4.197  -5.673  -1.339  1.00  0.00      P1   N
ATOM   2477  HN  LEU P 194       4.446  -5.619  -0.375  1.00  0.00      P1    
ATOM   2478  CA  LEU P 194       3.513  -4.503  -1.965  1.00  0.00      P1   C
ATOM   2479  HA  LEU P 194       2.816  -4.959  -2.652  1.00  0.00      P1    
ATOM   2480  CB  LEU P 194       2.798  -3.639  -0.918  1.00  0.00      P1   C
ATOM   2481  HB1 LEU P 194       3.445  -3.112  -0.185  1.00  0.00      P1    
ATOM   2482  HB2 LEU P 194       2.354  -2.751  -1.416  1.00  0.00      P1    
ATOM   2483  CG  LEU P 194       1.733  -4.323  -0.125  1.00  0.00      P1   C
ATOM   2484  HG  LEU P 194       2.218  -5.135   0.459  1.00  0.00      P1    
ATOM   2485  CD1 LEU P 194       0.850  -3.371   0.674  1.00  0.00      P1   C
ATOM   2486 HD11 LEU P 194      -0.104  -3.873   0.944  1.00  0.00      P1    
ATOM   2487 HD12 LEU P 194       1.297  -3.062   1.643  1.00  0.00      P1    
ATOM   2488 HD13 LEU P 194       0.562  -2.497   0.052  1.00  0.00      P1    
ATOM   2489  CD2 LEU P 194       0.770  -5.064  -1.104  1.00  0.00      P1   C
ATOM   2490 HD21 LEU P 194      -0.131  -5.363  -0.527  1.00  0.00      P1    
ATOM   2491 HD22 LEU P 194       0.370  -4.380  -1.883  1.00  0.00      P1    
ATOM   2492 HD23 LEU P 194       1.220  -5.948  -1.605  1.00  0.00      P1    
ATOM   2493  C   LEU P 194       4.437  -3.694  -2.847  1.00  0.00      P1   C
ATOM   2494  O   LEU P 194       4.150  -3.265  -3.962  1.00  0.00      P1   O
ATOM   2495  N   ALA P 195       5.666  -3.356  -2.364  1.00  0.00      P1   N
ATOM   2496  HN  ALA P 195       5.936  -3.523  -1.419  1.00  0.00      P1    
ATOM   2497  CA  ALA P 195       6.713  -2.639  -3.106  1.00  0.00      P1   C
ATOM   2498  HA  ALA P 195       6.402  -1.632  -3.341  1.00  0.00      P1    
ATOM   2499  CB  ALA P 195       7.868  -2.506  -2.050  1.00  0.00      P1   C
ATOM   2500  HB1 ALA P 195       8.759  -1.969  -2.439  1.00  0.00      P1    
ATOM   2501  HB2 ALA P 195       7.398  -1.909  -1.240  1.00  0.00      P1    
ATOM   2502  HB3 ALA P 195       8.038  -3.519  -1.627  1.00  0.00      P1    
ATOM   2503  C   ALA P 195       7.205  -3.484  -4.316  1.00  0.00      P1   C
ATOM   2504  O   ALA P 195       7.402  -3.012  -5.460  1.00  0.00      P1   O
ATOM   2505  N   GLY P 196       7.385  -4.846  -4.135  1.00  0.00      P1   N
ATOM   2506  HN  GLY P 196       7.414  -5.184  -3.197  1.00  0.00      P1    
ATOM   2507  CA  GLY P 196       7.651  -5.765  -5.270  1.00  0.00      P1   C
ATOM   2508  HA1 GLY P 196       7.817  -6.734  -4.823  1.00  0.00      P1    
ATOM   2509  HA2 GLY P 196       8.521  -5.391  -5.789  1.00  0.00      P1    
ATOM   2510  C   GLY P 196       6.660  -6.032  -6.403  1.00  0.00      P1   C
ATOM   2511  O   GLY P 196       7.013  -6.379  -7.539  1.00  0.00      P1   O
ATOM   2512  N   ILE P 197       5.330  -5.868  -6.144  1.00  0.00      P1   N
ATOM   2513  HN  ILE P 197       4.945  -5.679  -5.244  1.00  0.00      P1    
ATOM   2514  CA  ILE P 197       4.308  -5.771  -7.174  1.00  0.00      P1   C
ATOM   2515  HA  ILE P 197       4.607  -6.367  -8.023  1.00  0.00      P1    
ATOM   2516  CB  ILE P 197       2.875  -6.230  -6.726  1.00  0.00      P1   C
ATOM   2517  HB  ILE P 197       2.997  -7.246  -6.293  1.00  0.00      P1    
ATOM   2518  CG2 ILE P 197       2.425  -5.414  -5.504  1.00  0.00      P1   C
ATOM   2519 HG21 ILE P 197       2.503  -4.337  -5.763  1.00  0.00      P1    
ATOM   2520 HG22 ILE P 197       1.333  -5.560  -5.361  1.00  0.00      P1    
ATOM   2521 HG23 ILE P 197       3.035  -5.522  -4.582  1.00  0.00      P1    
ATOM   2522  CG1 ILE P 197       1.732  -6.321  -7.771  1.00  0.00      P1   C
ATOM   2523 HG11 ILE P 197       0.784  -6.687  -7.321  1.00  0.00      P1    
ATOM   2524 HG12 ILE P 197       1.639  -5.245  -8.031  1.00  0.00      P1    
ATOM   2525  CD  ILE P 197       2.043  -7.193  -8.991  1.00  0.00      P1   C
ATOM   2526  HD1 ILE P 197       2.190  -8.239  -8.648  1.00  0.00      P1    
ATOM   2527  HD2 ILE P 197       1.237  -7.256  -9.753  1.00  0.00      P1    
ATOM   2528  HD3 ILE P 197       2.939  -6.804  -9.520  1.00  0.00      P1    
ATOM   2529  C   ILE P 197       4.272  -4.403  -7.791  1.00  0.00      P1   C
ATOM   2530  O   ILE P 197       3.982  -4.168  -8.977  1.00  0.00      P1   O
ATOM   2531  N   LEU P 198       4.634  -3.376  -6.996  1.00  0.00      P1   N
ATOM   2532  HN  LEU P 198       4.957  -3.351  -6.053  1.00  0.00      P1    
ATOM   2533  CA  LEU P 198       4.399  -2.008  -7.495  1.00  0.00      P1   C
ATOM   2534  HA  LEU P 198       3.436  -1.961  -7.982  1.00  0.00      P1    
ATOM   2535  CB  LEU P 198       4.422  -1.051  -6.264  1.00  0.00      P1   C
ATOM   2536  HB1 LEU P 198       3.722  -1.461  -5.505  1.00  0.00      P1    
ATOM   2537  HB2 LEU P 198       5.461  -0.997  -5.874  1.00  0.00      P1    
ATOM   2538  CG  LEU P 198       3.959   0.405  -6.610  1.00  0.00      P1   C
ATOM   2539  HG  LEU P 198       4.670   0.843  -7.343  1.00  0.00      P1    
ATOM   2540  CD1 LEU P 198       2.582   0.517  -7.180  1.00  0.00      P1   C
ATOM   2541 HD11 LEU P 198       2.329   1.598  -7.169  1.00  0.00      P1    
ATOM   2542 HD12 LEU P 198       2.643   0.131  -8.220  1.00  0.00      P1    
ATOM   2543 HD13 LEU P 198       1.853  -0.063  -6.575  1.00  0.00      P1    
ATOM   2544  CD2 LEU P 198       4.016   1.264  -5.306  1.00  0.00      P1   C
ATOM   2545 HD21 LEU P 198       5.002   1.455  -4.833  1.00  0.00      P1    
ATOM   2546 HD22 LEU P 198       3.507   2.249  -5.376  1.00  0.00      P1    
ATOM   2547 HD23 LEU P 198       3.427   0.665  -4.578  1.00  0.00      P1    
ATOM   2548  C   LEU P 198       5.445  -1.640  -8.560  1.00  0.00      P1   C
ATOM   2549  O   LEU P 198       5.196  -0.835  -9.435  1.00  0.00      P1   O
ATOM   2550  N   PHE P 199       6.629  -2.249  -8.445  1.00  0.00      P1   N
ATOM   2551  HN  PHE P 199       6.847  -2.774  -7.626  1.00  0.00      P1    
ATOM   2552  CA  PHE P 199       7.791  -1.951  -9.315  1.00  0.00      P1   C
ATOM   2553  HA  PHE P 199       7.864  -0.874  -9.334  1.00  0.00      P1    
ATOM   2554  CB  PHE P 199       9.017  -2.489  -8.681  1.00  0.00      P1   C
ATOM   2555  HB1 PHE P 199       9.139  -1.827  -7.797  1.00  0.00      P1    
ATOM   2556  HB2 PHE P 199       8.839  -3.554  -8.422  1.00  0.00      P1    
ATOM   2557  CG  PHE P 199      10.242  -2.428  -9.469  1.00  0.00      P1   C
ATOM   2558  CD1 PHE P 199      10.822  -1.252 -10.007  1.00  0.00      P1   C
ATOM   2559  HD1 PHE P 199      10.410  -0.258  -9.915  1.00  0.00      P1    
ATOM   2560  CE1 PHE P 199      12.088  -1.256 -10.618  1.00  0.00      P1   C
ATOM   2561  HE1 PHE P 199      12.459  -0.272 -10.863  1.00  0.00      P1    
ATOM   2562  CZ  PHE P 199      12.862  -2.432 -10.777  1.00  0.00      P1   C
ATOM   2563  HZ  PHE P 199      13.888  -2.471 -11.111  1.00  0.00      P1    
ATOM   2564  CD2 PHE P 199      11.007  -3.589  -9.694  1.00  0.00      P1   C
ATOM   2565  HD2 PHE P 199      10.713  -4.616  -9.537  1.00  0.00      P1    
ATOM   2566  CE2 PHE P 199      12.244  -3.594 -10.340  1.00  0.00      P1   C
ATOM   2567  HE2 PHE P 199      12.828  -4.501 -10.375  1.00  0.00      P1    
ATOM   2568  C   PHE P 199       7.560  -2.238 -10.783  1.00  0.00      P1   C
ATOM   2569  O   PHE P 199       8.026  -1.456 -11.632  1.00  0.00      P1   O
ATOM   2570  N   ILE P 200       6.872  -3.348 -11.099  1.00  0.00      P1   N
ATOM   2571  HN  ILE P 200       6.514  -3.908 -10.356  1.00  0.00      P1    
ATOM   2572  CA  ILE P 200       6.406  -3.677 -12.489  1.00  0.00      P1   C
ATOM   2573  HA  ILE P 200       7.294  -3.632 -13.102  1.00  0.00      P1    
ATOM   2574  CB  ILE P 200       6.027  -5.134 -12.598  1.00  0.00      P1   C
ATOM   2575  HB  ILE P 200       5.089  -5.253 -12.014  1.00  0.00      P1    
ATOM   2576  CG2 ILE P 200       5.722  -5.578 -14.001  1.00  0.00      P1   C
ATOM   2577 HG21 ILE P 200       6.600  -5.442 -14.668  1.00  0.00      P1    
ATOM   2578 HG22 ILE P 200       5.551  -6.675 -13.977  1.00  0.00      P1    
ATOM   2579 HG23 ILE P 200       4.898  -4.970 -14.431  1.00  0.00      P1    
ATOM   2580  CG1 ILE P 200       7.079  -6.048 -11.999  1.00  0.00      P1   C
ATOM   2581 HG11 ILE P 200       7.059  -5.849 -10.906  1.00  0.00      P1    
ATOM   2582 HG12 ILE P 200       6.853  -7.101 -12.274  1.00  0.00      P1    
ATOM   2583  CD  ILE P 200       8.498  -5.916 -12.477  1.00  0.00      P1   C
ATOM   2584  HD1 ILE P 200       9.058  -4.984 -12.246  1.00  0.00      P1    
ATOM   2585  HD2 ILE P 200       9.160  -6.706 -12.063  1.00  0.00      P1    
ATOM   2586  HD3 ILE P 200       8.475  -5.987 -13.586  1.00  0.00      P1    
ATOM   2587  C   ILE P 200       5.298  -2.746 -13.092  1.00  0.00      P1   C
ATOM   2588  O   ILE P 200       5.221  -2.449 -14.309  1.00  0.00      P1   O
ATOM   2589  N   ILE P 201       4.416  -2.202 -12.241  1.00  0.00      P1   N
ATOM   2590  HN  ILE P 201       4.491  -2.442 -11.277  1.00  0.00      P1    
ATOM   2591  CA  ILE P 201       3.286  -1.296 -12.629  1.00  0.00      P1   C
ATOM   2592  HA  ILE P 201       3.120  -1.503 -13.676  1.00  0.00      P1    
ATOM   2593  CB  ILE P 201       2.066  -1.648 -11.936  1.00  0.00      P1   C
ATOM   2594  HB  ILE P 201       1.330  -0.980 -12.433  1.00  0.00      P1    
ATOM   2595  CG2 ILE P 201       1.665  -3.110 -12.455  1.00  0.00      P1   C
ATOM   2596 HG21 ILE P 201       2.323  -3.950 -12.145  1.00  0.00      P1    
ATOM   2597 HG22 ILE P 201       0.660  -3.326 -12.032  1.00  0.00      P1    
ATOM   2598 HG23 ILE P 201       1.534  -3.083 -13.558  1.00  0.00      P1    
ATOM   2599  CG1 ILE P 201       2.184  -1.575 -10.377  1.00  0.00      P1   C
ATOM   2600 HG11 ILE P 201       2.604  -2.562 -10.087  1.00  0.00      P1    
ATOM   2601 HG12 ILE P 201       2.819  -0.740 -10.011  1.00  0.00      P1    
ATOM   2602  CD  ILE P 201       0.844  -1.499  -9.673  1.00  0.00      P1   C
ATOM   2603  HD1 ILE P 201       1.088  -1.545  -8.590  1.00  0.00      P1    
ATOM   2604  HD2 ILE P 201       0.403  -0.499  -9.870  1.00  0.00      P1    
ATOM   2605  HD3 ILE P 201       0.121  -2.312  -9.900  1.00  0.00      P1    
ATOM   2606  C   ILE P 201       3.610   0.200 -12.523  1.00  0.00      P1   C
ATOM   2607  O   ILE P 201       3.042   1.106 -13.131  1.00  0.00      P1   O
ATOM   2608  N   GLU P 202       4.763   0.633 -11.838  1.00  0.00      P1   N
ATOM   2609  HN  GLU P 202       5.340  -0.017 -11.351  1.00  0.00      P1    
ATOM   2610  CA  GLU P 202       5.169   2.031 -11.741  1.00  0.00      P1   C
ATOM   2611  HA  GLU P 202       4.418   2.602 -12.267  1.00  0.00      P1    
ATOM   2612  CB  GLU P 202       5.336   2.472 -10.251  1.00  0.00      P1   C
ATOM   2613  HB1 GLU P 202       5.969   1.723  -9.728  1.00  0.00      P1    
ATOM   2614  HB2 GLU P 202       5.933   3.409 -10.210  1.00  0.00      P1    
ATOM   2615  CG  GLU P 202       3.993   2.719  -9.515  1.00  0.00      P1    
ATOM   2616  HG1 GLU P 202       3.161   2.016  -9.734  1.00  0.00      P1    
ATOM   2617  HG2 GLU P 202       4.247   2.745  -8.434  1.00  0.00      P1    
ATOM   2618  CD  GLU P 202       3.283   4.075  -9.883  1.00  0.00      P1    
ATOM   2619  OE1 GLU P 202       3.176   4.618 -10.981  1.00  0.00      P1    
ATOM   2620  OE2 GLU P 202       2.665   4.718  -8.777  1.00  0.00      P1    
ATOM   2621  HE2 GLU P 202       2.273   5.536  -9.091  1.00  0.00      P1    
ATOM   2622  C   GLU P 202       6.496   2.279 -12.490  1.00  0.00      P1   C
ATOM   2623  O   GLU P 202       6.434   2.663 -13.648  1.00  0.00      P1   O
ATOM   2624  N   GLN P 203       7.692   2.029 -11.893  1.00  0.00      P1   N
ATOM   2625  HN  GLN P 203       7.650   1.834 -10.916  1.00  0.00      P1    
ATOM   2626  CA  GLN P 203       8.937   2.168 -12.594  1.00  0.00      P1   C
ATOM   2627  HA  GLN P 203       9.173   3.195 -12.830  1.00  0.00      P1    
ATOM   2628  CB  GLN P 203      10.125   2.013 -11.733  1.00  0.00      P1   C
ATOM   2629  HB1 GLN P 203      10.011   0.976 -11.349  1.00  0.00      P1    
ATOM   2630  HB2 GLN P 203      11.007   1.991 -12.408  1.00  0.00      P1    
ATOM   2631  CG  GLN P 203      10.501   3.162 -10.760  1.00  0.00      P1   C
ATOM   2632  HG1 GLN P 203      10.851   4.011 -11.386  1.00  0.00      P1    
ATOM   2633  HG2 GLN P 203       9.639   3.457 -10.124  1.00  0.00      P1    
ATOM   2634  CD  GLN P 203      11.464   2.659  -9.757  1.00  0.00      P1   C
ATOM   2635  OE1 GLN P 203      11.037   2.329  -8.647  1.00  0.00      P1   O
ATOM   2636  NE2 GLN P 203      12.797   2.658 -10.159  1.00  0.00      P1   N
ATOM   2637 HE21 GLN P 203      13.400   2.158  -9.537  1.00  0.00      P1    
ATOM   2638 HE22 GLN P 203      13.143   3.324 -10.820  1.00  0.00      P1    
ATOM   2639  C   GLN P 203       9.200   1.470 -13.871  1.00  0.00      P1   C
ATOM   2640  O   GLN P 203       9.708   1.987 -14.836  1.00  0.00      P1   O
ATOM   2641  N   MET P 204       8.857   0.116 -13.883  1.00  0.00      P1   N
ATOM   2642  HN  MET P 204       8.546  -0.267 -13.017  1.00  0.00      P1    
ATOM   2643  CA  MET P 204       9.141  -0.741 -15.041  1.00  0.00      P1   C
ATOM   2644  HA  MET P 204       9.969  -0.259 -15.540  1.00  0.00      P1    
ATOM   2645  CB  MET P 204       9.465  -2.187 -14.495  1.00  0.00      P1   C
ATOM   2646  HB1 MET P 204       8.790  -2.291 -13.618  1.00  0.00      P1    
ATOM   2647  HB2 MET P 204       9.199  -2.956 -15.251  1.00  0.00      P1    
ATOM   2648  CG  MET P 204      10.992  -2.280 -14.059  1.00  0.00      P1   C
ATOM   2649  HG1 MET P 204      11.269  -1.501 -13.317  1.00  0.00      P1    
ATOM   2650  HG2 MET P 204      11.105  -3.190 -13.432  1.00  0.00      P1    
ATOM   2651  SD  MET P 204      12.099  -2.123 -15.407  1.00  0.00      P1   S
ATOM   2652  CE  MET P 204      13.614  -1.661 -14.520  1.00  0.00      P1   C
ATOM   2653  HE1 MET P 204      14.477  -1.675 -15.219  1.00  0.00      P1    
ATOM   2654  HE2 MET P 204      13.598  -0.670 -14.018  1.00  0.00      P1    
ATOM   2655  HE3 MET P 204      13.911  -2.390 -13.736  1.00  0.00      P1    
ATOM   2656  C   MET P 204       8.002  -0.750 -16.087  1.00  0.00      P1   C
ATOM   2657  O   MET P 204       8.205  -1.399 -17.107  1.00  0.00      P1   O
ATOM   2658  N   ARG P 205       6.923   0.039 -15.804  1.00  0.00      P1   N
ATOM   2659  HN  ARG P 205       7.083   0.662 -15.042  1.00  0.00      P1    
ATOM   2660  CA  ARG P 205       5.874   0.234 -16.840  1.00  0.00      P1   C
ATOM   2661  HA  ARG P 205       5.417  -0.716 -17.075  1.00  0.00      P1    
ATOM   2662  CB  ARG P 205       4.687   1.148 -16.404  1.00  0.00      P1   C
ATOM   2663  HB1 ARG P 205       4.247   0.642 -15.518  1.00  0.00      P1    
ATOM   2664  HB2 ARG P 205       5.102   2.103 -16.017  1.00  0.00      P1    
ATOM   2665  CG  ARG P 205       3.609   1.445 -17.406  1.00  0.00      P1   C
ATOM   2666  HG1 ARG P 205       3.974   2.274 -18.049  1.00  0.00      P1    
ATOM   2667  HG2 ARG P 205       3.302   0.550 -17.989  1.00  0.00      P1    
ATOM   2668  CD  ARG P 205       2.451   2.039 -16.695  1.00  0.00      P1   C
ATOM   2669  HD1 ARG P 205       2.149   1.276 -15.945  1.00  0.00      P1    
ATOM   2670  HD2 ARG P 205       2.632   2.971 -16.117  1.00  0.00      P1    
ATOM   2671  NE  ARG P 205       1.335   2.151 -17.713  1.00  0.00      P1   N
ATOM   2672  HE  ARG P 205       1.518   1.917 -18.668  1.00  0.00      P1    
ATOM   2673  CZ  ARG P 205       0.124   2.614 -17.479  1.00  0.00      P1   C
ATOM   2674  NH1 ARG P 205      -0.098   3.107 -16.253  1.00  0.00      P1   N
ATOM   2675 HH11 ARG P 205      -1.043   3.317 -16.002  1.00  0.00      P1    
ATOM   2676 HH12 ARG P 205       0.653   3.272 -15.614  1.00  0.00      P1    
ATOM   2677  NH2 ARG P 205      -0.931   2.393 -18.201  1.00  0.00      P1   N
ATOM   2678 HH21 ARG P 205      -1.800   2.758 -17.867  1.00  0.00      P1    
ATOM   2679 HH22 ARG P 205      -0.955   2.000 -19.120  1.00  0.00      P1    
ATOM   2680  C   ARG P 205       6.374   0.818 -18.234  1.00  0.00      P1   C
ATOM   2681  O   ARG P 205       5.899   0.251 -19.214  1.00  0.00      P1   O
ATOM   2682  N   PRO P 206       7.341   1.713 -18.442  1.00  0.00      P1   N
ATOM   2683  CD  PRO P 206       7.923   2.629 -17.505  1.00  0.00      P1   C
ATOM   2684  HD1 PRO P 206       8.716   2.100 -16.933  1.00  0.00      P1    
ATOM   2685  HD2 PRO P 206       7.140   3.059 -16.844  1.00  0.00      P1    
ATOM   2686  CA  PRO P 206       7.729   2.027 -19.837  1.00  0.00      P1   C
ATOM   2687  HA  PRO P 206       6.836   2.372 -20.339  1.00  0.00      P1    
ATOM   2688  CB  PRO P 206       8.605   3.339 -19.782  1.00  0.00      P1   C
ATOM   2689  HB1 PRO P 206       8.045   4.094 -20.374  1.00  0.00      P1    
ATOM   2690  HB2 PRO P 206       9.647   3.156 -20.120  1.00  0.00      P1    
ATOM   2691  CG  PRO P 206       8.656   3.716 -18.291  1.00  0.00      P1   C
ATOM   2692  HG1 PRO P 206       8.231   4.717 -18.065  1.00  0.00      P1    
ATOM   2693  HG2 PRO P 206       9.741   3.773 -18.060  1.00  0.00      P1    
ATOM   2694  C   PRO P 206       8.390   0.843 -20.591  1.00  0.00      P1   C
ATOM   2695  O   PRO P 206       8.183   0.649 -21.816  1.00  0.00      P1   O
ATOM   2696  N   GLN P 207       9.293   0.163 -19.872  1.00  0.00      P1   N
ATOM   2697  HN  GLN P 207       9.455   0.365 -18.910  1.00  0.00      P1    
ATOM   2698  CA  GLN P 207      10.027  -0.938 -20.455  1.00  0.00      P1   C
ATOM   2699  HA  GLN P 207      10.391  -0.677 -21.437  1.00  0.00      P1    
ATOM   2700  CB  GLN P 207      11.253  -1.187 -19.571  1.00  0.00      P1   C
ATOM   2701  HB1 GLN P 207      10.978  -1.762 -18.660  1.00  0.00      P1    
ATOM   2702  HB2 GLN P 207      11.864  -1.892 -20.175  1.00  0.00      P1    
ATOM   2703  CG  GLN P 207      12.110  -0.022 -19.046  1.00  0.00      P1   C
ATOM   2704  HG1 GLN P 207      11.705   0.209 -18.037  1.00  0.00      P1    
ATOM   2705  HG2 GLN P 207      13.136  -0.408 -18.863  1.00  0.00      P1    
ATOM   2706  CD  GLN P 207      12.298   1.164 -19.984  1.00  0.00      P1   C
ATOM   2707  OE1 GLN P 207      11.889   2.251 -19.693  1.00  0.00      P1   O
ATOM   2708  NE2 GLN P 207      12.826   0.899 -21.132  1.00  0.00      P1   N
ATOM   2709 HE21 GLN P 207      12.897   1.586 -21.855  1.00  0.00      P1    
ATOM   2710 HE22 GLN P 207      13.279   0.013 -21.224  1.00  0.00      P1    
ATOM   2711  C   GLN P 207       9.156  -2.183 -20.576  1.00  0.00      P1   C
ATOM   2712  O   GLN P 207       9.209  -2.815 -21.613  1.00  0.00      P1   O
ATOM   2713  N   PHE P 208       8.224  -2.496 -19.621  1.00  0.00      P1   N
ATOM   2714  HN  PHE P 208       8.150  -2.002 -18.759  1.00  0.00      P1    
ATOM   2715  CA  PHE P 208       7.508  -3.772 -19.615  1.00  0.00      P1   C
ATOM   2716  HA  PHE P 208       8.253  -4.472 -19.962  1.00  0.00      P1    
ATOM   2717  CB  PHE P 208       6.957  -4.118 -18.203  1.00  0.00      P1   C
ATOM   2718  HB1 PHE P 208       7.793  -4.232 -17.480  1.00  0.00      P1    
ATOM   2719  HB2 PHE P 208       6.321  -3.326 -17.754  1.00  0.00      P1    
ATOM   2720  CG  PHE P 208       6.167  -5.354 -18.305  1.00  0.00      P1   C
ATOM   2721  CD1 PHE P 208       6.820  -6.505 -18.791  1.00  0.00      P1   C
ATOM   2722  HD1 PHE P 208       7.850  -6.437 -19.107  1.00  0.00      P1    
ATOM   2723  CE1 PHE P 208       6.114  -7.713 -18.865  1.00  0.00      P1   C
ATOM   2724  HE1 PHE P 208       6.609  -8.572 -19.293  1.00  0.00      P1    
ATOM   2725  CZ  PHE P 208       4.760  -7.823 -18.460  1.00  0.00      P1   C
ATOM   2726  HZ  PHE P 208       4.245  -8.762 -18.597  1.00  0.00      P1    
ATOM   2727  CD2 PHE P 208       4.897  -5.466 -17.813  1.00  0.00      P1   C
ATOM   2728  HD2 PHE P 208       4.341  -4.650 -17.373  1.00  0.00      P1    
ATOM   2729  CE2 PHE P 208       4.193  -6.658 -17.960  1.00  0.00      P1   C
ATOM   2730  HE2 PHE P 208       3.213  -6.674 -17.507  1.00  0.00      P1    
ATOM   2731  C   PHE P 208       6.417  -3.621 -20.676  1.00  0.00      P1   C
ATOM   2732  O   PHE P 208       5.888  -2.496 -20.746  1.00  0.00      P1   O
ATOM   2733  N   ARG P 209       6.171  -4.625 -21.498  1.00  0.00      P1   N
ATOM   2734  HN  ARG P 209       6.782  -5.405 -21.598  1.00  0.00      P1    
ATOM   2735  CA  ARG P 209       4.893  -4.797 -22.290  1.00  0.00      P1   C
ATOM   2736  HA  ARG P 209       4.458  -3.824 -22.469  1.00  0.00      P1    
ATOM   2737  CB  ARG P 209       5.153  -5.076 -23.768  1.00  0.00      P1   C
ATOM   2738  HB1 ARG P 209       5.798  -5.954 -23.987  1.00  0.00      P1    
ATOM   2739  HB2 ARG P 209       4.199  -5.273 -24.303  1.00  0.00      P1    
ATOM   2740  CG  ARG P 209       5.714  -3.890 -24.548  1.00  0.00      P1   C
ATOM   2741  HG1 ARG P 209       5.412  -4.029 -25.608  1.00  0.00      P1    
ATOM   2742  HG2 ARG P 209       5.285  -2.939 -24.165  1.00  0.00      P1    
ATOM   2743  CD  ARG P 209       7.225  -3.653 -24.579  1.00  0.00      P1   C
ATOM   2744  HD1 ARG P 209       7.494  -3.577 -23.503  1.00  0.00      P1    
ATOM   2745  HD2 ARG P 209       7.672  -4.496 -25.147  1.00  0.00      P1    
ATOM   2746  NE  ARG P 209       7.534  -2.411 -25.235  1.00  0.00      P1   N
ATOM   2747  HE  ARG P 209       6.774  -1.882 -25.613  1.00  0.00      P1    
ATOM   2748  CZ  ARG P 209       8.656  -1.760 -25.119  1.00  0.00      P1   C
ATOM   2749  NH1 ARG P 209       9.733  -2.242 -24.624  1.00  0.00      P1   N
ATOM   2750 HH11 ARG P 209      10.378  -1.517 -24.385  1.00  0.00      P1    
ATOM   2751 HH12 ARG P 209       9.802  -3.082 -24.086  1.00  0.00      P1    
ATOM   2752  NH2 ARG P 209       8.717  -0.523 -25.591  1.00  0.00      P1   N
ATOM   2753 HH21 ARG P 209       9.513  -0.005 -25.278  1.00  0.00      P1    
ATOM   2754 HH22 ARG P 209       7.811  -0.121 -25.724  1.00  0.00      P1    
ATOM   2755  C   ARG P 209       3.841  -5.767 -21.651  1.00  0.00      P1   C
ATOM   2756  O   ARG P 209       4.102  -6.929 -21.536  1.00  0.00      P1   O
ATOM   2757  N   TYR P 210       2.773  -5.141 -21.056  1.00  0.00      P1   N
ATOM   2758  HN  TYR P 210       2.807  -4.152 -20.931  1.00  0.00      P1    
ATOM   2759  CA  TYR P 210       1.598  -5.803 -20.612  1.00  0.00      P1   C
ATOM   2760  HA  TYR P 210       1.928  -6.395 -19.771  1.00  0.00      P1    
ATOM   2761  CB  TYR P 210       0.458  -4.810 -20.109  1.00  0.00      P1   C
ATOM   2762  HB1 TYR P 210       1.031  -4.278 -19.320  1.00  0.00      P1    
ATOM   2763  HB2 TYR P 210       0.186  -4.147 -20.959  1.00  0.00      P1    
ATOM   2764  CG  TYR P 210      -0.850  -5.373 -19.608  1.00  0.00      P1   C
ATOM   2765  CD1 TYR P 210      -0.927  -5.783 -18.254  1.00  0.00      P1   C
ATOM   2766  HD1 TYR P 210      -0.089  -5.681 -17.580  1.00  0.00      P1    
ATOM   2767  CE1 TYR P 210      -2.157  -6.261 -17.797  1.00  0.00      P1   C
ATOM   2768  HE1 TYR P 210      -2.254  -6.718 -16.823  1.00  0.00      P1    
ATOM   2769  CZ  TYR P 210      -3.247  -6.448 -18.650  1.00  0.00      P1   C
ATOM   2770  OH  TYR P 210      -4.474  -6.900 -18.047  1.00  0.00      P1   O
ATOM   2771  HH  TYR P 210      -4.292  -7.070 -17.119  1.00  0.00      P1    
ATOM   2772  CD2 TYR P 210      -1.975  -5.484 -20.506  1.00  0.00      P1   C
ATOM   2773  HD2 TYR P 210      -1.948  -5.193 -21.546  1.00  0.00      P1    
ATOM   2774  CE2 TYR P 210      -3.163  -6.007 -19.985  1.00  0.00      P1   C
ATOM   2775  HE2 TYR P 210      -4.010  -6.145 -20.641  1.00  0.00      P1    
ATOM   2776  C   TYR P 210       1.057  -6.981 -21.493  1.00  0.00      P1   C
ATOM   2777  O   TYR P 210       1.017  -6.979 -22.731  1.00  0.00      P1   O
ATOM   2778  N   THR P 211       0.479  -8.024 -20.850  1.00  0.00      P1   N
ATOM   2779  HN  THR P 211       0.548  -8.038 -19.855  1.00  0.00      P1    
ATOM   2780  CA  THR P 211      -0.388  -8.965 -21.422  1.00  0.00      P1   C
ATOM   2781  HA  THR P 211      -1.004  -8.384 -22.093  1.00  0.00      P1    
ATOM   2782  CB  THR P 211       0.331 -10.123 -22.145  1.00  0.00      P1   C
ATOM   2783  HB  THR P 211       0.813  -9.684 -23.045  1.00  0.00      P1    
ATOM   2784  OG1 THR P 211      -0.562 -11.040 -22.604  1.00  0.00      P1   O
ATOM   2785  HG1 THR P 211       0.038 -11.640 -23.053  1.00  0.00      P1    
ATOM   2786  CG2 THR P 211       1.299 -10.854 -21.240  1.00  0.00      P1   C
ATOM   2787 HG21 THR P 211       0.690 -11.253 -20.401  1.00  0.00      P1    
ATOM   2788 HG22 THR P 211       1.790 -11.674 -21.806  1.00  0.00      P1    
ATOM   2789 HG23 THR P 211       2.013 -10.139 -20.778  1.00  0.00      P1    
ATOM   2790  C   THR P 211      -1.373  -9.473 -20.354  1.00  0.00      P1   C
ATOM   2791  O   THR P 211      -1.158  -9.079 -19.214  1.00  0.00      P1   O
ATOM   2792  N   LEU P 212      -2.482 -10.206 -20.713  1.00  0.00      P1   N
ATOM   2793  HN  LEU P 212      -2.434 -10.578 -21.637  1.00  0.00      P1    
ATOM   2794  CA  LEU P 212      -3.634 -10.547 -19.913  1.00  0.00      P1   C
ATOM   2795  HA  LEU P 212      -4.224  -9.673 -19.679  1.00  0.00      P1    
ATOM   2796  CB  LEU P 212      -4.519 -11.518 -20.679  1.00  0.00      P1   C
ATOM   2797  HB1 LEU P 212      -3.869 -12.199 -21.268  1.00  0.00      P1    
ATOM   2798  HB2 LEU P 212      -5.228 -12.078 -20.031  1.00  0.00      P1    
ATOM   2799  CG  LEU P 212      -5.429 -10.835 -21.742  1.00  0.00      P1   C
ATOM   2800  HG  LEU P 212      -4.707 -10.511 -22.523  1.00  0.00      P1    
ATOM   2801  CD1 LEU P 212      -6.330 -11.848 -22.499  1.00  0.00      P1   C
ATOM   2802 HD11 LEU P 212      -6.986 -11.262 -23.178  1.00  0.00      P1    
ATOM   2803 HD12 LEU P 212      -5.748 -12.573 -23.108  1.00  0.00      P1    
ATOM   2804 HD13 LEU P 212      -6.947 -12.395 -21.755  1.00  0.00      P1    
ATOM   2805  CD2 LEU P 212      -6.139  -9.514 -21.334  1.00  0.00      P1   C
ATOM   2806 HD21 LEU P 212      -6.709  -9.650 -20.390  1.00  0.00      P1    
ATOM   2807 HD22 LEU P 212      -5.294  -8.832 -21.096  1.00  0.00      P1    
ATOM   2808 HD23 LEU P 212      -6.723  -9.209 -22.229  1.00  0.00      P1    
ATOM   2809  C   LEU P 212      -3.196 -11.255 -18.685  1.00  0.00      P1   C
ATOM   2810  O   LEU P 212      -3.646 -11.066 -17.632  1.00  0.00      P1   O
ATOM   2811  N   ILE P 213      -2.202 -12.247 -18.813  1.00  0.00      P1   N
ATOM   2812  HN  ILE P 213      -1.796 -12.355 -19.717  1.00  0.00      P1    
ATOM   2813  CA  ILE P 213      -1.736 -13.149 -17.766  1.00  0.00      P1   C
ATOM   2814  HA  ILE P 213      -2.608 -13.417 -17.188  1.00  0.00      P1    
ATOM   2815  CB  ILE P 213      -1.053 -14.357 -18.538  1.00  0.00      P1   C
ATOM   2816  HB  ILE P 213      -1.872 -14.778 -19.160  1.00  0.00      P1    
ATOM   2817  CG2 ILE P 213       0.139 -13.916 -19.421  1.00  0.00      P1   C
ATOM   2818 HG21 ILE P 213       0.594 -14.836 -19.847  1.00  0.00      P1    
ATOM   2819 HG22 ILE P 213      -0.265 -13.454 -20.347  1.00  0.00      P1    
ATOM   2820 HG23 ILE P 213       0.882 -13.298 -18.874  1.00  0.00      P1    
ATOM   2821  CG1 ILE P 213      -0.597 -15.573 -17.559  1.00  0.00      P1   C
ATOM   2822 HG11 ILE P 213      -0.375 -16.481 -18.159  1.00  0.00      P1    
ATOM   2823 HG12 ILE P 213       0.233 -15.233 -16.903  1.00  0.00      P1    
ATOM   2824  CD  ILE P 213      -1.868 -16.010 -16.853  1.00  0.00      P1   C
ATOM   2825  HD1 ILE P 213      -1.855 -17.008 -16.364  1.00  0.00      P1    
ATOM   2826  HD2 ILE P 213      -2.108 -15.261 -16.069  1.00  0.00      P1    
ATOM   2827  HD3 ILE P 213      -2.675 -16.158 -17.602  1.00  0.00      P1    
ATOM   2828  C   ILE P 213      -0.761 -12.442 -16.857  1.00  0.00      P1   C
ATOM   2829  O   ILE P 213      -0.573 -12.807 -15.723  1.00  0.00      P1   O
ATOM   2830  N   SER P 214      -0.153 -11.344 -17.351  1.00  0.00      P1   N
ATOM   2831  HN  SER P 214      -0.464 -11.019 -18.241  1.00  0.00      P1    
ATOM   2832  CA  SER P 214       1.088 -10.706 -16.833  1.00  0.00      P1   C
ATOM   2833  HA  SER P 214       1.773 -11.530 -16.971  1.00  0.00      P1    
ATOM   2834  CB  SER P 214       1.672  -9.576 -17.793  1.00  0.00      P1   C
ATOM   2835  HB1 SER P 214       2.678  -9.303 -17.410  1.00  0.00      P1    
ATOM   2836  HB2 SER P 214       1.772  -9.894 -18.853  1.00  0.00      P1    
ATOM   2837  OG  SER P 214       0.815  -8.374 -17.808  1.00  0.00      P1   O
ATOM   2838  HG1 SER P 214      -0.035  -8.619 -18.182  1.00  0.00      P1    
ATOM   2839  C   SER P 214       1.188 -10.212 -15.413  1.00  0.00      P1   C
ATOM   2840  O   SER P 214       1.963 -10.774 -14.626  1.00  0.00      P1   O
ATOM   2841  N   ILE P 215       0.468  -9.161 -14.943  1.00  0.00      P1   N
ATOM   2842  HN  ILE P 215      -0.107  -8.599 -15.533  1.00  0.00      P1    
ATOM   2843  CA  ILE P 215       0.718  -8.611 -13.667  1.00  0.00      P1   C
ATOM   2844  HA  ILE P 215       1.747  -8.326 -13.506  1.00  0.00      P1    
ATOM   2845  CB  ILE P 215       0.032  -7.151 -13.620  1.00  0.00      P1   C
ATOM   2846  HB  ILE P 215      -1.022  -7.294 -13.939  1.00  0.00      P1    
ATOM   2847  CG2 ILE P 215       0.073  -6.451 -12.218  1.00  0.00      P1   C
ATOM   2848 HG21 ILE P 215       1.111  -6.535 -11.829  1.00  0.00      P1    
ATOM   2849 HG22 ILE P 215      -0.276  -5.397 -12.257  1.00  0.00      P1    
ATOM   2850 HG23 ILE P 215      -0.524  -7.000 -11.459  1.00  0.00      P1    
ATOM   2851  CG1 ILE P 215       0.635  -6.230 -14.677  1.00  0.00      P1   C
ATOM   2852 HG11 ILE P 215       0.423  -6.686 -15.668  1.00  0.00      P1    
ATOM   2853 HG12 ILE P 215       0.200  -5.211 -14.764  1.00  0.00      P1    
ATOM   2854  CD  ILE P 215       2.160  -6.093 -14.724  1.00  0.00      P1   C
ATOM   2855  HD1 ILE P 215       2.670  -6.170 -13.739  1.00  0.00      P1    
ATOM   2856  HD2 ILE P 215       2.593  -6.915 -15.334  1.00  0.00      P1    
ATOM   2857  HD3 ILE P 215       2.422  -5.130 -15.211  1.00  0.00      P1    
ATOM   2858  C   ILE P 215       0.205  -9.482 -12.634  1.00  0.00      P1   C
ATOM   2859  O   ILE P 215       0.766  -9.634 -11.538  1.00  0.00      P1   O
ATOM   2860  N   LYS P 216      -0.809 -10.221 -13.084  1.00  0.00      P1   N
ATOM   2861  HN  LYS P 216      -1.136 -10.166 -14.024  1.00  0.00      P1    
ATOM   2862  CA  LYS P 216      -1.350 -11.337 -12.313  1.00  0.00      P1   C
ATOM   2863  HA  LYS P 216      -1.708 -10.893 -11.396  1.00  0.00      P1    
ATOM   2864  CB  LYS P 216      -2.653 -11.877 -13.041  1.00  0.00      P1   C
ATOM   2865  HB1 LYS P 216      -2.527 -11.822 -14.143  1.00  0.00      P1    
ATOM   2866  HB2 LYS P 216      -2.819 -12.950 -12.807  1.00  0.00      P1    
ATOM   2867  CG  LYS P 216      -3.897 -11.210 -12.496  1.00  0.00      P1   C
ATOM   2868  HG1 LYS P 216      -3.830 -11.253 -11.387  1.00  0.00      P1    
ATOM   2869  HG2 LYS P 216      -3.924 -10.171 -12.888  1.00  0.00      P1    
ATOM   2870  CD  LYS P 216      -5.255 -11.722 -13.013  1.00  0.00      P1   C
ATOM   2871  HD1 LYS P 216      -5.363 -12.806 -12.794  1.00  0.00      P1    
ATOM   2872  HD2 LYS P 216      -6.097 -11.277 -12.440  1.00  0.00      P1    
ATOM   2873  CE  LYS P 216      -5.437 -11.431 -14.532  1.00  0.00      P1   C
ATOM   2874  HE1 LYS P 216      -5.358 -10.323 -14.563  1.00  0.00      P1    
ATOM   2875  HE2 LYS P 216      -4.676 -11.959 -15.144  1.00  0.00      P1    
ATOM   2876  NZ  LYS P 216      -6.861 -11.783 -14.974  1.00  0.00      P1   N
ATOM   2877  HZ1 LYS P 216      -6.786 -11.822 -16.011  1.00  0.00      P1    
ATOM   2878  HZ2 LYS P 216      -7.282 -12.706 -14.744  1.00  0.00      P1    
ATOM   2879  HZ3 LYS P 216      -7.468 -11.024 -14.604  1.00  0.00      P1    
ATOM   2880  C   LYS P 216      -0.350 -12.506 -12.143  1.00  0.00      P1   C
ATOM   2881  O   LYS P 216      -0.241 -13.016 -11.041  1.00  0.00      P1   O
ATOM   2882  N   ALA P 217       0.476 -12.908 -13.153  1.00  0.00      P1   N
ATOM   2883  HN  ALA P 217       0.228 -12.594 -14.066  1.00  0.00      P1    
ATOM   2884  CA  ALA P 217       1.600 -13.810 -13.035  1.00  0.00      P1   C
ATOM   2885  HA  ALA P 217       1.279 -14.745 -12.598  1.00  0.00      P1    
ATOM   2886  CB  ALA P 217       2.104 -14.164 -14.449  1.00  0.00      P1   C
ATOM   2887  HB1 ALA P 217       2.832 -14.998 -14.354  1.00  0.00      P1    
ATOM   2888  HB2 ALA P 217       1.231 -14.483 -15.058  1.00  0.00      P1    
ATOM   2889  HB3 ALA P 217       2.589 -13.275 -14.906  1.00  0.00      P1    
ATOM   2890  C   ALA P 217       2.776 -13.436 -12.124  1.00  0.00      P1   C
ATOM   2891  O   ALA P 217       3.226 -14.199 -11.252  1.00  0.00      P1   O
ATOM   2892  N   VAL P 218       3.041 -12.124 -12.117  1.00  0.00      P1   N
ATOM   2893  HN  VAL P 218       2.469 -11.508 -12.652  1.00  0.00      P1    
ATOM   2894  CA  VAL P 218       4.087 -11.429 -11.472  1.00  0.00      P1   C
ATOM   2895  HA  VAL P 218       5.027 -11.960 -11.500  1.00  0.00      P1    
ATOM   2896  CB  VAL P 218       4.285 -10.115 -12.141  1.00  0.00      P1   C
ATOM   2897  HB  VAL P 218       3.343  -9.600 -12.428  1.00  0.00      P1    
ATOM   2898  CG1 VAL P 218       4.916  -9.029 -11.203  1.00  0.00      P1   C
ATOM   2899 HG11 VAL P 218       4.345  -8.900 -10.258  1.00  0.00      P1    
ATOM   2900 HG12 VAL P 218       5.980  -9.218 -10.945  1.00  0.00      P1    
ATOM   2901 HG13 VAL P 218       4.740  -8.042 -11.682  1.00  0.00      P1    
ATOM   2902  CG2 VAL P 218       4.972 -10.300 -13.514  1.00  0.00      P1   C
ATOM   2903 HG21 VAL P 218       6.061 -10.489 -13.622  1.00  0.00      P1    
ATOM   2904 HG22 VAL P 218       4.463 -11.111 -14.077  1.00  0.00      P1    
ATOM   2905 HG23 VAL P 218       4.834  -9.373 -14.111  1.00  0.00      P1    
ATOM   2906  C   VAL P 218       3.747 -11.362  -9.961  1.00  0.00      P1   C
ATOM   2907  O   VAL P 218       4.636 -11.670  -9.176  1.00  0.00      P1   O
ATOM   2908  N   PHE P 219       2.469 -11.273  -9.642  1.00  0.00      P1   N
ATOM   2909  HN  PHE P 219       1.917 -10.916 -10.391  1.00  0.00      P1    
ATOM   2910  CA  PHE P 219       1.943 -11.306  -8.260  1.00  0.00      P1   C
ATOM   2911  HA  PHE P 219       2.468 -10.472  -7.818  1.00  0.00      P1    
ATOM   2912  CB  PHE P 219       0.497 -10.896  -8.288  1.00  0.00      P1   C
ATOM   2913  HB1 PHE P 219       0.293  -9.868  -8.655  1.00  0.00      P1    
ATOM   2914  HB2 PHE P 219      -0.044 -11.624  -8.928  1.00  0.00      P1    
ATOM   2915  CG  PHE P 219      -0.028 -10.863  -6.909  1.00  0.00      P1   C
ATOM   2916  CD1 PHE P 219      -1.053 -11.769  -6.445  1.00  0.00      P1   C
ATOM   2917  HD1 PHE P 219      -1.399 -12.484  -7.176  1.00  0.00      P1    
ATOM   2918  CE1 PHE P 219      -1.648 -11.639  -5.128  1.00  0.00      P1   C
ATOM   2919  HE1 PHE P 219      -2.383 -12.365  -4.811  1.00  0.00      P1    
ATOM   2920  CZ  PHE P 219      -1.184 -10.609  -4.244  1.00  0.00      P1   C
ATOM   2921  HZ  PHE P 219      -1.617 -10.585  -3.255  1.00  0.00      P1    
ATOM   2922  CD2 PHE P 219       0.323  -9.783  -5.986  1.00  0.00      P1   C
ATOM   2923  HD2 PHE P 219       1.154  -9.136  -6.227  1.00  0.00      P1    
ATOM   2924  CE2 PHE P 219      -0.203  -9.732  -4.665  1.00  0.00      P1   C
ATOM   2925  HE2 PHE P 219       0.196  -8.954  -4.031  1.00  0.00      P1    
ATOM   2926  C   PHE P 219       2.298 -12.706  -7.597  1.00  0.00      P1   C
ATOM   2927  O   PHE P 219       2.707 -12.774  -6.454  1.00  0.00      P1   O
ATOM   2928  N   ILE P 220       2.083 -13.842  -8.348  1.00  0.00      P1   N
ATOM   2929  HN  ILE P 220       1.662 -13.780  -9.250  1.00  0.00      P1    
ATOM   2930  CA  ILE P 220       2.400 -15.171  -7.870  1.00  0.00      P1   C
ATOM   2931  HA  ILE P 220       1.831 -15.307  -6.962  1.00  0.00      P1    
ATOM   2932  CB  ILE P 220       1.944 -16.334  -8.749  1.00  0.00      P1   C
ATOM   2933  HB  ILE P 220       2.362 -16.060  -9.741  1.00  0.00      P1    
ATOM   2934  CG2 ILE P 220       2.348 -17.753  -8.161  1.00  0.00      P1   C
ATOM   2935 HG21 ILE P 220       1.961 -17.843  -7.124  1.00  0.00      P1    
ATOM   2936 HG22 ILE P 220       1.970 -18.609  -8.759  1.00  0.00      P1    
ATOM   2937 HG23 ILE P 220       3.449 -17.765  -8.014  1.00  0.00      P1    
ATOM   2938  CG1 ILE P 220       0.451 -16.326  -9.053  1.00  0.00      P1   C
ATOM   2939 HG11 ILE P 220      -0.051 -16.957  -8.289  1.00  0.00      P1    
ATOM   2940 HG12 ILE P 220       0.092 -15.275  -9.031  1.00  0.00      P1    
ATOM   2941  CD  ILE P 220       0.294 -17.085 -10.353  1.00  0.00      P1   C
ATOM   2942  HD1 ILE P 220       1.219 -17.253 -10.945  1.00  0.00      P1    
ATOM   2943  HD2 ILE P 220      -0.126 -18.105 -10.224  1.00  0.00      P1    
ATOM   2944  HD3 ILE P 220      -0.409 -16.577 -11.047  1.00  0.00      P1    
ATOM   2945  C   ILE P 220       3.884 -15.306  -7.436  1.00  0.00      P1   C
ATOM   2946  O   ILE P 220       4.241 -15.787  -6.389  1.00  0.00      P1   O
ATOM   2947  N   GLY P 221       4.733 -14.826  -8.283  1.00  0.00      P1   N
ATOM   2948  HN  GLY P 221       4.443 -14.436  -9.154  1.00  0.00      P1    
ATOM   2949  CA  GLY P 221       6.169 -14.854  -8.045  1.00  0.00      P1   C
ATOM   2950  HA1 GLY P 221       6.718 -14.625  -8.947  1.00  0.00      P1    
ATOM   2951  HA2 GLY P 221       6.319 -15.887  -7.765  1.00  0.00      P1    
ATOM   2952  C   GLY P 221       6.710 -13.920  -6.969  1.00  0.00      P1   C
ATOM   2953  O   GLY P 221       7.687 -14.212  -6.261  1.00  0.00      P1   O
ATOM   2954  N   VAL P 222       6.110 -12.782  -6.721  1.00  0.00      P1   N
ATOM   2955  HN  VAL P 222       5.407 -12.367  -7.293  1.00  0.00      P1    
ATOM   2956  CA  VAL P 222       6.343 -11.926  -5.527  1.00  0.00      P1   C
ATOM   2957  HA  VAL P 222       7.395 -11.736  -5.372  1.00  0.00      P1    
ATOM   2958  CB  VAL P 222       5.782 -10.594  -5.692  1.00  0.00      P1   C
ATOM   2959  HB  VAL P 222       4.747 -10.730  -6.072  1.00  0.00      P1    
ATOM   2960  CG1 VAL P 222       5.913  -9.785  -4.349  1.00  0.00      P1   C
ATOM   2961 HG11 VAL P 222       5.761  -8.692  -4.481  1.00  0.00      P1    
ATOM   2962 HG12 VAL P 222       5.079 -10.023  -3.654  1.00  0.00      P1    
ATOM   2963 HG13 VAL P 222       6.788  -9.848  -3.666  1.00  0.00      P1    
ATOM   2964  CG2 VAL P 222       6.626  -9.835  -6.768  1.00  0.00      P1   C
ATOM   2965 HG21 VAL P 222       6.141  -8.844  -6.899  1.00  0.00      P1    
ATOM   2966 HG22 VAL P 222       7.638  -9.504  -6.450  1.00  0.00      P1    
ATOM   2967 HG23 VAL P 222       6.626 -10.251  -7.798  1.00  0.00      P1    
ATOM   2968  C   VAL P 222       6.028 -12.649  -4.222  1.00  0.00      P1   C
ATOM   2969  O   VAL P 222       6.773 -12.739  -3.266  1.00  0.00      P1   O
ATOM   2970  N   ILE P 223       4.809 -13.162  -4.154  1.00  0.00      P1   N
ATOM   2971  HN  ILE P 223       4.250 -12.922  -4.943  1.00  0.00      P1    
ATOM   2972  CA  ILE P 223       4.290 -13.824  -2.965  1.00  0.00      P1   C
ATOM   2973  HA  ILE P 223       4.475 -13.234  -2.080  1.00  0.00      P1    
ATOM   2974  CB  ILE P 223       2.751 -14.119  -3.213  1.00  0.00      P1   C
ATOM   2975  HB  ILE P 223       2.504 -14.328  -4.275  1.00  0.00      P1    
ATOM   2976  CG2 ILE P 223       2.287 -15.343  -2.405  1.00  0.00      P1   C
ATOM   2977 HG21 ILE P 223       2.724 -16.239  -2.897  1.00  0.00      P1    
ATOM   2978 HG22 ILE P 223       2.726 -15.163  -1.400  1.00  0.00      P1    
ATOM   2979 HG23 ILE P 223       1.184 -15.283  -2.289  1.00  0.00      P1    
ATOM   2980  CG1 ILE P 223       1.924 -12.913  -2.668  1.00  0.00      P1   C
ATOM   2981 HG11 ILE P 223       0.843 -13.151  -2.765  1.00  0.00      P1    
ATOM   2982 HG12 ILE P 223       2.200 -12.870  -1.593  1.00  0.00      P1    
ATOM   2983  CD  ILE P 223       2.157 -11.478  -3.323  1.00  0.00      P1   C
ATOM   2984  HD1 ILE P 223       2.111 -11.603  -4.426  1.00  0.00      P1    
ATOM   2985  HD2 ILE P 223       1.376 -10.748  -3.023  1.00  0.00      P1    
ATOM   2986  HD3 ILE P 223       3.107 -11.045  -2.943  1.00  0.00      P1    
ATOM   2987  C   ILE P 223       5.049 -15.176  -2.683  1.00  0.00      P1   C
ATOM   2988  O   ILE P 223       5.573 -15.460  -1.586  1.00  0.00      P1   O
ATOM   2989  N   MET P 224       5.326 -16.032  -3.714  1.00  0.00      P1   N
ATOM   2990  HN  MET P 224       4.960 -15.882  -4.630  1.00  0.00      P1    
ATOM   2991  CA  MET P 224       6.170 -17.158  -3.594  1.00  0.00      P1   C
ATOM   2992  HA  MET P 224       5.791 -17.803  -2.815  1.00  0.00      P1    
ATOM   2993  CB  MET P 224       6.149 -18.064  -4.899  1.00  0.00      P1   C
ATOM   2994  HB1 MET P 224       6.403 -17.423  -5.770  1.00  0.00      P1    
ATOM   2995  HB2 MET P 224       6.895 -18.881  -4.801  1.00  0.00      P1    
ATOM   2996  CG  MET P 224       4.722 -18.615  -5.122  1.00  0.00      P1   C
ATOM   2997  HG1 MET P 224       3.963 -17.811  -5.012  1.00  0.00      P1    
ATOM   2998  HG2 MET P 224       4.592 -18.919  -6.183  1.00  0.00      P1    
ATOM   2999  SD  MET P 224       4.251 -19.876  -3.835  1.00  0.00      P1   S
ATOM   3000  CE  MET P 224       5.399 -21.271  -4.364  1.00  0.00      P1   C
ATOM   3001  HE1 MET P 224       5.105 -22.114  -3.703  1.00  0.00      P1    
ATOM   3002  HE2 MET P 224       5.261 -21.662  -5.395  1.00  0.00      P1    
ATOM   3003  HE3 MET P 224       6.469 -21.007  -4.224  1.00  0.00      P1    
ATOM   3004  C   MET P 224       7.646 -16.815  -3.187  1.00  0.00      P1   C
ATOM   3005  O   MET P 224       8.088 -17.366  -2.157  1.00  0.00      P1   O
ATOM   3006  N   SER P 225       8.269 -15.764  -3.741  1.00  0.00      P1   N
ATOM   3007  HN  SER P 225       7.811 -15.146  -4.376  1.00  0.00      P1    
ATOM   3008  CA  SER P 225       9.566 -15.301  -3.252  1.00  0.00      P1   C
ATOM   3009  HA  SER P 225      10.273 -16.115  -3.303  1.00  0.00      P1    
ATOM   3010  CB  SER P 225      10.094 -14.096  -4.158  1.00  0.00      P1   C
ATOM   3011  HB1 SER P 225      11.142 -13.945  -3.822  1.00  0.00      P1    
ATOM   3012  HB2 SER P 225      10.167 -14.324  -5.243  1.00  0.00      P1    
ATOM   3013  OG  SER P 225       9.510 -12.872  -4.011  1.00  0.00      P1   O
ATOM   3014  HG1 SER P 225       8.576 -13.069  -4.114  1.00  0.00      P1    
ATOM   3015  C   SER P 225       9.524 -14.828  -1.800  1.00  0.00      P1   C
ATOM   3016  O   SER P 225      10.481 -15.105  -1.091  1.00  0.00      P1   O
ATOM   3017  N   THR P 226       8.484 -14.041  -1.454  1.00  0.00      P1   N
ATOM   3018  HN  THR P 226       7.717 -13.877  -2.069  1.00  0.00      P1    
ATOM   3019  CA  THR P 226       8.329 -13.441  -0.080  1.00  0.00      P1   C
ATOM   3020  HA  THR P 226       9.253 -12.972   0.223  1.00  0.00      P1    
ATOM   3021  CB  THR P 226       7.103 -12.404   0.150  1.00  0.00      P1   C
ATOM   3022  HB  THR P 226       6.190 -12.935   0.497  1.00  0.00      P1    
ATOM   3023  OG1 THR P 226       6.892 -11.485  -0.930  1.00  0.00      P1   O
ATOM   3024  HG1 THR P 226       6.920 -11.939  -1.775  1.00  0.00      P1    
ATOM   3025  CG2 THR P 226       7.396 -11.550   1.298  1.00  0.00      P1   C
ATOM   3026 HG21 THR P 226       8.286 -10.937   1.040  1.00  0.00      P1    
ATOM   3027 HG22 THR P 226       6.570 -10.857   1.563  1.00  0.00      P1    
ATOM   3028 HG23 THR P 226       7.699 -12.064   2.235  1.00  0.00      P1    
ATOM   3029  C   THR P 226       8.195 -14.547   0.954  1.00  0.00      P1   C
ATOM   3030  O   THR P 226       8.731 -14.498   2.067  1.00  0.00      P1   O
ATOM   3031  N   ILE P 227       7.442 -15.662   0.656  1.00  0.00      P1   N
ATOM   3032  HN  ILE P 227       6.880 -15.668  -0.168  1.00  0.00      P1    
ATOM   3033  CA  ILE P 227       7.247 -16.880   1.484  1.00  0.00      P1   C
ATOM   3034  HA  ILE P 227       6.918 -16.464   2.425  1.00  0.00      P1    
ATOM   3035  CB  ILE P 227       6.175 -17.883   0.930  1.00  0.00      P1   C
ATOM   3036  HB  ILE P 227       6.411 -18.032  -0.145  1.00  0.00      P1    
ATOM   3037  CG2 ILE P 227       6.279 -19.241   1.560  1.00  0.00      P1   C
ATOM   3038 HG21 ILE P 227       6.492 -19.130   2.645  1.00  0.00      P1    
ATOM   3039 HG22 ILE P 227       5.444 -19.954   1.394  1.00  0.00      P1    
ATOM   3040 HG23 ILE P 227       7.045 -19.844   1.026  1.00  0.00      P1    
ATOM   3041  CG1 ILE P 227       4.775 -17.397   1.168  1.00  0.00      P1   C
ATOM   3042 HG11 ILE P 227       4.433 -17.448   2.224  1.00  0.00      P1    
ATOM   3043 HG12 ILE P 227       4.745 -16.318   0.903  1.00  0.00      P1    
ATOM   3044  CD  ILE P 227       3.768 -18.017   0.206  1.00  0.00      P1   C
ATOM   3045  HD1 ILE P 227       4.241 -17.750  -0.764  1.00  0.00      P1    
ATOM   3046  HD2 ILE P 227       3.712 -19.125   0.158  1.00  0.00      P1    
ATOM   3047  HD3 ILE P 227       2.719 -17.654   0.252  1.00  0.00      P1    
ATOM   3048  C   ILE P 227       8.590 -17.599   1.800  1.00  0.00      P1   C
ATOM   3049  O   ILE P 227       8.979 -17.662   2.959  1.00  0.00      P1   O
ATOM   3050  N   MET P 228       9.373 -17.912   0.770  1.00  0.00      P1   N
ATOM   3051  HN  MET P 228       8.943 -17.581  -0.066  1.00  0.00      P1    
ATOM   3052  CA  MET P 228      10.620 -18.672   0.823  1.00  0.00      P1   C
ATOM   3053  HA  MET P 228      10.333 -19.596   1.302  1.00  0.00      P1    
ATOM   3054  CB  MET P 228      11.058 -18.968  -0.658  1.00  0.00      P1   C
ATOM   3055  HB1 MET P 228      11.016 -18.089  -1.336  1.00  0.00      P1    
ATOM   3056  HB2 MET P 228      12.098 -19.357  -0.650  1.00  0.00      P1    
ATOM   3057  CG  MET P 228      10.182 -20.017  -1.304  1.00  0.00      P1   C
ATOM   3058  HG1 MET P 228       9.166 -19.579  -1.413  1.00  0.00      P1    
ATOM   3059  HG2 MET P 228      10.607 -20.288  -2.294  1.00  0.00      P1    
ATOM   3060  SD  MET P 228      10.133 -21.615  -0.578  1.00  0.00      P1   S
ATOM   3061  CE  MET P 228       8.686 -22.172  -1.497  1.00  0.00      P1   C
ATOM   3062  HE1 MET P 228       7.959 -21.388  -1.801  1.00  0.00      P1    
ATOM   3063  HE2 MET P 228       9.029 -22.541  -2.488  1.00  0.00      P1    
ATOM   3064  HE3 MET P 228       8.122 -22.987  -0.995  1.00  0.00      P1    
ATOM   3065  C   MET P 228      11.746 -18.060   1.647  1.00  0.00      P1   C
ATOM   3066  O   MET P 228      12.555 -18.725   2.278  1.00  0.00      P1   O
ATOM   3067  N   TYR P 229      11.893 -16.643   1.687  1.00  0.00      P1   N
ATOM   3068  HN  TYR P 229      11.223 -16.203   1.094  1.00  0.00      P1    
ATOM   3069  CA  TYR P 229      12.737 -15.814   2.496  1.00  0.00      P1   C
ATOM   3070  HA  TYR P 229      13.744 -16.182   2.365  1.00  0.00      P1    
ATOM   3071  CB  TYR P 229      12.623 -14.349   2.081  1.00  0.00      P1   C
ATOM   3072  HB1 TYR P 229      12.981 -14.161   1.046  1.00  0.00      P1    
ATOM   3073  HB2 TYR P 229      11.558 -14.033   2.087  1.00  0.00      P1    
ATOM   3074  CG  TYR P 229      13.487 -13.432   2.880  1.00  0.00      P1   C
ATOM   3075  CD1 TYR P 229      13.174 -12.994   4.135  1.00  0.00      P1   C
ATOM   3076  HD1 TYR P 229      12.340 -13.353   4.720  1.00  0.00      P1    
ATOM   3077  CE1 TYR P 229      14.040 -12.105   4.830  1.00  0.00      P1   C
ATOM   3078  HE1 TYR P 229      13.845 -11.648   5.788  1.00  0.00      P1    
ATOM   3079  CZ  TYR P 229      15.194 -11.607   4.182  1.00  0.00      P1   C
ATOM   3080  OH  TYR P 229      15.956 -10.670   4.951  1.00  0.00      P1   O
ATOM   3081  HH  TYR P 229      16.847 -10.834   4.633  1.00  0.00      P1    
ATOM   3082  CD2 TYR P 229      14.717 -13.044   2.284  1.00  0.00      P1   C
ATOM   3083  HD2 TYR P 229      14.992 -13.358   1.288  1.00  0.00      P1    
ATOM   3084  CE2 TYR P 229      15.558 -12.074   2.906  1.00  0.00      P1   C
ATOM   3085  HE2 TYR P 229      16.467 -11.683   2.475  1.00  0.00      P1    
ATOM   3086  C   TYR P 229      12.350 -16.063   3.965  1.00  0.00      P1   C
ATOM   3087  O   TYR P 229      13.222 -16.298   4.809  1.00  0.00      P1   O
ATOM   3088  N   ARG P 230      11.051 -15.971   4.306  1.00  0.00      P1   N
ATOM   3089  HN  ARG P 230      10.350 -15.658   3.670  1.00  0.00      P1    
ATOM   3090  CA  ARG P 230      10.490 -16.007   5.630  1.00  0.00      P1   C
ATOM   3091  HA  ARG P 230      11.070 -15.369   6.279  1.00  0.00      P1    
ATOM   3092  CB  ARG P 230       9.002 -15.586   5.806  1.00  0.00      P1   C
ATOM   3093  HB1 ARG P 230       8.374 -16.212   5.137  1.00  0.00      P1    
ATOM   3094  HB2 ARG P 230       8.619 -15.802   6.826  1.00  0.00      P1    
ATOM   3095  CG  ARG P 230       8.867 -14.048   5.444  1.00  0.00      P1   C
ATOM   3096  HG1 ARG P 230       9.573 -13.601   6.177  1.00  0.00      P1    
ATOM   3097  HG2 ARG P 230       9.298 -13.927   4.427  1.00  0.00      P1    
ATOM   3098  CD  ARG P 230       7.453 -13.536   5.546  1.00  0.00      P1   C
ATOM   3099  HD1 ARG P 230       6.739 -13.860   4.759  1.00  0.00      P1    
ATOM   3100  HD2 ARG P 230       6.991 -13.868   6.501  1.00  0.00      P1    
ATOM   3101  NE  ARG P 230       7.577 -12.065   5.401  1.00  0.00      P1   N
ATOM   3102  HE  ARG P 230       8.457 -11.697   5.099  1.00  0.00      P1    
ATOM   3103  CZ  ARG P 230       6.553 -11.206   5.490  1.00  0.00      P1   C
ATOM   3104  NH1 ARG P 230       5.361 -11.503   5.982  1.00  0.00      P1   N
ATOM   3105 HH11 ARG P 230       4.680 -10.779   6.093  1.00  0.00      P1    
ATOM   3106 HH12 ARG P 230       5.118 -12.362   6.433  1.00  0.00      P1    
ATOM   3107  NH2 ARG P 230       6.621 -10.085   4.827  1.00  0.00      P1   N
ATOM   3108 HH21 ARG P 230       5.814  -9.499   4.899  1.00  0.00      P1    
ATOM   3109 HH22 ARG P 230       7.533  -9.790   4.543  1.00  0.00      P1    
ATOM   3110  C   ARG P 230      10.749 -17.379   6.269  1.00  0.00      P1   C
ATOM   3111  O   ARG P 230      10.902 -17.489   7.461  1.00  0.00      P1   O
ATOM   3112  N   ILE P 231      10.823 -18.435   5.484  1.00  0.00      P1   N
ATOM   3113  HN  ILE P 231      10.555 -18.332   4.529  1.00  0.00      P1    
ATOM   3114  CA  ILE P 231      11.337 -19.735   5.904  1.00  0.00      P1   C
ATOM   3115  HA  ILE P 231      10.838 -19.903   6.846  1.00  0.00      P1    
ATOM   3116  CB  ILE P 231      10.998 -20.892   4.911  1.00  0.00      P1   C
ATOM   3117  HB  ILE P 231      11.603 -20.775   3.987  1.00  0.00      P1    
ATOM   3118  CG2 ILE P 231      11.430 -22.309   5.478  1.00  0.00      P1   C
ATOM   3119 HG21 ILE P 231      11.210 -23.164   4.803  1.00  0.00      P1    
ATOM   3120 HG22 ILE P 231      12.489 -22.559   5.705  1.00  0.00      P1    
ATOM   3121 HG23 ILE P 231      10.812 -22.385   6.398  1.00  0.00      P1    
ATOM   3122  CG1 ILE P 231       9.492 -20.919   4.524  1.00  0.00      P1   C
ATOM   3123 HG11 ILE P 231       8.865 -21.156   5.410  1.00  0.00      P1    
ATOM   3124 HG12 ILE P 231       9.118 -19.985   4.052  1.00  0.00      P1    
ATOM   3125  CD  ILE P 231       9.392 -21.947   3.358  1.00  0.00      P1   C
ATOM   3126  HD1 ILE P 231      10.223 -21.908   2.622  1.00  0.00      P1    
ATOM   3127  HD2 ILE P 231       9.204 -22.964   3.765  1.00  0.00      P1    
ATOM   3128  HD3 ILE P 231       8.436 -21.701   2.849  1.00  0.00      P1    
ATOM   3129  C   ILE P 231      12.837 -19.756   6.327  1.00  0.00      P1   C
ATOM   3130  O   ILE P 231      13.166 -20.267   7.434  1.00  0.00      P1   O
ATOM   3131  N   PHE P 232      13.797 -19.258   5.579  1.00  0.00      P1   N
ATOM   3132  HN  PHE P 232      13.577 -18.908   4.672  1.00  0.00      P1    
ATOM   3133  CA  PHE P 232      15.237 -19.461   5.883  1.00  0.00      P1   C
ATOM   3134  HA  PHE P 232      15.317 -20.225   6.642  1.00  0.00      P1    
ATOM   3135  CB  PHE P 232      15.861 -19.939   4.587  1.00  0.00      P1   C
ATOM   3136  HB1 PHE P 232      15.524 -19.248   3.785  1.00  0.00      P1    
ATOM   3137  HB2 PHE P 232      16.950 -19.951   4.809  1.00  0.00      P1    
ATOM   3138  CG  PHE P 232      15.444 -21.324   4.293  1.00  0.00      P1   C
ATOM   3139  CD1 PHE P 232      14.325 -21.586   3.468  1.00  0.00      P1   C
ATOM   3140  HD1 PHE P 232      13.785 -20.742   3.064  1.00  0.00      P1    
ATOM   3141  CE1 PHE P 232      14.005 -22.860   3.020  1.00  0.00      P1   C
ATOM   3142  HE1 PHE P 232      13.114 -23.015   2.430  1.00  0.00      P1    
ATOM   3143  CZ  PHE P 232      14.775 -23.945   3.605  1.00  0.00      P1   C
ATOM   3144  HZ  PHE P 232      14.410 -24.920   3.319  1.00  0.00      P1    
ATOM   3145  CD2 PHE P 232      16.142 -22.334   4.784  1.00  0.00      P1   C
ATOM   3146  HD2 PHE P 232      16.968 -22.150   5.455  1.00  0.00      P1    
ATOM   3147  CE2 PHE P 232      15.870 -23.697   4.409  1.00  0.00      P1   C
ATOM   3148  HE2 PHE P 232      16.365 -24.577   4.791  1.00  0.00      P1    
ATOM   3149  C   PHE P 232      15.946 -18.267   6.458  1.00  0.00      P1   C
ATOM   3150  O   PHE P 232      17.154 -18.292   6.715  1.00  0.00      P1   O
ATOM   3151  N   ASN P 233      15.260 -17.115   6.673  1.00  0.00      P1   N
ATOM   3152  HN  ASN P 233      14.458 -17.006   6.092  1.00  0.00      P1    
ATOM   3153  CA  ASN P 233      15.756 -16.006   7.560  1.00  0.00      P1   C
ATOM   3154  HA  ASN P 233      16.755 -16.240   7.898  1.00  0.00      P1    
ATOM   3155  CB  ASN P 233      15.822 -14.637   6.873  1.00  0.00      P1   C
ATOM   3156  HB1 ASN P 233      16.239 -14.655   5.844  1.00  0.00      P1    
ATOM   3157  HB2 ASN P 233      14.787 -14.251   6.751  1.00  0.00      P1    
ATOM   3158  CG  ASN P 233      16.574 -13.619   7.814  1.00  0.00      P1   C
ATOM   3159  OD1 ASN P 233      17.219 -14.039   8.759  1.00  0.00      P1   O
ATOM   3160  ND2 ASN P 233      16.491 -12.299   7.468  1.00  0.00      P1   N
ATOM   3161 HD21 ASN P 233      17.103 -11.641   7.906  1.00  0.00      P1    
ATOM   3162 HD22 ASN P 233      15.827 -11.999   6.783  1.00  0.00      P1    
ATOM   3163  C   ASN P 233      14.893 -16.040   8.874  1.00  0.00      P1   C
ATOM   3164  O   ASN P 233      13.667 -16.298   8.765  1.00  0.00      P1   O
ATOM   3165  N   HSE P 234      15.434 -15.833  10.102  1.00  0.00      P1   N
ATOM   3166  HN  HSE P 234      16.421 -15.719  10.177  1.00  0.00      P1    
ATOM   3167  CA  HSE P 234      14.611 -15.817  11.285  1.00  0.00      P1   C
ATOM   3168  HA  HSE P 234      13.642 -15.510  10.920  1.00  0.00      P1    
ATOM   3169  CB  HSE P 234      14.706 -17.262  11.928  1.00  0.00      P1   C
ATOM   3170  HB1 HSE P 234      14.565 -17.991  11.101  1.00  0.00      P1    
ATOM   3171  HB2 HSE P 234      15.688 -17.518  12.379  1.00  0.00      P1    
ATOM   3172  ND1 HSE P 234      12.389 -17.016  12.717  1.00  0.00      P1   N
ATOM   3173  CG  HSE P 234      13.593 -17.590  12.822  1.00  0.00      P1   C
ATOM   3174  CE1 HSE P 234      11.630 -17.810  13.515  1.00  0.00      P1   C
ATOM   3175  HE1 HSE P 234      10.558 -17.767  13.708  1.00  0.00      P1    
ATOM   3176  NE2 HSE P 234      12.292 -18.839  14.036  1.00  0.00      P1   N
ATOM   3177  HE2 HSE P 234      11.861 -19.651  14.428  1.00  0.00      P1    
ATOM   3178  CD2 HSE P 234      13.587 -18.638  13.619  1.00  0.00      P1   C
ATOM   3179  HD2 HSE P 234      14.353 -19.396  13.726  1.00  0.00      P1    
ATOM   3180  C   HSE P 234      15.042 -14.683  12.242  1.00  0.00      P1   C
ATOM   3181  O   HSE P 234      14.677 -14.608  13.448  1.00  0.00      P1   O
ATOM   3182  N   GLU P 235      15.920 -13.826  11.656  1.00  0.00      P1   N
ATOM   3183  HN  GLU P 235      16.115 -13.837  10.678  1.00  0.00      P1    
ATOM   3184  CA  GLU P 235      16.253 -12.524  12.230  1.00  0.00      P1   C
ATOM   3185  HA  GLU P 235      16.028 -12.540  13.287  1.00  0.00      P1    
ATOM   3186  CB  GLU P 235      17.779 -12.349  12.150  1.00  0.00      P1   C
ATOM   3187  HB1 GLU P 235      18.104 -12.503  11.099  1.00  0.00      P1    
ATOM   3188  HB2 GLU P 235      18.185 -11.364  12.464  1.00  0.00      P1    
ATOM   3189  CG  GLU P 235      18.532 -13.283  13.144  1.00  0.00      P1    
ATOM   3190  HG1 GLU P 235      18.252 -12.946  14.164  1.00  0.00      P1    
ATOM   3191  HG2 GLU P 235      18.218 -14.333  12.963  1.00  0.00      P1    
ATOM   3192  CD  GLU P 235      20.070 -13.233  12.943  1.00  0.00      P1    
ATOM   3193  OE1 GLU P 235      20.705 -13.807  12.091  1.00  0.00      P1    
ATOM   3194  OE2 GLU P 235      20.468 -12.307  13.771  1.00  0.00      P1    
ATOM   3195  HE2 GLU P 235      21.403 -12.091  13.739  1.00  0.00      P1    
ATOM   3196  C   GLU P 235      15.533 -11.416  11.465  1.00  0.00      P1   C
ATOM   3197  O   GLU P 235      15.652 -11.196  10.269  1.00  0.00      P1   O
ATOM   3198  N   VAL P 236      14.670 -10.631  12.165  1.00  0.00      P1   N
ATOM   3199  HN  VAL P 236      14.633 -10.985  13.097  1.00  0.00      P1    
ATOM   3200  CA  VAL P 236      13.871  -9.510  11.603  1.00  0.00      P1   C
ATOM   3201  HA  VAL P 236      13.251  -9.871  10.795  1.00  0.00      P1    
ATOM   3202  CB  VAL P 236      12.795  -9.020  12.667  1.00  0.00      P1   C
ATOM   3203  HB  VAL P 236      13.366  -8.988  13.619  1.00  0.00      P1    
ATOM   3204  CG1 VAL P 236      12.231  -7.591  12.355  1.00  0.00      P1   C
ATOM   3205 HG11 VAL P 236      13.080  -6.875  12.408  1.00  0.00      P1    
ATOM   3206 HG12 VAL P 236      11.724  -7.629  11.367  1.00  0.00      P1    
ATOM   3207 HG13 VAL P 236      11.477  -7.297  13.116  1.00  0.00      P1    
ATOM   3208  CG2 VAL P 236      11.725 -10.122  12.583  1.00  0.00      P1   C
ATOM   3209 HG21 VAL P 236      12.035 -11.124  12.951  1.00  0.00      P1    
ATOM   3210 HG22 VAL P 236      10.801  -9.770  13.090  1.00  0.00      P1    
ATOM   3211 HG23 VAL P 236      11.370 -10.217  11.534  1.00  0.00      P1    
ATOM   3212  C   VAL P 236      14.740  -8.419  10.990  1.00  0.00      P1   C
ATOM   3213  O   VAL P 236      15.554  -7.853  11.712  1.00  0.00      P1   O
ATOM   3214  N   ALA P 237      14.452  -8.106   9.626  1.00  0.00      P1   N
ATOM   3215  HN  ALA P 237      13.730  -8.568   9.117  1.00  0.00      P1    
ATOM   3216  CA  ALA P 237      15.091  -7.037   8.857  1.00  0.00      P1   C
ATOM   3217  HA  ALA P 237      16.010  -6.766   9.356  1.00  0.00      P1    
ATOM   3218  CB  ALA P 237      15.084  -7.246   7.293  1.00  0.00      P1   C
ATOM   3219  HB1 ALA P 237      14.029  -7.190   6.948  1.00  0.00      P1    
ATOM   3220  HB2 ALA P 237      15.642  -6.430   6.787  1.00  0.00      P1    
ATOM   3221  HB3 ALA P 237      15.542  -8.223   7.029  1.00  0.00      P1    
ATOM   3222  C   ALA P 237      14.490  -5.683   9.037  1.00  0.00      P1   C
ATOM   3223  O   ALA P 237      14.937  -4.680   8.524  1.00  0.00      P1   O
ATOM   3224  N   LEU P 238      13.381  -5.673   9.761  1.00  0.00      P1   N
ATOM   3225  HN  LEU P 238      12.941  -6.467  10.174  1.00  0.00      P1    
ATOM   3226  CA  LEU P 238      12.615  -4.485  10.011  1.00  0.00      P1   C
ATOM   3227  HA  LEU P 238      12.558  -3.953   9.072  1.00  0.00      P1    
ATOM   3228  CB  LEU P 238      11.133  -4.916  10.376  1.00  0.00      P1   C
ATOM   3229  HB1 LEU P 238      11.120  -5.226  11.443  1.00  0.00      P1    
ATOM   3230  HB2 LEU P 238      10.505  -4.000  10.355  1.00  0.00      P1    
ATOM   3231  CG  LEU P 238      10.504  -5.913   9.452  1.00  0.00      P1   C
ATOM   3232  HG  LEU P 238      11.133  -6.828   9.416  1.00  0.00      P1    
ATOM   3233  CD1 LEU P 238       9.116  -6.338   9.940  1.00  0.00      P1   C
ATOM   3234 HD11 LEU P 238       8.765  -7.271   9.448  1.00  0.00      P1    
ATOM   3235 HD12 LEU P 238       9.306  -6.592  11.004  1.00  0.00      P1    
ATOM   3236 HD13 LEU P 238       8.339  -5.547  10.008  1.00  0.00      P1    
ATOM   3237  CD2 LEU P 238      10.262  -5.332   8.102  1.00  0.00      P1   C
ATOM   3238 HD21 LEU P 238       9.521  -4.504   8.089  1.00  0.00      P1    
ATOM   3239 HD22 LEU P 238      11.175  -4.934   7.611  1.00  0.00      P1    
ATOM   3240 HD23 LEU P 238       9.744  -6.045   7.427  1.00  0.00      P1    
ATOM   3241  C   LEU P 238      13.289  -3.453  10.865  1.00  0.00      P1   C
ATOM   3242  O   LEU P 238      13.931  -3.812  11.891  1.00  0.00      P1   O
ATOM   3243  N   ILE P 239      13.230  -2.121  10.532  1.00  0.00      P1   N
ATOM   3244  HN  ILE P 239      12.645  -1.888   9.759  1.00  0.00      P1    
ATOM   3245  CA  ILE P 239      13.861  -1.050  11.239  1.00  0.00      P1   C
ATOM   3246  HA  ILE P 239      14.587  -1.559  11.856  1.00  0.00      P1    
ATOM   3247  CB  ILE P 239      14.481  -0.007  10.250  1.00  0.00      P1   C
ATOM   3248  HB  ILE P 239      13.638   0.402   9.653  1.00  0.00      P1    
ATOM   3249  CG2 ILE P 239      15.130   1.056  10.998  1.00  0.00      P1   C
ATOM   3250 HG21 ILE P 239      14.371   1.506  11.674  1.00  0.00      P1    
ATOM   3251 HG22 ILE P 239      15.874   0.622  11.700  1.00  0.00      P1    
ATOM   3252 HG23 ILE P 239      15.488   1.838  10.295  1.00  0.00      P1    
ATOM   3253  CG1 ILE P 239      15.450  -0.782   9.364  1.00  0.00      P1   C
ATOM   3254 HG11 ILE P 239      16.072  -1.421  10.027  1.00  0.00      P1    
ATOM   3255 HG12 ILE P 239      14.878  -1.503   8.742  1.00  0.00      P1    
ATOM   3256  CD  ILE P 239      16.446   0.062   8.509  1.00  0.00      P1   C
ATOM   3257  HD1 ILE P 239      17.173   0.658   9.102  1.00  0.00      P1    
ATOM   3258  HD2 ILE P 239      17.032  -0.670   7.913  1.00  0.00      P1    
ATOM   3259  HD3 ILE P 239      15.965   0.795   7.827  1.00  0.00      P1    
ATOM   3260  C   ILE P 239      12.726  -0.382  12.117  1.00  0.00      P1   C
ATOM   3261  O   ILE P 239      11.882   0.384  11.601  1.00  0.00      P1   O
ATOM   3262  N   ASP P 240      12.745  -0.667  13.435  1.00  0.00      P1   N
ATOM   3263  HN  ASP P 240      13.505  -1.084  13.927  1.00  0.00      P1    
ATOM   3264  CA  ASP P 240      11.789   0.027  14.317  1.00  0.00      P1   C
ATOM   3265  HA  ASP P 240      10.831  -0.114  13.837  1.00  0.00      P1    
ATOM   3266  CB  ASP P 240      11.800  -0.541  15.697  1.00  0.00      P1   C
ATOM   3267  HB1 ASP P 240      11.883  -1.639  15.549  1.00  0.00      P1    
ATOM   3268  HB2 ASP P 240      12.685  -0.159  16.249  1.00  0.00      P1    
ATOM   3269  CG  ASP P 240      10.491  -0.222  16.420  1.00  0.00      P1   C
ATOM   3270  OD1 ASP P 240       9.813  -1.214  16.773  1.00  0.00      P1   O
ATOM   3271  OD2 ASP P 240      10.156   0.938  16.634  1.00  0.00      P1   O
ATOM   3272  C   ASP P 240      12.064   1.617  14.436  1.00  0.00      P1   C
ATOM   3273  O   ASP P 240      13.175   2.084  14.830  1.00  0.00      P1   O
ATOM   3274  N   VAL P 241      11.097   2.459  14.048  1.00  0.00      P1   N
ATOM   3275  HN  VAL P 241      10.239   2.126  13.665  1.00  0.00      P1    
ATOM   3276  CA  VAL P 241      11.268   3.946  14.010  1.00  0.00      P1   C
ATOM   3277  HA  VAL P 241      12.311   4.189  14.147  1.00  0.00      P1    
ATOM   3278  CB  VAL P 241      11.099   4.562  12.615  1.00  0.00      P1   C
ATOM   3279  HB  VAL P 241      11.172   5.670  12.651  1.00  0.00      P1    
ATOM   3280  CG1 VAL P 241      12.134   4.027  11.542  1.00  0.00      P1   C
ATOM   3281 HG11 VAL P 241      12.264   4.780  10.735  1.00  0.00      P1    
ATOM   3282 HG12 VAL P 241      13.088   3.861  12.087  1.00  0.00      P1    
ATOM   3283 HG13 VAL P 241      11.916   2.996  11.190  1.00  0.00      P1    
ATOM   3284  CG2 VAL P 241       9.641   4.407  12.144  1.00  0.00      P1   C
ATOM   3285 HG21 VAL P 241       9.517   3.330  11.901  1.00  0.00      P1    
ATOM   3286 HG22 VAL P 241       8.895   4.751  12.891  1.00  0.00      P1    
ATOM   3287 HG23 VAL P 241       9.577   4.877  11.140  1.00  0.00      P1    
ATOM   3288  C   VAL P 241      10.521   4.717  15.096  1.00  0.00      P1   C
ATOM   3289  O   VAL P 241      10.647   5.967  15.234  1.00  0.00      P1   O
ATOM   3290  N   GLY P 242       9.894   3.950  16.002  1.00  0.00      P1   N
ATOM   3291  HN  GLY P 242       9.954   2.968  15.839  1.00  0.00      P1    
ATOM   3292  CA  GLY P 242       9.112   4.494  17.101  1.00  0.00      P1   C
ATOM   3293  HA1 GLY P 242       9.728   5.200  17.639  1.00  0.00      P1    
ATOM   3294  HA2 GLY P 242       8.921   3.682  17.787  1.00  0.00      P1    
ATOM   3295  C   GLY P 242       7.791   4.976  16.716  1.00  0.00      P1   C
ATOM   3296  O   GLY P 242       7.477   5.226  15.543  1.00  0.00      P1   O
ATOM   3297  N   LYS P 243       6.861   5.143  17.743  1.00  0.00      P1   N
ATOM   3298  HN  LYS P 243       7.143   5.061  18.696  1.00  0.00      P1    
ATOM   3299  CA  LYS P 243       5.460   5.593  17.660  1.00  0.00      P1   C
ATOM   3300  HA  LYS P 243       4.983   4.765  17.155  1.00  0.00      P1    
ATOM   3301  CB  LYS P 243       4.772   5.718  19.042  1.00  0.00      P1   C
ATOM   3302  HB1 LYS P 243       4.711   4.709  19.504  1.00  0.00      P1    
ATOM   3303  HB2 LYS P 243       5.238   6.359  19.821  1.00  0.00      P1    
ATOM   3304  CG  LYS P 243       3.318   6.131  19.022  1.00  0.00      P1   C
ATOM   3305  HG1 LYS P 243       2.888   6.128  20.046  1.00  0.00      P1    
ATOM   3306  HG2 LYS P 243       3.089   7.169  18.699  1.00  0.00      P1    
ATOM   3307  CD  LYS P 243       2.480   5.141  18.144  1.00  0.00      P1   C
ATOM   3308  HD1 LYS P 243       2.821   5.026  17.093  1.00  0.00      P1    
ATOM   3309  HD2 LYS P 243       2.657   4.233  18.760  1.00  0.00      P1    
ATOM   3310  CE  LYS P 243       0.982   5.393  18.236  1.00  0.00      P1   C
ATOM   3311  HE1 LYS P 243       0.338   4.544  17.922  1.00  0.00      P1    
ATOM   3312  HE2 LYS P 243       0.665   5.414  19.301  1.00  0.00      P1    
ATOM   3313  NZ  LYS P 243       0.521   6.576  17.443  1.00  0.00      P1   N
ATOM   3314  HZ1 LYS P 243       0.759   7.397  18.034  1.00  0.00      P1    
ATOM   3315  HZ2 LYS P 243       1.002   6.568  16.521  1.00  0.00      P1    
ATOM   3316  HZ3 LYS P 243      -0.513   6.571  17.326  1.00  0.00      P1    
ATOM   3317  C   LYS P 243       5.182   6.834  16.831  1.00  0.00      P1   C
ATOM   3318  O   LYS P 243       5.458   7.932  17.289  1.00  0.00      P1   O
ATOM   3319  N   LEU P 244       4.758   6.570  15.575  1.00  0.00      P1   N
ATOM   3320  HN  LEU P 244       4.732   5.655  15.180  1.00  0.00      P1    
ATOM   3321  CA  LEU P 244       4.285   7.642  14.682  1.00  0.00      P1   C
ATOM   3322  HA  LEU P 244       4.874   8.520  14.901  1.00  0.00      P1    
ATOM   3323  CB  LEU P 244       4.611   7.265  13.204  1.00  0.00      P1   C
ATOM   3324  HB1 LEU P 244       4.219   6.248  12.989  1.00  0.00      P1    
ATOM   3325  HB2 LEU P 244       4.154   7.950  12.459  1.00  0.00      P1    
ATOM   3326  CG  LEU P 244       6.094   7.222  12.886  1.00  0.00      P1   C
ATOM   3327  HG  LEU P 244       6.598   6.463  13.522  1.00  0.00      P1    
ATOM   3328  CD1 LEU P 244       6.342   6.883  11.390  1.00  0.00      P1   C
ATOM   3329 HD11 LEU P 244       5.753   7.602  10.781  1.00  0.00      P1    
ATOM   3330 HD12 LEU P 244       7.419   7.043  11.170  1.00  0.00      P1    
ATOM   3331 HD13 LEU P 244       6.018   5.829  11.255  1.00  0.00      P1    
ATOM   3332  CD2 LEU P 244       6.659   8.650  13.147  1.00  0.00      P1   C
ATOM   3333 HD21 LEU P 244       7.705   8.659  12.772  1.00  0.00      P1    
ATOM   3334 HD22 LEU P 244       6.147   9.491  12.631  1.00  0.00      P1    
ATOM   3335 HD23 LEU P 244       6.797   8.925  14.215  1.00  0.00      P1    
ATOM   3336  C   LEU P 244       2.788   7.928  14.881  1.00  0.00      P1   C
ATOM   3337  O   LEU P 244       1.989   7.054  15.313  1.00  0.00      P1   O
ATOM   3338  N   SER P 245       2.354   9.069  14.333  1.00  0.00      P1   N
ATOM   3339  HN  SER P 245       2.996   9.619  13.804  1.00  0.00      P1    
ATOM   3340  CA  SER P 245       0.998   9.502  14.125  1.00  0.00      P1   C
ATOM   3341  HA  SER P 245       0.388   8.641  13.896  1.00  0.00      P1    
ATOM   3342  CB  SER P 245       0.468  10.242  15.484  1.00  0.00      P1   C
ATOM   3343  HB1 SER P 245       0.536   9.432  16.242  1.00  0.00      P1    
ATOM   3344  HB2 SER P 245       1.015  11.198  15.623  1.00  0.00      P1    
ATOM   3345  OG  SER P 245      -0.944  10.528  15.455  1.00  0.00      P1   O
ATOM   3346  HG1 SER P 245      -1.155  10.852  16.334  1.00  0.00      P1    
ATOM   3347  C   SER P 245       0.930  10.408  12.902  1.00  0.00      P1   C
ATOM   3348  O   SER P 245       1.947  10.731  12.280  1.00  0.00      P1   O
ATOM   3349  N   ASP P 246      -0.366  10.838  12.628  1.00  0.00      P1   N
ATOM   3350  HN  ASP P 246      -1.177  10.350  12.941  1.00  0.00      P1    
ATOM   3351  CA  ASP P 246      -0.723  11.799  11.628  1.00  0.00      P1   C
ATOM   3352  HA  ASP P 246      -0.433  11.313  10.708  1.00  0.00      P1    
ATOM   3353  CB  ASP P 246      -2.270  11.931  11.478  1.00  0.00      P1   C
ATOM   3354  HB1 ASP P 246      -2.711  12.099  12.484  1.00  0.00      P1    
ATOM   3355  HB2 ASP P 246      -2.325  12.723  10.701  1.00  0.00      P1    
ATOM   3356  CG  ASP P 246      -2.972  10.713  10.948  1.00  0.00      P1   C
ATOM   3357  OD1 ASP P 246      -3.745  10.811   9.970  1.00  0.00      P1   O
ATOM   3358  OD2 ASP P 246      -2.806   9.651  11.545  1.00  0.00      P1   O
ATOM   3359  C   ASP P 246      -0.047  13.081  11.825  1.00  0.00      P1   C
ATOM   3360  O   ASP P 246       0.062  13.604  12.924  1.00  0.00      P1   O
ATOM   3361  N   ALA P 247       0.347  13.768  10.743  1.00  0.00      P1   N
ATOM   3362  HN  ALA P 247       0.322  13.325   9.850  1.00  0.00      P1    
ATOM   3363  CA  ALA P 247       0.670  15.175  10.773  1.00  0.00      P1   C
ATOM   3364  HA  ALA P 247       1.277  15.363  11.647  1.00  0.00      P1    
ATOM   3365  CB  ALA P 247       1.627  15.458   9.603  1.00  0.00      P1   C
ATOM   3366  HB1 ALA P 247       2.087  16.469   9.586  1.00  0.00      P1    
ATOM   3367  HB2 ALA P 247       2.431  14.698   9.493  1.00  0.00      P1    
ATOM   3368  HB3 ALA P 247       0.899  15.418   8.765  1.00  0.00      P1    
ATOM   3369  C   ALA P 247      -0.526  16.169  10.684  1.00  0.00      P1   C
ATOM   3370  O   ALA P 247      -1.342  15.963   9.817  1.00  0.00      P1   O
ATOM   3371  N   PRO P 248      -0.645  17.199  11.591  1.00  0.00      P1   N
ATOM   3372  CD  PRO P 248      -0.051  17.173  12.908  1.00  0.00      P1   C
ATOM   3373  HD1 PRO P 248       1.039  17.379  12.859  1.00  0.00      P1    
ATOM   3374  HD2 PRO P 248      -0.219  16.266  13.528  1.00  0.00      P1    
ATOM   3375  CA  PRO P 248      -1.721  18.191  11.468  1.00  0.00      P1   C
ATOM   3376  HA  PRO P 248      -2.671  17.704  11.634  1.00  0.00      P1    
ATOM   3377  CB  PRO P 248      -1.413  19.167  12.556  1.00  0.00      P1   C
ATOM   3378  HB1 PRO P 248      -2.259  19.796  12.907  1.00  0.00      P1    
ATOM   3379  HB2 PRO P 248      -0.601  19.826  12.182  1.00  0.00      P1    
ATOM   3380  CG  PRO P 248      -0.723  18.339  13.740  1.00  0.00      P1   C
ATOM   3381  HG1 PRO P 248      -1.459  17.717  14.292  1.00  0.00      P1    
ATOM   3382  HG2 PRO P 248      -0.146  18.935  14.479  1.00  0.00      P1    
ATOM   3383  C   PRO P 248      -1.813  18.965  10.101  1.00  0.00      P1   C
ATOM   3384  O   PRO P 248      -0.877  19.107   9.388  1.00  0.00      P1   O
ATOM   3385  N   LEU P 249      -2.970  19.464   9.722  1.00  0.00      P1   N
ATOM   3386  HN  LEU P 249      -3.692  19.328  10.396  1.00  0.00      P1    
ATOM   3387  CA  LEU P 249      -3.346  20.201   8.497  1.00  0.00      P1   C
ATOM   3388  HA  LEU P 249      -3.044  19.599   7.653  1.00  0.00      P1    
ATOM   3389  CB  LEU P 249      -4.918  20.359   8.371  1.00  0.00      P1   C
ATOM   3390  HB1 LEU P 249      -5.171  21.226   9.019  1.00  0.00      P1    
ATOM   3391  HB2 LEU P 249      -5.150  20.608   7.314  1.00  0.00      P1    
ATOM   3392  CG  LEU P 249      -5.633  19.089   8.800  1.00  0.00      P1   C
ATOM   3393  HG  LEU P 249      -5.475  18.931   9.888  1.00  0.00      P1    
ATOM   3394  CD1 LEU P 249      -7.174  19.164   8.537  1.00  0.00      P1   C
ATOM   3395 HD11 LEU P 249      -7.601  18.296   9.085  1.00  0.00      P1    
ATOM   3396 HD12 LEU P 249      -7.612  20.091   8.965  1.00  0.00      P1    
ATOM   3397 HD13 LEU P 249      -7.427  19.015   7.466  1.00  0.00      P1    
ATOM   3398  CD2 LEU P 249      -5.022  17.796   8.045  1.00  0.00      P1   C
ATOM   3399 HD21 LEU P 249      -5.155  17.845   6.943  1.00  0.00      P1    
ATOM   3400 HD22 LEU P 249      -4.009  17.637   8.472  1.00  0.00      P1    
ATOM   3401 HD23 LEU P 249      -5.644  16.937   8.378  1.00  0.00      P1    
ATOM   3402  C   LEU P 249      -2.630  21.585   8.371  1.00  0.00      P1   C
ATOM   3403  O   LEU P 249      -2.394  22.028   7.271  1.00  0.00      P1   O
ATOM   3404  N   ASN P 250      -2.299  22.189   9.488  1.00  0.00      P1   N
ATOM   3405  HN  ASN P 250      -2.467  21.747  10.365  1.00  0.00      P1    
ATOM   3406  CA  ASN P 250      -1.533  23.352   9.449  1.00  0.00      P1   C
ATOM   3407  HA  ASN P 250      -1.843  23.921   8.586  1.00  0.00      P1    
ATOM   3408  CB  ASN P 250      -1.741  24.290  10.674  1.00  0.00      P1   C
ATOM   3409  HB1 ASN P 250      -1.175  25.246  10.651  1.00  0.00      P1    
ATOM   3410  HB2 ASN P 250      -2.782  24.677  10.673  1.00  0.00      P1    
ATOM   3411  CG  ASN P 250      -1.501  23.557  12.011  1.00  0.00      P1   C
ATOM   3412  OD1 ASN P 250      -1.375  22.329  12.117  1.00  0.00      P1   O
ATOM   3413  ND2 ASN P 250      -1.456  24.319  13.143  1.00  0.00      P1   N
ATOM   3414 HD21 ASN P 250      -1.321  24.023  14.089  1.00  0.00      P1    
ATOM   3415 HD22 ASN P 250      -1.769  25.269  13.143  1.00  0.00      P1    
ATOM   3416  C   ASN P 250       0.018  23.153   9.356  1.00  0.00      P1   C
ATOM   3417  O   ASN P 250       0.780  24.137   9.328  1.00  0.00      P1   O
ATOM   3418  N   THR P 251       0.540  21.924   9.122  1.00  0.00      P1   N
ATOM   3419  HN  THR P 251      -0.110  21.177   9.242  1.00  0.00      P1    
ATOM   3420  CA  THR P 251       1.962  21.580   9.024  1.00  0.00      P1   C
ATOM   3421  HA  THR P 251       2.606  22.414   9.263  1.00  0.00      P1    
ATOM   3422  CB  THR P 251       2.439  20.624  10.053  1.00  0.00      P1   C
ATOM   3423  HB  THR P 251       3.535  20.486   9.935  1.00  0.00      P1    
ATOM   3424  OG1 THR P 251       1.911  19.346   9.911  1.00  0.00      P1   O
ATOM   3425  HG1 THR P 251       0.962  19.481   9.974  1.00  0.00      P1    
ATOM   3426  CG2 THR P 251       2.029  21.014  11.465  1.00  0.00      P1   C
ATOM   3427 HG21 THR P 251       2.302  20.194  12.163  1.00  0.00      P1    
ATOM   3428 HG22 THR P 251       2.629  21.928  11.664  1.00  0.00      P1    
ATOM   3429 HG23 THR P 251       0.953  21.252  11.602  1.00  0.00      P1    
ATOM   3430  C   THR P 251       2.295  21.015   7.685  1.00  0.00      P1   C
ATOM   3431  O   THR P 251       3.442  20.668   7.426  1.00  0.00      P1   O
ATOM   3432  N   LEU P 252       1.277  20.991   6.728  1.00  0.00      P1   N
ATOM   3433  HN  LEU P 252       0.416  21.407   7.009  1.00  0.00      P1    
ATOM   3434  CA  LEU P 252       1.380  20.382   5.404  1.00  0.00      P1   C
ATOM   3435  HA  LEU P 252       1.847  19.428   5.599  1.00  0.00      P1    
ATOM   3436  CB  LEU P 252       0.075  20.262   4.737  1.00  0.00      P1   C
ATOM   3437  HB1 LEU P 252      -0.407  21.256   4.617  1.00  0.00      P1    
ATOM   3438  HB2 LEU P 252       0.096  19.784   3.735  1.00  0.00      P1    
ATOM   3439  CG  LEU P 252      -0.854  19.352   5.538  1.00  0.00      P1   C
ATOM   3440  HG  LEU P 252      -0.979  19.812   6.542  1.00  0.00      P1    
ATOM   3441  CD1 LEU P 252      -2.220  19.378   4.819  1.00  0.00      P1   C
ATOM   3442 HD11 LEU P 252      -2.542  20.440   4.756  1.00  0.00      P1    
ATOM   3443 HD12 LEU P 252      -2.170  18.924   3.807  1.00  0.00      P1    
ATOM   3444 HD13 LEU P 252      -2.906  18.905   5.555  1.00  0.00      P1    
ATOM   3445  CD2 LEU P 252      -0.360  17.859   5.839  1.00  0.00      P1   C
ATOM   3446 HD21 LEU P 252      -0.410  17.347   4.854  1.00  0.00      P1    
ATOM   3447 HD22 LEU P 252       0.681  17.831   6.227  1.00  0.00      P1    
ATOM   3448 HD23 LEU P 252      -1.076  17.449   6.582  1.00  0.00      P1    
ATOM   3449  C   LEU P 252       2.345  21.131   4.528  1.00  0.00      P1   C
ATOM   3450  O   LEU P 252       2.947  20.638   3.568  1.00  0.00      P1   O
ATOM   3451  N   TRP P 253       2.480  22.440   4.870  1.00  0.00      P1   N
ATOM   3452  HN  TRP P 253       1.981  22.859   5.624  1.00  0.00      P1    
ATOM   3453  CA  TRP P 253       3.407  23.379   4.237  1.00  0.00      P1   C
ATOM   3454  HA  TRP P 253       3.289  23.355   3.164  1.00  0.00      P1    
ATOM   3455  CB  TRP P 253       2.987  24.726   4.762  1.00  0.00      P1   C
ATOM   3456  HB1 TRP P 253       3.297  25.415   3.948  1.00  0.00      P1    
ATOM   3457  HB2 TRP P 253       1.879  24.681   4.835  1.00  0.00      P1    
ATOM   3458  CG  TRP P 253       3.519  25.244   6.033  1.00  0.00      P1   C
ATOM   3459  CD1 TRP P 253       2.869  25.224   7.200  1.00  0.00      P1   C
ATOM   3460  HD1 TRP P 253       1.938  24.702   7.365  1.00  0.00      P1    
ATOM   3461  NE1 TRP P 253       3.637  25.834   8.178  1.00  0.00      P1   N
ATOM   3462  HE1 TRP P 253       3.372  25.917   9.114  1.00  0.00      P1    
ATOM   3463  CE2 TRP P 253       4.823  26.132   7.675  1.00  0.00      P1   C
ATOM   3464  CD2 TRP P 253       4.756  25.853   6.270  1.00  0.00      P1   C
ATOM   3465  CE3 TRP P 253       5.904  26.136   5.492  1.00  0.00      P1   C
ATOM   3466  HE3 TRP P 253       6.048  25.714   4.508  1.00  0.00      P1    
ATOM   3467  CZ3 TRP P 253       6.945  26.770   6.029  1.00  0.00      P1   C
ATOM   3468  HZ3 TRP P 253       7.843  26.965   5.462  1.00  0.00      P1    
ATOM   3469  CZ2 TRP P 253       5.968  26.733   8.226  1.00  0.00      P1   C
ATOM   3470  HZ2 TRP P 253       6.079  26.894   9.288  1.00  0.00      P1    
ATOM   3471  CH2 TRP P 253       6.973  27.172   7.377  1.00  0.00      P1   C
ATOM   3472  HH2 TRP P 253       7.899  27.620   7.706  1.00  0.00      P1    
ATOM   3473  C   TRP P 253       4.813  22.936   4.514  1.00  0.00      P1   C
ATOM   3474  O   TRP P 253       5.603  22.906   3.555  1.00  0.00      P1   O
ATOM   3475  N   LEU P 254       5.270  22.380   5.658  1.00  0.00      P1   N
ATOM   3476  HN  LEU P 254       4.641  22.347   6.432  1.00  0.00      P1    
ATOM   3477  CA  LEU P 254       6.662  21.946   5.990  1.00  0.00      P1   C
ATOM   3478  HA  LEU P 254       7.295  22.772   5.702  1.00  0.00      P1    
ATOM   3479  CB  LEU P 254       6.814  21.394   7.474  1.00  0.00      P1   C
ATOM   3480  HB1 LEU P 254       6.145  20.508   7.456  1.00  0.00      P1    
ATOM   3481  HB2 LEU P 254       7.845  21.011   7.631  1.00  0.00      P1    
ATOM   3482  CG  LEU P 254       6.528  22.409   8.529  1.00  0.00      P1   C
ATOM   3483  HG  LEU P 254       5.500  22.787   8.346  1.00  0.00      P1    
ATOM   3484  CD1 LEU P 254       6.496  21.684   9.853  1.00  0.00      P1   C
ATOM   3485 HD11 LEU P 254       5.537  21.123   9.879  1.00  0.00      P1    
ATOM   3486 HD12 LEU P 254       7.340  21.021  10.141  1.00  0.00      P1    
ATOM   3487 HD13 LEU P 254       6.472  22.384  10.715  1.00  0.00      P1    
ATOM   3488  CD2 LEU P 254       7.611  23.507   8.566  1.00  0.00      P1   C
ATOM   3489 HD21 LEU P 254       8.668  23.164   8.601  1.00  0.00      P1    
ATOM   3490 HD22 LEU P 254       7.608  24.032   7.588  1.00  0.00      P1    
ATOM   3491 HD23 LEU P 254       7.443  24.221   9.400  1.00  0.00      P1    
ATOM   3492  C   LEU P 254       7.100  20.906   5.076  1.00  0.00      P1   C
ATOM   3493  O   LEU P 254       8.223  20.869   4.589  1.00  0.00      P1   O
ATOM   3494  N   TYR P 255       6.235  19.887   4.826  1.00  0.00      P1   N
ATOM   3495  HN  TYR P 255       5.303  19.940   5.177  1.00  0.00      P1    
ATOM   3496  CA  TYR P 255       6.404  18.712   3.941  1.00  0.00      P1   C
ATOM   3497  HA  TYR P 255       7.308  18.166   4.168  1.00  0.00      P1    
ATOM   3498  CB  TYR P 255       5.292  17.622   3.934  1.00  0.00      P1   C
ATOM   3499  HB1 TYR P 255       4.306  18.075   3.693  1.00  0.00      P1    
ATOM   3500  HB2 TYR P 255       5.402  16.851   3.142  1.00  0.00      P1    
ATOM   3501  CG  TYR P 255       5.332  16.891   5.275  1.00  0.00      P1   C
ATOM   3502  CD1 TYR P 255       6.142  15.833   5.470  1.00  0.00      P1   C
ATOM   3503  HD1 TYR P 255       6.680  15.448   4.616  1.00  0.00      P1    
ATOM   3504  CE1 TYR P 255       6.358  15.258   6.771  1.00  0.00      P1   C
ATOM   3505  HE1 TYR P 255       7.013  14.408   6.887  1.00  0.00      P1    
ATOM   3506  CZ  TYR P 255       5.549  15.766   7.822  1.00  0.00      P1   C
ATOM   3507  OH  TYR P 255       5.796  15.063   9.007  1.00  0.00      P1   O
ATOM   3508  HH  TYR P 255       5.162  15.233   9.708  1.00  0.00      P1    
ATOM   3509  CD2 TYR P 255       4.579  17.384   6.383  1.00  0.00      P1   C
ATOM   3510  HD2 TYR P 255       4.140  18.348   6.172  1.00  0.00      P1    
ATOM   3511  CE2 TYR P 255       4.699  16.869   7.683  1.00  0.00      P1   C
ATOM   3512  HE2 TYR P 255       4.096  17.223   8.506  1.00  0.00      P1    
ATOM   3513  C   TYR P 255       6.588  19.172   2.489  1.00  0.00      P1   C
ATOM   3514  O   TYR P 255       7.418  18.598   1.917  1.00  0.00      P1   O
ATOM   3515  N   LEU P 256       5.777  20.123   2.010  1.00  0.00      P1   N
ATOM   3516  HN  LEU P 256       4.954  20.376   2.513  1.00  0.00      P1    
ATOM   3517  CA  LEU P 256       5.885  20.687   0.681  1.00  0.00      P1   C
ATOM   3518  HA  LEU P 256       5.912  19.880  -0.037  1.00  0.00      P1    
ATOM   3519  CB  LEU P 256       4.641  21.543   0.424  1.00  0.00      P1   C
ATOM   3520  HB1 LEU P 256       3.753  21.033   0.855  1.00  0.00      P1    
ATOM   3521  HB2 LEU P 256       4.815  22.498   0.963  1.00  0.00      P1    
ATOM   3522  CG  LEU P 256       4.439  22.021  -1.037  1.00  0.00      P1   C
ATOM   3523  HG  LEU P 256       5.050  22.929  -1.227  1.00  0.00      P1    
ATOM   3524  CD1 LEU P 256       4.702  20.947  -2.157  1.00  0.00      P1   C
ATOM   3525 HD11 LEU P 256       4.308  21.301  -3.133  1.00  0.00      P1    
ATOM   3526 HD12 LEU P 256       5.761  20.627  -2.256  1.00  0.00      P1    
ATOM   3527 HD13 LEU P 256       4.033  20.126  -1.820  1.00  0.00      P1    
ATOM   3528  CD2 LEU P 256       2.962  22.588  -1.003  1.00  0.00      P1   C
ATOM   3529 HD21 LEU P 256       2.159  21.821  -1.028  1.00  0.00      P1    
ATOM   3530 HD22 LEU P 256       2.833  23.169  -0.065  1.00  0.00      P1    
ATOM   3531 HD23 LEU P 256       2.773  23.132  -1.954  1.00  0.00      P1    
ATOM   3532  C   LEU P 256       7.161  21.490   0.422  1.00  0.00      P1   C
ATOM   3533  O   LEU P 256       7.743  21.350  -0.634  1.00  0.00      P1   O
ATOM   3534  N   ILE P 257       7.548  22.327   1.360  1.00  0.00      P1   N
ATOM   3535  HN  ILE P 257       6.888  22.647   2.036  1.00  0.00      P1    
ATOM   3536  CA  ILE P 257       8.872  22.985   1.356  1.00  0.00      P1   C
ATOM   3537  HA  ILE P 257       8.949  23.410   0.366  1.00  0.00      P1    
ATOM   3538  CB  ILE P 257       8.974  24.242   2.295  1.00  0.00      P1   C
ATOM   3539  HB  ILE P 257       8.757  23.771   3.278  1.00  0.00      P1    
ATOM   3540  CG2 ILE P 257      10.302  24.915   2.194  1.00  0.00      P1   C
ATOM   3541 HG21 ILE P 257      11.153  24.340   2.618  1.00  0.00      P1    
ATOM   3542 HG22 ILE P 257      10.470  25.077   1.108  1.00  0.00      P1    
ATOM   3543 HG23 ILE P 257      10.333  25.881   2.742  1.00  0.00      P1    
ATOM   3544  CG1 ILE P 257       7.838  25.225   2.096  1.00  0.00      P1   C
ATOM   3545 HG11 ILE P 257       6.845  24.787   2.336  1.00  0.00      P1    
ATOM   3546 HG12 ILE P 257       7.975  26.068   2.807  1.00  0.00      P1    
ATOM   3547  CD  ILE P 257       7.622  25.824   0.790  1.00  0.00      P1   C
ATOM   3548  HD1 ILE P 257       7.041  26.771   0.799  1.00  0.00      P1    
ATOM   3549  HD2 ILE P 257       8.603  26.093   0.344  1.00  0.00      P1    
ATOM   3550  HD3 ILE P 257       7.180  25.162   0.015  1.00  0.00      P1    
ATOM   3551  C   ILE P 257      10.052  22.035   1.421  1.00  0.00      P1   C
ATOM   3552  O   ILE P 257      10.911  22.047   0.535  1.00  0.00      P1   O
ATOM   3553  N   LEU P 258       9.952  21.016   2.322  1.00  0.00      P1   N
ATOM   3554  HN  LEU P 258       9.240  20.958   3.017  1.00  0.00      P1    
ATOM   3555  CA  LEU P 258      10.810  19.882   2.218  1.00  0.00      P1   C
ATOM   3556  HA  LEU P 258      11.815  20.225   2.416  1.00  0.00      P1    
ATOM   3557  CB  LEU P 258      10.480  18.821   3.348  1.00  0.00      P1   C
ATOM   3558  HB1 LEU P 258      10.446  19.388   4.303  1.00  0.00      P1    
ATOM   3559  HB2 LEU P 258       9.458  18.526   3.026  1.00  0.00      P1    
ATOM   3560  CG  LEU P 258      11.452  17.659   3.430  1.00  0.00      P1   C
ATOM   3561  HG  LEU P 258      11.666  17.073   2.510  1.00  0.00      P1    
ATOM   3562  CD1 LEU P 258      12.842  18.259   3.795  1.00  0.00      P1   C
ATOM   3563 HD11 LEU P 258      13.533  17.461   4.143  1.00  0.00      P1    
ATOM   3564 HD12 LEU P 258      13.396  18.710   2.943  1.00  0.00      P1    
ATOM   3565 HD13 LEU P 258      12.669  19.087   4.515  1.00  0.00      P1    
ATOM   3566  CD2 LEU P 258      10.904  16.701   4.515  1.00  0.00      P1   C
ATOM   3567 HD21 LEU P 258      11.069  17.217   5.485  1.00  0.00      P1    
ATOM   3568 HD22 LEU P 258       9.804  16.642   4.367  1.00  0.00      P1    
ATOM   3569 HD23 LEU P 258      11.405  15.710   4.509  1.00  0.00      P1    
ATOM   3570  C   LEU P 258      10.932  19.217   0.794  1.00  0.00      P1   C
ATOM   3571  O   LEU P 258      11.971  18.859   0.286  1.00  0.00      P1   O
ATOM   3572  N   GLY P 259       9.755  19.114   0.107  1.00  0.00      P1   N
ATOM   3573  HN  GLY P 259       8.865  19.188   0.550  1.00  0.00      P1    
ATOM   3574  CA  GLY P 259       9.699  18.694  -1.280  1.00  0.00      P1   C
ATOM   3575  HA1 GLY P 259       8.650  18.696  -1.538  1.00  0.00      P1    
ATOM   3576  HA2 GLY P 259      10.080  17.685  -1.331  1.00  0.00      P1    
ATOM   3577  C   GLY P 259      10.442  19.585  -2.284  1.00  0.00      P1   C
ATOM   3578  O   GLY P 259      11.106  19.049  -3.230  1.00  0.00      P1   O
ATOM   3579  N   ILE P 260      10.284  20.937  -2.098  1.00  0.00      P1   N
ATOM   3580  HN  ILE P 260       9.728  21.318  -1.363  1.00  0.00      P1    
ATOM   3581  CA  ILE P 260      10.976  21.892  -3.045  1.00  0.00      P1   C
ATOM   3582  HA  ILE P 260      10.553  21.854  -4.038  1.00  0.00      P1    
ATOM   3583  CB  ILE P 260      10.522  23.351  -2.629  1.00  0.00      P1   C
ATOM   3584  HB  ILE P 260      10.650  23.410  -1.527  1.00  0.00      P1    
ATOM   3585  CG2 ILE P 260      11.340  24.454  -3.292  1.00  0.00      P1   C
ATOM   3586 HG21 ILE P 260      12.423  24.498  -3.049  1.00  0.00      P1    
ATOM   3587 HG22 ILE P 260      11.226  24.488  -4.397  1.00  0.00      P1    
ATOM   3588 HG23 ILE P 260      10.919  25.391  -2.868  1.00  0.00      P1    
ATOM   3589  CG1 ILE P 260       9.018  23.680  -2.852  1.00  0.00      P1   C
ATOM   3590 HG11 ILE P 260       8.472  22.889  -2.295  1.00  0.00      P1    
ATOM   3591 HG12 ILE P 260       8.948  24.713  -2.449  1.00  0.00      P1    
ATOM   3592  CD  ILE P 260       8.496  23.584  -4.281  1.00  0.00      P1   C
ATOM   3593  HD1 ILE P 260       9.164  24.235  -4.884  1.00  0.00      P1    
ATOM   3594  HD2 ILE P 260       8.434  22.555  -4.694  1.00  0.00      P1    
ATOM   3595  HD3 ILE P 260       7.446  23.949  -4.270  1.00  0.00      P1    
ATOM   3596  C   ILE P 260      12.460  21.759  -3.090  1.00  0.00      P1   C
ATOM   3597  O   ILE P 260      13.001  21.657  -4.179  1.00  0.00      P1   O
ATOM   3598  N   ILE P 261      13.145  21.674  -1.886  1.00  0.00      P1   N
ATOM   3599  HN  ILE P 261      12.774  21.758  -0.964  1.00  0.00      P1    
ATOM   3600  CA  ILE P 261      14.585  21.461  -1.917  1.00  0.00      P1   C
ATOM   3601  HA  ILE P 261      14.913  22.271  -2.551  1.00  0.00      P1    
ATOM   3602  CB  ILE P 261      15.203  21.513  -0.499  1.00  0.00      P1   C
ATOM   3603  HB  ILE P 261      14.597  20.872   0.176  1.00  0.00      P1    
ATOM   3604  CG2 ILE P 261      16.671  20.839  -0.453  1.00  0.00      P1   C
ATOM   3605 HG21 ILE P 261      17.368  21.241  -1.219  1.00  0.00      P1    
ATOM   3606 HG22 ILE P 261      17.161  21.014   0.528  1.00  0.00      P1    
ATOM   3607 HG23 ILE P 261      16.656  19.752  -0.683  1.00  0.00      P1    
ATOM   3608  CG1 ILE P 261      15.136  22.993   0.170  1.00  0.00      P1   C
ATOM   3609 HG11 ILE P 261      15.538  22.851   1.196  1.00  0.00      P1    
ATOM   3610 HG12 ILE P 261      15.869  23.633  -0.366  1.00  0.00      P1    
ATOM   3611  CD  ILE P 261      13.772  23.718   0.332  1.00  0.00      P1   C
ATOM   3612  HD1 ILE P 261      12.954  23.121   0.788  1.00  0.00      P1    
ATOM   3613  HD2 ILE P 261      13.947  24.531   1.069  1.00  0.00      P1    
ATOM   3614  HD3 ILE P 261      13.466  24.232  -0.605  1.00  0.00      P1    
ATOM   3615  C   ILE P 261      15.017  20.162  -2.620  1.00  0.00      P1   C
ATOM   3616  O   ILE P 261      15.977  20.164  -3.457  1.00  0.00      P1   O
ATOM   3617  N   PHE P 262      14.326  19.044  -2.301  1.00  0.00      P1   N
ATOM   3618  HN  PHE P 262      13.474  19.045  -1.783  1.00  0.00      P1    
ATOM   3619  CA  PHE P 262      14.706  17.833  -2.979  1.00  0.00      P1   C
ATOM   3620  HA  PHE P 262      15.773  17.667  -2.969  1.00  0.00      P1    
ATOM   3621  CB  PHE P 262      14.039  16.560  -2.317  1.00  0.00      P1   C
ATOM   3622  HB1 PHE P 262      12.935  16.603  -2.201  1.00  0.00      P1    
ATOM   3623  HB2 PHE P 262      14.283  15.696  -2.971  1.00  0.00      P1    
ATOM   3624  CG  PHE P 262      14.769  16.189  -1.041  1.00  0.00      P1   C
ATOM   3625  CD1 PHE P 262      14.132  16.211   0.163  1.00  0.00      P1   C
ATOM   3626  HD1 PHE P 262      13.114  16.572   0.182  1.00  0.00      P1    
ATOM   3627  CE1 PHE P 262      14.803  15.891   1.368  1.00  0.00      P1   C
ATOM   3628  HE1 PHE P 262      14.322  16.028   2.325  1.00  0.00      P1    
ATOM   3629  CZ  PHE P 262      16.171  15.419   1.341  1.00  0.00      P1   C
ATOM   3630  HZ  PHE P 262      16.650  15.163   2.274  1.00  0.00      P1    
ATOM   3631  CD2 PHE P 262      16.126  15.611  -1.091  1.00  0.00      P1   C
ATOM   3632  HD2 PHE P 262      16.669  15.650  -2.024  1.00  0.00      P1    
ATOM   3633  CE2 PHE P 262      16.828  15.382   0.060  1.00  0.00      P1   C
ATOM   3634  HE2 PHE P 262      17.836  14.992   0.066  1.00  0.00      P1    
ATOM   3635  C   PHE P 262      14.501  17.903  -4.476  1.00  0.00      P1   C
ATOM   3636  O   PHE P 262      15.357  17.394  -5.222  1.00  0.00      P1   O
ATOM   3637  N   GLY P 263      13.422  18.531  -4.991  1.00  0.00      P1   N
ATOM   3638  HN  GLY P 263      12.725  18.802  -4.332  1.00  0.00      P1    
ATOM   3639  CA  GLY P 263      13.141  18.702  -6.439  1.00  0.00      P1   C
ATOM   3640  HA1 GLY P 263      12.252  19.299  -6.576  1.00  0.00      P1    
ATOM   3641  HA2 GLY P 263      13.023  17.722  -6.878  1.00  0.00      P1    
ATOM   3642  C   GLY P 263      14.274  19.270  -7.301  1.00  0.00      P1   C
ATOM   3643  O   GLY P 263      14.412  18.801  -8.420  1.00  0.00      P1   O
ATOM   3644  N   ILE P 264      14.999  20.307  -6.839  1.00  0.00      P1   N
ATOM   3645  HN  ILE P 264      14.752  20.633  -5.930  1.00  0.00      P1    
ATOM   3646  CA  ILE P 264      16.001  21.037  -7.601  1.00  0.00      P1   C
ATOM   3647  HA  ILE P 264      15.788  20.843  -8.642  1.00  0.00      P1    
ATOM   3648  CB  ILE P 264      16.082  22.569  -7.272  1.00  0.00      P1   C
ATOM   3649  HB  ILE P 264      15.134  23.041  -7.607  1.00  0.00      P1    
ATOM   3650  CG2 ILE P 264      16.286  22.683  -5.752  1.00  0.00      P1   C
ATOM   3651 HG21 ILE P 264      16.372  23.750  -5.454  1.00  0.00      P1    
ATOM   3652 HG22 ILE P 264      15.476  22.221  -5.148  1.00  0.00      P1    
ATOM   3653 HG23 ILE P 264      17.180  22.169  -5.338  1.00  0.00      P1    
ATOM   3654  CG1 ILE P 264      17.174  23.379  -8.007  1.00  0.00      P1   C
ATOM   3655 HG11 ILE P 264      17.074  24.466  -7.798  1.00  0.00      P1    
ATOM   3656 HG12 ILE P 264      18.227  23.214  -7.690  1.00  0.00      P1    
ATOM   3657  CD  ILE P 264      17.189  23.259  -9.568  1.00  0.00      P1   C
ATOM   3658  HD1 ILE P 264      17.818  22.436  -9.972  1.00  0.00      P1    
ATOM   3659  HD2 ILE P 264      16.177  22.846  -9.768  1.00  0.00      P1    
ATOM   3660  HD3 ILE P 264      17.408  24.077 -10.287  1.00  0.00      P1    
ATOM   3661  C   ILE P 264      17.377  20.420  -7.394  1.00  0.00      P1   C
ATOM   3662  O   ILE P 264      18.284  20.365  -8.248  1.00  0.00      P1   O
ATOM   3663  N   PHE P 265      17.604  19.816  -6.195  1.00  0.00      P1   N
ATOM   3664  HN  PHE P 265      17.025  19.785  -5.384  1.00  0.00      P1    
ATOM   3665  CA  PHE P 265      18.806  19.079  -5.833  1.00  0.00      P1   C
ATOM   3666  HA  PHE P 265      19.615  19.776  -5.994  1.00  0.00      P1    
ATOM   3667  CB  PHE P 265      18.884  18.954  -4.223  1.00  0.00      P1   C
ATOM   3668  HB1 PHE P 265      18.897  19.968  -3.769  1.00  0.00      P1    
ATOM   3669  HB2 PHE P 265      17.881  18.520  -4.024  1.00  0.00      P1    
ATOM   3670  CG  PHE P 265      19.801  18.013  -3.583  1.00  0.00      P1   C
ATOM   3671  CD1 PHE P 265      21.007  17.550  -4.204  1.00  0.00      P1   C
ATOM   3672  HD1 PHE P 265      21.326  17.824  -5.199  1.00  0.00      P1    
ATOM   3673  CE1 PHE P 265      21.848  16.584  -3.632  1.00  0.00      P1   C
ATOM   3674  HE1 PHE P 265      22.774  16.259  -4.083  1.00  0.00      P1    
ATOM   3675  CZ  PHE P 265      21.529  15.944  -2.402  1.00  0.00      P1   C
ATOM   3676  HZ  PHE P 265      22.192  15.266  -1.886  1.00  0.00      P1    
ATOM   3677  CD2 PHE P 265      19.578  17.509  -2.284  1.00  0.00      P1   C
ATOM   3678  HD2 PHE P 265      18.685  17.869  -1.796  1.00  0.00      P1    
ATOM   3679  CE2 PHE P 265      20.354  16.500  -1.727  1.00  0.00      P1   C
ATOM   3680  HE2 PHE P 265      20.061  16.088  -0.772  1.00  0.00      P1    
ATOM   3681  C   PHE P 265      18.991  17.816  -6.754  1.00  0.00      P1   C
ATOM   3682  O   PHE P 265      20.055  17.579  -7.353  1.00  0.00      P1   O
ATOM   3683  N   GLY P 266      17.938  17.032  -6.844  1.00  0.00      P1   N
ATOM   3684  HN  GLY P 266      17.147  17.230  -6.271  1.00  0.00      P1    
ATOM   3685  CA  GLY P 266      17.935  15.695  -7.533  1.00  0.00      P1   C
ATOM   3686  HA1 GLY P 266      16.874  15.503  -7.467  1.00  0.00      P1    
ATOM   3687  HA2 GLY P 266      18.557  15.047  -6.933  1.00  0.00      P1    
ATOM   3688  C   GLY P 266      18.323  15.605  -8.990  1.00  0.00      P1   C
ATOM   3689  O   GLY P 266      19.181  14.784  -9.322  1.00  0.00      P1   O
ATOM   3690  N   PRO P 267      17.807  16.418  -9.862  1.00  0.00      P1   N
ATOM   3691  CD  PRO P 267      16.626  17.208  -9.719  1.00  0.00      P1   C
ATOM   3692  HD1 PRO P 267      16.674  17.927  -8.874  1.00  0.00      P1    
ATOM   3693  HD2 PRO P 267      15.877  16.388  -9.686  1.00  0.00      P1    
ATOM   3694  CA  PRO P 267      18.241  16.315 -11.309  1.00  0.00      P1   C
ATOM   3695  HA  PRO P 267      18.217  15.292 -11.656  1.00  0.00      P1    
ATOM   3696  CB  PRO P 267      17.267  17.094 -12.080  1.00  0.00      P1   C
ATOM   3697  HB1 PRO P 267      16.438  16.561 -12.593  1.00  0.00      P1    
ATOM   3698  HB2 PRO P 267      17.702  17.598 -12.970  1.00  0.00      P1    
ATOM   3699  CG  PRO P 267      16.611  18.009 -11.040  1.00  0.00      P1   C
ATOM   3700  HG1 PRO P 267      15.666  18.463 -11.408  1.00  0.00      P1    
ATOM   3701  HG2 PRO P 267      17.320  18.849 -10.881  1.00  0.00      P1    
ATOM   3702  C   PRO P 267      19.595  16.858 -11.544  1.00  0.00      P1   C
ATOM   3703  O   PRO P 267      20.388  16.221 -12.170  1.00  0.00      P1   O
ATOM   3704  N   ILE P 268      19.968  18.053 -10.973  1.00  0.00      P1   N
ATOM   3705  HN  ILE P 268      19.262  18.517 -10.443  1.00  0.00      P1    
ATOM   3706  CA  ILE P 268      21.289  18.597 -11.103  1.00  0.00      P1   C
ATOM   3707  HA  ILE P 268      21.515  18.753 -12.148  1.00  0.00      P1    
ATOM   3708  CB  ILE P 268      21.387  19.919 -10.295  1.00  0.00      P1   C
ATOM   3709  HB  ILE P 268      21.012  19.607  -9.297  1.00  0.00      P1    
ATOM   3710  CG2 ILE P 268      22.844  20.518 -10.317  1.00  0.00      P1   C
ATOM   3711 HG21 ILE P 268      23.307  20.529 -11.327  1.00  0.00      P1    
ATOM   3712 HG22 ILE P 268      22.820  21.561  -9.936  1.00  0.00      P1    
ATOM   3713 HG23 ILE P 268      23.465  19.836  -9.698  1.00  0.00      P1    
ATOM   3714  CG1 ILE P 268      20.407  20.993 -10.928  1.00  0.00      P1   C
ATOM   3715 HG11 ILE P 268      19.362  20.766 -10.626  1.00  0.00      P1    
ATOM   3716 HG12 ILE P 268      20.556  21.938 -10.364  1.00  0.00      P1    
ATOM   3717  CD  ILE P 268      20.625  21.242 -12.358  1.00  0.00      P1   C
ATOM   3718  HD1 ILE P 268      19.923  22.036 -12.693  1.00  0.00      P1    
ATOM   3719  HD2 ILE P 268      21.664  21.580 -12.561  1.00  0.00      P1    
ATOM   3720  HD3 ILE P 268      20.567  20.389 -13.067  1.00  0.00      P1    
ATOM   3721  C   ILE P 268      22.364  17.711 -10.494  1.00  0.00      P1   C
ATOM   3722  O   ILE P 268      23.418  17.509 -11.080  1.00  0.00      P1   O
ATOM   3723  N   PHE P 269      22.075  17.062  -9.308  1.00  0.00      P1   N
ATOM   3724  HN  PHE P 269      21.183  17.250  -8.904  1.00  0.00      P1    
ATOM   3725  CA  PHE P 269      22.907  15.982  -8.760  1.00  0.00      P1   C
ATOM   3726  HA  PHE P 269      23.889  16.283  -8.428  1.00  0.00      P1    
ATOM   3727  CB  PHE P 269      22.263  15.366  -7.525  1.00  0.00      P1   C
ATOM   3728  HB1 PHE P 269      21.856  16.154  -6.857  1.00  0.00      P1    
ATOM   3729  HB2 PHE P 269      21.484  14.659  -7.883  1.00  0.00      P1    
ATOM   3730  CG  PHE P 269      23.144  14.456  -6.663  1.00  0.00      P1   C
ATOM   3731  CD1 PHE P 269      22.746  13.197  -6.094  1.00  0.00      P1   C
ATOM   3732  HD1 PHE P 269      21.716  12.899  -6.219  1.00  0.00      P1    
ATOM   3733  CE1 PHE P 269      23.650  12.285  -5.469  1.00  0.00      P1   C
ATOM   3734  HE1 PHE P 269      23.237  11.352  -5.114  1.00  0.00      P1    
ATOM   3735  CZ  PHE P 269      24.950  12.769  -5.261  1.00  0.00      P1   C
ATOM   3736  HZ  PHE P 269      25.590  12.277  -4.543  1.00  0.00      P1    
ATOM   3737  CD2 PHE P 269      24.561  14.791  -6.424  1.00  0.00      P1   C
ATOM   3738  HD2 PHE P 269      25.009  15.685  -6.834  1.00  0.00      P1    
ATOM   3739  CE2 PHE P 269      25.459  13.997  -5.794  1.00  0.00      P1   C
ATOM   3740  HE2 PHE P 269      26.472  14.340  -5.645  1.00  0.00      P1    
ATOM   3741  C   PHE P 269      23.237  14.828  -9.709  1.00  0.00      P1   C
ATOM   3742  O   PHE P 269      24.395  14.454  -9.868  1.00  0.00      P1   O
ATOM   3743  N   ASN P 270      22.223  14.248 -10.531  1.00  0.00      P1   N
ATOM   3744  HN  ASN P 270      21.290  14.564 -10.376  1.00  0.00      P1    
ATOM   3745  CA  ASN P 270      22.426  13.204 -11.556  1.00  0.00      P1   C
ATOM   3746  HA  ASN P 270      23.020  12.362 -11.234  1.00  0.00      P1    
ATOM   3747  CB  ASN P 270      21.180  12.725 -12.291  1.00  0.00      P1   C
ATOM   3748  HB1 ASN P 270      20.666  13.524 -12.868  1.00  0.00      P1    
ATOM   3749  HB2 ASN P 270      21.462  12.001 -13.085  1.00  0.00      P1    
ATOM   3750  CG  ASN P 270      20.160  12.188 -11.321  1.00  0.00      P1   C
ATOM   3751  OD1 ASN P 270      18.938  12.172 -11.560  1.00  0.00      P1   O
ATOM   3752  ND2 ASN P 270      20.544  11.669 -10.179  1.00  0.00      P1   N
ATOM   3753 HD21 ASN P 270      19.807  11.493  -9.526  1.00  0.00      P1    
ATOM   3754 HD22 ASN P 270      21.518  11.636  -9.955  1.00  0.00      P1    
ATOM   3755  C   ASN P 270      23.357  13.685 -12.661  1.00  0.00      P1   C
ATOM   3756  O   ASN P 270      24.318  13.047 -13.017  1.00  0.00      P1   O
ATOM   3757  N   LYS P 271      23.054  14.903 -13.169  1.00  0.00      P1   N
ATOM   3758  HN  LYS P 271      22.214  15.364 -12.891  1.00  0.00      P1    
ATOM   3759  CA  LYS P 271      23.905  15.485 -14.231  1.00  0.00      P1   C
ATOM   3760  HA  LYS P 271      23.986  14.835 -15.089  1.00  0.00      P1    
ATOM   3761  CB  LYS P 271      23.242  16.823 -14.636  1.00  0.00      P1   C
ATOM   3762  HB1 LYS P 271      23.254  17.586 -13.828  1.00  0.00      P1    
ATOM   3763  HB2 LYS P 271      23.742  17.554 -15.307  1.00  0.00      P1    
ATOM   3764  CG  LYS P 271      21.865  16.594 -15.298  1.00  0.00      P1   C
ATOM   3765  HG1 LYS P 271      21.184  15.960 -14.692  1.00  0.00      P1    
ATOM   3766  HG2 LYS P 271      21.285  17.539 -15.367  1.00  0.00      P1    
ATOM   3767  CD  LYS P 271      21.893  15.986 -16.697  1.00  0.00      P1   C
ATOM   3768  HD1 LYS P 271      22.516  15.100 -16.451  1.00  0.00      P1    
ATOM   3769  HD2 LYS P 271      20.909  15.630 -17.071  1.00  0.00      P1    
ATOM   3770  CE  LYS P 271      22.614  16.845 -17.719  1.00  0.00      P1   C
ATOM   3771  HE1 LYS P 271      23.691  16.998 -17.492  1.00  0.00      P1    
ATOM   3772  HE2 LYS P 271      22.510  16.486 -18.765  1.00  0.00      P1    
ATOM   3773  NZ  LYS P 271      22.103  18.203 -17.909  1.00  0.00      P1   N
ATOM   3774  HZ1 LYS P 271      21.316  18.410 -18.557  1.00  0.00      P1    
ATOM   3775  HZ2 LYS P 271      21.846  18.642 -17.002  1.00  0.00      P1    
ATOM   3776  HZ3 LYS P 271      22.940  18.783 -18.121  1.00  0.00      P1    
ATOM   3777  C   LYS P 271      25.294  15.725 -13.805  1.00  0.00      P1   C
ATOM   3778  O   LYS P 271      26.251  15.296 -14.453  1.00  0.00      P1   O
ATOM   3779  N   TRP P 272      25.498  16.257 -12.568  1.00  0.00      P1   N
ATOM   3780  HN  TRP P 272      24.834  16.540 -11.880  1.00  0.00      P1    
ATOM   3781  CA  TRP P 272      26.820  16.315 -11.984  1.00  0.00      P1   C
ATOM   3782  HA  TRP P 272      27.509  16.906 -12.568  1.00  0.00      P1    
ATOM   3783  CB  TRP P 272      26.780  17.204 -10.666  1.00  0.00      P1   C
ATOM   3784  HB1 TRP P 272      26.238  18.115 -11.001  1.00  0.00      P1    
ATOM   3785  HB2 TRP P 272      26.096  16.758  -9.914  1.00  0.00      P1    
ATOM   3786  CG  TRP P 272      28.146  17.574 -10.130  1.00  0.00      P1   C
ATOM   3787  CD1 TRP P 272      28.868  18.783 -10.182  1.00  0.00      P1   C
ATOM   3788  HD1 TRP P 272      28.732  19.485 -10.992  1.00  0.00      P1    
ATOM   3789  NE1 TRP P 272      29.844  18.842  -9.177  1.00  0.00      P1   N
ATOM   3790  HE1 TRP P 272      30.316  19.647  -8.889  1.00  0.00      P1    
ATOM   3791  CE2 TRP P 272      29.745  17.733  -8.440  1.00  0.00      P1   C
ATOM   3792  CD2 TRP P 272      28.788  16.860  -9.046  1.00  0.00      P1   C
ATOM   3793  CE3 TRP P 272      28.445  15.687  -8.296  1.00  0.00      P1   C
ATOM   3794  HE3 TRP P 272      27.689  14.991  -8.630  1.00  0.00      P1    
ATOM   3795  CZ3 TRP P 272      29.220  15.314  -7.214  1.00  0.00      P1   C
ATOM   3796  HZ3 TRP P 272      29.036  14.391  -6.685  1.00  0.00      P1    
ATOM   3797  CZ2 TRP P 272      30.420  17.363  -7.312  1.00  0.00      P1   C
ATOM   3798  HZ2 TRP P 272      31.197  17.980  -6.887  1.00  0.00      P1    
ATOM   3799  CH2 TRP P 272      30.121  16.152  -6.622  1.00  0.00      P1   C
ATOM   3800  HH2 TRP P 272      30.655  15.824  -5.742  1.00  0.00      P1    
ATOM   3801  C   TRP P 272      27.545  15.063 -11.736  1.00  0.00      P1   C
ATOM   3802  O   TRP P 272      28.746  14.948 -12.137  1.00  0.00      P1   O
ATOM   3803  N   VAL P 273      26.968  13.932 -11.154  1.00  0.00      P1   N
ATOM   3804  HN  VAL P 273      26.066  14.007 -10.736  1.00  0.00      P1    
ATOM   3805  CA  VAL P 273      27.684  12.679 -11.079  1.00  0.00      P1   C
ATOM   3806  HA  VAL P 273      28.632  12.936 -10.630  1.00  0.00      P1    
ATOM   3807  CB  VAL P 273      27.067  11.641 -10.187  1.00  0.00      P1   C
ATOM   3808  HB  VAL P 273      27.583  10.660 -10.118  1.00  0.00      P1    
ATOM   3809  CG1 VAL P 273      27.164  12.173  -8.701  1.00  0.00      P1   C
ATOM   3810 HG11 VAL P 273      26.611  11.464  -8.050  1.00  0.00      P1    
ATOM   3811 HG12 VAL P 273      28.202  12.283  -8.320  1.00  0.00      P1    
ATOM   3812 HG13 VAL P 273      26.679  13.172  -8.726  1.00  0.00      P1    
ATOM   3813  CG2 VAL P 273      25.728  11.260 -10.585  1.00  0.00      P1   C
ATOM   3814 HG21 VAL P 273      25.677  10.750 -11.571  1.00  0.00      P1    
ATOM   3815 HG22 VAL P 273      25.241  10.457  -9.992  1.00  0.00      P1    
ATOM   3816 HG23 VAL P 273      25.082  12.145 -10.769  1.00  0.00      P1    
ATOM   3817  C   VAL P 273      28.077  12.147 -12.431  1.00  0.00      P1   C
ATOM   3818  O   VAL P 273      29.164  11.686 -12.653  1.00  0.00      P1   O
ATOM   3819  N   LEU P 274      27.235  12.313 -13.526  1.00  0.00      P1   N
ATOM   3820  HN  LEU P 274      26.338  12.740 -13.442  1.00  0.00      P1    
ATOM   3821  CA  LEU P 274      27.639  11.904 -14.868  1.00  0.00      P1   C
ATOM   3822  HA  LEU P 274      28.098  10.927 -14.828  1.00  0.00      P1    
ATOM   3823  CB  LEU P 274      26.358  11.938 -15.752  1.00  0.00      P1   C
ATOM   3824  HB1 LEU P 274      25.965  12.973 -15.653  1.00  0.00      P1    
ATOM   3825  HB2 LEU P 274      26.591  11.728 -16.818  1.00  0.00      P1    
ATOM   3826  CG  LEU P 274      25.329  10.902 -15.341  1.00  0.00      P1   C
ATOM   3827  HG  LEU P 274      25.301  10.704 -14.249  1.00  0.00      P1    
ATOM   3828  CD1 LEU P 274      23.930  11.401 -15.927  1.00  0.00      P1   C
ATOM   3829 HD11 LEU P 274      23.808  11.232 -17.018  1.00  0.00      P1    
ATOM   3830 HD12 LEU P 274      23.069  10.845 -15.498  1.00  0.00      P1    
ATOM   3831 HD13 LEU P 274      23.911  12.503 -15.785  1.00  0.00      P1    
ATOM   3832  CD2 LEU P 274      25.645   9.498 -15.906  1.00  0.00      P1   C
ATOM   3833 HD21 LEU P 274      26.708   9.288 -15.659  1.00  0.00      P1    
ATOM   3834 HD22 LEU P 274      25.015   8.712 -15.438  1.00  0.00      P1    
ATOM   3835 HD23 LEU P 274      25.569   9.453 -17.014  1.00  0.00      P1    
ATOM   3836  C   LEU P 274      28.824  12.776 -15.393  1.00  0.00      P1   C
ATOM   3837  O   LEU P 274      29.695  12.294 -16.171  1.00  0.00      P1   O
ATOM   3838  N   GLY P 275      28.875  14.133 -14.959  1.00  0.00      P1   N
ATOM   3839  HN  GLY P 275      28.077  14.438 -14.445  1.00  0.00      P1    
ATOM   3840  CA  GLY P 275      29.902  15.099 -15.395  1.00  0.00      P1   C
ATOM   3841  HA1 GLY P 275      29.659  16.023 -14.891  1.00  0.00      P1    
ATOM   3842  HA2 GLY P 275      29.999  14.988 -16.465  1.00  0.00      P1    
ATOM   3843  C   GLY P 275      31.258  14.581 -14.808  1.00  0.00      P1   C
ATOM   3844  O   GLY P 275      32.230  14.580 -15.526  1.00  0.00      P1   O
ATOM   3845  N   MET P 276      31.197  14.212 -13.501  1.00  0.00      P1   N
ATOM   3846  HN  MET P 276      30.393  14.266 -12.914  1.00  0.00      P1    
ATOM   3847  CA  MET P 276      32.266  13.637 -12.748  1.00  0.00      P1   C
ATOM   3848  HA  MET P 276      33.182  14.209 -12.778  1.00  0.00      P1    
ATOM   3849  CB  MET P 276      31.922  13.732 -11.251  1.00  0.00      P1   C
ATOM   3850  HB1 MET P 276      30.924  13.304 -11.018  1.00  0.00      P1    
ATOM   3851  HB2 MET P 276      32.743  13.242 -10.685  1.00  0.00      P1    
ATOM   3852  CG  MET P 276      31.786  15.233 -10.772  1.00  0.00      P1   C
ATOM   3853  HG1 MET P 276      31.222  15.894 -11.464  1.00  0.00      P1    
ATOM   3854  HG2 MET P 276      31.265  15.224  -9.791  1.00  0.00      P1    
ATOM   3855  SD  MET P 276      33.457  16.073 -10.693  1.00  0.00      P1   S
ATOM   3856  CE  MET P 276      32.872  17.733 -10.156  1.00  0.00      P1   C
ATOM   3857  HE1 MET P 276      32.084  18.194 -10.789  1.00  0.00      P1    
ATOM   3858  HE2 MET P 276      32.488  17.646  -9.117  1.00  0.00      P1    
ATOM   3859  HE3 MET P 276      33.738  18.427 -10.105  1.00  0.00      P1    
ATOM   3860  C   MET P 276      32.769  12.278 -13.215  1.00  0.00      P1   C
ATOM   3861  O   MET P 276      33.980  11.954 -13.150  1.00  0.00      P1   O
ATOM   3862  N   GLN P 277      31.764  11.397 -13.589  1.00  0.00      P1   N
ATOM   3863  HN  GLN P 277      30.802  11.595 -13.414  1.00  0.00      P1    
ATOM   3864  CA  GLN P 277      32.095  10.092 -14.257  1.00  0.00      P1   C
ATOM   3865  HA  GLN P 277      32.609   9.565 -13.467  1.00  0.00      P1    
ATOM   3866  CB  GLN P 277      30.748   9.200 -14.448  1.00  0.00      P1   C
ATOM   3867  HB1 GLN P 277      30.186   9.171 -13.490  1.00  0.00      P1    
ATOM   3868  HB2 GLN P 277      30.150   9.793 -15.174  1.00  0.00      P1    
ATOM   3869  CG  GLN P 277      31.027   7.837 -15.106  1.00  0.00      P1   C
ATOM   3870  HG1 GLN P 277      31.850   7.962 -15.842  1.00  0.00      P1    
ATOM   3871  HG2 GLN P 277      31.415   7.014 -14.468  1.00  0.00      P1    
ATOM   3872  CD  GLN P 277      29.851   7.135 -15.752  1.00  0.00      P1   C
ATOM   3873  OE1 GLN P 277      29.093   6.505 -14.994  1.00  0.00      P1   O
ATOM   3874  NE2 GLN P 277      29.772   7.082 -17.070  1.00  0.00      P1   N
ATOM   3875 HE21 GLN P 277      28.901   6.774 -17.453  1.00  0.00      P1    
ATOM   3876 HE22 GLN P 277      30.485   7.391 -17.699  1.00  0.00      P1    
ATOM   3877  C   GLN P 277      33.007  10.284 -15.444  1.00  0.00      P1   C
ATOM   3878  O   GLN P 277      34.100   9.685 -15.469  1.00  0.00      P1   O
ATOM   3879  N   ASP P 278      32.610  11.144 -16.428  1.00  0.00      P1   N
ATOM   3880  HN  ASP P 278      31.667  11.468 -16.418  1.00  0.00      P1    
ATOM   3881  CA  ASP P 278      33.452  11.494 -17.551  1.00  0.00      P1   C
ATOM   3882  HA  ASP P 278      33.655  10.550 -18.035  1.00  0.00      P1    
ATOM   3883  CB  ASP P 278      32.646  12.462 -18.416  1.00  0.00      P1   C
ATOM   3884  HB1 ASP P 278      32.255  13.347 -17.871  1.00  0.00      P1    
ATOM   3885  HB2 ASP P 278      33.290  12.967 -19.167  1.00  0.00      P1    
ATOM   3886  CG  ASP P 278      31.616  11.735 -19.172  1.00  0.00      P1   C
ATOM   3887  OD1 ASP P 278      31.764  10.588 -19.683  1.00  0.00      P1   O
ATOM   3888  OD2 ASP P 278      30.596  12.377 -19.465  1.00  0.00      P1   O
ATOM   3889  C   ASP P 278      34.818  11.972 -17.175  1.00  0.00      P1   C
ATOM   3890  O   ASP P 278      35.878  11.511 -17.700  1.00  0.00      P1   O
ATOM   3891  N   LEU P 279      34.997  12.903 -16.130  1.00  0.00      P1   N
ATOM   3892  HN  LEU P 279      34.172  13.275 -15.709  1.00  0.00      P1    
ATOM   3893  CA  LEU P 279      36.262  13.340 -15.584  1.00  0.00      P1   C
ATOM   3894  HA  LEU P 279      36.798  13.767 -16.418  1.00  0.00      P1    
ATOM   3895  CB  LEU P 279      35.973  14.476 -14.475  1.00  0.00      P1   C
ATOM   3896  HB1 LEU P 279      35.062  14.320 -13.857  1.00  0.00      P1    
ATOM   3897  HB2 LEU P 279      36.845  14.716 -13.830  1.00  0.00      P1    
ATOM   3898  CG  LEU P 279      35.704  15.903 -15.144  1.00  0.00      P1   C
ATOM   3899  HG  LEU P 279      35.023  15.890 -16.021  1.00  0.00      P1    
ATOM   3900  CD1 LEU P 279      35.045  16.818 -14.155  1.00  0.00      P1   C
ATOM   3901 HD11 LEU P 279      34.077  16.363 -13.854  1.00  0.00      P1    
ATOM   3902 HD12 LEU P 279      35.726  16.838 -13.278  1.00  0.00      P1    
ATOM   3903 HD13 LEU P 279      34.960  17.829 -14.609  1.00  0.00      P1    
ATOM   3904  CD2 LEU P 279      37.031  16.530 -15.678  1.00  0.00      P1   C
ATOM   3905 HD21 LEU P 279      37.502  15.874 -16.442  1.00  0.00      P1    
ATOM   3906 HD22 LEU P 279      36.889  17.529 -16.143  1.00  0.00      P1    
ATOM   3907 HD23 LEU P 279      37.802  16.520 -14.879  1.00  0.00      P1    
ATOM   3908  C   LEU P 279      37.207  12.337 -14.922  1.00  0.00      P1   C
ATOM   3909  O   LEU P 279      38.401  12.285 -15.167  1.00  0.00      P1   O
ATOM   3910  N   LEU P 280      36.671  11.630 -13.904  1.00  0.00      P1   N
ATOM   3911  HN  LEU P 280      35.693  11.672 -13.720  1.00  0.00      P1    
ATOM   3912  CA  LEU P 280      37.566  10.846 -12.974  1.00  0.00      P1   C
ATOM   3913  HA  LEU P 280      38.544  11.303 -12.961  1.00  0.00      P1    
ATOM   3914  CB  LEU P 280      36.893  10.863 -11.557  1.00  0.00      P1   C
ATOM   3915  HB1 LEU P 280      35.936  10.299 -11.569  1.00  0.00      P1    
ATOM   3916  HB2 LEU P 280      37.621  10.322 -10.915  1.00  0.00      P1    
ATOM   3917  CG  LEU P 280      36.672  12.288 -11.015  1.00  0.00      P1   C
ATOM   3918  HG  LEU P 280      36.044  12.967 -11.630  1.00  0.00      P1    
ATOM   3919  CD1 LEU P 280      35.877  12.077  -9.652  1.00  0.00      P1   C
ATOM   3920 HD11 LEU P 280      35.766  13.085  -9.199  1.00  0.00      P1    
ATOM   3921 HD12 LEU P 280      34.865  11.633  -9.772  1.00  0.00      P1    
ATOM   3922 HD13 LEU P 280      36.238  11.346  -8.897  1.00  0.00      P1    
ATOM   3923  CD2 LEU P 280      38.035  12.948 -10.718  1.00  0.00      P1   C
ATOM   3924 HD21 LEU P 280      38.717  13.117 -11.578  1.00  0.00      P1    
ATOM   3925 HD22 LEU P 280      37.992  13.896 -10.141  1.00  0.00      P1    
ATOM   3926 HD23 LEU P 280      38.501  12.198 -10.044  1.00  0.00      P1    
ATOM   3927  C   LEU P 280      37.694   9.463 -13.590  1.00  0.00      P1   C
ATOM   3928  O   LEU P 280      38.164   8.554 -12.890  1.00  0.00      P1   O
ATOM   3929  N   HSE P 281      37.533   9.280 -14.907  1.00  0.00      P1   N
ATOM   3930  HN  HSE P 281      37.273  10.031 -15.509  1.00  0.00      P1    
ATOM   3931  CA  HSE P 281      37.727   7.988 -15.573  1.00  0.00      P1   C
ATOM   3932  HA  HSE P 281      37.062   7.228 -15.190  1.00  0.00      P1    
ATOM   3933  CB  HSE P 281      37.301   8.121 -17.109  1.00  0.00      P1   C
ATOM   3934  HB1 HSE P 281      36.784   7.191 -17.430  1.00  0.00      P1    
ATOM   3935  HB2 HSE P 281      36.535   8.926 -17.101  1.00  0.00      P1    
ATOM   3936  ND1 HSE P 281      38.799   7.606 -19.065  1.00  0.00      P1   N
ATOM   3937  CG  HSE P 281      38.319   8.508 -18.134  1.00  0.00      P1   C
ATOM   3938  CE1 HSE P 281      39.292   8.359 -20.081  1.00  0.00      P1   C
ATOM   3939  HE1 HSE P 281      39.796   7.980 -20.971  1.00  0.00      P1    
ATOM   3940  NE2 HSE P 281      39.159   9.671 -19.750  1.00  0.00      P1   N
ATOM   3941  HE2 HSE P 281      39.238  10.383 -20.448  1.00  0.00      P1    
ATOM   3942  CD2 HSE P 281      38.437   9.758 -18.617  1.00  0.00      P1   C
ATOM   3943  HD2 HSE P 281      38.043  10.624 -18.101  1.00  0.00      P1    
ATOM   3944  C   HSE P 281      39.169   7.437 -15.472  1.00  0.00      P1   C
ATOM   3945  O   HSE P 281      39.372   6.269 -15.515  1.00  0.00      P1   O
ATOM   3946  N   ARG P 282      40.243   8.246 -15.369  1.00  0.00      P1   N
ATOM   3947  HN  ARG P 282      40.153   9.233 -15.479  1.00  0.00      P1    
ATOM   3948  CA  ARG P 282      41.563   7.690 -15.275  1.00  0.00      P1   C
ATOM   3949  HA  ARG P 282      41.573   6.672 -15.637  1.00  0.00      P1    
ATOM   3950  CB  ARG P 282      42.566   8.476 -16.120  1.00  0.00      P1   C
ATOM   3951  HB1 ARG P 282      42.651   9.539 -15.809  1.00  0.00      P1    
ATOM   3952  HB2 ARG P 282      43.595   8.058 -16.105  1.00  0.00      P1    
ATOM   3953  CG  ARG P 282      42.198   8.416 -17.609  1.00  0.00      P1   C
ATOM   3954  HG1 ARG P 282      41.158   8.793 -17.710  1.00  0.00      P1    
ATOM   3955  HG2 ARG P 282      42.897   8.902 -18.323  1.00  0.00      P1    
ATOM   3956  CD  ARG P 282      42.172   7.012 -18.181  1.00  0.00      P1   C
ATOM   3957  HD1 ARG P 282      41.566   6.342 -17.533  1.00  0.00      P1    
ATOM   3958  HD2 ARG P 282      41.760   7.104 -19.208  1.00  0.00      P1    
ATOM   3959  NE  ARG P 282      43.564   6.530 -18.324  1.00  0.00      P1   N
ATOM   3960  HE  ARG P 282      44.309   6.892 -17.763  1.00  0.00      P1    
ATOM   3961  CZ  ARG P 282      44.038   5.709 -19.259  1.00  0.00      P1   C
ATOM   3962  NH1 ARG P 282      43.319   5.039 -20.139  1.00  0.00      P1   N
ATOM   3963 HH11 ARG P 282      42.327   5.161 -20.165  1.00  0.00      P1    
ATOM   3964 HH12 ARG P 282      43.768   4.542 -20.881  1.00  0.00      P1    
ATOM   3965  NH2 ARG P 282      45.302   5.429 -19.364  1.00  0.00      P1   N
ATOM   3966 HH21 ARG P 282      45.576   4.832 -20.118  1.00  0.00      P1    
ATOM   3967 HH22 ARG P 282      45.985   6.009 -18.919  1.00  0.00      P1    
ATOM   3968  C   ARG P 282      42.170   7.569 -13.900  1.00  0.00      P1   C
ATOM   3969  O   ARG P 282      43.325   7.206 -13.736  1.00  0.00      P1   O
ATOM   3970  N   VAL P 283      41.428   7.780 -12.825  1.00  0.00      P1   N
ATOM   3971  HN  VAL P 283      40.607   8.308 -13.031  1.00  0.00      P1    
ATOM   3972  CA  VAL P 283      41.657   7.419 -11.483  1.00  0.00      P1   C
ATOM   3973  HA  VAL P 283      42.561   7.838 -11.065  1.00  0.00      P1    
ATOM   3974  CB  VAL P 283      40.618   7.978 -10.489  1.00  0.00      P1   C
ATOM   3975  HB  VAL P 283      39.645   7.657 -10.920  1.00  0.00      P1    
ATOM   3976  CG1 VAL P 283      40.779   7.692  -9.004  1.00  0.00      P1   C
ATOM   3977 HG11 VAL P 283      39.939   8.135  -8.428  1.00  0.00      P1    
ATOM   3978 HG12 VAL P 283      40.830   6.595  -8.840  1.00  0.00      P1    
ATOM   3979 HG13 VAL P 283      41.707   8.070  -8.524  1.00  0.00      P1    
ATOM   3980  CG2 VAL P 283      40.588   9.502 -10.761  1.00  0.00      P1   C
ATOM   3981 HG21 VAL P 283      39.928   9.957  -9.992  1.00  0.00      P1    
ATOM   3982 HG22 VAL P 283      41.598   9.961 -10.704  1.00  0.00      P1    
ATOM   3983 HG23 VAL P 283      40.143   9.769 -11.743  1.00  0.00      P1    
ATOM   3984  C   VAL P 283      41.661   5.951 -11.472  1.00  0.00      P1   C
ATOM   3985  O   VAL P 283      42.473   5.272 -10.836  1.00  0.00      P1   O
ATOM   3986  N   HSE P 284      40.667   5.333 -12.136  1.00  0.00      P1   N
ATOM   3987  HN  HSE P 284      39.942   5.791 -12.644  1.00  0.00      P1    
ATOM   3988  CA  HSE P 284      40.669   3.853 -12.230  1.00  0.00      P1   C
ATOM   3989  HA  HSE P 284      41.324   3.436 -11.479  1.00  0.00      P1    
ATOM   3990  CB  HSE P 284      39.203   3.321 -12.008  1.00  0.00      P1   C
ATOM   3991  HB1 HSE P 284      39.169   2.219 -12.139  1.00  0.00      P1    
ATOM   3992  HB2 HSE P 284      39.015   3.493 -10.926  1.00  0.00      P1    
ATOM   3993  ND1 HSE P 284      37.513   5.080 -12.492  1.00  0.00      P1   N
ATOM   3994  CG  HSE P 284      38.070   3.840 -12.839  1.00  0.00      P1   C
ATOM   3995  CE1 HSE P 284      36.540   5.223 -13.398  1.00  0.00      P1   C
ATOM   3996  HE1 HSE P 284      35.920   6.120 -13.421  1.00  0.00      P1    
ATOM   3997  NE2 HSE P 284      36.438   4.182 -14.305  1.00  0.00      P1   N
ATOM   3998  HE2 HSE P 284      35.876   4.082 -15.126  1.00  0.00      P1    
ATOM   3999  CD2 HSE P 284      37.460   3.334 -13.937  1.00  0.00      P1   C
ATOM   4000  HD2 HSE P 284      37.757   2.499 -14.559  1.00  0.00      P1    
ATOM   4001  C   HSE P 284      41.107   3.235 -13.652  1.00  0.00      P1   C
ATOM   4002  O   HSE P 284      41.701   2.174 -13.637  1.00  0.00      P1   O
ATOM   4003  N   GLY P 285      40.879   3.970 -14.764  1.00  0.00      P1   N
ATOM   4004  HN  GLY P 285      40.367   4.822 -14.834  1.00  0.00      P1    
ATOM   4005  CA  GLY P 285      41.222   3.268 -16.047  1.00  0.00      P1   C
ATOM   4006  HA1 GLY P 285      40.684   3.833 -16.794  1.00  0.00      P1    
ATOM   4007  HA2 GLY P 285      40.893   2.248 -16.181  1.00  0.00      P1    
ATOM   4008  C   GLY P 285      42.736   3.327 -16.317  1.00  0.00      P1   C
ATOM   4009  O   GLY P 285      43.471   4.235 -15.865  1.00  0.00      P1   O
ATOM   4010  N   GLY P 286      43.240   2.512 -17.200  1.00  0.00      P1   N
ATOM   4011  HN  GLY P 286      42.653   2.015 -17.834  1.00  0.00      P1    
ATOM   4012  CA  GLY P 286      44.675   2.412 -17.523  1.00  0.00      P1   C
ATOM   4013  HA1 GLY P 286      45.264   2.715 -16.669  1.00  0.00      P1    
ATOM   4014  HA2 GLY P 286      44.856   2.967 -18.431  1.00  0.00      P1    
ATOM   4015  C   GLY P 286      45.054   1.036 -17.743  1.00  0.00      P1   C
ATOM   4016  O   GLY P 286      45.634   0.690 -18.778  1.00  0.00      P1   O
ATOM   4017  N   ASN P 287      44.719   0.178 -16.764  1.00  0.00      P1   N
ATOM   4018  HN  ASN P 287      44.250   0.397 -15.911  1.00  0.00      P1    
ATOM   4019  CA  ASN P 287      44.712  -1.298 -16.921  1.00  0.00      P1   C
ATOM   4020  HA  ASN P 287      44.288  -1.433 -17.905  1.00  0.00      P1    
ATOM   4021  CB  ASN P 287      46.101  -1.950 -16.830  1.00  0.00      P1   C
ATOM   4022  HB1 ASN P 287      45.957  -3.040 -16.987  1.00  0.00      P1    
ATOM   4023  HB2 ASN P 287      46.811  -1.570 -17.596  1.00  0.00      P1    
ATOM   4024  CG  ASN P 287      46.715  -1.785 -15.457  1.00  0.00      P1   C
ATOM   4025  OD1 ASN P 287      46.038  -1.354 -14.552  1.00  0.00      P1   O
ATOM   4026  ND2 ASN P 287      48.005  -2.190 -15.332  1.00  0.00      P1   N
ATOM   4027 HD21 ASN P 287      48.499  -1.918 -14.506  1.00  0.00      P1    
ATOM   4028 HD22 ASN P 287      48.487  -2.314 -16.199  1.00  0.00      P1    
ATOM   4029  C   ASN P 287      43.613  -1.933 -16.033  1.00  0.00      P1   C
ATOM   4030  O   ASN P 287      42.943  -1.235 -15.261  1.00  0.00      P1   O
ATOM   4031  N   ILE P 288      43.366  -3.284 -16.149  1.00  0.00      P1   N
ATOM   4032  HN  ILE P 288      43.822  -3.856 -16.827  1.00  0.00      P1    
ATOM   4033  CA  ILE P 288      42.507  -4.033 -15.193  1.00  0.00      P1   C
ATOM   4034  HA  ILE P 288      41.516  -3.604 -15.193  1.00  0.00      P1    
ATOM   4035  CB  ILE P 288      42.122  -5.489 -15.570  1.00  0.00      P1   C
ATOM   4036  HB  ILE P 288      43.055  -6.092 -15.579  1.00  0.00      P1    
ATOM   4037  CG2 ILE P 288      41.186  -6.078 -14.436  1.00  0.00      P1   C
ATOM   4038 HG21 ILE P 288      40.757  -7.093 -14.579  1.00  0.00      P1    
ATOM   4039 HG22 ILE P 288      41.619  -6.137 -13.415  1.00  0.00      P1    
ATOM   4040 HG23 ILE P 288      40.306  -5.401 -14.450  1.00  0.00      P1    
ATOM   4041  CG1 ILE P 288      41.554  -5.673 -16.948  1.00  0.00      P1   C
ATOM   4042 HG11 ILE P 288      40.547  -5.216 -17.057  1.00  0.00      P1    
ATOM   4043 HG12 ILE P 288      42.199  -5.327 -17.784  1.00  0.00      P1    
ATOM   4044  CD  ILE P 288      41.383  -7.146 -17.256  1.00  0.00      P1   C
ATOM   4045  HD1 ILE P 288      42.203  -7.880 -17.101  1.00  0.00      P1    
ATOM   4046  HD2 ILE P 288      40.543  -7.549 -16.652  1.00  0.00      P1    
ATOM   4047  HD3 ILE P 288      41.123  -7.202 -18.334  1.00  0.00      P1    
ATOM   4048  C   ILE P 288      43.044  -3.957 -13.744  1.00  0.00      P1   C
ATOM   4049  O   ILE P 288      42.204  -3.570 -12.952  1.00  0.00      P1   O
ATOM   4050  N   THR P 289      44.351  -4.170 -13.412  1.00  0.00      P1   N
ATOM   4051  HN  THR P 289      44.881  -4.475 -14.199  1.00  0.00      P1    
ATOM   4052  CA  THR P 289      45.010  -4.109 -12.058  1.00  0.00      P1   C
ATOM   4053  HA  THR P 289      44.574  -4.927 -11.504  1.00  0.00      P1    
ATOM   4054  CB  THR P 289      46.521  -4.269 -12.161  1.00  0.00      P1   C
ATOM   4055  HB  THR P 289      46.996  -3.412 -12.685  1.00  0.00      P1    
ATOM   4056  OG1 THR P 289      46.869  -5.396 -13.014  1.00  0.00      P1   O
ATOM   4057  HG1 THR P 289      46.582  -5.130 -13.891  1.00  0.00      P1    
ATOM   4058  CG2 THR P 289      47.116  -4.615 -10.807  1.00  0.00      P1   C
ATOM   4059 HG21 THR P 289      48.218  -4.710 -10.916  1.00  0.00      P1    
ATOM   4060 HG22 THR P 289      46.941  -3.864 -10.007  1.00  0.00      P1    
ATOM   4061 HG23 THR P 289      46.654  -5.533 -10.386  1.00  0.00      P1    
ATOM   4062  C   THR P 289      44.688  -2.788 -11.395  1.00  0.00      P1   C
ATOM   4063  O   THR P 289      44.193  -2.798 -10.292  1.00  0.00      P1   O
ATOM   4064  N   LYS P 290      44.911  -1.638 -12.101  1.00  0.00      P1   N
ATOM   4065  HN  LYS P 290      45.254  -1.670 -13.037  1.00  0.00      P1    
ATOM   4066  CA  LYS P 290      44.878  -0.292 -11.536  1.00  0.00      P1   C
ATOM   4067  HA  LYS P 290      45.503  -0.297 -10.656  1.00  0.00      P1    
ATOM   4068  CB  LYS P 290      45.167   0.873 -12.584  1.00  0.00      P1   C
ATOM   4069  HB1 LYS P 290      46.172   0.620 -12.985  1.00  0.00      P1    
ATOM   4070  HB2 LYS P 290      44.415   0.719 -13.387  1.00  0.00      P1    
ATOM   4071  CG  LYS P 290      45.090   2.349 -12.109  1.00  0.00      P1   C
ATOM   4072  HG1 LYS P 290      44.072   2.712 -11.852  1.00  0.00      P1    
ATOM   4073  HG2 LYS P 290      45.799   2.491 -11.265  1.00  0.00      P1    
ATOM   4074  CD  LYS P 290      45.569   3.130 -13.333  1.00  0.00      P1   C
ATOM   4075  HD1 LYS P 290      46.602   2.832 -13.613  1.00  0.00      P1    
ATOM   4076  HD2 LYS P 290      44.898   3.009 -14.210  1.00  0.00      P1    
ATOM   4077  CE  LYS P 290      45.606   4.692 -13.186  1.00  0.00      P1   C
ATOM   4078  HE1 LYS P 290      44.684   5.028 -12.665  1.00  0.00      P1    
ATOM   4079  HE2 LYS P 290      46.460   5.019 -12.554  1.00  0.00      P1    
ATOM   4080  NZ  LYS P 290      45.645   5.339 -14.507  1.00  0.00      P1   N
ATOM   4081  HZ1 LYS P 290      44.702   5.213 -14.927  1.00  0.00      P1    
ATOM   4082  HZ2 LYS P 290      45.826   6.347 -14.326  1.00  0.00      P1    
ATOM   4083  HZ3 LYS P 290      46.314   4.975 -15.216  1.00  0.00      P1    
ATOM   4084  C   LYS P 290      43.427  -0.006 -11.083  1.00  0.00      P1   C
ATOM   4085  O   LYS P 290      43.183   0.628 -10.055  1.00  0.00      P1   O
ATOM   4086  N   TRP P 291      42.485  -0.398 -11.864  1.00  0.00      P1   N
ATOM   4087  HN  TRP P 291      42.651  -0.957 -12.672  1.00  0.00      P1    
ATOM   4088  CA  TRP P 291      41.040  -0.230 -11.547  1.00  0.00      P1   C
ATOM   4089  HA  TRP P 291      40.804   0.794 -11.298  1.00  0.00      P1    
ATOM   4090  CB  TRP P 291      40.292  -0.806 -12.776  1.00  0.00      P1   C
ATOM   4091  HB1 TRP P 291      40.812  -0.261 -13.594  1.00  0.00      P1    
ATOM   4092  HB2 TRP P 291      40.440  -1.903 -12.869  1.00  0.00      P1    
ATOM   4093  CG  TRP P 291      38.840  -0.486 -12.911  1.00  0.00      P1   C
ATOM   4094  CD1 TRP P 291      37.802  -0.460 -11.958  1.00  0.00      P1   C
ATOM   4095  HD1 TRP P 291      37.902  -0.938 -10.994  1.00  0.00      P1    
ATOM   4096  NE1 TRP P 291      36.615  -0.047 -12.581  1.00  0.00      P1   N
ATOM   4097  HE1 TRP P 291      35.776   0.240 -12.174  1.00  0.00      P1    
ATOM   4098  CE2 TRP P 291      36.870   0.152 -13.883  1.00  0.00      P1   C
ATOM   4099  CD2 TRP P 291      38.252  -0.116 -14.193  1.00  0.00      P1   C
ATOM   4100  CE3 TRP P 291      38.728   0.015 -15.474  1.00  0.00      P1   C
ATOM   4101  HE3 TRP P 291      39.740  -0.272 -15.721  1.00  0.00      P1    
ATOM   4102  CZ3 TRP P 291      37.982   0.530 -16.422  1.00  0.00      P1   C
ATOM   4103  HZ3 TRP P 291      38.326   0.612 -17.443  1.00  0.00      P1    
ATOM   4104  CZ2 TRP P 291      36.040   0.538 -14.951  1.00  0.00      P1   C
ATOM   4105  HZ2 TRP P 291      34.970   0.673 -14.899  1.00  0.00      P1    
ATOM   4106  CH2 TRP P 291      36.615   0.789 -16.223  1.00  0.00      P1   C
ATOM   4107  HH2 TRP P 291      35.984   1.135 -17.028  1.00  0.00      P1    
ATOM   4108  C   TRP P 291      40.588  -1.020 -10.327  1.00  0.00      P1   C
ATOM   4109  O   TRP P 291      39.893  -0.465  -9.506  1.00  0.00      P1   O
ATOM   4110  N   VAL P 292      41.049  -2.259 -10.161  1.00  0.00      P1   N
ATOM   4111  HN  VAL P 292      41.585  -2.762 -10.834  1.00  0.00      P1    
ATOM   4112  CA  VAL P 292      40.849  -3.019  -8.935  1.00  0.00      P1   C
ATOM   4113  HA  VAL P 292      39.799  -3.092  -8.693  1.00  0.00      P1    
ATOM   4114  CB  VAL P 292      41.540  -4.488  -9.037  1.00  0.00      P1   C
ATOM   4115  HB  VAL P 292      42.622  -4.442  -9.280  1.00  0.00      P1    
ATOM   4116  CG1 VAL P 292      41.552  -5.281  -7.714  1.00  0.00      P1   C
ATOM   4117 HG11 VAL P 292      42.289  -4.807  -7.032  1.00  0.00      P1    
ATOM   4118 HG12 VAL P 292      40.542  -5.227  -7.254  1.00  0.00      P1    
ATOM   4119 HG13 VAL P 292      41.950  -6.319  -7.708  1.00  0.00      P1    
ATOM   4120  CG2 VAL P 292      40.931  -5.387 -10.139  1.00  0.00      P1   C
ATOM   4121 HG21 VAL P 292      41.167  -4.903 -11.110  1.00  0.00      P1    
ATOM   4122 HG22 VAL P 292      41.312  -6.428 -10.066  1.00  0.00      P1    
ATOM   4123 HG23 VAL P 292      39.833  -5.277 -10.011  1.00  0.00      P1    
ATOM   4124  C   VAL P 292      41.446  -2.363  -7.677  1.00  0.00      P1   C
ATOM   4125  O   VAL P 292      40.856  -2.238  -6.630  1.00  0.00      P1   O
ATOM   4126  N   LEU P 293      42.716  -1.917  -7.750  1.00  0.00      P1   N
ATOM   4127  HN  LEU P 293      43.222  -1.967  -8.608  1.00  0.00      P1    
ATOM   4128  CA  LEU P 293      43.502  -1.188  -6.703  1.00  0.00      P1   C
ATOM   4129  HA  LEU P 293      43.547  -1.830  -5.836  1.00  0.00      P1    
ATOM   4130  CB  LEU P 293      44.947  -0.764  -7.121  1.00  0.00      P1   C
ATOM   4131  HB1 LEU P 293      44.922  -0.076  -7.993  1.00  0.00      P1    
ATOM   4132  HB2 LEU P 293      45.454  -0.185  -6.320  1.00  0.00      P1    
ATOM   4133  CG  LEU P 293      45.897  -1.971  -7.323  1.00  0.00      P1   C
ATOM   4134  HG  LEU P 293      45.494  -2.592  -8.151  1.00  0.00      P1    
ATOM   4135  CD1 LEU P 293      47.335  -1.538  -7.725  1.00  0.00      P1   C
ATOM   4136 HD11 LEU P 293      47.844  -0.996  -6.899  1.00  0.00      P1    
ATOM   4137 HD12 LEU P 293      48.045  -2.382  -7.861  1.00  0.00      P1    
ATOM   4138 HD13 LEU P 293      47.306  -1.074  -8.733  1.00  0.00      P1    
ATOM   4139  CD2 LEU P 293      46.048  -2.748  -6.065  1.00  0.00      P1   C
ATOM   4140 HD21 LEU P 293      46.541  -2.164  -5.259  1.00  0.00      P1    
ATOM   4141 HD22 LEU P 293      45.130  -3.170  -5.602  1.00  0.00      P1    
ATOM   4142 HD23 LEU P 293      46.736  -3.619  -6.122  1.00  0.00      P1    
ATOM   4143  C   LEU P 293      42.758   0.059  -6.150  1.00  0.00      P1   C
ATOM   4144  O   LEU P 293      42.513   0.282  -4.935  1.00  0.00      P1   O
ATOM   4145  N   MET P 294      42.302   0.879  -7.144  1.00  0.00      P1   N
ATOM   4146  HN  MET P 294      42.508   0.733  -8.109  1.00  0.00      P1    
ATOM   4147  CA  MET P 294      41.405   2.032  -6.831  1.00  0.00      P1   C
ATOM   4148  HA  MET P 294      41.966   2.652  -6.146  1.00  0.00      P1    
ATOM   4149  CB  MET P 294      41.220   2.760  -8.209  1.00  0.00      P1   C
ATOM   4150  HB1 MET P 294      42.195   3.090  -8.626  1.00  0.00      P1    
ATOM   4151  HB2 MET P 294      40.813   2.035  -8.946  1.00  0.00      P1    
ATOM   4152  CG  MET P 294      40.141   3.915  -8.210  1.00  0.00      P1   C
ATOM   4153  HG1 MET P 294      40.491   4.580  -7.392  1.00  0.00      P1    
ATOM   4154  HG2 MET P 294      40.230   4.398  -9.206  1.00  0.00      P1    
ATOM   4155  SD  MET P 294      38.386   3.513  -8.196  1.00  0.00      P1   S
ATOM   4156  CE  MET P 294      37.554   5.054  -7.743  1.00  0.00      P1   C
ATOM   4157  HE1 MET P 294      37.521   5.839  -8.529  1.00  0.00      P1    
ATOM   4158  HE2 MET P 294      36.482   4.936  -7.478  1.00  0.00      P1    
ATOM   4159  HE3 MET P 294      37.947   5.577  -6.845  1.00  0.00      P1    
ATOM   4160  C   MET P 294      40.088   1.544  -6.193  1.00  0.00      P1   C
ATOM   4161  O   MET P 294      39.741   2.166  -5.177  1.00  0.00      P1   O
ATOM   4162  N   GLY P 295      39.395   0.476  -6.792  1.00  0.00      P1   N
ATOM   4163  HN  GLY P 295      39.732  -0.021  -7.587  1.00  0.00      P1    
ATOM   4164  CA  GLY P 295      38.203  -0.115  -6.196  1.00  0.00      P1   C
ATOM   4165  HA1 GLY P 295      37.961  -1.035  -6.707  1.00  0.00      P1    
ATOM   4166  HA2 GLY P 295      37.395   0.599  -6.255  1.00  0.00      P1    
ATOM   4167  C   GLY P 295      38.274  -0.610  -4.781  1.00  0.00      P1   C
ATOM   4168  O   GLY P 295      37.388  -0.414  -3.983  1.00  0.00      P1   O
ATOM   4169  N   GLY P 296      39.464  -1.213  -4.538  1.00  0.00      P1   N
ATOM   4170  HN  GLY P 296      40.046  -1.386  -5.328  1.00  0.00      P1    
ATOM   4171  CA  GLY P 296      39.964  -1.681  -3.236  1.00  0.00      P1   C
ATOM   4172  HA1 GLY P 296      40.990  -2.006  -3.321  1.00  0.00      P1    
ATOM   4173  HA2 GLY P 296      39.332  -2.462  -2.839  1.00  0.00      P1    
ATOM   4174  C   GLY P 296      39.944  -0.548  -2.196  1.00  0.00      P1   C
ATOM   4175  O   GLY P 296      39.426  -0.609  -1.147  1.00  0.00      P1   O
ATOM   4176  N   ALA P 297      40.527   0.541  -2.595  1.00  0.00      P1   N
ATOM   4177  HN  ALA P 297      40.860   0.652  -3.528  1.00  0.00      P1    
ATOM   4178  CA  ALA P 297      40.730   1.575  -1.589  1.00  0.00      P1   C
ATOM   4179  HA  ALA P 297      41.000   1.121  -0.648  1.00  0.00      P1    
ATOM   4180  CB  ALA P 297      41.852   2.538  -2.052  1.00  0.00      P1   C
ATOM   4181  HB1 ALA P 297      41.678   3.201  -2.927  1.00  0.00      P1    
ATOM   4182  HB2 ALA P 297      42.135   3.230  -1.231  1.00  0.00      P1    
ATOM   4183  HB3 ALA P 297      42.711   1.890  -2.327  1.00  0.00      P1    
ATOM   4184  C   ALA P 297      39.450   2.493  -1.349  1.00  0.00      P1   C
ATOM   4185  O   ALA P 297      39.235   3.027  -0.287  1.00  0.00      P1   O
ATOM   4186  N   ILE P 298      38.655   2.773  -2.482  1.00  0.00      P1   N
ATOM   4187  HN  ILE P 298      38.850   2.302  -3.339  1.00  0.00      P1    
ATOM   4188  CA  ILE P 298      37.478   3.675  -2.367  1.00  0.00      P1   C
ATOM   4189  HA  ILE P 298      37.757   4.488  -1.713  1.00  0.00      P1    
ATOM   4190  CB  ILE P 298      37.046   4.239  -3.720  1.00  0.00      P1   C
ATOM   4191  HB  ILE P 298      37.964   4.713  -4.126  1.00  0.00      P1    
ATOM   4192  CG2 ILE P 298      36.672   3.069  -4.632  1.00  0.00      P1   C
ATOM   4193 HG21 ILE P 298      35.788   2.450  -4.368  1.00  0.00      P1    
ATOM   4194 HG22 ILE P 298      36.460   3.465  -5.648  1.00  0.00      P1    
ATOM   4195 HG23 ILE P 298      37.519   2.352  -4.686  1.00  0.00      P1    
ATOM   4196  CG1 ILE P 298      35.937   5.328  -3.556  1.00  0.00      P1   C
ATOM   4197 HG11 ILE P 298      35.555   5.624  -4.556  1.00  0.00      P1    
ATOM   4198 HG12 ILE P 298      35.126   4.868  -2.952  1.00  0.00      P1    
ATOM   4199  CD  ILE P 298      36.387   6.639  -2.772  1.00  0.00      P1   C
ATOM   4200  HD1 ILE P 298      35.563   7.369  -2.621  1.00  0.00      P1    
ATOM   4201  HD2 ILE P 298      36.775   6.352  -1.771  1.00  0.00      P1    
ATOM   4202  HD3 ILE P 298      37.284   7.149  -3.183  1.00  0.00      P1    
ATOM   4203  C   ILE P 298      36.448   2.837  -1.591  1.00  0.00      P1   C
ATOM   4204  O   ILE P 298      35.706   3.367  -0.728  1.00  0.00      P1   O
ATOM   4205  N   GLY P 299      36.482   1.475  -1.740  1.00  0.00      P1   N
ATOM   4206  HN  GLY P 299      37.008   1.106  -2.503  1.00  0.00      P1    
ATOM   4207  CA  GLY P 299      35.725   0.551  -0.956  1.00  0.00      P1   C
ATOM   4208  HA1 GLY P 299      35.848  -0.356  -1.529  1.00  0.00      P1    
ATOM   4209  HA2 GLY P 299      34.722   0.943  -0.875  1.00  0.00      P1    
ATOM   4210  C   GLY P 299      36.197   0.404   0.377  1.00  0.00      P1   C
ATOM   4211  O   GLY P 299      35.462   0.098   1.285  1.00  0.00      P1   O
ATOM   4212  N   GLY P 300      37.447   0.610   0.619  1.00  0.00      P1   N
ATOM   4213  HN  GLY P 300      38.088   0.635  -0.144  1.00  0.00      P1    
ATOM   4214  CA  GLY P 300      38.118   0.533   1.927  1.00  0.00      P1   C
ATOM   4215  HA1 GLY P 300      39.142   0.655   1.607  1.00  0.00      P1    
ATOM   4216  HA2 GLY P 300      37.862  -0.395   2.418  1.00  0.00      P1    
ATOM   4217  C   GLY P 300      37.645   1.702   2.726  1.00  0.00      P1   C
ATOM   4218  O   GLY P 300      37.271   1.631   3.913  1.00  0.00      P1   O
ATOM   4219  N   LEU P 301      37.726   2.917   2.118  1.00  0.00      P1   N
ATOM   4220  HN  LEU P 301      38.213   3.052   1.259  1.00  0.00      P1    
ATOM   4221  CA  LEU P 301      37.261   4.139   2.706  1.00  0.00      P1   C
ATOM   4222  HA  LEU P 301      37.819   4.284   3.619  1.00  0.00      P1    
ATOM   4223  CB  LEU P 301      37.748   5.288   1.793  1.00  0.00      P1   C
ATOM   4224  HB1 LEU P 301      38.856   5.336   1.719  1.00  0.00      P1    
ATOM   4225  HB2 LEU P 301      37.350   5.178   0.762  1.00  0.00      P1    
ATOM   4226  CG  LEU P 301      37.481   6.718   2.288  1.00  0.00      P1   C
ATOM   4227  HG  LEU P 301      36.542   6.826   2.872  1.00  0.00      P1    
ATOM   4228  CD1 LEU P 301      38.600   7.187   3.313  1.00  0.00      P1   C
ATOM   4229 HD11 LEU P 301      38.442   8.285   3.361  1.00  0.00      P1    
ATOM   4230 HD12 LEU P 301      38.626   6.761   4.339  1.00  0.00      P1    
ATOM   4231 HD13 LEU P 301      39.612   7.073   2.868  1.00  0.00      P1    
ATOM   4232  CD2 LEU P 301      37.494   7.647   1.043  1.00  0.00      P1   C
ATOM   4233 HD21 LEU P 301      38.520   7.722   0.625  1.00  0.00      P1    
ATOM   4234 HD22 LEU P 301      36.799   7.252   0.272  1.00  0.00      P1    
ATOM   4235 HD23 LEU P 301      37.202   8.650   1.423  1.00  0.00      P1    
ATOM   4236  C   LEU P 301      35.804   4.203   3.027  1.00  0.00      P1   C
ATOM   4237  O   LEU P 301      35.440   4.608   4.121  1.00  0.00      P1   O
ATOM   4238  N   CYS P 302      34.934   3.652   2.173  1.00  0.00      P1   N
ATOM   4239  HN  CYS P 302      35.316   3.271   1.334  1.00  0.00      P1    
ATOM   4240  CA  CYS P 302      33.544   3.387   2.371  1.00  0.00      P1   C
ATOM   4241  HA  CYS P 302      33.154   4.359   2.635  1.00  0.00      P1    
ATOM   4242  CB  CYS P 302      32.876   2.774   1.125  1.00  0.00      P1   C
ATOM   4243  HB1 CYS P 302      33.127   3.573   0.395  1.00  0.00      P1    
ATOM   4244  HB2 CYS P 302      33.194   1.759   0.804  1.00  0.00      P1    
ATOM   4245  SG  CYS P 302      31.058   2.710   1.338  1.00  0.00      P1   S
ATOM   4246  HG1 CYS P 302      30.911   4.014   1.519  1.00  0.00      P1    
ATOM   4247  C   CYS P 302      33.277   2.498   3.638  1.00  0.00      P1   C
ATOM   4248  O   CYS P 302      32.540   2.787   4.537  1.00  0.00      P1   O
ATOM   4249  N   GLY P 303      34.085   1.407   3.797  1.00  0.00      P1   N
ATOM   4250  HN  GLY P 303      34.619   0.985   3.068  1.00  0.00      P1    
ATOM   4251  CA  GLY P 303      34.086   0.586   4.961  1.00  0.00      P1   C
ATOM   4252  HA1 GLY P 303      34.723  -0.260   4.750  1.00  0.00      P1    
ATOM   4253  HA2 GLY P 303      33.057   0.358   5.196  1.00  0.00      P1    
ATOM   4254  C   GLY P 303      34.581   1.213   6.262  1.00  0.00      P1   C
ATOM   4255  O   GLY P 303      33.921   1.139   7.299  1.00  0.00      P1   O
ATOM   4256  N   LEU P 304      35.791   1.844   6.206  1.00  0.00      P1   N
ATOM   4257  HN  LEU P 304      36.216   1.870   5.304  1.00  0.00      P1    
ATOM   4258  CA  LEU P 304      36.441   2.566   7.242  1.00  0.00      P1   C
ATOM   4259  HA  LEU P 304      36.785   1.860   7.984  1.00  0.00      P1    
ATOM   4260  CB  LEU P 304      37.720   3.136   6.705  1.00  0.00      P1   C
ATOM   4261  HB1 LEU P 304      38.453   2.303   6.658  1.00  0.00      P1    
ATOM   4262  HB2 LEU P 304      37.562   3.618   5.717  1.00  0.00      P1    
ATOM   4263  CG  LEU P 304      38.518   4.232   7.525  1.00  0.00      P1   C
ATOM   4264  HG  LEU P 304      37.827   5.037   7.857  1.00  0.00      P1    
ATOM   4265  CD1 LEU P 304      39.239   3.637   8.722  1.00  0.00      P1   C
ATOM   4266 HD11 LEU P 304      38.414   3.242   9.354  1.00  0.00      P1    
ATOM   4267 HD12 LEU P 304      39.902   2.865   8.277  1.00  0.00      P1    
ATOM   4268 HD13 LEU P 304      39.788   4.427   9.279  1.00  0.00      P1    
ATOM   4269  CD2 LEU P 304      39.589   4.852   6.624  1.00  0.00      P1   C
ATOM   4270 HD21 LEU P 304      40.178   5.609   7.185  1.00  0.00      P1    
ATOM   4271 HD22 LEU P 304      40.136   4.035   6.107  1.00  0.00      P1    
ATOM   4272 HD23 LEU P 304      38.984   5.357   5.841  1.00  0.00      P1    
ATOM   4273  C   LEU P 304      35.590   3.643   7.794  1.00  0.00      P1   C
ATOM   4274  O   LEU P 304      35.720   4.001   8.977  1.00  0.00      P1   O
ATOM   4275  N   LEU P 305      34.758   4.267   6.866  1.00  0.00      P1   N
ATOM   4276  HN  LEU P 305      34.630   3.886   5.953  1.00  0.00      P1    
ATOM   4277  CA  LEU P 305      33.854   5.388   7.252  1.00  0.00      P1   C
ATOM   4278  HA  LEU P 305      34.438   6.108   7.806  1.00  0.00      P1    
ATOM   4279  CB  LEU P 305      33.110   5.867   5.980  1.00  0.00      P1   C
ATOM   4280  HB1 LEU P 305      33.747   6.343   5.204  1.00  0.00      P1    
ATOM   4281  HB2 LEU P 305      32.614   5.029   5.446  1.00  0.00      P1    
ATOM   4282  CG  LEU P 305      32.015   6.959   6.268  1.00  0.00      P1   C
ATOM   4283  HG  LEU P 305      31.217   6.533   6.913  1.00  0.00      P1    
ATOM   4284  CD1 LEU P 305      32.598   8.231   6.901  1.00  0.00      P1   C
ATOM   4285 HD11 LEU P 305      33.081   7.898   7.844  1.00  0.00      P1    
ATOM   4286 HD12 LEU P 305      33.318   8.795   6.271  1.00  0.00      P1    
ATOM   4287 HD13 LEU P 305      31.726   8.883   7.126  1.00  0.00      P1    
ATOM   4288  CD2 LEU P 305      31.186   7.267   4.979  1.00  0.00      P1   C
ATOM   4289 HD21 LEU P 305      30.628   8.217   5.120  1.00  0.00      P1    
ATOM   4290 HD22 LEU P 305      31.843   7.466   4.106  1.00  0.00      P1    
ATOM   4291 HD23 LEU P 305      30.443   6.452   4.841  1.00  0.00      P1    
ATOM   4292  C   LEU P 305      32.852   4.884   8.324  1.00  0.00      P1   C
ATOM   4293  O   LEU P 305      32.522   5.635   9.319  1.00  0.00      P1   O
ATOM   4294  N   GLY P 306      32.372   3.658   8.227  1.00  0.00      P1   N
ATOM   4295  HN  GLY P 306      32.635   3.055   7.477  1.00  0.00      P1    
ATOM   4296  CA  GLY P 306      31.634   2.897   9.285  1.00  0.00      P1   C
ATOM   4297  HA1 GLY P 306      31.742   1.861   9.000  1.00  0.00      P1    
ATOM   4298  HA2 GLY P 306      30.594   3.186   9.240  1.00  0.00      P1    
ATOM   4299  C   GLY P 306      32.277   3.009  10.720  1.00  0.00      P1   C
ATOM   4300  O   GLY P 306      31.615   3.122  11.717  1.00  0.00      P1   O
ATOM   4301  N   PHE P 307      33.648   2.985  10.847  1.00  0.00      P1   N
ATOM   4302  HN  PHE P 307      34.249   2.743  10.089  1.00  0.00      P1    
ATOM   4303  CA  PHE P 307      34.328   3.126  12.057  1.00  0.00      P1   C
ATOM   4304  HA  PHE P 307      33.761   2.728  12.885  1.00  0.00      P1    
ATOM   4305  CB  PHE P 307      35.689   2.314  12.013  1.00  0.00      P1   C
ATOM   4306  HB1 PHE P 307      36.265   2.613  11.111  1.00  0.00      P1    
ATOM   4307  HB2 PHE P 307      36.246   2.518  12.952  1.00  0.00      P1    
ATOM   4308  CG  PHE P 307      35.423   0.813  11.982  1.00  0.00      P1   C
ATOM   4309  CD1 PHE P 307      35.413   0.046  10.774  1.00  0.00      P1   C
ATOM   4310  HD1 PHE P 307      35.612   0.438   9.788  1.00  0.00      P1    
ATOM   4311  CE1 PHE P 307      34.909  -1.245  10.815  1.00  0.00      P1   C
ATOM   4312  HE1 PHE P 307      34.915  -1.784   9.879  1.00  0.00      P1    
ATOM   4313  CZ  PHE P 307      34.656  -1.848  12.053  1.00  0.00      P1   C
ATOM   4314  HZ  PHE P 307      34.364  -2.883  12.152  1.00  0.00      P1    
ATOM   4315  CD2 PHE P 307      35.218   0.197  13.187  1.00  0.00      P1   C
ATOM   4316  HD2 PHE P 307      35.418   0.693  14.125  1.00  0.00      P1    
ATOM   4317  CE2 PHE P 307      34.710  -1.120  13.237  1.00  0.00      P1   C
ATOM   4318  HE2 PHE P 307      34.401  -1.518  14.192  1.00  0.00      P1    
ATOM   4319  C   PHE P 307      34.596   4.627  12.438  1.00  0.00      P1   C
ATOM   4320  O   PHE P 307      35.104   4.875  13.546  1.00  0.00      P1   O
ATOM   4321  N   VAL P 308      34.226   5.670  11.682  1.00  0.00      P1   N
ATOM   4322  HN  VAL P 308      33.723   5.562  10.828  1.00  0.00      P1    
ATOM   4323  CA  VAL P 308      34.488   7.053  12.109  1.00  0.00      P1   C
ATOM   4324  HA  VAL P 308      35.483   6.993  12.525  1.00  0.00      P1    
ATOM   4325  CB  VAL P 308      34.565   7.998  10.873  1.00  0.00      P1   C
ATOM   4326  HB  VAL P 308      33.655   7.716  10.302  1.00  0.00      P1    
ATOM   4327  CG1 VAL P 308      34.649   9.515  11.157  1.00  0.00      P1   C
ATOM   4328 HG11 VAL P 308      33.901   9.844  11.910  1.00  0.00      P1    
ATOM   4329 HG12 VAL P 308      35.692   9.741  11.465  1.00  0.00      P1    
ATOM   4330 HG13 VAL P 308      34.387  10.134  10.273  1.00  0.00      P1    
ATOM   4331  CG2 VAL P 308      35.813   7.626  10.036  1.00  0.00      P1   C
ATOM   4332 HG21 VAL P 308      36.704   8.114  10.485  1.00  0.00      P1    
ATOM   4333 HG22 VAL P 308      35.986   6.531  10.113  1.00  0.00      P1    
ATOM   4334 HG23 VAL P 308      35.650   7.832   8.956  1.00  0.00      P1    
ATOM   4335  C   VAL P 308      33.672   7.622  13.175  1.00  0.00      P1   C
ATOM   4336  O   VAL P 308      34.238   8.219  14.141  1.00  0.00      P1   O
ATOM   4337  N   ALA P 309      32.363   7.436  13.134  1.00  0.00      P1   N
ATOM   4338  HN  ALA P 309      31.865   7.031  12.371  1.00  0.00      P1    
ATOM   4339  CA  ALA P 309      31.499   7.995  14.093  1.00  0.00      P1   C
ATOM   4340  HA  ALA P 309      31.990   8.104  15.049  1.00  0.00      P1    
ATOM   4341  CB  ALA P 309      30.850   9.323  13.539  1.00  0.00      P1   C
ATOM   4342  HB1 ALA P 309      31.650  10.094  13.546  1.00  0.00      P1    
ATOM   4343  HB2 ALA P 309      30.524   9.220  12.482  1.00  0.00      P1    
ATOM   4344  HB3 ALA P 309      30.065   9.718  14.219  1.00  0.00      P1    
ATOM   4345  C   ALA P 309      30.386   7.027  14.392  1.00  0.00      P1   C
ATOM   4346  O   ALA P 309      30.142   6.239  13.491  1.00  0.00      P1   O
ATOM   4347  N   PRO P 310      29.665   6.908  15.527  1.00  0.00      P1   N
ATOM   4348  CD  PRO P 310      29.958   7.452  16.875  1.00  0.00      P1   C
ATOM   4349  HD1 PRO P 310      29.561   8.484  16.977  1.00  0.00      P1    
ATOM   4350  HD2 PRO P 310      31.048   7.327  17.052  1.00  0.00      P1    
ATOM   4351  CA  PRO P 310      28.447   6.247  15.591  1.00  0.00      P1   C
ATOM   4352  HA  PRO P 310      28.714   5.204  15.512  1.00  0.00      P1    
ATOM   4353  CB  PRO P 310      27.791   6.581  17.008  1.00  0.00      P1   C
ATOM   4354  HB1 PRO P 310      27.215   5.742  17.456  1.00  0.00      P1    
ATOM   4355  HB2 PRO P 310      27.268   7.559  17.056  1.00  0.00      P1    
ATOM   4356  CG  PRO P 310      29.041   6.765  17.868  1.00  0.00      P1   C
ATOM   4357  HG1 PRO P 310      29.358   5.710  18.017  1.00  0.00      P1    
ATOM   4358  HG2 PRO P 310      28.743   7.268  18.812  1.00  0.00      P1    
ATOM   4359  C   PRO P 310      27.469   6.629  14.494  1.00  0.00      P1   C
ATOM   4360  O   PRO P 310      26.886   5.703  13.926  1.00  0.00      P1   O
ATOM   4361  N   ALA P 311      27.355   7.884  14.149  1.00  0.00      P1   N
ATOM   4362  HN  ALA P 311      27.769   8.619  14.679  1.00  0.00      P1    
ATOM   4363  CA  ALA P 311      26.348   8.287  13.197  1.00  0.00      P1   C
ATOM   4364  HA  ALA P 311      25.497   7.629  13.294  1.00  0.00      P1    
ATOM   4365  CB  ALA P 311      25.882   9.709  13.584  1.00  0.00      P1   C
ATOM   4366  HB1 ALA P 311      25.734   9.685  14.685  1.00  0.00      P1    
ATOM   4367  HB2 ALA P 311      26.650  10.477  13.352  1.00  0.00      P1    
ATOM   4368  HB3 ALA P 311      24.848   9.898  13.224  1.00  0.00      P1    
ATOM   4369  C   ALA P 311      26.805   8.081  11.768  1.00  0.00      P1   C
ATOM   4370  O   ALA P 311      25.933   8.179  10.877  1.00  0.00      P1   O
ATOM   4371  N   THR P 312      28.051   7.577  11.450  1.00  0.00      P1   N
ATOM   4372  HN  THR P 312      28.768   7.306  12.088  1.00  0.00      P1    
ATOM   4373  CA  THR P 312      28.513   7.174  10.071  1.00  0.00      P1   C
ATOM   4374  HA  THR P 312      27.903   7.556   9.266  1.00  0.00      P1    
ATOM   4375  CB  THR P 312      29.986   7.651   9.730  1.00  0.00      P1   C
ATOM   4376  HB  THR P 312      30.266   7.075   8.823  1.00  0.00      P1    
ATOM   4377  OG1 THR P 312      30.896   7.272  10.719  1.00  0.00      P1   O
ATOM   4378  HG1 THR P 312      31.500   6.772  10.164  1.00  0.00      P1    
ATOM   4379  CG2 THR P 312      30.074   9.151   9.516  1.00  0.00      P1   C
ATOM   4380 HG21 THR P 312      31.098   9.488   9.249  1.00  0.00      P1    
ATOM   4381 HG22 THR P 312      29.564   9.390   8.558  1.00  0.00      P1    
ATOM   4382 HG23 THR P 312      29.733   9.753  10.385  1.00  0.00      P1    
ATOM   4383  C   THR P 312      28.446   5.706   9.974  1.00  0.00      P1   C
ATOM   4384  O   THR P 312      28.684   5.098   8.944  1.00  0.00      P1   O
ATOM   4385  N   SER P 313      27.987   4.989  11.061  1.00  0.00      P1   N
ATOM   4386  HN  SER P 313      27.558   5.485  11.812  1.00  0.00      P1    
ATOM   4387  CA  SER P 313      27.747   3.577  11.118  1.00  0.00      P1   C
ATOM   4388  HA  SER P 313      28.629   3.180  10.639  1.00  0.00      P1    
ATOM   4389  CB  SER P 313      27.470   2.986  12.544  1.00  0.00      P1   C
ATOM   4390  HB1 SER P 313      26.673   3.493  13.129  1.00  0.00      P1    
ATOM   4391  HB2 SER P 313      27.322   1.888  12.457  1.00  0.00      P1    
ATOM   4392  OG  SER P 313      28.679   3.157  13.342  1.00  0.00      P1   O
ATOM   4393  HG1 SER P 313      28.776   4.110  13.401  1.00  0.00      P1    
ATOM   4394  C   SER P 313      26.594   3.086  10.293  1.00  0.00      P1   C
ATOM   4395  O   SER P 313      25.582   3.721  10.261  1.00  0.00      P1   O
ATOM   4396  N   GLY P 314      26.712   1.869   9.746  1.00  0.00      P1   N
ATOM   4397  HN  GLY P 314      27.500   1.260   9.789  1.00  0.00      P1    
ATOM   4398  CA  GLY P 314      25.811   1.193   8.904  1.00  0.00      P1   C
ATOM   4399  HA1 GLY P 314      24.880   0.927   9.383  1.00  0.00      P1    
ATOM   4400  HA2 GLY P 314      26.333   0.340   8.496  1.00  0.00      P1    
ATOM   4401  C   GLY P 314      25.324   2.004   7.760  1.00  0.00      P1   C
ATOM   4402  O   GLY P 314      26.120   2.672   7.116  1.00  0.00      P1   O
ATOM   4403  N   GLY P 315      23.960   2.048   7.498  1.00  0.00      P1   N
ATOM   4404  HN  GLY P 315      23.400   1.434   8.050  1.00  0.00      P1    
ATOM   4405  CA  GLY P 315      23.293   2.710   6.384  1.00  0.00      P1   C
ATOM   4406  HA1 GLY P 315      22.339   2.274   6.125  1.00  0.00      P1    
ATOM   4407  HA2 GLY P 315      23.934   2.707   5.515  1.00  0.00      P1    
ATOM   4408  C   GLY P 315      22.761   4.094   6.670  1.00  0.00      P1   C
ATOM   4409  O   GLY P 315      22.551   4.930   5.799  1.00  0.00      P1   O
ATOM   4410  N   GLY P 316      22.591   4.347   8.039  1.00  0.00      P1   N
ATOM   4411  HN  GLY P 316      22.782   3.563   8.625  1.00  0.00      P1    
ATOM   4412  CA  GLY P 316      22.094   5.624   8.530  1.00  0.00      P1   C
ATOM   4413  HA1 GLY P 316      22.217   6.370   7.759  1.00  0.00      P1    
ATOM   4414  HA2 GLY P 316      22.811   5.816   9.315  1.00  0.00      P1    
ATOM   4415  C   GLY P 316      20.678   5.667   8.938  1.00  0.00      P1   C
ATOM   4416  O   GLY P 316      20.152   6.700   9.417  1.00  0.00      P1   O
ATOM   4417  N   PHE P 317      19.920   4.591   8.634  1.00  0.00      P1   N
ATOM   4418  HN  PHE P 317      20.372   3.750   8.345  1.00  0.00      P1    
ATOM   4419  CA  PHE P 317      18.468   4.445   8.827  1.00  0.00      P1   C
ATOM   4420  HA  PHE P 317      17.980   5.351   8.497  1.00  0.00      P1    
ATOM   4421  CB  PHE P 317      17.970   3.357   7.929  1.00  0.00      P1   C
ATOM   4422  HB1 PHE P 317      18.121   2.381   8.438  1.00  0.00      P1    
ATOM   4423  HB2 PHE P 317      16.861   3.426   7.899  1.00  0.00      P1    
ATOM   4424  CG  PHE P 317      18.541   3.323   6.536  1.00  0.00      P1   C
ATOM   4425  CD1 PHE P 317      18.759   4.528   5.842  1.00  0.00      P1   C
ATOM   4426  HD1 PHE P 317      18.372   5.438   6.278  1.00  0.00      P1    
ATOM   4427  CE1 PHE P 317      19.276   4.542   4.540  1.00  0.00      P1   C
ATOM   4428  HE1 PHE P 317      19.354   5.375   3.857  1.00  0.00      P1    
ATOM   4429  CZ  PHE P 317      19.496   3.291   3.911  1.00  0.00      P1   C
ATOM   4430  HZ  PHE P 317      19.845   3.112   2.905  1.00  0.00      P1    
ATOM   4431  CD2 PHE P 317      18.902   2.127   5.973  1.00  0.00      P1   C
ATOM   4432  HD2 PHE P 317      18.712   1.221   6.529  1.00  0.00      P1    
ATOM   4433  CE2 PHE P 317      19.374   2.100   4.664  1.00  0.00      P1   C
ATOM   4434  HE2 PHE P 317      19.430   1.158   4.139  1.00  0.00      P1    
ATOM   4435  C   PHE P 317      18.094   4.253  10.303  1.00  0.00      P1   C
ATOM   4436  O   PHE P 317      17.176   4.868  10.894  1.00  0.00      P1   O
ATOM   4437  N   ASN P 318      18.846   3.446  11.058  1.00  0.00      P1   N
ATOM   4438  HN  ASN P 318      19.346   2.784  10.506  1.00  0.00      P1    
ATOM   4439  CA  ASN P 318      18.791   3.376  12.459  1.00  0.00      P1   C
ATOM   4440  HA  ASN P 318      17.770   3.180  12.752  1.00  0.00      P1    
ATOM   4441  CB  ASN P 318      19.897   2.402  12.952  1.00  0.00      P1   C
ATOM   4442  HB1 ASN P 318      20.882   2.698  12.532  1.00  0.00      P1    
ATOM   4443  HB2 ASN P 318      20.103   2.275  14.036  1.00  0.00      P1    
ATOM   4444  CG  ASN P 318      19.660   0.985  12.472  1.00  0.00      P1   C
ATOM   4445  OD1 ASN P 318      20.110   0.522  11.452  1.00  0.00      P1   O
ATOM   4446  ND2 ASN P 318      18.618   0.405  13.147  1.00  0.00      P1   N
ATOM   4447 HD21 ASN P 318      18.177  -0.427  12.811  1.00  0.00      P1    
ATOM   4448 HD22 ASN P 318      18.352   0.764  14.042  1.00  0.00      P1    
ATOM   4449  C   ASN P 318      19.048   4.725  13.326  1.00  0.00      P1   C
ATOM   4450  O   ASN P 318      18.803   4.789  14.540  1.00  0.00      P1   O
ATOM   4451  N   LEU P 319      19.446   5.802  12.618  1.00  0.00      P1   N
ATOM   4452  HN  LEU P 319      19.574   5.678  11.637  1.00  0.00      P1    
ATOM   4453  CA  LEU P 319      19.607   7.060  13.269  1.00  0.00      P1   C
ATOM   4454  HA  LEU P 319      19.837   6.883  14.309  1.00  0.00      P1    
ATOM   4455  CB  LEU P 319      20.915   7.709  12.700  1.00  0.00      P1   C
ATOM   4456  HB1 LEU P 319      20.854   7.644  11.593  1.00  0.00      P1    
ATOM   4457  HB2 LEU P 319      21.007   8.800  12.891  1.00  0.00      P1    
ATOM   4458  CG  LEU P 319      22.196   6.946  13.121  1.00  0.00      P1   C
ATOM   4459  HG  LEU P 319      21.979   5.920  13.488  1.00  0.00      P1    
ATOM   4460  CD1 LEU P 319      23.213   7.071  11.982  1.00  0.00      P1   C
ATOM   4461 HD11 LEU P 319      23.452   8.139  11.791  1.00  0.00      P1    
ATOM   4462 HD12 LEU P 319      24.114   6.458  12.199  1.00  0.00      P1    
ATOM   4463 HD13 LEU P 319      22.653   6.679  11.106  1.00  0.00      P1    
ATOM   4464  CD2 LEU P 319      23.020   7.522  14.278  1.00  0.00      P1   C
ATOM   4465 HD21 LEU P 319      23.937   6.898  14.327  1.00  0.00      P1    
ATOM   4466 HD22 LEU P 319      23.181   8.600  14.060  1.00  0.00      P1    
ATOM   4467 HD23 LEU P 319      22.424   7.480  15.215  1.00  0.00      P1    
ATOM   4468  C   LEU P 319      18.444   8.022  13.045  1.00  0.00      P1   C
ATOM   4469  O   LEU P 319      18.371   9.188  13.434  1.00  0.00      P1   O
ATOM   4470  N   ILE P 320      17.345   7.462  12.500  1.00  0.00      P1   N
ATOM   4471  HN  ILE P 320      17.327   6.544  12.112  1.00  0.00      P1    
ATOM   4472  CA  ILE P 320      16.084   8.213  12.519  1.00  0.00      P1   C
ATOM   4473  HA  ILE P 320      16.259   9.202  12.122  1.00  0.00      P1    
ATOM   4474  CB  ILE P 320      15.130   7.549  11.556  1.00  0.00      P1   C
ATOM   4475  HB  ILE P 320      15.025   6.461  11.752  1.00  0.00      P1    
ATOM   4476  CG2 ILE P 320      13.675   8.120  11.663  1.00  0.00      P1   C
ATOM   4477 HG21 ILE P 320      13.206   8.035  12.666  1.00  0.00      P1    
ATOM   4478 HG22 ILE P 320      13.623   9.159  11.273  1.00  0.00      P1    
ATOM   4479 HG23 ILE P 320      13.089   7.457  10.990  1.00  0.00      P1    
ATOM   4480  CG1 ILE P 320      15.561   7.612  10.034  1.00  0.00      P1   C
ATOM   4481 HG11 ILE P 320      15.435   8.669   9.718  1.00  0.00      P1    
ATOM   4482 HG12 ILE P 320      16.640   7.372   9.919  1.00  0.00      P1    
ATOM   4483  CD  ILE P 320      14.796   6.677   9.076  1.00  0.00      P1   C
ATOM   4484  HD1 ILE P 320      15.044   5.605   9.227  1.00  0.00      P1    
ATOM   4485  HD2 ILE P 320      13.722   6.918   9.224  1.00  0.00      P1    
ATOM   4486  HD3 ILE P 320      15.007   6.940   8.017  1.00  0.00      P1    
ATOM   4487  C   ILE P 320      15.547   8.501  13.922  1.00  0.00      P1   C
ATOM   4488  O   ILE P 320      15.282   9.626  14.209  1.00  0.00      P1   O
ATOM   4489  N   PRO P 321      15.361   7.443  14.765  1.00  0.00      P1   N
ATOM   4490  CD  PRO P 321      15.135   5.990  14.424  1.00  0.00      P1   C
ATOM   4491  HD1 PRO P 321      15.972   5.490  13.891  1.00  0.00      P1    
ATOM   4492  HD2 PRO P 321      14.211   5.820  13.831  1.00  0.00      P1    
ATOM   4493  CA  PRO P 321      14.887   7.793  16.151  1.00  0.00      P1   C
ATOM   4494  HA  PRO P 321      14.077   8.502  16.073  1.00  0.00      P1    
ATOM   4495  CB  PRO P 321      14.431   6.457  16.701  1.00  0.00      P1   C
ATOM   4496  HB1 PRO P 321      13.321   6.485  16.749  1.00  0.00      P1    
ATOM   4497  HB2 PRO P 321      14.721   6.443  17.773  1.00  0.00      P1    
ATOM   4498  CG  PRO P 321      14.812   5.320  15.778  1.00  0.00      P1   C
ATOM   4499  HG1 PRO P 321      13.893   4.698  15.723  1.00  0.00      P1    
ATOM   4500  HG2 PRO P 321      15.736   4.856  16.186  1.00  0.00      P1    
ATOM   4501  C   PRO P 321      15.944   8.498  16.981  1.00  0.00      P1   C
ATOM   4502  O   PRO P 321      15.563   8.871  18.082  1.00  0.00      P1   O
ATOM   4503  N   ILE P 322      17.204   8.619  16.601  1.00  0.00      P1   N
ATOM   4504  HN  ILE P 322      17.438   8.378  15.662  1.00  0.00      P1    
ATOM   4505  CA  ILE P 322      18.253   9.315  17.293  1.00  0.00      P1   C
ATOM   4506  HA  ILE P 322      18.087   9.374  18.359  1.00  0.00      P1    
ATOM   4507  CB  ILE P 322      19.657   8.664  17.054  1.00  0.00      P1   C
ATOM   4508  HB  ILE P 322      19.875   8.724  15.966  1.00  0.00      P1    
ATOM   4509  CG2 ILE P 322      20.821   9.383  17.855  1.00  0.00      P1   C
ATOM   4510 HG21 ILE P 322      21.822   8.956  17.633  1.00  0.00      P1    
ATOM   4511 HG22 ILE P 322      20.751  10.441  17.523  1.00  0.00      P1    
ATOM   4512 HG23 ILE P 322      20.573   9.297  18.935  1.00  0.00      P1    
ATOM   4513  CG1 ILE P 322      19.636   7.144  17.562  1.00  0.00      P1   C
ATOM   4514 HG11 ILE P 322      19.643   7.289  18.663  1.00  0.00      P1    
ATOM   4515 HG12 ILE P 322      18.660   6.663  17.340  1.00  0.00      P1    
ATOM   4516  CD  ILE P 322      20.849   6.304  17.094  1.00  0.00      P1   C
ATOM   4517  HD1 ILE P 322      21.070   5.351  17.621  1.00  0.00      P1    
ATOM   4518  HD2 ILE P 322      20.701   6.087  16.015  1.00  0.00      P1    
ATOM   4519  HD3 ILE P 322      21.851   6.761  17.239  1.00  0.00      P1    
ATOM   4520  C   ILE P 322      18.282  10.850  16.859  1.00  0.00      P1   C
ATOM   4521  O   ILE P 322      18.951  11.684  17.448  1.00  0.00      P1   O
ATOM   4522  N   ALA P 323      17.441  11.204  15.854  1.00  0.00      P1   N
ATOM   4523  HN  ALA P 323      17.070  10.443  15.328  1.00  0.00      P1    
ATOM   4524  CA  ALA P 323      17.324  12.528  15.200  1.00  0.00      P1   C
ATOM   4525  HA  ALA P 323      18.301  12.732  14.787  1.00  0.00      P1    
ATOM   4526  CB  ALA P 323      16.260  12.542  14.051  1.00  0.00      P1   C
ATOM   4527  HB1 ALA P 323      16.621  11.811  13.298  1.00  0.00      P1    
ATOM   4528  HB2 ALA P 323      15.340  12.205  14.576  1.00  0.00      P1    
ATOM   4529  HB3 ALA P 323      16.277  13.538  13.558  1.00  0.00      P1    
ATOM   4530  C   ALA P 323      17.127  13.645  16.138  1.00  0.00      P1   C
ATOM   4531  O   ALA P 323      17.687  14.778  16.038  1.00  0.00      P1   O
ATOM   4532  N   THR P 324      16.199  13.443  17.137  1.00  0.00      P1   N
ATOM   4533  HN  THR P 324      15.768  12.547  17.209  1.00  0.00      P1    
ATOM   4534  CA  THR P 324      15.719  14.464  18.031  1.00  0.00      P1   C
ATOM   4535  HA  THR P 324      16.142  15.419  17.755  1.00  0.00      P1    
ATOM   4536  CB  THR P 324      14.163  14.508  18.111  1.00  0.00      P1   C
ATOM   4537  HB  THR P 324      13.696  13.836  18.862  1.00  0.00      P1    
ATOM   4538  OG1 THR P 324      13.630  14.203  16.834  1.00  0.00      P1   O
ATOM   4539  HG1 THR P 324      13.721  13.252  16.732  1.00  0.00      P1    
ATOM   4540  CG2 THR P 324      13.750  15.992  18.293  1.00  0.00      P1   C
ATOM   4541 HG21 THR P 324      14.032  16.603  17.409  1.00  0.00      P1    
ATOM   4542 HG22 THR P 324      12.644  15.971  18.402  1.00  0.00      P1    
ATOM   4543 HG23 THR P 324      14.250  16.401  19.196  1.00  0.00      P1    
ATOM   4544  C   THR P 324      16.346  14.262  19.444  1.00  0.00      P1   C
ATOM   4545  O   THR P 324      15.887  14.826  20.503  1.00  0.00      P1   O
ATOM   4546  N   ALA P 325      17.424  13.478  19.489  1.00  0.00      P1   N
ATOM   4547  HN  ALA P 325      17.728  12.902  18.734  1.00  0.00      P1    
ATOM   4548  CA  ALA P 325      18.018  13.190  20.812  1.00  0.00      P1   C
ATOM   4549  HA  ALA P 325      17.316  13.045  21.620  1.00  0.00      P1    
ATOM   4550  CB  ALA P 325      18.394  11.773  20.761  1.00  0.00      P1   C
ATOM   4551  HB1 ALA P 325      17.707  11.259  20.056  1.00  0.00      P1    
ATOM   4552  HB2 ALA P 325      19.450  11.554  20.493  1.00  0.00      P1    
ATOM   4553  HB3 ALA P 325      18.326  11.354  21.788  1.00  0.00      P1    
ATOM   4554  C   ALA P 325      19.236  13.975  21.160  1.00  0.00      P1   C
ATOM   4555  O   ALA P 325      19.781  13.772  22.239  1.00  0.00      P1   O
ATOM   4556  N   GLY P 326      19.617  15.023  20.359  1.00  0.00      P1   N
ATOM   4557  HN  GLY P 326      19.010  15.321  19.626  1.00  0.00      P1    
ATOM   4558  CA  GLY P 326      20.831  15.765  20.567  1.00  0.00      P1   C
ATOM   4559  HA1 GLY P 326      20.637  16.369  21.441  1.00  0.00      P1    
ATOM   4560  HA2 GLY P 326      21.014  16.353  19.680  1.00  0.00      P1    
ATOM   4561  C   GLY P 326      22.091  15.052  20.703  1.00  0.00      P1   C
ATOM   4562  O   GLY P 326      22.955  15.558  21.399  1.00  0.00      P1   O
ATOM   4563  N   ASN P 327      22.255  13.893  20.084  1.00  0.00      P1   N
ATOM   4564  HN  ASN P 327      21.457  13.540  19.602  1.00  0.00      P1    
ATOM   4565  CA  ASN P 327      23.469  13.088  20.196  1.00  0.00      P1   C
ATOM   4566  HA  ASN P 327      24.034  13.382  21.067  1.00  0.00      P1    
ATOM   4567  CB  ASN P 327      23.185  11.574  20.172  1.00  0.00      P1   C
ATOM   4568  HB1 ASN P 327      22.584  11.247  19.297  1.00  0.00      P1    
ATOM   4569  HB2 ASN P 327      24.121  10.977  20.184  1.00  0.00      P1    
ATOM   4570  CG  ASN P 327      22.566  11.092  21.444  1.00  0.00      P1   C
ATOM   4571  OD1 ASN P 327      21.667  10.248  21.485  1.00  0.00      P1   O
ATOM   4572  ND2 ASN P 327      22.998  11.655  22.573  1.00  0.00      P1   N
ATOM   4573 HD21 ASN P 327      22.578  11.371  23.435  1.00  0.00      P1    
ATOM   4574 HD22 ASN P 327      23.434  12.554  22.535  1.00  0.00      P1    
ATOM   4575  C   ASN P 327      24.384  13.389  19.037  1.00  0.00      P1   C
ATOM   4576  O   ASN P 327      25.553  12.953  18.942  1.00  0.00      P1   O
ATOM   4577  N   PHE P 328      23.867  14.193  18.161  1.00  0.00      P1   N
ATOM   4578  HN  PHE P 328      22.886  14.370  18.128  1.00  0.00      P1    
ATOM   4579  CA  PHE P 328      24.581  14.808  17.068  1.00  0.00      P1   C
ATOM   4580  HA  PHE P 328      25.559  14.892  17.518  1.00  0.00      P1    
ATOM   4581  CB  PHE P 328      24.805  13.840  15.803  1.00  0.00      P1   C
ATOM   4582  HB1 PHE P 328      25.082  14.477  14.936  1.00  0.00      P1    
ATOM   4583  HB2 PHE P 328      25.575  13.097  16.099  1.00  0.00      P1    
ATOM   4584  CG  PHE P 328      23.505  13.252  15.414  1.00  0.00      P1   C
ATOM   4585  CD1 PHE P 328      23.418  11.830  15.343  1.00  0.00      P1   C
ATOM   4586  HD1 PHE P 328      24.199  11.147  15.643  1.00  0.00      P1    
ATOM   4587  CE1 PHE P 328      22.251  11.226  14.849  1.00  0.00      P1   C
ATOM   4588  HE1 PHE P 328      22.162  10.165  15.026  1.00  0.00      P1    
ATOM   4589  CZ  PHE P 328      21.179  12.020  14.439  1.00  0.00      P1   C
ATOM   4590  HZ  PHE P 328      20.382  11.483  13.946  1.00  0.00      P1    
ATOM   4591  CD2 PHE P 328      22.439  14.004  14.790  1.00  0.00      P1   C
ATOM   4592  HD2 PHE P 328      22.476  15.084  14.762  1.00  0.00      P1    
ATOM   4593  CE2 PHE P 328      21.336  13.365  14.264  1.00  0.00      P1   C
ATOM   4594  HE2 PHE P 328      20.534  13.908  13.787  1.00  0.00      P1    
ATOM   4595  C   PHE P 328      24.230  16.281  16.778  1.00  0.00      P1   C
ATOM   4596  O   PHE P 328      23.096  16.774  16.824  1.00  0.00      P1   O
ATOM   4597  N   SER P 329      25.328  17.022  16.489  1.00  0.00      P1   N
ATOM   4598  HN  SER P 329      26.286  16.746  16.515  1.00  0.00      P1    
ATOM   4599  CA  SER P 329      25.207  18.374  15.989  1.00  0.00      P1   C
ATOM   4600  HA  SER P 329      24.456  18.802  16.637  1.00  0.00      P1    
ATOM   4601  CB  SER P 329      26.432  19.236  16.199  1.00  0.00      P1   C
ATOM   4602  HB1 SER P 329      26.245  20.268  15.832  1.00  0.00      P1    
ATOM   4603  HB2 SER P 329      26.609  19.256  17.295  1.00  0.00      P1    
ATOM   4604  OG  SER P 329      27.588  18.626  15.573  1.00  0.00      P1   O
ATOM   4605  HG1 SER P 329      28.307  18.563  16.206  1.00  0.00      P1    
ATOM   4606  C   SER P 329      24.771  18.425  14.588  1.00  0.00      P1   C
ATOM   4607  O   SER P 329      25.031  17.520  13.812  1.00  0.00      P1   O
ATOM   4608  N   MET P 330      24.244  19.604  14.099  1.00  0.00      P1   N
ATOM   4609  HN  MET P 330      24.139  20.379  14.717  1.00  0.00      P1    
ATOM   4610  CA  MET P 330      24.018  19.876  12.721  1.00  0.00      P1   C
ATOM   4611  HA  MET P 330      23.449  19.044  12.334  1.00  0.00      P1    
ATOM   4612  CB  MET P 330      23.030  21.049  12.447  1.00  0.00      P1   C
ATOM   4613  HB1 MET P 330      23.674  21.953  12.507  1.00  0.00      P1    
ATOM   4614  HB2 MET P 330      22.804  20.857  11.376  1.00  0.00      P1    
ATOM   4615  CG  MET P 330      21.830  21.253  13.298  1.00  0.00      P1   C
ATOM   4616  HG1 MET P 330      21.256  20.328  13.077  1.00  0.00      P1    
ATOM   4617  HG2 MET P 330      22.080  21.275  14.381  1.00  0.00      P1    
ATOM   4618  SD  MET P 330      21.005  22.829  12.904  1.00  0.00      P1   S
ATOM   4619  CE  MET P 330      19.958  22.647  14.422  1.00  0.00      P1   C
ATOM   4620  HE1 MET P 330      19.298  23.540  14.441  1.00  0.00      P1    
ATOM   4621  HE2 MET P 330      19.357  21.718  14.313  1.00  0.00      P1    
ATOM   4622  HE3 MET P 330      20.541  22.665  15.368  1.00  0.00      P1    
ATOM   4623  C   MET P 330      25.267  19.921  11.909  1.00  0.00      P1   C
ATOM   4624  O   MET P 330      25.320  19.503  10.813  1.00  0.00      P1   O
ATOM   4625  N   GLY P 331      26.361  20.324  12.533  1.00  0.00      P1   N
ATOM   4626  HN  GLY P 331      26.109  20.851  13.341  1.00  0.00      P1    
ATOM   4627  CA  GLY P 331      27.790  20.310  11.984  1.00  0.00      P1   C
ATOM   4628  HA1 GLY P 331      28.429  20.883  12.640  1.00  0.00      P1    
ATOM   4629  HA2 GLY P 331      27.829  20.732  10.990  1.00  0.00      P1    
ATOM   4630  C   GLY P 331      28.294  18.905  11.824  1.00  0.00      P1   C
ATOM   4631  O   GLY P 331      28.944  18.674  10.825  1.00  0.00      P1   O
ATOM   4632  N   MET P 332      28.042  17.863  12.699  1.00  0.00      P1   N
ATOM   4633  HN  MET P 332      27.657  18.077  13.594  1.00  0.00      P1    
ATOM   4634  CA  MET P 332      28.229  16.470  12.321  1.00  0.00      P1   C
ATOM   4635  HA  MET P 332      29.194  16.302  11.868  1.00  0.00      P1    
ATOM   4636  CB  MET P 332      28.018  15.630  13.609  1.00  0.00      P1   C
ATOM   4637  HB1 MET P 332      28.651  16.010  14.440  1.00  0.00      P1    
ATOM   4638  HB2 MET P 332      26.969  15.774  13.945  1.00  0.00      P1    
ATOM   4639  CG  MET P 332      28.141  14.100  13.507  1.00  0.00      P1   C
ATOM   4640  HG1 MET P 332      28.125  13.614  14.506  1.00  0.00      P1    
ATOM   4641  HG2 MET P 332      27.184  13.783  13.041  1.00  0.00      P1    
ATOM   4642  SD  MET P 332      29.654  13.548  12.584  1.00  0.00      P1   S
ATOM   4643  CE  MET P 332      30.840  13.809  13.951  1.00  0.00      P1   C
ATOM   4644  HE1 MET P 332      30.478  13.283  14.860  1.00  0.00      P1    
ATOM   4645  HE2 MET P 332      31.852  13.387  13.774  1.00  0.00      P1    
ATOM   4646  HE3 MET P 332      30.776  14.884  14.222  1.00  0.00      P1    
ATOM   4647  C   MET P 332      27.403  16.110  11.138  1.00  0.00      P1   C
ATOM   4648  O   MET P 332      27.973  15.540  10.202  1.00  0.00      P1   O
ATOM   4649  N   LEU P 333      26.136  16.517  10.976  1.00  0.00      P1   N
ATOM   4650  HN  LEU P 333      25.737  17.082  11.694  1.00  0.00      P1    
ATOM   4651  CA  LEU P 333      25.297  16.076   9.871  1.00  0.00      P1   C
ATOM   4652  HA  LEU P 333      25.341  14.998   9.819  1.00  0.00      P1    
ATOM   4653  CB  LEU P 333      23.812  16.473  10.026  1.00  0.00      P1   C
ATOM   4654  HB1 LEU P 333      23.680  17.547  10.280  1.00  0.00      P1    
ATOM   4655  HB2 LEU P 333      23.279  16.249   9.077  1.00  0.00      P1    
ATOM   4656  CG  LEU P 333      23.017  15.703  11.139  1.00  0.00      P1   C
ATOM   4657  HG  LEU P 333      23.409  15.972  12.143  1.00  0.00      P1    
ATOM   4658  CD1 LEU P 333      21.518  16.106  11.154  1.00  0.00      P1   C
ATOM   4659 HD11 LEU P 333      21.099  16.249  10.135  1.00  0.00      P1    
ATOM   4660 HD12 LEU P 333      20.914  15.372  11.729  1.00  0.00      P1    
ATOM   4661 HD13 LEU P 333      21.472  17.090  11.668  1.00  0.00      P1    
ATOM   4662  CD2 LEU P 333      23.248  14.206  11.090  1.00  0.00      P1   C
ATOM   4663 HD21 LEU P 333      23.127  13.874  10.037  1.00  0.00      P1    
ATOM   4664 HD22 LEU P 333      24.206  13.957  11.596  1.00  0.00      P1    
ATOM   4665 HD23 LEU P 333      22.476  13.665  11.677  1.00  0.00      P1    
ATOM   4666  C   LEU P 333      25.835  16.484   8.517  1.00  0.00      P1   C
ATOM   4667  O   LEU P 333      25.719  15.818   7.493  1.00  0.00      P1   O
ATOM   4668  N   VAL P 334      26.368  17.758   8.496  1.00  0.00      P1   N
ATOM   4669  HN  VAL P 334      26.349  18.309   9.326  1.00  0.00      P1    
ATOM   4670  CA  VAL P 334      27.141  18.309   7.355  1.00  0.00      P1   C
ATOM   4671  HA  VAL P 334      26.678  18.283   6.380  1.00  0.00      P1    
ATOM   4672  CB  VAL P 334      27.581  19.700   7.665  1.00  0.00      P1   C
ATOM   4673  HB  VAL P 334      28.012  19.763   8.687  1.00  0.00      P1    
ATOM   4674  CG1 VAL P 334      28.635  20.301   6.717  1.00  0.00      P1   C
ATOM   4675 HG11 VAL P 334      28.243  20.275   5.677  1.00  0.00      P1    
ATOM   4676 HG12 VAL P 334      28.822  21.374   6.932  1.00  0.00      P1    
ATOM   4677 HG13 VAL P 334      29.572  19.709   6.794  1.00  0.00      P1    
ATOM   4678  CG2 VAL P 334      26.332  20.626   7.614  1.00  0.00      P1   C
ATOM   4679 HG21 VAL P 334      25.804  20.660   6.637  1.00  0.00      P1    
ATOM   4680 HG22 VAL P 334      25.559  20.274   8.330  1.00  0.00      P1    
ATOM   4681 HG23 VAL P 334      26.555  21.669   7.925  1.00  0.00      P1    
ATOM   4682  C   VAL P 334      28.398  17.450   7.049  1.00  0.00      P1   C
ATOM   4683  O   VAL P 334      28.726  17.044   5.941  1.00  0.00      P1   O
ATOM   4684  N   PHE P 335      29.175  17.042   8.108  1.00  0.00      P1   N
ATOM   4685  HN  PHE P 335      28.946  17.288   9.046  1.00  0.00      P1    
ATOM   4686  CA  PHE P 335      30.207  16.125   7.858  1.00  0.00      P1   C
ATOM   4687  HA  PHE P 335      30.787  16.664   7.124  1.00  0.00      P1    
ATOM   4688  CB  PHE P 335      31.215  15.965   9.139  1.00  0.00      P1   C
ATOM   4689  HB1 PHE P 335      31.582  16.930   9.548  1.00  0.00      P1    
ATOM   4690  HB2 PHE P 335      30.574  15.439   9.879  1.00  0.00      P1    
ATOM   4691  CG  PHE P 335      32.383  14.956   8.955  1.00  0.00      P1   C
ATOM   4692  CD1 PHE P 335      33.276  15.050   7.874  1.00  0.00      P1   C
ATOM   4693  HD1 PHE P 335      33.165  15.820   7.125  1.00  0.00      P1    
ATOM   4694  CE1 PHE P 335      34.251  14.053   7.749  1.00  0.00      P1   C
ATOM   4695  HE1 PHE P 335      34.907  14.130   6.895  1.00  0.00      P1    
ATOM   4696  CZ  PHE P 335      34.506  13.112   8.665  1.00  0.00      P1   C
ATOM   4697  HZ  PHE P 335      35.283  12.394   8.447  1.00  0.00      P1    
ATOM   4698  CD2 PHE P 335      32.584  13.932   9.908  1.00  0.00      P1   C
ATOM   4699  HD2 PHE P 335      32.001  13.783  10.805  1.00  0.00      P1    
ATOM   4700  CE2 PHE P 335      33.673  13.050   9.777  1.00  0.00      P1   C
ATOM   4701  HE2 PHE P 335      33.798  12.261  10.503  1.00  0.00      P1    
ATOM   4702  C   PHE P 335      29.873  14.695   7.278  1.00  0.00      P1   C
ATOM   4703  O   PHE P 335      30.338  14.335   6.200  1.00  0.00      P1   O
ATOM   4704  N   ILE P 336      28.829  14.004   7.868  1.00  0.00      P1   N
ATOM   4705  HN  ILE P 336      28.447  14.298   8.741  1.00  0.00      P1    
ATOM   4706  CA  ILE P 336      28.279  12.720   7.426  1.00  0.00      P1   C
ATOM   4707  HA  ILE P 336      29.033  11.959   7.564  1.00  0.00      P1    
ATOM   4708  CB  ILE P 336      27.010  12.387   8.317  1.00  0.00      P1   C
ATOM   4709  HB  ILE P 336      26.480  13.363   8.333  1.00  0.00      P1    
ATOM   4710  CG2 ILE P 336      26.066  11.299   7.742  1.00  0.00      P1   C
ATOM   4711 HG21 ILE P 336      25.608  11.558   6.763  1.00  0.00      P1    
ATOM   4712 HG22 ILE P 336      26.520  10.311   7.516  1.00  0.00      P1    
ATOM   4713 HG23 ILE P 336      25.301  11.017   8.497  1.00  0.00      P1    
ATOM   4714  CG1 ILE P 336      27.426  11.944   9.696  1.00  0.00      P1   C
ATOM   4715 HG11 ILE P 336      27.792  10.895   9.703  1.00  0.00      P1    
ATOM   4716 HG12 ILE P 336      28.186  12.653  10.090  1.00  0.00      P1    
ATOM   4717  CD  ILE P 336      26.176  12.104  10.613  1.00  0.00      P1   C
ATOM   4718  HD1 ILE P 336      25.519  11.208  10.604  1.00  0.00      P1    
ATOM   4719  HD2 ILE P 336      26.409  12.158  11.698  1.00  0.00      P1    
ATOM   4720  HD3 ILE P 336      25.614  12.995  10.260  1.00  0.00      P1    
ATOM   4721  C   ILE P 336      27.746  12.717   5.985  1.00  0.00      P1   C
ATOM   4722  O   ILE P 336      27.988  11.766   5.178  1.00  0.00      P1   O
ATOM   4723  N   PHE P 337      27.034  13.852   5.658  1.00  0.00      P1   N
ATOM   4724  HN  PHE P 337      26.799  14.618   6.252  1.00  0.00      P1    
ATOM   4725  CA  PHE P 337      26.499  14.089   4.329  1.00  0.00      P1   C
ATOM   4726  HA  PHE P 337      25.866  13.291   3.969  1.00  0.00      P1    
ATOM   4727  CB  PHE P 337      25.542  15.286   4.480  1.00  0.00      P1   C
ATOM   4728  HB1 PHE P 337      24.732  14.983   5.178  1.00  0.00      P1    
ATOM   4729  HB2 PHE P 337      26.034  16.157   4.963  1.00  0.00      P1    
ATOM   4730  CG  PHE P 337      24.907  15.808   3.171  1.00  0.00      P1   C
ATOM   4731  CD1 PHE P 337      25.584  16.674   2.254  1.00  0.00      P1   C
ATOM   4732  HD1 PHE P 337      26.478  17.170   2.602  1.00  0.00      P1    
ATOM   4733  CE1 PHE P 337      24.896  16.997   1.062  1.00  0.00      P1   C
ATOM   4734  HE1 PHE P 337      25.318  17.738   0.399  1.00  0.00      P1    
ATOM   4735  CZ  PHE P 337      23.576  16.580   0.770  1.00  0.00      P1   C
ATOM   4736  HZ  PHE P 337      23.119  16.947  -0.137  1.00  0.00      P1    
ATOM   4737  CD2 PHE P 337      23.652  15.236   2.834  1.00  0.00      P1   C
ATOM   4738  HD2 PHE P 337      23.116  14.565   3.489  1.00  0.00      P1    
ATOM   4739  CE2 PHE P 337      23.031  15.576   1.604  1.00  0.00      P1   C
ATOM   4740  HE2 PHE P 337      22.049  15.160   1.432  1.00  0.00      P1    
ATOM   4741  C   PHE P 337      27.539  14.240   3.217  1.00  0.00      P1   C
ATOM   4742  O   PHE P 337      27.664  13.517   2.219  1.00  0.00      P1   O
ATOM   4743  N   VAL P 338      28.588  15.045   3.462  1.00  0.00      P1   N
ATOM   4744  HN  VAL P 338      28.665  15.624   4.271  1.00  0.00      P1    
ATOM   4745  CA  VAL P 338      29.701  15.244   2.560  1.00  0.00      P1   C
ATOM   4746  HA  VAL P 338      29.301  15.517   1.595  1.00  0.00      P1    
ATOM   4747  CB  VAL P 338      30.665  16.358   3.001  1.00  0.00      P1   C
ATOM   4748  HB  VAL P 338      30.898  16.238   4.081  1.00  0.00      P1    
ATOM   4749  CG1 VAL P 338      31.954  16.445   2.125  1.00  0.00      P1   C
ATOM   4750 HG11 VAL P 338      32.550  17.356   2.346  1.00  0.00      P1    
ATOM   4751 HG12 VAL P 338      32.562  15.552   2.385  1.00  0.00      P1    
ATOM   4752 HG13 VAL P 338      31.705  16.252   1.059  1.00  0.00      P1    
ATOM   4753  CG2 VAL P 338      29.864  17.645   2.918  1.00  0.00      P1   C
ATOM   4754 HG21 VAL P 338      29.354  17.693   1.932  1.00  0.00      P1    
ATOM   4755 HG22 VAL P 338      29.094  17.806   3.703  1.00  0.00      P1    
ATOM   4756 HG23 VAL P 338      30.494  18.560   2.964  1.00  0.00      P1    
ATOM   4757  C   VAL P 338      30.479  13.957   2.318  1.00  0.00      P1   C
ATOM   4758  O   VAL P 338      30.911  13.706   1.159  1.00  0.00      P1   O
ATOM   4759  N   ALA P 339      30.742  13.214   3.427  1.00  0.00      P1   N
ATOM   4760  HN  ALA P 339      30.574  13.656   4.305  1.00  0.00      P1    
ATOM   4761  CA  ALA P 339      31.406  11.862   3.414  1.00  0.00      P1   C
ATOM   4762  HA  ALA P 339      32.409  12.013   3.043  1.00  0.00      P1    
ATOM   4763  CB  ALA P 339      31.454  11.422   4.886  1.00  0.00      P1   C
ATOM   4764  HB1 ALA P 339      31.954  10.437   5.010  1.00  0.00      P1    
ATOM   4765  HB2 ALA P 339      31.961  12.200   5.496  1.00  0.00      P1    
ATOM   4766  HB3 ALA P 339      30.401  11.349   5.230  1.00  0.00      P1    
ATOM   4767  C   ALA P 339      30.666  10.805   2.566  1.00  0.00      P1   C
ATOM   4768  O   ALA P 339      31.341  10.003   1.824  1.00  0.00      P1   O
ATOM   4769  N   ARG P 340      29.288  10.792   2.551  1.00  0.00      P1   N
ATOM   4770  HN  ARG P 340      28.794  11.443   3.122  1.00  0.00      P1    
ATOM   4771  CA  ARG P 340      28.466   9.963   1.685  1.00  0.00      P1   C
ATOM   4772  HA  ARG P 340      28.936   8.992   1.711  1.00  0.00      P1    
ATOM   4773  CB  ARG P 340      26.917  10.063   2.136  1.00  0.00      P1   C
ATOM   4774  HB1 ARG P 340      26.538  11.095   2.298  1.00  0.00      P1    
ATOM   4775  HB2 ARG P 340      26.353   9.701   1.250  1.00  0.00      P1    
ATOM   4776  CG  ARG P 340      26.560   9.340   3.415  1.00  0.00      P1   C
ATOM   4777  HG1 ARG P 340      26.875   9.946   4.291  1.00  0.00      P1    
ATOM   4778  HG2 ARG P 340      25.450   9.354   3.451  1.00  0.00      P1    
ATOM   4779  CD  ARG P 340      27.017   7.861   3.535  1.00  0.00      P1   C
ATOM   4780  HD1 ARG P 340      26.799   7.191   2.675  1.00  0.00      P1    
ATOM   4781  HD2 ARG P 340      28.111   7.815   3.722  1.00  0.00      P1    
ATOM   4782  NE  ARG P 340      26.407   7.216   4.728  1.00  0.00      P1   N
ATOM   4783  HE  ARG P 340      25.663   7.576   5.292  1.00  0.00      P1    
ATOM   4784  CZ  ARG P 340      26.649   5.926   5.102  1.00  0.00      P1   C
ATOM   4785  NH1 ARG P 340      27.684   5.222   4.652  1.00  0.00      P1   N
ATOM   4786 HH11 ARG P 340      28.118   4.483   5.168  1.00  0.00      P1    
ATOM   4787 HH12 ARG P 340      28.036   5.602   3.797  1.00  0.00      P1    
ATOM   4788  NH2 ARG P 340      25.984   5.399   6.077  1.00  0.00      P1   N
ATOM   4789 HH21 ARG P 340      26.447   4.590   6.439  1.00  0.00      P1    
ATOM   4790 HH22 ARG P 340      25.304   5.916   6.595  1.00  0.00      P1    
ATOM   4791  C   ARG P 340      28.607  10.408   0.297  1.00  0.00      P1   C
ATOM   4792  O   ARG P 340      28.898   9.504  -0.530  1.00  0.00      P1   O
ATOM   4793  N   VAL P 341      28.675  11.678  -0.065  1.00  0.00      P1   N
ATOM   4794  HN  VAL P 341      28.321  12.373   0.556  1.00  0.00      P1    
ATOM   4795  CA  VAL P 341      29.029  12.137  -1.426  1.00  0.00      P1   C
ATOM   4796  HA  VAL P 341      28.287  11.612  -2.010  1.00  0.00      P1    
ATOM   4797  CB  VAL P 341      28.886  13.633  -1.696  1.00  0.00      P1   C
ATOM   4798  HB  VAL P 341      29.483  14.298  -1.036  1.00  0.00      P1    
ATOM   4799  CG1 VAL P 341      29.239  13.887  -3.189  1.00  0.00      P1   C
ATOM   4800 HG11 VAL P 341      29.135  14.955  -3.477  1.00  0.00      P1    
ATOM   4801 HG12 VAL P 341      30.296  13.693  -3.469  1.00  0.00      P1    
ATOM   4802 HG13 VAL P 341      28.530  13.374  -3.873  1.00  0.00      P1    
ATOM   4803  CG2 VAL P 341      27.472  14.073  -1.387  1.00  0.00      P1   C
ATOM   4804 HG21 VAL P 341      27.389  15.126  -1.730  1.00  0.00      P1    
ATOM   4805 HG22 VAL P 341      26.760  13.455  -1.974  1.00  0.00      P1    
ATOM   4806 HG23 VAL P 341      27.111  14.145  -0.339  1.00  0.00      P1    
ATOM   4807  C   VAL P 341      30.422  11.625  -1.925  1.00  0.00      P1   C
ATOM   4808  O   VAL P 341      30.578  11.007  -3.003  1.00  0.00      P1   O
ATOM   4809  N   ILE P 342      31.485  11.943  -1.195  1.00  0.00      P1   N
ATOM   4810  HN  ILE P 342      31.441  12.539  -0.397  1.00  0.00      P1    
ATOM   4811  CA  ILE P 342      32.860  11.434  -1.547  1.00  0.00      P1   C
ATOM   4812  HA  ILE P 342      32.978  11.766  -2.568  1.00  0.00      P1    
ATOM   4813  CB  ILE P 342      33.839  11.925  -0.540  1.00  0.00      P1   C
ATOM   4814  HB  ILE P 342      33.442  11.689   0.471  1.00  0.00      P1    
ATOM   4815  CG2 ILE P 342      35.253  11.255  -0.753  1.00  0.00      P1   C
ATOM   4816 HG21 ILE P 342      35.339  10.305  -0.184  1.00  0.00      P1    
ATOM   4817 HG22 ILE P 342      35.542  11.139  -1.819  1.00  0.00      P1    
ATOM   4818 HG23 ILE P 342      35.983  11.885  -0.201  1.00  0.00      P1    
ATOM   4819  CG1 ILE P 342      34.020  13.497  -0.592  1.00  0.00      P1   C
ATOM   4820 HG11 ILE P 342      32.991  13.916  -0.569  1.00  0.00      P1    
ATOM   4821 HG12 ILE P 342      34.596  13.744   0.325  1.00  0.00      P1    
ATOM   4822  CD  ILE P 342      34.688  13.979  -1.854  1.00  0.00      P1   C
ATOM   4823  HD1 ILE P 342      34.225  13.548  -2.768  1.00  0.00      P1    
ATOM   4824  HD2 ILE P 342      34.424  15.050  -1.983  1.00  0.00      P1    
ATOM   4825  HD3 ILE P 342      35.777  13.760  -1.892  1.00  0.00      P1    
ATOM   4826  C   ILE P 342      32.956   9.914  -1.737  1.00  0.00      P1   C
ATOM   4827  O   ILE P 342      33.416   9.606  -2.829  1.00  0.00      P1   O
ATOM   4828  N   THR P 343      32.589   9.110  -0.752  1.00  0.00      P1   N
ATOM   4829  HN  THR P 343      32.243   9.494   0.100  1.00  0.00      P1    
ATOM   4830  CA  THR P 343      32.644   7.672  -0.869  1.00  0.00      P1   C
ATOM   4831  HA  THR P 343      33.713   7.560  -0.975  1.00  0.00      P1    
ATOM   4832  CB  THR P 343      32.195   6.893   0.334  1.00  0.00      P1   C
ATOM   4833  HB  THR P 343      31.986   5.811   0.193  1.00  0.00      P1    
ATOM   4834  OG1 THR P 343      31.003   7.323   0.940  1.00  0.00      P1   O
ATOM   4835  HG1 THR P 343      31.079   8.222   1.270  1.00  0.00      P1    
ATOM   4836  CG2 THR P 343      33.272   7.040   1.406  1.00  0.00      P1   C
ATOM   4837 HG21 THR P 343      33.611   8.074   1.631  1.00  0.00      P1    
ATOM   4838 HG22 THR P 343      32.857   6.510   2.290  1.00  0.00      P1    
ATOM   4839 HG23 THR P 343      34.262   6.632   1.109  1.00  0.00      P1    
ATOM   4840  C   THR P 343      31.881   7.148  -2.025  1.00  0.00      P1   C
ATOM   4841  O   THR P 343      32.278   6.192  -2.693  1.00  0.00      P1   O
ATOM   4842  N   THR P 344      30.638   7.719  -2.302  1.00  0.00      P1   N
ATOM   4843  HN  THR P 344      30.264   8.456  -1.744  1.00  0.00      P1    
ATOM   4844  CA  THR P 344      29.812   7.304  -3.497  1.00  0.00      P1   C
ATOM   4845  HA  THR P 344      29.874   6.226  -3.512  1.00  0.00      P1    
ATOM   4846  CB  THR P 344      28.304   7.471  -3.480  1.00  0.00      P1   C
ATOM   4847  HB  THR P 344      28.005   8.516  -3.707  1.00  0.00      P1    
ATOM   4848  OG1 THR P 344      27.907   7.108  -2.185  1.00  0.00      P1   O
ATOM   4849  HG1 THR P 344      28.457   7.649  -1.613  1.00  0.00      P1    
ATOM   4850  CG2 THR P 344      27.605   6.610  -4.469  1.00  0.00      P1   C
ATOM   4851 HG21 THR P 344      26.560   6.917  -4.687  1.00  0.00      P1    
ATOM   4852 HG22 THR P 344      27.967   6.682  -5.517  1.00  0.00      P1    
ATOM   4853 HG23 THR P 344      27.535   5.515  -4.291  1.00  0.00      P1    
ATOM   4854  C   THR P 344      30.385   7.872  -4.818  1.00  0.00      P1   C
ATOM   4855  O   THR P 344      30.407   7.110  -5.747  1.00  0.00      P1   O
ATOM   4856  N   LEU P 345      30.886   9.114  -4.888  1.00  0.00      P1   N
ATOM   4857  HN  LEU P 345      30.914   9.788  -4.154  1.00  0.00      P1    
ATOM   4858  CA  LEU P 345      31.254   9.761  -6.147  1.00  0.00      P1   C
ATOM   4859  HA  LEU P 345      30.353   9.862  -6.734  1.00  0.00      P1    
ATOM   4860  CB  LEU P 345      31.771  11.240  -5.848  1.00  0.00      P1   C
ATOM   4861  HB1 LEU P 345      30.864  11.826  -5.585  1.00  0.00      P1    
ATOM   4862  HB2 LEU P 345      32.369  11.107  -4.921  1.00  0.00      P1    
ATOM   4863  CG  LEU P 345      32.590  12.118  -6.813  1.00  0.00      P1   C
ATOM   4864  HG  LEU P 345      33.250  11.456  -7.414  1.00  0.00      P1    
ATOM   4865  CD1 LEU P 345      31.661  12.653  -7.899  1.00  0.00      P1   C
ATOM   4866 HD11 LEU P 345      31.276  11.829  -8.537  1.00  0.00      P1    
ATOM   4867 HD12 LEU P 345      30.792  13.158  -7.425  1.00  0.00      P1    
ATOM   4868 HD13 LEU P 345      32.269  13.418  -8.429  1.00  0.00      P1    
ATOM   4869  CD2 LEU P 345      33.408  13.148  -6.014  1.00  0.00      P1   C
ATOM   4870 HD21 LEU P 345      32.787  13.789  -5.353  1.00  0.00      P1    
ATOM   4871 HD22 LEU P 345      34.143  12.655  -5.343  1.00  0.00      P1    
ATOM   4872 HD23 LEU P 345      33.927  13.819  -6.732  1.00  0.00      P1    
ATOM   4873  C   LEU P 345      32.310   9.017  -6.950  1.00  0.00      P1   C
ATOM   4874  O   LEU P 345      32.168   8.482  -8.097  1.00  0.00      P1   O
ATOM   4875  N   LEU P 346      33.348   8.643  -6.241  1.00  0.00      P1   N
ATOM   4876  HN  LEU P 346      33.406   8.845  -5.266  1.00  0.00      P1    
ATOM   4877  CA  LEU P 346      34.379   7.752  -6.707  1.00  0.00      P1   C
ATOM   4878  HA  LEU P 346      34.696   8.078  -7.687  1.00  0.00      P1    
ATOM   4879  CB  LEU P 346      35.617   7.798  -5.796  1.00  0.00      P1   C
ATOM   4880  HB1 LEU P 346      35.259   7.627  -4.758  1.00  0.00      P1    
ATOM   4881  HB2 LEU P 346      36.457   7.112  -6.036  1.00  0.00      P1    
ATOM   4882  CG  LEU P 346      36.514   9.123  -5.922  1.00  0.00      P1   C
ATOM   4883  HG  LEU P 346      36.359   9.565  -6.929  1.00  0.00      P1    
ATOM   4884  CD1 LEU P 346      35.947  10.264  -4.971  1.00  0.00      P1   C
ATOM   4885 HD11 LEU P 346      34.940  10.590  -5.310  1.00  0.00      P1    
ATOM   4886 HD12 LEU P 346      35.698   9.806  -3.990  1.00  0.00      P1    
ATOM   4887 HD13 LEU P 346      36.504  11.222  -4.888  1.00  0.00      P1    
ATOM   4888  CD2 LEU P 346      37.997   8.766  -5.689  1.00  0.00      P1   C
ATOM   4889 HD21 LEU P 346      38.052   8.430  -4.631  1.00  0.00      P1    
ATOM   4890 HD22 LEU P 346      38.351   8.043  -6.453  1.00  0.00      P1    
ATOM   4891 HD23 LEU P 346      38.569   9.713  -5.790  1.00  0.00      P1    
ATOM   4892  C   LEU P 346      33.889   6.353  -6.884  1.00  0.00      P1   C
ATOM   4893  O   LEU P 346      34.387   5.702  -7.772  1.00  0.00      P1   O
ATOM   4894  N   CYS P 347      33.011   5.794  -6.055  1.00  0.00      P1   N
ATOM   4895  HN  CYS P 347      32.686   6.185  -5.197  1.00  0.00      P1    
ATOM   4896  CA  CYS P 347      32.441   4.474  -6.266  1.00  0.00      P1   C
ATOM   4897  HA  CYS P 347      33.195   3.731  -6.478  1.00  0.00      P1    
ATOM   4898  CB  CYS P 347      31.738   3.936  -5.042  1.00  0.00      P1   C
ATOM   4899  HB1 CYS P 347      31.096   4.622  -4.450  1.00  0.00      P1    
ATOM   4900  HB2 CYS P 347      31.110   3.050  -5.279  1.00  0.00      P1    
ATOM   4901  SG  CYS P 347      32.839   3.293  -3.790  1.00  0.00      P1   S
ATOM   4902  HG1 CYS P 347      32.154   3.865  -2.811  1.00  0.00      P1    
ATOM   4903  C   CYS P 347      31.583   4.411  -7.563  1.00  0.00      P1   C
ATOM   4904  O   CYS P 347      31.664   3.482  -8.346  1.00  0.00      P1   O
ATOM   4905  N   PHE P 348      30.723   5.436  -7.835  1.00  0.00      P1   N
ATOM   4906  HN  PHE P 348      30.680   6.190  -7.185  1.00  0.00      P1    
ATOM   4907  CA  PHE P 348      29.876   5.611  -9.008  1.00  0.00      P1   C
ATOM   4908  HA  PHE P 348      29.313   4.694  -9.101  1.00  0.00      P1    
ATOM   4909  CB  PHE P 348      28.963   6.838  -8.848  1.00  0.00      P1   C
ATOM   4910  HB1 PHE P 348      28.289   6.575  -8.005  1.00  0.00      P1    
ATOM   4911  HB2 PHE P 348      29.513   7.772  -8.603  1.00  0.00      P1    
ATOM   4912  CG  PHE P 348      28.056   7.066 -10.035  1.00  0.00      P1   C
ATOM   4913  CD1 PHE P 348      27.018   6.148 -10.236  1.00  0.00      P1   C
ATOM   4914  HD1 PHE P 348      26.844   5.272  -9.629  1.00  0.00      P1    
ATOM   4915  CE1 PHE P 348      26.056   6.396 -11.316  1.00  0.00      P1   C
ATOM   4916  HE1 PHE P 348      25.279   5.663 -11.473  1.00  0.00      P1    
ATOM   4917  CZ  PHE P 348      26.208   7.557 -12.141  1.00  0.00      P1   C
ATOM   4918  HZ  PHE P 348      25.463   7.727 -12.904  1.00  0.00      P1    
ATOM   4919  CD2 PHE P 348      28.219   8.167 -10.925  1.00  0.00      P1   C
ATOM   4920  HD2 PHE P 348      29.090   8.799 -10.829  1.00  0.00      P1    
ATOM   4921  CE2 PHE P 348      27.414   8.301 -11.981  1.00  0.00      P1   C
ATOM   4922  HE2 PHE P 348      27.456   9.163 -12.630  1.00  0.00      P1    
ATOM   4923  C   PHE P 348      30.739   5.702 -10.248  1.00  0.00      P1   C
ATOM   4924  O   PHE P 348      30.422   5.251 -11.321  1.00  0.00      P1   O
ATOM   4925  N   SER P 349      31.834   6.445 -10.138  1.00  0.00      P1   N
ATOM   4926  HN  SER P 349      32.090   6.669  -9.201  1.00  0.00      P1    
ATOM   4927  CA  SER P 349      32.528   6.843 -11.370  1.00  0.00      P1   C
ATOM   4928  HA  SER P 349      31.751   7.045 -12.092  1.00  0.00      P1    
ATOM   4929  CB  SER P 349      33.534   8.033 -11.145  1.00  0.00      P1   C
ATOM   4930  HB1 SER P 349      34.334   7.859 -10.394  1.00  0.00      P1    
ATOM   4931  HB2 SER P 349      33.957   8.303 -12.136  1.00  0.00      P1    
ATOM   4932  OG  SER P 349      32.736   9.159 -10.698  1.00  0.00      P1   O
ATOM   4933  HG1 SER P 349      32.352   8.837  -9.880  1.00  0.00      P1    
ATOM   4934  C   SER P 349      33.363   5.689 -11.786  1.00  0.00      P1   C
ATOM   4935  O   SER P 349      33.767   5.570 -12.963  1.00  0.00      P1   O
ATOM   4936  N   SER P 350      33.650   4.695 -10.880  1.00  0.00      P1   N
ATOM   4937  HN  SER P 350      33.192   4.627  -9.997  1.00  0.00      P1    
ATOM   4938  CA  SER P 350      34.513   3.550 -11.247  1.00  0.00      P1   C
ATOM   4939  HA  SER P 350      35.122   3.759 -12.114  1.00  0.00      P1    
ATOM   4940  CB  SER P 350      35.629   3.119 -10.169  1.00  0.00      P1   C
ATOM   4941  HB1 SER P 350      36.210   2.211 -10.442  1.00  0.00      P1    
ATOM   4942  HB2 SER P 350      36.322   3.981 -10.062  1.00  0.00      P1    
ATOM   4943  OG  SER P 350      35.051   2.914  -8.882  1.00  0.00      P1   O
ATOM   4944  HG1 SER P 350      34.712   3.734  -8.516  1.00  0.00      P1    
ATOM   4945  C   SER P 350      33.680   2.305 -11.512  1.00  0.00      P1   C
ATOM   4946  O   SER P 350      34.172   1.229 -11.790  1.00  0.00      P1   O
ATOM   4947  N   GLY P 351      32.360   2.542 -11.543  1.00  0.00      P1   N
ATOM   4948  HN  GLY P 351      31.963   3.440 -11.372  1.00  0.00      P1    
ATOM   4949  CA  GLY P 351      31.444   1.442 -11.902  1.00  0.00      P1   C
ATOM   4950  HA1 GLY P 351      31.858   0.980 -12.786  1.00  0.00      P1    
ATOM   4951  HA2 GLY P 351      30.465   1.884 -12.015  1.00  0.00      P1    
ATOM   4952  C   GLY P 351      31.256   0.311 -10.822  1.00  0.00      P1   C
ATOM   4953  O   GLY P 351      30.840  -0.793 -11.146  1.00  0.00      P1   O
ATOM   4954  N   ALA P 352      31.452   0.642  -9.539  1.00  0.00      P1   N
ATOM   4955  HN  ALA P 352      31.766   1.571  -9.362  1.00  0.00      P1    
ATOM   4956  CA  ALA P 352      31.220  -0.162  -8.376  1.00  0.00      P1   C
ATOM   4957  HA  ALA P 352      32.183  -0.647  -8.306  1.00  0.00      P1    
ATOM   4958  CB  ALA P 352      30.914   0.614  -7.060  1.00  0.00      P1   C
ATOM   4959  HB1 ALA P 352      29.908   1.081  -7.129  1.00  0.00      P1    
ATOM   4960  HB2 ALA P 352      30.935  -0.044  -6.165  1.00  0.00      P1    
ATOM   4961  HB3 ALA P 352      31.808   1.269  -6.994  1.00  0.00      P1    
ATOM   4962  C   ALA P 352      30.187  -1.301  -8.444  1.00  0.00      P1   C
ATOM   4963  O   ALA P 352      29.019  -0.997  -8.911  1.00  0.00      P1   O
ATOM   4964  N   PRO P 353      30.366  -2.525  -8.051  1.00  0.00      P1   N
ATOM   4965  CD  PRO P 353      31.720  -3.031  -7.576  1.00  0.00      P1   C
ATOM   4966  HD1 PRO P 353      31.953  -2.673  -6.550  1.00  0.00      P1    
ATOM   4967  HD2 PRO P 353      32.446  -2.646  -8.323  1.00  0.00      P1    
ATOM   4968  CA  PRO P 353      29.439  -3.648  -8.356  1.00  0.00      P1   C
ATOM   4969  HA  PRO P 353      29.436  -3.891  -9.408  1.00  0.00      P1    
ATOM   4970  CB  PRO P 353      30.085  -4.885  -7.708  1.00  0.00      P1   C
ATOM   4971  HB1 PRO P 353      29.992  -5.836  -8.275  1.00  0.00      P1    
ATOM   4972  HB2 PRO P 353      29.752  -5.100  -6.671  1.00  0.00      P1    
ATOM   4973  CG  PRO P 353      31.619  -4.558  -7.611  1.00  0.00      P1   C
ATOM   4974  HG1 PRO P 353      32.092  -4.900  -8.557  1.00  0.00      P1    
ATOM   4975  HG2 PRO P 353      32.226  -4.969  -6.776  1.00  0.00      P1    
ATOM   4976  C   PRO P 353      27.985  -3.568  -7.898  1.00  0.00      P1   C
ATOM   4977  O   PRO P 353      27.113  -4.317  -8.428  1.00  0.00      P1   O
ATOM   4978  N   GLY P 354      27.743  -2.733  -6.818  1.00  0.00      P1   N
ATOM   4979  HN  GLY P 354      28.483  -2.251  -6.356  1.00  0.00      P1    
ATOM   4980  CA  GLY P 354      26.528  -2.563  -6.007  1.00  0.00      P1   C
ATOM   4981  HA1 GLY P 354      26.628  -2.405  -4.944  1.00  0.00      P1    
ATOM   4982  HA2 GLY P 354      25.995  -3.503  -6.002  1.00  0.00      P1    
ATOM   4983  C   GLY P 354      25.550  -1.465  -6.519  1.00  0.00      P1   C
ATOM   4984  O   GLY P 354      24.369  -1.446  -6.177  1.00  0.00      P1   O
ATOM   4985  N   GLY P 355      26.072  -0.500  -7.365  1.00  0.00      P1   N
ATOM   4986  HN  GLY P 355      26.957  -0.729  -7.763  1.00  0.00      P1    
ATOM   4987  CA  GLY P 355      25.213   0.640  -7.818  1.00  0.00      P1   C
ATOM   4988  HA1 GLY P 355      24.250   0.219  -8.065  1.00  0.00      P1    
ATOM   4989  HA2 GLY P 355      25.713   1.063  -8.677  1.00  0.00      P1    
ATOM   4990  C   GLY P 355      25.104   1.787  -6.789  1.00  0.00      P1   C
ATOM   4991  O   GLY P 355      26.110   2.079  -6.094  1.00  0.00      P1   O
ATOM   4992  N   ILE P 356      23.998   2.528  -6.828  1.00  0.00      P1   N
ATOM   4993  HN  ILE P 356      23.188   2.353  -7.383  1.00  0.00      P1    
ATOM   4994  CA  ILE P 356      23.810   3.888  -6.233  1.00  0.00      P1   C
ATOM   4995  HA  ILE P 356      24.660   3.953  -5.570  1.00  0.00      P1    
ATOM   4996  CB  ILE P 356      23.747   4.981  -7.420  1.00  0.00      P1   C
ATOM   4997  HB  ILE P 356      24.524   4.711  -8.166  1.00  0.00      P1    
ATOM   4998  CG2 ILE P 356      22.408   5.160  -8.067  1.00  0.00      P1   C
ATOM   4999 HG21 ILE P 356      21.639   5.188  -7.266  1.00  0.00      P1    
ATOM   5000 HG22 ILE P 356      22.513   6.024  -8.758  1.00  0.00      P1    
ATOM   5001 HG23 ILE P 356      22.167   4.303  -8.731  1.00  0.00      P1    
ATOM   5002  CG1 ILE P 356      24.046   6.319  -6.771  1.00  0.00      P1   C
ATOM   5003 HG11 ILE P 356      23.136   6.666  -6.236  1.00  0.00      P1    
ATOM   5004 HG12 ILE P 356      24.855   6.232  -6.015  1.00  0.00      P1    
ATOM   5005  CD  ILE P 356      24.593   7.444  -7.685  1.00  0.00      P1   C
ATOM   5006  HD1 ILE P 356      24.021   7.644  -8.616  1.00  0.00      P1    
ATOM   5007  HD2 ILE P 356      24.866   8.431  -7.254  1.00  0.00      P1    
ATOM   5008  HD3 ILE P 356      25.433   6.948  -8.217  1.00  0.00      P1    
ATOM   5009  C   ILE P 356      22.588   4.046  -5.343  1.00  0.00      P1   C
ATOM   5010  O   ILE P 356      22.296   5.050  -4.685  1.00  0.00      P1   O
ATOM   5011  N   PHE P 357      21.813   2.963  -5.196  1.00  0.00      P1   N
ATOM   5012  HN  PHE P 357      22.140   2.122  -5.621  1.00  0.00      P1    
ATOM   5013  CA  PHE P 357      20.661   3.077  -4.346  1.00  0.00      P1   C
ATOM   5014  HA  PHE P 357      19.992   3.818  -4.757  1.00  0.00      P1    
ATOM   5015  CB  PHE P 357      19.872   1.739  -4.413  1.00  0.00      P1   C
ATOM   5016  HB1 PHE P 357      19.715   1.674  -5.511  1.00  0.00      P1    
ATOM   5017  HB2 PHE P 357      20.440   0.824  -4.142  1.00  0.00      P1    
ATOM   5018  CG  PHE P 357      18.568   1.507  -3.681  1.00  0.00      P1   C
ATOM   5019  CD1 PHE P 357      17.431   2.169  -4.253  1.00  0.00      P1   C
ATOM   5020  HD1 PHE P 357      17.486   2.869  -5.073  1.00  0.00      P1    
ATOM   5021  CE1 PHE P 357      16.156   1.795  -3.713  1.00  0.00      P1   C
ATOM   5022  HE1 PHE P 357      15.240   2.166  -4.149  1.00  0.00      P1    
ATOM   5023  CZ  PHE P 357      16.048   0.953  -2.557  1.00  0.00      P1   C
ATOM   5024  HZ  PHE P 357      15.104   0.684  -2.107  1.00  0.00      P1    
ATOM   5025  CD2 PHE P 357      18.441   0.577  -2.582  1.00  0.00      P1   C
ATOM   5026  HD2 PHE P 357      19.315   0.064  -2.208  1.00  0.00      P1    
ATOM   5027  CE2 PHE P 357      17.151   0.366  -2.027  1.00  0.00      P1   C
ATOM   5028  HE2 PHE P 357      16.984  -0.125  -1.080  1.00  0.00      P1    
ATOM   5029  C   PHE P 357      20.706   3.486  -2.890  1.00  0.00      P1   C
ATOM   5030  O   PHE P 357      20.094   4.496  -2.510  1.00  0.00      P1   O
ATOM   5031  N   ALA P 358      21.495   2.800  -2.015  1.00  0.00      P1   N
ATOM   5032  HN  ALA P 358      22.171   2.115  -2.276  1.00  0.00      P1    
ATOM   5033  CA  ALA P 358      21.519   3.240  -0.599  1.00  0.00      P1   C
ATOM   5034  HA  ALA P 358      20.528   3.462  -0.231  1.00  0.00      P1    
ATOM   5035  CB  ALA P 358      22.059   2.005   0.092  1.00  0.00      P1   C
ATOM   5036  HB1 ALA P 358      21.309   1.210  -0.106  1.00  0.00      P1    
ATOM   5037  HB2 ALA P 358      23.075   1.613  -0.130  1.00  0.00      P1    
ATOM   5038  HB3 ALA P 358      22.143   2.095   1.196  1.00  0.00      P1    
ATOM   5039  C   ALA P 358      22.350   4.487  -0.361  1.00  0.00      P1   C
ATOM   5040  O   ALA P 358      22.013   5.057   0.669  1.00  0.00      P1   O
ATOM   5041  N   PRO P 359      23.249   4.975  -1.258  1.00  0.00      P1   N
ATOM   5042  CD  PRO P 359      24.282   4.162  -1.760  1.00  0.00      P1   C
ATOM   5043  HD1 PRO P 359      23.915   3.768  -2.732  1.00  0.00      P1    
ATOM   5044  HD2 PRO P 359      24.557   3.317  -1.093  1.00  0.00      P1    
ATOM   5045  CA  PRO P 359      23.701   6.323  -1.165  1.00  0.00      P1   C
ATOM   5046  HA  PRO P 359      24.199   6.442  -0.213  1.00  0.00      P1    
ATOM   5047  CB  PRO P 359      24.737   6.395  -2.266  1.00  0.00      P1   C
ATOM   5048  HB1 PRO P 359      25.478   7.189  -2.030  1.00  0.00      P1    
ATOM   5049  HB2 PRO P 359      24.263   6.685  -3.228  1.00  0.00      P1    
ATOM   5050  CG  PRO P 359      25.405   5.040  -2.093  1.00  0.00      P1   C
ATOM   5051  HG1 PRO P 359      26.104   5.133  -1.234  1.00  0.00      P1    
ATOM   5052  HG2 PRO P 359      25.978   4.637  -2.955  1.00  0.00      P1    
ATOM   5053  C   PRO P 359      22.593   7.377  -1.252  1.00  0.00      P1   C
ATOM   5054  O   PRO P 359      22.654   8.318  -0.473  1.00  0.00      P1   O
ATOM   5055  N   MET P 360      21.666   7.252  -2.229  1.00  0.00      P1   N
ATOM   5056  HN  MET P 360      21.651   6.482  -2.862  1.00  0.00      P1    
ATOM   5057  CA  MET P 360      20.556   8.230  -2.318  1.00  0.00      P1   C
ATOM   5058  HA  MET P 360      21.005   9.213  -2.304  1.00  0.00      P1    
ATOM   5059  CB  MET P 360      19.736   7.887  -3.637  1.00  0.00      P1   C
ATOM   5060  HB1 MET P 360      19.315   6.863  -3.726  1.00  0.00      P1    
ATOM   5061  HB2 MET P 360      18.863   8.571  -3.705  1.00  0.00      P1    
ATOM   5062  CG  MET P 360      20.630   8.055  -4.962  1.00  0.00      P1   C
[truncated: 11,859,959 more chars]
